# Supplementary material for: A novel ubiquitin-related genes-based signature demonstrated values in prognostic prediction, immune landscape sculpture and therapeutic options in laryngeal cancer
Source: Front Pharmacol. 2025 Mar 20;16:1513948. doi: 10.3389/fphar.2025.1513948 (PMC11965687; doi:10.3389/fphar.2025.1513948)
Supplement: Supplementary file 1 [file Presentation1.zip]

Archive with 33 entries (23 files):
- 1.Training and validation datasets of LC patients/
- 1.Training and validation datasets of LC patients/GSE65858/
- 1.Training and validation datasets of LC patients/GSE65858/geoClinical.xlsx
- 1.Training and validation datasets of LC patients/GSE65858/geoMatrix.txt
- 1.Training and validation datasets of LC patients/TCGA/
- 1.Training and validation datasets of LC patients/TCGA/clinical.xls
- 1.Training and validation datasets of LC patients/TCGA/symbol.txt
- 2.Excel list of UbRGs.xlsx
- 3.Excel list of GSEA results.xlsx
- 4.Source datasets for evaluation of drug sensitivity/
- 4.Source datasets for evaluation of drug sensitivity/GDSC2_Expr.rds
- 4.Source datasets for evaluation of drug sensitivity/GDSC2_Res.rds
- 5.Raw data of western blots/
- 5.Raw data of western blots/LCK/
- 5.Raw data of western blots/LCK/GAPDH.jpg
- 5.Raw data of western blots/LCK/LCK.jpg
- 5.Raw data of western blots/LCK/Maker.jpg
- 5.Raw data of western blots/LHX1/
- 5.Raw data of western blots/LHX1/GAPDH.jpg
- 5.Raw data of western blots/LHX1/LHX1.jpg
- 5.Raw data of western blots/LHX1/Maker.jpg
- 5.Raw data of western blots/PPARG-KO-TU212/
- 5.Raw data of western blots/PPARG-KO-TU212/GAPDH.jpg
- 5.Raw data of western blots/PPARG-KO-TU212/Maker.jpg
- 5.Raw data of western blots/PPARG-KO-TU212/PPARG.jpg
- 5.Raw data of western blots/PPARG-KO-TU686/
- 5.Raw data of western blots/PPARG-KO-TU686/GAPDH.jpg
- 5.Raw data of western blots/PPARG-KO-TU686/Maker.jpg
- 5.Raw data of western blots/PPARG-KO-TU686/PPARG.jpg
- 5.Raw data of western blots/PPARG/
- 5.Raw data of western blots/PPARG/GAPDH.jpg
- 5.Raw data of western blots/PPARG/Maker.jpg
- 5.Raw data of western blots/PPARG/PPARG.jpg
