# Supplementary material for: A novel ubiquitin-related genes-based signature demonstrated values in prognostic prediction, immune landscape sculpture and therapeutic options in laryngeal cancer
Source: Front Pharmacol. 2025 Mar 20;16:1513948. doi: 10.3389/fphar.2025.1513948 (PMC11965687; doi:10.3389/fphar.2025.1513948)
Supplement: Supplementary file 1 [file Presentation1.zip › 1.Training and validation datasets of LC patients/GSE65858/geoClinical.xlsx]

## Sheet: Sheet1
!Sample_geo_accession	!Sample_status	!Sample_submission_date	!Sample_last_update_date	!Sample_type	!Sample_channel_count	!Sample_source_name_ch1	!Sample_organism_ch1	!Sample_characteristics_ch1	!Sample_characteristics_ch1	!Sample_characteristics_ch1	!Sample_characteristics_ch1	!Sample_characteristics_ch1	!Sample_characteristics_ch1	!Sample_characteristics_ch1	!Sample_characteristics_ch1	!Sample_characteristics_ch1	!Sample_characteristics_ch1	!Sample_characteristics_ch1	!Sample_characteristics_ch1	!Sample_characteristics_ch1	!Sample_characteristics_ch1	!Sample_characteristics_ch1	!Sample_characteristics_ch1	!Sample_characteristics_ch1	!Sample_characteristics_ch1	!Sample_characteristics_ch1	!Sample_characteristics_ch1	!Sample_characteristics_ch1	!Sample_characteristics_ch1	!Sample_characteristics_ch1	!Sample_characteristics_ch1	!Sample_characteristics_ch1	!Sample_characteristics_ch1	!Sample_characteristics_ch1	!Sample_characteristics_ch1	!Sample_characteristics_ch1	!Sample_characteristics_ch1	!Sample_characteristics_ch1	!Sample_characteristics_ch1	!Sample_characteristics_ch1	!Sample_characteristics_ch1	!Sample_characteristics_ch1	!Sample_characteristics_ch1	!Sample_characteristics_ch1	!Sample_characteristics_ch1	!Sample_characteristics_ch1	!Sample_characteristics_ch1	!Sample_characteristics_ch1	!Sample_characteristics_ch1
GSM1607684	Public on Jun 24 2015	Feb 11 2015	Jun 24 2015	RNA	1	GW_001 Head and neck squamous cell carcinoma	Homo sapiens	ID: GW_001	gender: F	age: 59.2772073921971	smoking: No	packyears: 0	alcohol: 1 to 30	tumor_type: Primary	tumor_site: Oropharynx	uicc_stage: IVA	t_category: 2	n_category: 2c	distant_metastasis: 0	treatment: multi	hpv_dna: HPV16	hpv16_dna_rna: DNA+RNA+	os: 1100	os_event: FALSE	pfs: 1100	pfs_event: FALSE	consensus_cluster: Atypical IR 1	akt1_mutation: NA	apc_mutation: NA	atm_mutation: NA	cdh1_mutation: NA	cdkn2a_mutation: NA	csf1r_mutation: NA	egfr_mutation: NA	erbb2_mutation: NA	erbb4_mutation: NA	fbxw7_mutation: NA	fgfr2_mutation: NA	fgfr3_mutation: NA	flt3_mutation: NA	gna11_mutation: NA	hras_mutation: NA	idh1_mutation: NA	jak3_mutation: NA	kit_mutation: NA	notch1_mutation: NA	nras_mutation: NA	pik3ca_mutation: NA	pten_mutation: NA
GSM1607685	Public on Jun 24 2015	Feb 11 2015	Jun 24 2015	RNA	1	GW_003 Head and neck squamous cell carcinoma	Homo sapiens	ID: GW_003	gender: M	age: 76.2135523613963	smoking: No	packyears: 0	alcohol: >60	tumor_type: Primary	tumor_site: Oropharynx	uicc_stage: IVA	t_category: 2	n_category: 2b	distant_metastasis: 0	treatment: mono	hpv_dna: HPV16	hpv16_dna_rna: DNA+RNA+	os: 1835	os_event: FALSE	pfs: 1771	pfs_event: TRUE	consensus_cluster: Atypical IR 1	akt1_mutation: 0	apc_mutation: 0	atm_mutation: 0	cdh1_mutation: 0	cdkn2a_mutation: 0	csf1r_mutation: 0	egfr_mutation: 0	erbb2_mutation: 0	erbb4_mutation: 0	fbxw7_mutation: 0	fgfr2_mutation: 0	fgfr3_mutation: 0	flt3_mutation: 0	gna11_mutation: 0	hras_mutation: 0	idh1_mutation: 0	jak3_mutation: 0	kit_mutation: 0	notch1_mutation: 0	nras_mutation: 0	pik3ca_mutation: 0	pten_mutation: 0
GSM1607686	Public on Jun 24 2015	Feb 11 2015	Jun 24 2015	RNA	1	GW_004 Head and neck squamous cell carcinoma	Homo sapiens	ID: GW_004	gender: M	age: 64.3915126625599	smoking: Yes	packyears: 14	alcohol: 31 to 60	tumor_type: Primary	tumor_site: Oropharynx	uicc_stage: IVA	t_category: 2	n_category: 2c	distant_metastasis: 0	treatment: mono	hpv_dna: HPV16	hpv16_dna_rna: NA	os: 2393	os_event: TRUE	pfs: 2393	pfs_event: TRUE	consensus_cluster: Atypical IR 1	akt1_mutation: 0	apc_mutation: 1	atm_mutation: 0	cdh1_mutation: 0	cdkn2a_mutation: 0	csf1r_mutation: 0	egfr_mutation: 0	erbb2_mutation: 0	erbb4_mutation: 0	fbxw7_mutation: 0	fgfr2_mutation: 0	fgfr3_mutation: 0	flt3_mutation: 0	gna11_mutation: 0	hras_mutation: 0	idh1_mutation: 0	jak3_mutation: 0	kit_mutation: 0	notch1_mutation: 0	nras_mutation: 0	pik3ca_mutation: 0	pten_mutation: 0
GSM1607687	Public on Jun 24 2015	Feb 11 2015	Jun 24 2015	RNA	1	GW_005 Head and neck squamous cell carcinoma	Homo sapiens	ID: GW_005	gender: M	age: 66.9322381930185	smoking: No	packyears: 0	alcohol: 1 to 30	tumor_type: Primary	tumor_site: Oropharynx	uicc_stage: IVA	t_category: 2	n_category: 2a	distant_metastasis: 0	treatment: multi	hpv_dna: HPV16	hpv16_dna_rna: DNA+RNA+	os: 1212	os_event: FALSE	pfs: 1212	pfs_event: FALSE	consensus_cluster: Atypical IR 1	akt1_mutation: 0	apc_mutation: 0	atm_mutation: 0	cdh1_mutation: 0	cdkn2a_mutation: 0	csf1r_mutation: 0	egfr_mutation: 0	erbb2_mutation: 0	erbb4_mutation: 0	fbxw7_mutation: 0	fgfr2_mutation: 0	fgfr3_mutation: 0	flt3_mutation: 0	gna11_mutation: 0	hras_mutation: 0	idh1_mutation: 0	jak3_mutation: 0	kit_mutation: 0	notch1_mutation: 0	nras_mutation: 0	pik3ca_mutation: 0	pten_mutation: 0
GSM1607688	Public on Jun 24 2015	Feb 11 2015	Jun 24 2015	RNA	1	GW_006 Head and neck squamous cell carcinoma	Homo sapiens	ID: GW_006	gender: F	age: 79.0718685831622	smoking: Yes	packyears: 2	alcohol: 1 to 30	tumor_type: Primary	tumor_site: Oropharynx	uicc_stage: IVB	t_category: 4b	n_category: 2b	distant_metastasis: 0	treatment: multi	hpv_dna: HPV16	hpv16_dna_rna: DNA+RNA+	os: 987	os_event: TRUE	pfs: 987	pfs_event: TRUE	consensus_cluster: Atypical IR 1	akt1_mutation: 0	apc_mutation: 0	atm_mutation: 0	cdh1_mutation: 0	cdkn2a_mutation: 0	csf1r_mutation: 0	egfr_mutation: 0	erbb2_mutation: 0	erbb4_mutation: 0	fbxw7_mutation: 0	fgfr2_mutation: 0	fgfr3_mutation: 0	flt3_mutation: 0	gna11_mutation: 0	hras_mutation: 0	idh1_mutation: 0	jak3_mutation: 0	kit_mutation: 0	notch1_mutation: 0	nras_mutation: 0	pik3ca_mutation: 0	pten_mutation: 0
GSM1607689	Public on Jun 24 2015	Feb 11 2015	Jun 24 2015	RNA	1	GW_007 Head and neck squamous cell carcinoma	Homo sapiens	ID: GW_007	gender: F	age: 46.1327857631759	smoking: Yes	packyears: 32	alcohol: no	tumor_type: Primary	tumor_site: Oropharynx	uicc_stage: IVA	t_category: 2	n_category: 2c	distant_metastasis: 0	treatment: multi	hpv_dna: Other HPV	hpv16_dna_rna: NA	os: 1939	os_event: TRUE	pfs: 1939	pfs_event: TRUE	consensus_cluster: Basal 4	akt1_mutation: 0	apc_mutation: 0	atm_mutation: 0	cdh1_mutation: 0	cdkn2a_mutation: 0	csf1r_mutation: 0	egfr_mutation: 0	erbb2_mutation: 0	erbb4_mutation: 0	fbxw7_mutation: 0	fgfr2_mutation: 0	fgfr3_mutation: 0	flt3_mutation: 0	gna11_mutation: 0	hras_mutation: 0	idh1_mutation: 0	jak3_mutation: 0	kit_mutation: 0	notch1_mutation: 0	nras_mutation: 0	pik3ca_mutation: 0	pten_mutation: 0
GSM1607690	Public on Jun 24 2015	Feb 11 2015	Jun 24 2015	RNA	1	GW_008 Head and neck squamous cell carcinoma	Homo sapiens	ID: GW_008	gender: M	age: 75.2060232717317	smoking: Yes	packyears: 45	alcohol: 1 to 30	tumor_type: Primary	tumor_site: Oropharynx	uicc_stage: III	t_category: 2	n_category: 1	distant_metastasis: 0	treatment: multi	hpv_dna: Other HPV	hpv16_dna_rna: NA	os: 1329	os_event: FALSE	pfs: 1329	pfs_event: FALSE	consensus_cluster: Atypical IR 1	akt1_mutation: 0	apc_mutation: 0	atm_mutation: 0	cdh1_mutation: 0	cdkn2a_mutation: 0	csf1r_mutation: 0	egfr_mutation: 0	erbb2_mutation: 0	erbb4_mutation: 0	fbxw7_mutation: 0	fgfr2_mutation: 0	fgfr3_mutation: 0	flt3_mutation: 0	gna11_mutation: 0	hras_mutation: 0	idh1_mutation: 0	jak3_mutation: 0	kit_mutation: 0	notch1_mutation: 0	nras_mutation: 0	pik3ca_mutation: 0	pten_mutation: 0
GSM1607691	Public on Jun 24 2015	Feb 11 2015	Jun 24 2015	RNA	1	GW_009 Head and neck squamous cell carcinoma	Homo sapiens	ID: GW_009	gender: M	age: 56.8980150581793	smoking: No	packyears: 0	alcohol: 1 to 30	tumor_type: Primary	tumor_site: Oropharynx	uicc_stage: III	t_category: 2	n_category: 1	distant_metastasis: 0	treatment: multi	hpv_dna: Other HPV	hpv16_dna_rna: NA	os: 941	os_event: FALSE	pfs: 941	pfs_event: FALSE	consensus_cluster: Classical 2	akt1_mutation: 0	apc_mutation: 0	atm_mutation: 0	cdh1_mutation: 0	cdkn2a_mutation: 0	csf1r_mutation: 0	egfr_mutation: 0	erbb2_mutation: 0	erbb4_mutation: 0	fbxw7_mutation: 0	fgfr2_mutation: 0	fgfr3_mutation: 0	flt3_mutation: 0	gna11_mutation: 0	hras_mutation: 0	idh1_mutation: 0	jak3_mutation: 0	kit_mutation: 0	notch1_mutation: 0	nras_mutation: 0	pik3ca_mutation: 0	pten_mutation: 0
GSM1607692	Public on Jun 24 2015	Feb 11 2015	Jun 24 2015	RNA	1	GW_010 Head and neck squamous cell carcinoma	Homo sapiens	ID: GW_010	gender: F	age: 69.0376454483231	smoking: Yes	packyears: 30	alcohol: no	tumor_type: Primary	tumor_site: Cavum Oris	uicc_stage: IVA	t_category: 4a	n_category: 2b	distant_metastasis: 0	treatment: multi	hpv_dna: Negative	hpv16_dna_rna: DNA-	os: 1234	os_event: FALSE	pfs: 1234	pfs_event: FALSE	consensus_cluster: Basal 4	akt1_mutation: 0	apc_mutation: 0	atm_mutation: 0	cdh1_mutation: 0	cdkn2a_mutation: 0	csf1r_mutation: 0	egfr_mutation: 0	erbb2_mutation: 0	erbb4_mutation: 0	fbxw7_mutation: 0	fgfr2_mutation: 0	fgfr3_mutation: 0	flt3_mutation: 0	gna11_mutation: 0	hras_mutation: 0	idh1_mutation: 0	jak3_mutation: 0	kit_mutation: 0	notch1_mutation: 0	nras_mutation: 0	pik3ca_mutation: 0	pten_mutation: 0
GSM1607693	Public on Jun 24 2015	Feb 11 2015	Jun 24 2015	RNA	1	GW_011 Head and neck squamous cell carcinoma	Homo sapiens	ID: GW_011	gender: M	age: 55.8932238193018	smoking: Yes	packyears: 30	alcohol: >60	tumor_type: Primary	tumor_site: Cavum Oris	uicc_stage: II	t_category: 2	n_category: 0	distant_metastasis: 0	treatment: multi	hpv_dna: Negative	hpv16_dna_rna: DNA-	os: 1024	os_event: FALSE	pfs: 1024	pfs_event: FALSE	consensus_cluster: Mesenchymal 3	akt1_mutation: 0	apc_mutation: 0	atm_mutation: 0	cdh1_mutation: 0	cdkn2a_mutation: 0	csf1r_mutation: 0	egfr_mutation: 0	erbb2_mutation: 0	erbb4_mutation: 0	fbxw7_mutation: 0	fgfr2_mutation: 0	fgfr3_mutation: 0	flt3_mutation: 0	gna11_mutation: 0	hras_mutation: 0	idh1_mutation: 0	jak3_mutation: 0	kit_mutation: 0	notch1_mutation: 0	nras_mutation: 0	pik3ca_mutation: 0	pten_mutation: 0
GSM1607694	Public on Jun 24 2015	Feb 11 2015	Jun 24 2015	RNA	1	GW_012 Head and neck squamous cell carcinoma	Homo sapiens	ID: GW_012	gender: M	age: 50.4777549623546	smoking: Yes	packyears: 30	alcohol: no	tumor_type: Primary	tumor_site: Oropharynx	uicc_stage: II	t_category: 2	n_category: 0	distant_metastasis: 0	treatment: multi	hpv_dna: Negative	hpv16_dna_rna: DNA-	os: 884	os_event: FALSE	pfs: 884	pfs_event: FALSE	consensus_cluster: Mesenchymal 3	akt1_mutation: NA	apc_mutation: NA	atm_mutation: NA	cdh1_mutation: NA	cdkn2a_mutation: NA	csf1r_mutation: NA	egfr_mutation: NA	erbb2_mutation: NA	erbb4_mutation: NA	fbxw7_mutation: NA	fgfr2_mutation: NA	fgfr3_mutation: NA	flt3_mutation: NA	gna11_mutation: NA	hras_mutation: NA	idh1_mutation: NA	jak3_mutation: NA	kit_mutation: NA	notch1_mutation: NA	nras_mutation: NA	pik3ca_mutation: NA	pten_mutation: NA
GSM1607695	Public on Jun 24 2015	Feb 11 2015	Jun 24 2015	RNA	1	GW_013 Head and neck squamous cell carcinoma	Homo sapiens	ID: GW_013	gender: M	age: 48.8733744010951	smoking: Yes	packyears: 40	alcohol: 1 to 30	tumor_type: Primary	tumor_site: Cavum Oris	uicc_stage: II	t_category: 2	n_category: 0	distant_metastasis: 0	treatment: multi	hpv_dna: Negative	hpv16_dna_rna: DNA-	os: 1022	os_event: FALSE	pfs: 1022	pfs_event: FALSE	consensus_cluster: Basal 4	akt1_mutation: 0	apc_mutation: 0	atm_mutation: 0	cdh1_mutation: 0	cdkn2a_mutation: 0	csf1r_mutation: 0	egfr_mutation: 0	erbb2_mutation: 0	erbb4_mutation: 0	fbxw7_mutation: 0	fgfr2_mutation: 0	fgfr3_mutation: 0	flt3_mutation: 0	gna11_mutation: 0	hras_mutation: 0	idh1_mutation: 0	jak3_mutation: 0	kit_mutation: 0	notch1_mutation: 0	nras_mutation: 0	pik3ca_mutation: 0	pten_mutation: 0
GSM1607696	Public on Jun 24 2015	Feb 11 2015	Jun 24 2015	RNA	1	GW_014 Head and neck squamous cell carcinoma	Homo sapiens	ID: GW_014	gender: M	age: 58.7488021902806	smoking: Yes	packyears: 40	alcohol: 1 to 30	tumor_type: Primary	tumor_site: Oropharynx	uicc_stage: IVA	t_category: 4a	n_category: 2c	distant_metastasis: 0	treatment: multi	hpv_dna: Negative	hpv16_dna_rna: DNA-	os: 1073	os_event: TRUE	pfs: 1073	pfs_event: TRUE	consensus_cluster: Mesenchymal 3	akt1_mutation: 0	apc_mutation: 0	atm_mutation: 0	cdh1_mutation: 0	cdkn2a_mutation: 0	csf1r_mutation: 0	egfr_mutation: 0	erbb2_mutation: 0	erbb4_mutation: 0	fbxw7_mutation: 0	fgfr2_mutation: 0	fgfr3_mutation: 0	flt3_mutation: 0	gna11_mutation: 0	hras_mutation: 0	idh1_mutation: 0	jak3_mutation: 0	kit_mutation: 0	notch1_mutation: 0	nras_mutation: 0	pik3ca_mutation: 0	pten_mutation: 0
GSM1607697	Public on Jun 24 2015	Feb 11 2015	Jun 24 2015	RNA	1	GW_015 Head and neck squamous cell carcinoma	Homo sapiens	ID: GW_015	gender: M	age: 64.3148528405202	smoking: No	packyears: 0	alcohol: 1 to 30	tumor_type: Primary	tumor_site: Cavum Oris	uicc_stage: IVA	t_category: 4a	n_category: 0	distant_metastasis: 0	treatment: multi	hpv_dna: HPV16	hpv16_dna_rna: DNA+RNA-	os: 1289	os_event: FALSE	pfs: 1289	pfs_event: FALSE	consensus_cluster: Atypical IR 1	akt1_mutation: 0	apc_mutation: 0	atm_mutation: 0	cdh1_mutation: 0	cdkn2a_mutation: 0	csf1r_mutation: 0	egfr_mutation: 1	erbb2_mutation: 0	erbb4_mutation: 0	fbxw7_mutation: 0	fgfr2_mutation: 0	fgfr3_mutation: 0	flt3_mutation: 0	gna11_mutation: 0	hras_mutation: 0	idh1_mutation: 0	jak3_mutation: 0	kit_mutation: 0	notch1_mutation: 0	nras_mutation: 0	pik3ca_mutation: 1	pten_mutation: 0
GSM1607698	Public on Jun 24 2015	Feb 11 2015	Jun 24 2015	RNA	1	GW_016 Head and neck squamous cell carcinoma	Homo sapiens	ID: GW_016	gender: F	age: 71.5099247091034	smoking: Yes	packyears: 50	alcohol: 31 to 60	tumor_type: Primary	tumor_site: Cavum Oris	uicc_stage: III	t_category: 3	n_category: 0	distant_metastasis: 0	treatment: multi	hpv_dna: Negative	hpv16_dna_rna: DNA-	os: 1066	os_event: TRUE	pfs: 1066	pfs_event: TRUE	consensus_cluster: Mesenchymal 3	akt1_mutation: NA	apc_mutation: NA	atm_mutation: NA	cdh1_mutation: NA	cdkn2a_mutation: NA	csf1r_mutation: NA	egfr_mutation: NA	erbb2_mutation: NA	erbb4_mutation: NA	fbxw7_mutation: NA	fgfr2_mutation: NA	fgfr3_mutation: NA	flt3_mutation: NA	gna11_mutation: NA	hras_mutation: NA	idh1_mutation: NA	jak3_mutation: NA	kit_mutation: NA	notch1_mutation: NA	nras_mutation: NA	pik3ca_mutation: NA	pten_mutation: NA
GSM1607699	Public on Jun 24 2015	Feb 11 2015	Jun 24 2015	RNA	1	GW_017 Head and neck squamous cell carcinoma	Homo sapiens	ID: GW_017	gender: F	age: 63.0746064339493	smoking: Yes	packyears: 70	alcohol: >60	tumor_type: Primary	tumor_site: Oropharynx	uicc_stage: IVA	t_category: 4a	n_category: 1	distant_metastasis: 0	treatment: multi	hpv_dna: Negative	hpv16_dna_rna: DNA-	os: 1038	os_event: FALSE	pfs: 1038	pfs_event: FALSE	consensus_cluster: Classical 2	akt1_mutation: NA	apc_mutation: NA	atm_mutation: NA	cdh1_mutation: NA	cdkn2a_mutation: NA	csf1r_mutation: NA	egfr_mutation: NA	erbb2_mutation: NA	erbb4_mutation: NA	fbxw7_mutation: NA	fgfr2_mutation: NA	fgfr3_mutation: NA	flt3_mutation: NA	gna11_mutation: NA	hras_mutation: NA	idh1_mutation: NA	jak3_mutation: NA	kit_mutation: NA	notch1_mutation: NA	nras_mutation: NA	pik3ca_mutation: NA	pten_mutation: NA
GSM1607700	Public on Jun 24 2015	Feb 11 2015	Jun 24 2015	RNA	1	GW_018 Head and neck squamous cell carcinoma	Homo sapiens	ID: GW_018	gender: M	age: 54.2669404517454	smoking: Yes	packyears: 40	alcohol: >60	tumor_type: Primary	tumor_site: Oropharynx	uicc_stage: IVA	t_category: 3	n_category: 2b	distant_metastasis: 0	treatment: multi	hpv_dna: Other HPV	hpv16_dna_rna: NA	os: 574	os_event: TRUE	pfs: 472	pfs_event: TRUE	consensus_cluster: Mesenchymal 3	akt1_mutation: 0	apc_mutation: 0	atm_mutation: 0	cdh1_mutation: 0	cdkn2a_mutation: 0	csf1r_mutation: 0	egfr_mutation: 0	erbb2_mutation: 0	erbb4_mutation: 0	fbxw7_mutation: 0	fgfr2_mutation: 0	fgfr3_mutation: 0	flt3_mutation: 0	gna11_mutation: 0	hras_mutation: 0	idh1_mutation: 0	jak3_mutation: 0	kit_mutation: 0	notch1_mutation: 0	nras_mutation: 0	pik3ca_mutation: 0	pten_mutation: 0
GSM1607701	Public on Jun 24 2015	Feb 11 2015	Jun 24 2015	RNA	1	GW_020 Head and neck squamous cell carcinoma	Homo sapiens	ID: GW_020	gender: M	age: 63.8521560574949	smoking: Yes	packyears: 30	alcohol: 1 to 30	tumor_type: Primary	tumor_site: Oropharynx	uicc_stage: IVC	t_category: 4a	n_category: 3	distant_metastasis: 1	treatment: multi	hpv_dna: HPV16	hpv16_dna_rna: NA	os: 2240	os_event: TRUE	pfs: 2240	pfs_event: TRUE	consensus_cluster: Atypical IR 1	akt1_mutation: 0	apc_mutation: 0	atm_mutation: 0	cdh1_mutation: 0	cdkn2a_mutation: 0	csf1r_mutation: 0	egfr_mutation: 0	erbb2_mutation: 0	erbb4_mutation: 0	fbxw7_mutation: 0	fgfr2_mutation: 0	fgfr3_mutation: 0	flt3_mutation: 0	gna11_mutation: 0	hras_mutation: 0	idh1_mutation: 0	jak3_mutation: 0	kit_mutation: 0	notch1_mutation: 0	nras_mutation: 0	pik3ca_mutation: 0	pten_mutation: 0
GSM1607702	Public on Jun 24 2015	Feb 11 2015	Jun 24 2015	RNA	1	GW_021 Head and neck squamous cell carcinoma	Homo sapiens	ID: GW_021	gender: M	age: 59.2306639288159	smoking: Yes	packyears: 20	alcohol: 1 to 30	tumor_type: Primary	tumor_site: Oropharynx	uicc_stage: II	t_category: 2	n_category: 0	distant_metastasis: 0	treatment: multi	hpv_dna: HPV16	hpv16_dna_rna: DNA+RNA+	os: 1786	os_event: FALSE	pfs: 1786	pfs_event: FALSE	consensus_cluster: Atypical IR 1	akt1_mutation: NA	apc_mutation: NA	atm_mutation: NA	cdh1_mutation: NA	cdkn2a_mutation: NA	csf1r_mutation: NA	egfr_mutation: NA	erbb2_mutation: NA	erbb4_mutation: NA	fbxw7_mutation: NA	fgfr2_mutation: NA	fgfr3_mutation: NA	flt3_mutation: NA	gna11_mutation: NA	hras_mutation: NA	idh1_mutation: NA	jak3_mutation: NA	kit_mutation: NA	notch1_mutation: NA	nras_mutation: NA	pik3ca_mutation: NA	pten_mutation: NA
GSM1607703	Public on Jun 24 2015	Feb 11 2015	Jun 24 2015	RNA	1	GW_022 Head and neck squamous cell carcinoma	Homo sapiens	ID: GW_022	gender: M	age: 68.4435318275154	smoking: Yes	packyears: 50	alcohol: 1 to 30	tumor_type: Primary	tumor_site: Oropharynx	uicc_stage: IVA	t_category: 2	n_category: 2a	distant_metastasis: 0	treatment: mono	hpv_dna: Other HPV	hpv16_dna_rna: NA	os: 1822	os_event: FALSE	pfs: 1822	pfs_event: FALSE	consensus_cluster: Basal 4	akt1_mutation: NA	apc_mutation: NA	atm_mutation: NA	cdh1_mutation: NA	cdkn2a_mutation: NA	csf1r_mutation: NA	egfr_mutation: NA	erbb2_mutation: NA	erbb4_mutation: NA	fbxw7_mutation: NA	fgfr2_mutation: NA	fgfr3_mutation: NA	flt3_mutation: NA	gna11_mutation: NA	hras_mutation: NA	idh1_mutation: NA	jak3_mutation: NA	kit_mutation: NA	notch1_mutation: NA	nras_mutation: NA	pik3ca_mutation: NA	pten_mutation: NA
GSM1607704	Public on Jun 24 2015	Feb 11 2015	Jun 24 2015	RNA	1	GW_023 Head and neck squamous cell carcinoma	Homo sapiens	ID: GW_023	gender: F	age: 69.8754277891855	smoking: Yes	packyears: 12	alcohol: no	tumor_type: Primary	tumor_site: Oropharynx	uicc_stage: IVA	t_category: 3	n_category: 2b	distant_metastasis: 0	treatment: multi	hpv_dna: HPV16	hpv16_dna_rna: NA	os: 595	os_event: TRUE	pfs: 354	pfs_event: TRUE	consensus_cluster: Atypical IR 1	akt1_mutation: NA	apc_mutation: NA	atm_mutation: NA	cdh1_mutation: NA	cdkn2a_mutation: NA	csf1r_mutation: NA	egfr_mutation: NA	erbb2_mutation: NA	erbb4_mutation: NA	fbxw7_mutation: NA	fgfr2_mutation: NA	fgfr3_mutation: NA	flt3_mutation: NA	gna11_mutation: NA	hras_mutation: NA	idh1_mutation: NA	jak3_mutation: NA	kit_mutation: NA	notch1_mutation: NA	nras_mutation: NA	pik3ca_mutation: NA	pten_mutation: NA
GSM1607705	Public on Jun 24 2015	Feb 11 2015	Jun 24 2015	RNA	1	GW_025 Head and neck squamous cell carcinoma	Homo sapiens	ID: GW_025	gender: M	age: 53.6892539356605	smoking: Yes	packyears: 30	alcohol: >60	tumor_type: Primary	tumor_site: Oropharynx	uicc_stage: IVB	t_category: 3	n_category: 3	distant_metastasis: 0	treatment: multi	hpv_dna: HPV16	hpv16_dna_rna: DNA+RNA-	os: 1003	os_event: FALSE	pfs: 1003	pfs_event: FALSE	consensus_cluster: Classical 2	akt1_mutation: 0	apc_mutation: 0	atm_mutation: 0	cdh1_mutation: 0	cdkn2a_mutation: 0	csf1r_mutation: 0	egfr_mutation: 0	erbb2_mutation: 0	erbb4_mutation: 0	fbxw7_mutation: 0	fgfr2_mutation: 0	fgfr3_mutation: 0	flt3_mutation: 0	gna11_mutation: 0	hras_mutation: 0	idh1_mutation: 0	jak3_mutation: 0	kit_mutation: 0	notch1_mutation: 0	nras_mutation: 0	pik3ca_mutation: 0	pten_mutation: 0
GSM1607706	Public on Jun 24 2015	Feb 11 2015	Jun 24 2015	RNA	1	GW_026 Head and neck squamous cell carcinoma	Homo sapiens	ID: GW_026	gender: M	age: 51.5373032169747	smoking: Yes	packyears: 10	alcohol: 1 to 30	tumor_type: Primary	tumor_site: Oropharynx	uicc_stage: III	t_category: 2	n_category: 1	distant_metastasis: 0	treatment: multi	hpv_dna: HPV16	hpv16_dna_rna: DNA+RNA+	os: 1058	os_event: FALSE	pfs: 1058	pfs_event: FALSE	consensus_cluster: Atypical IR 1	akt1_mutation: 0	apc_mutation: 0	atm_mutation: 0	cdh1_mutation: 0	cdkn2a_mutation: 0	csf1r_mutation: 0	egfr_mutation: 0	erbb2_mutation: 0	erbb4_mutation: 0	fbxw7_mutation: 0	fgfr2_mutation: 0	fgfr3_mutation: 0	flt3_mutation: 0	gna11_mutation: 0	hras_mutation: 0	idh1_mutation: 0	jak3_mutation: 0	kit_mutation: 0	notch1_mutation: 0	nras_mutation: 0	pik3ca_mutation: 0	pten_mutation: 0
GSM1607707	Public on Jun 24 2015	Feb 11 2015	Jun 24 2015	RNA	1	GW_027 Head and neck squamous cell carcinoma	Homo sapiens	ID: GW_027	gender: M	age: 56.7173169062286	smoking: Yes	packyears: 40	alcohol: 31 to 60	tumor_type: Primary	tumor_site: Cavum Oris	uicc_stage: IVA	t_category: 4a	n_category: 2b	distant_metastasis: 0	treatment: multi	hpv_dna: HPV16	hpv16_dna_rna: DNA+RNA+	os: 1149	os_event: FALSE	pfs: 701	pfs_event: TRUE	consensus_cluster: Atypical IR 1	akt1_mutation: 0	apc_mutation: 0	atm_mutation: 0	cdh1_mutation: 0	cdkn2a_mutation: 0	csf1r_mutation: 0	egfr_mutation: 0	erbb2_mutation: 0	erbb4_mutation: 0	fbxw7_mutation: 0	fgfr2_mutation: 0	fgfr3_mutation: 0	flt3_mutation: 0	gna11_mutation: 0	hras_mutation: 0	idh1_mutation: 0	jak3_mutation: 0	kit_mutation: 0	notch1_mutation: 0	nras_mutation: 0	pik3ca_mutation: 0	pten_mutation: 0
GSM1607708	Public on Jun 24 2015	Feb 11 2015	Jun 24 2015	RNA	1	GW_028 Head and neck squamous cell carcinoma	Homo sapiens	ID: GW_028	gender: M	age: 73.9876796714579	smoking: No	packyears: 0	alcohol: 1 to 30	tumor_type: Primary	tumor_site: Oropharynx	uicc_stage: IVA	t_category: 3	n_category: 2b	distant_metastasis: 0	treatment: multi	hpv_dna: HPV16	hpv16_dna_rna: DNA+RNA+	os: 1249	os_event: FALSE	pfs: 1249	pfs_event: FALSE	consensus_cluster: Mesenchymal 3	akt1_mutation: 0	apc_mutation: 0	atm_mutation: 0	cdh1_mutation: 0	cdkn2a_mutation: 0	csf1r_mutation: 0	egfr_mutation: 0	erbb2_mutation: 0	erbb4_mutation: 0	fbxw7_mutation: 0	fgfr2_mutation: 0	fgfr3_mutation: 0	flt3_mutation: 0	gna11_mutation: 0	hras_mutation: 0	idh1_mutation: 0	jak3_mutation: 0	kit_mutation: 0	notch1_mutation: 0	nras_mutation: 0	pik3ca_mutation: 0	pten_mutation: 0
GSM1607709	Public on Jun 24 2015	Feb 11 2015	Jun 24 2015	RNA	1	GW_029 Head and neck squamous cell carcinoma	Homo sapiens	ID: GW_029	gender: M	age: 63.7262149212868	smoking: No	packyears: 0	alcohol: 1 to 30	tumor_type: Primary	tumor_site: Cavum Oris	uicc_stage: IVA	t_category: 4a	n_category: 2b	distant_metastasis: 0	treatment: multi	hpv_dna: HPV16	hpv16_dna_rna: DNA+RNA-	os: 1435	os_event: FALSE	pfs: 1435	pfs_event: FALSE	consensus_cluster: Mesenchymal 3	akt1_mutation: 0	apc_mutation: 1	atm_mutation: 0	cdh1_mutation: 0	cdkn2a_mutation: 0	csf1r_mutation: 0	egfr_mutation: 0	erbb2_mutation: 0	erbb4_mutation: 0	fbxw7_mutation: 0	fgfr2_mutation: 0	fgfr3_mutation: 0	flt3_mutation: 0	gna11_mutation: 0	hras_mutation: 0	idh1_mutation: 0	jak3_mutation: 0	kit_mutation: 0	notch1_mutation: 0	nras_mutation: 1	pik3ca_mutation: 0	pten_mutation: 0
GSM1607710	Public on Jun 24 2015	Feb 11 2015	Jun 24 2015	RNA	1	GW_030 Head and neck squamous cell carcinoma	Homo sapiens	ID: GW_030	gender: M	age: 66.0835044490075	smoking: Yes	packyears: 60	alcohol: 31 to 60	tumor_type: Primary	tumor_site: Oropharynx	uicc_stage: III	t_category: 2	n_category: 1	distant_metastasis: 0	treatment: multi	hpv_dna: HPV16	hpv16_dna_rna: DNA+RNA+	os: 1254	os_event: FALSE	pfs: 1254	pfs_event: FALSE	consensus_cluster: Mesenchymal 3	akt1_mutation: 0	apc_mutation: 0	atm_mutation: 0	cdh1_mutation: 0	cdkn2a_mutation: 1	csf1r_mutation: 1	egfr_mutation: 0	erbb2_mutation: 0	erbb4_mutation: 0	fbxw7_mutation: 0	fgfr2_mutation: 0	fgfr3_mutation: 0	flt3_mutation: 0	gna11_mutation: 0	hras_mutation: 0	idh1_mutation: 0	jak3_mutation: 0	kit_mutation: 0	notch1_mutation: 0	nras_mutation: 0	pik3ca_mutation: 0	pten_mutation: 0
GSM1607711	Public on Jun 24 2015	Feb 11 2015	Jun 24 2015	RNA	1	GW_031 Head and neck squamous cell carcinoma	Homo sapiens	ID: GW_031	gender: F	age: 56.5229295003422	smoking: Yes	packyears: 2	alcohol: 1 to 30	tumor_type: Primary	tumor_site: Oropharynx	uicc_stage: IVA	t_category: 3	n_category: 2c	distant_metastasis: 0	treatment: multi	hpv_dna: HPV16	hpv16_dna_rna: DNA+RNA+	os: 1064	os_event: FALSE	pfs: 1064	pfs_event: FALSE	consensus_cluster: Atypical IR 1	akt1_mutation: NA	apc_mutation: NA	atm_mutation: NA	cdh1_mutation: NA	cdkn2a_mutation: NA	csf1r_mutation: NA	egfr_mutation: NA	erbb2_mutation: NA	erbb4_mutation: NA	fbxw7_mutation: NA	fgfr2_mutation: NA	fgfr3_mutation: NA	flt3_mutation: NA	gna11_mutation: NA	hras_mutation: NA	idh1_mutation: NA	jak3_mutation: NA	kit_mutation: NA	notch1_mutation: NA	nras_mutation: NA	pik3ca_mutation: NA	pten_mutation: NA
GSM1607712	Public on Jun 24 2015	Feb 11 2015	Jun 24 2015	RNA	1	GW_032 Head and neck squamous cell carcinoma	Homo sapiens	ID: GW_032	gender: M	age: 45.7960301163587	smoking: No	packyears: 0	alcohol: 1 to 30	tumor_type: Primary	tumor_site: Oropharynx	uicc_stage: IVA	t_category: 1	n_category: 2b	distant_metastasis: 0	treatment: multi	hpv_dna: HPV16	hpv16_dna_rna: DNA+RNA-	os: 1724	os_event: TRUE	pfs: 434	pfs_event: TRUE	consensus_cluster: Basal 4	akt1_mutation: 0	apc_mutation: 0	atm_mutation: 0	cdh1_mutation: 0	cdkn2a_mutation: 0	csf1r_mutation: 0	egfr_mutation: 0	erbb2_mutation: 0	erbb4_mutation: 0	fbxw7_mutation: 0	fgfr2_mutation: 0	fgfr3_mutation: 0	flt3_mutation: 0	gna11_mutation: 0	hras_mutation: 0	idh1_mutation: 0	jak3_mutation: 0	kit_mutation: 0	notch1_mutation: 0	nras_mutation: 0	pik3ca_mutation: 0	pten_mutation: 0
GSM1607713	Public on Jun 24 2015	Feb 11 2015	Jun 24 2015	RNA	1	GW_033 Head and neck squamous cell carcinoma	Homo sapiens	ID: GW_033	gender: M	age: 56.6543463381246	smoking: Yes	packyears: 35	alcohol: >60	tumor_type: Primary	tumor_site: Oropharynx	uicc_stage: III	t_category: 1	n_category: 1	distant_metastasis: 0	treatment: multi	hpv_dna: HPV16	hpv16_dna_rna: DNA+RNA+	os: 1687	os_event: FALSE	pfs: 1343	pfs_event: TRUE	consensus_cluster: Atypical IR 1	akt1_mutation: 0	apc_mutation: 0	atm_mutation: 0	cdh1_mutation: 0	cdkn2a_mutation: 0	csf1r_mutation: 0	egfr_mutation: 0	erbb2_mutation: 0	erbb4_mutation: 0	fbxw7_mutation: 0	fgfr2_mutation: 0	fgfr3_mutation: 0	flt3_mutation: 0	gna11_mutation: 0	hras_mutation: 0	idh1_mutation: 1	jak3_mutation: 0	kit_mutation: 0	notch1_mutation: 0	nras_mutation: 0	pik3ca_mutation: 0	pten_mutation: 0
GSM1607714	Public on Jun 24 2015	Feb 11 2015	Jun 24 2015	RNA	1	GW_034 Head and neck squamous cell carcinoma	Homo sapiens	ID: GW_034	gender: M	age: 62.5188227241615	smoking: Yes	packyears: 40	alcohol: 31 to 60	tumor_type: Primary	tumor_site: Cavum Oris	uicc_stage: IVA	t_category: 4a	n_category: 2b	distant_metastasis: 0	treatment: multi	hpv_dna: HPV16	hpv16_dna_rna: DNA+RNA-	os: 473	os_event: TRUE	pfs: 351	pfs_event: TRUE	consensus_cluster: Mesenchymal 3	akt1_mutation: 0	apc_mutation: 0	atm_mutation: 0	cdh1_mutation: 0	cdkn2a_mutation: 0	csf1r_mutation: 0	egfr_mutation: 0	erbb2_mutation: 0	erbb4_mutation: 0	fbxw7_mutation: 0	fgfr2_mutation: 0	fgfr3_mutation: 0	flt3_mutation: 0	gna11_mutation: 0	hras_mutation: 0	idh1_mutation: 0	jak3_mutation: 0	kit_mutation: 0	notch1_mutation: 0	nras_mutation: 0	pik3ca_mutation: 0	pten_mutation: 0
GSM1607715	Public on Jun 24 2015	Feb 11 2015	Jun 24 2015	RNA	1	GW_035 Head and neck squamous cell carcinoma	Homo sapiens	ID: GW_035	gender: M	age: 67.6358658453114	smoking: No	packyears: 0	alcohol: no	tumor_type: Primary	tumor_site: Oropharynx	uicc_stage: IVA	t_category: 4a	n_category: 2c	distant_metastasis: 0	treatment: multi	hpv_dna: HPV16	hpv16_dna_rna: DNA+RNA+	os: 1214	os_event: TRUE	pfs: 1064	pfs_event: TRUE	consensus_cluster: Atypical IR 1	akt1_mutation: NA	apc_mutation: NA	atm_mutation: NA	cdh1_mutation: NA	cdkn2a_mutation: NA	csf1r_mutation: NA	egfr_mutation: NA	erbb2_mutation: NA	erbb4_mutation: NA	fbxw7_mutation: NA	fgfr2_mutation: NA	fgfr3_mutation: NA	flt3_mutation: NA	gna11_mutation: NA	hras_mutation: NA	idh1_mutation: NA	jak3_mutation: NA	kit_mutation: NA	notch1_mutation: NA	nras_mutation: NA	pik3ca_mutation: NA	pten_mutation: NA
GSM1607716	Public on Jun 24 2015	Feb 11 2015	Jun 24 2015	RNA	1	GW_036 Head and neck squamous cell carcinoma	Homo sapiens	ID: GW_036	gender: F	age: 64.3969883641342	smoking: Yes	packyears: 8	alcohol: 1 to 30	tumor_type: Primary	tumor_site: Oropharynx	uicc_stage: IVB	t_category: 4b	n_category: 2c	distant_metastasis: 0	treatment: multi	hpv_dna: HPV16	hpv16_dna_rna: DNA+RNA+	os: 793	os_event: TRUE	pfs: 793	pfs_event: TRUE	consensus_cluster: Atypical IR 1	akt1_mutation: NA	apc_mutation: NA	atm_mutation: NA	cdh1_mutation: NA	cdkn2a_mutation: NA	csf1r_mutation: NA	egfr_mutation: NA	erbb2_mutation: NA	erbb4_mutation: NA	fbxw7_mutation: NA	fgfr2_mutation: NA	fgfr3_mutation: NA	flt3_mutation: NA	gna11_mutation: NA	hras_mutation: NA	idh1_mutation: NA	jak3_mutation: NA	kit_mutation: NA	notch1_mutation: NA	nras_mutation: NA	pik3ca_mutation: NA	pten_mutation: NA
GSM1607717	Public on Jun 24 2015	Feb 11 2015	Jun 24 2015	RNA	1	GW_037 Head and neck squamous cell carcinoma	Homo sapiens	ID: GW_037	gender: M	age: 56.7967145790554	smoking: Yes	packyears: 60	alcohol: 1 to 30	tumor_type: Primary	tumor_site: Oropharynx	uicc_stage: IVA	t_category: 1	n_category: 2a	distant_metastasis: 0	treatment: multi	hpv_dna: HPV16	hpv16_dna_rna: NA	os: 968	os_event: TRUE	pfs: 968	pfs_event: TRUE	consensus_cluster: Basal 4	akt1_mutation: 0	apc_mutation: 0	atm_mutation: 0	cdh1_mutation: 0	cdkn2a_mutation: 0	csf1r_mutation: 0	egfr_mutation: 0	erbb2_mutation: 0	erbb4_mutation: 0	fbxw7_mutation: 0	fgfr2_mutation: 0	fgfr3_mutation: 0	flt3_mutation: 0	gna11_mutation: 0	hras_mutation: 0	idh1_mutation: 0	jak3_mutation: 0	kit_mutation: 0	notch1_mutation: 0	nras_mutation: 0	pik3ca_mutation: 0	pten_mutation: 0
GSM1607718	Public on Jun 24 2015	Feb 11 2015	Jun 24 2015	RNA	1	GW_038 Head and neck squamous cell carcinoma	Homo sapiens	ID: GW_038	gender: M	age: 40.2655715263518	smoking: Yes	packyears: NA	alcohol: >60	tumor_type: Primary	tumor_site: Cavum Oris	uicc_stage: II	t_category: 2	n_category: 0	distant_metastasis: 0	treatment: multi	hpv_dna: HPV16	hpv16_dna_rna: DNA+RNA-	os: 947	os_event: FALSE	pfs: 947	pfs_event: FALSE	consensus_cluster: Classical 2	akt1_mutation: 0	apc_mutation: 0	atm_mutation: 0	cdh1_mutation: 0	cdkn2a_mutation: 0	csf1r_mutation: 0	egfr_mutation: 0	erbb2_mutation: 0	erbb4_mutation: 0	fbxw7_mutation: 0	fgfr2_mutation: 0	fgfr3_mutation: 0	flt3_mutation: 0	gna11_mutation: 0	hras_mutation: 0	idh1_mutation: 0	jak3_mutation: 0	kit_mutation: 0	notch1_mutation: 0	nras_mutation: 0	pik3ca_mutation: 0	pten_mutation: 0
GSM1607719	Public on Jun 24 2015	Feb 11 2015	Jun 24 2015	RNA	1	GW_039 Head and neck squamous cell carcinoma	Homo sapiens	ID: GW_039	gender: F	age: 52.3258042436687	smoking: No	packyears: 0	alcohol: 1 to 30	tumor_type: Primary	tumor_site: Oropharynx	uicc_stage: IVA	t_category: 1	n_category: 2b	distant_metastasis: 0	treatment: mono	hpv_dna: HPV16	hpv16_dna_rna: NA	os: 933	os_event: FALSE	pfs: 933	pfs_event: FALSE	consensus_cluster: Atypical IR 1	akt1_mutation: 0	apc_mutation: 0	atm_mutation: 0	cdh1_mutation: 0	cdkn2a_mutation: 0	csf1r_mutation: 0	egfr_mutation: 0	erbb2_mutation: 0	erbb4_mutation: 0	fbxw7_mutation: 0	fgfr2_mutation: 0	fgfr3_mutation: 0	flt3_mutation: 0	gna11_mutation: 0	hras_mutation: 0	idh1_mutation: 0	jak3_mutation: 0	kit_mutation: 0	notch1_mutation: 0	nras_mutation: 0	pik3ca_mutation: 0	pten_mutation: 0
GSM1607720	Public on Jun 24 2015	Feb 11 2015	Jun 24 2015	RNA	1	GW_040 Head and neck squamous cell carcinoma	Homo sapiens	ID: GW_040	gender: M	age: 60.0301163586585	smoking: Yes	packyears: 40	alcohol: 31 to 60	tumor_type: Primary	tumor_site: Oropharynx	uicc_stage: IVA	t_category: 2	n_category: 2c	distant_metastasis: 0	treatment: multi	hpv_dna: HPV16	hpv16_dna_rna: NA	os: 885	os_event: FALSE	pfs: 221	pfs_event: TRUE	consensus_cluster: Atypical IR 1	akt1_mutation: NA	apc_mutation: NA	atm_mutation: NA	cdh1_mutation: NA	cdkn2a_mutation: NA	csf1r_mutation: NA	egfr_mutation: NA	erbb2_mutation: NA	erbb4_mutation: NA	fbxw7_mutation: NA	fgfr2_mutation: NA	fgfr3_mutation: NA	flt3_mutation: NA	gna11_mutation: NA	hras_mutation: NA	idh1_mutation: NA	jak3_mutation: NA	kit_mutation: NA	notch1_mutation: NA	nras_mutation: NA	pik3ca_mutation: NA	pten_mutation: NA
GSM1607721	Public on Jun 24 2015	Feb 11 2015	Jun 24 2015	RNA	1	GW_041 Head and neck squamous cell carcinoma	Homo sapiens	ID: GW_041	gender: F	age: 69.7577002053388	smoking: Yes	packyears: 7	alcohol: no	tumor_type: Primary	tumor_site: Cavum Oris	uicc_stage: IVB	t_category: 4a	n_category: 3	distant_metastasis: 0	treatment: multi	hpv_dna: HPV16	hpv16_dna_rna: DNA+RNA+	os: 884	os_event: FALSE	pfs: 884	pfs_event: FALSE	consensus_cluster: Atypical IR 1	akt1_mutation: 0	apc_mutation: 0	atm_mutation: 0	cdh1_mutation: 0	cdkn2a_mutation: 0	csf1r_mutation: 0	egfr_mutation: 1	erbb2_mutation: 0	erbb4_mutation: 0	fbxw7_mutation: 0	fgfr2_mutation: 0	fgfr3_mutation: 0	flt3_mutation: 0	gna11_mutation: 0	hras_mutation: 0	idh1_mutation: 0	jak3_mutation: 0	kit_mutation: 0	notch1_mutation: 0	nras_mutation: 0	pik3ca_mutation: 0	pten_mutation: 0
GSM1607722	Public on Jun 24 2015	Feb 11 2015	Jun 24 2015	RNA	1	GW_042 Head and neck squamous cell carcinoma	Homo sapiens	ID: GW_042	gender: M	age: 50.2505133470226	smoking: Yes	packyears: 111	alcohol: >60	tumor_type: Primary	tumor_site: Oropharynx	uicc_stage: IVB	t_category: 4b	n_category: 2c	distant_metastasis: 0	treatment: multi	hpv_dna: HPV16	hpv16_dna_rna: DNA+RNA-	os: 937	os_event: FALSE	pfs: 937	pfs_event: FALSE	consensus_cluster: Mesenchymal 3	akt1_mutation: 0	apc_mutation: 0	atm_mutation: 0	cdh1_mutation: 0	cdkn2a_mutation: 0	csf1r_mutation: 0	egfr_mutation: 0	erbb2_mutation: 0	erbb4_mutation: 0	fbxw7_mutation: 0	fgfr2_mutation: 0	fgfr3_mutation: 0	flt3_mutation: 0	gna11_mutation: 0	hras_mutation: 0	idh1_mutation: 0	jak3_mutation: 0	kit_mutation: 0	notch1_mutation: 0	nras_mutation: 0	pik3ca_mutation: 0	pten_mutation: 0
GSM1607723	Public on Jun 24 2015	Feb 11 2015	Jun 24 2015	RNA	1	GW_043 Head and neck squamous cell carcinoma	Homo sapiens	ID: GW_043	gender: M	age: 52.3258042436687	smoking: Yes	packyears: 10	alcohol: 31 to 60	tumor_type: Primary	tumor_site: Cavum Oris	uicc_stage: IVA	t_category: 4a	n_category: 2b	distant_metastasis: 0	treatment: multi	hpv_dna: Other HPV	hpv16_dna_rna: NA	os: 1098	os_event: TRUE	pfs: 118	pfs_event: TRUE	consensus_cluster: Basal 4	akt1_mutation: 0	apc_mutation: 0	atm_mutation: 0	cdh1_mutation: 0	cdkn2a_mutation: 0	csf1r_mutation: 0	egfr_mutation: 0	erbb2_mutation: 0	erbb4_mutation: 0	fbxw7_mutation: 0	fgfr2_mutation: 0	fgfr3_mutation: 0	flt3_mutation: 0	gna11_mutation: 0	hras_mutation: 0	idh1_mutation: 0	jak3_mutation: 0	kit_mutation: 0	notch1_mutation: 0	nras_mutation: 0	pik3ca_mutation: 0	pten_mutation: 0
GSM1607724	Public on Jun 24 2015	Feb 11 2015	Jun 24 2015	RNA	1	GW_044 Head and neck squamous cell carcinoma	Homo sapiens	ID: GW_044	gender: M	age: 71.3045859000684	smoking: No	packyears: 0	alcohol: 31 to 60	tumor_type: Primary	tumor_site: Oropharynx	uicc_stage: IVA	t_category: 4a	n_category: 2b	distant_metastasis: 0	treatment: mono	hpv_dna: Other HPV	hpv16_dna_rna: NA	os: 1002	os_event: TRUE	pfs: 428	pfs_event: TRUE	consensus_cluster: Basal 4	akt1_mutation: 0	apc_mutation: 0	atm_mutation: 0	cdh1_mutation: 0	cdkn2a_mutation: 0	csf1r_mutation: 0	egfr_mutation: 0	erbb2_mutation: 0	erbb4_mutation: 0	fbxw7_mutation: 0	fgfr2_mutation: 0	fgfr3_mutation: 0	flt3_mutation: 0	gna11_mutation: 0	hras_mutation: 0	idh1_mutation: 0	jak3_mutation: 0	kit_mutation: 0	notch1_mutation: 0	nras_mutation: 0	pik3ca_mutation: 0	pten_mutation: 0
GSM1607725	Public on Jun 24 2015	Feb 11 2015	Jun 24 2015	RNA	1	GW_045 Head and neck squamous cell carcinoma	Homo sapiens	ID: GW_045	gender: F	age: 52.9226557152635	smoking: Yes	packyears: 40	alcohol: >60	tumor_type: Primary	tumor_site: Oropharynx	uicc_stage: IVA	t_category: 4a	n_category: 2b	distant_metastasis: 0	treatment: multi	hpv_dna: Other HPV	hpv16_dna_rna: NA	os: 1508	os_event: FALSE	pfs: 1508	pfs_event: FALSE	consensus_cluster: Mesenchymal 3	akt1_mutation: NA	apc_mutation: NA	atm_mutation: NA	cdh1_mutation: NA	cdkn2a_mutation: NA	csf1r_mutation: NA	egfr_mutation: NA	erbb2_mutation: NA	erbb4_mutation: NA	fbxw7_mutation: NA	fgfr2_mutation: NA	fgfr3_mutation: NA	flt3_mutation: NA	gna11_mutation: NA	hras_mutation: NA	idh1_mutation: NA	jak3_mutation: NA	kit_mutation: NA	notch1_mutation: NA	nras_mutation: NA	pik3ca_mutation: NA	pten_mutation: NA
GSM1607726	Public on Jun 24 2015	Feb 11 2015	Jun 24 2015	RNA	1	GW_046 Head and neck squamous cell carcinoma	Homo sapiens	ID: GW_046	gender: M	age: 58.362765229295	smoking: Yes	packyears: 40	alcohol: >60	tumor_type: Primary	tumor_site: Oropharynx	uicc_stage: IVA	t_category: 3	n_category: 2b	distant_metastasis: 0	treatment: multi	hpv_dna: Negative	hpv16_dna_rna: DNA-	os: 1191	os_event: TRUE	pfs: 1191	pfs_event: TRUE	consensus_cluster: Atypical IR 1	akt1_mutation: 0	apc_mutation: 0	atm_mutation: 0	cdh1_mutation: 0	cdkn2a_mutation: 0	csf1r_mutation: 0	egfr_mutation: 0	erbb2_mutation: 0	erbb4_mutation: 0	fbxw7_mutation: 0	fgfr2_mutation: 0	fgfr3_mutation: 0	flt3_mutation: 0	gna11_mutation: 0	hras_mutation: 0	idh1_mutation: 0	jak3_mutation: 0	kit_mutation: 0	notch1_mutation: 0	nras_mutation: 0	pik3ca_mutation: 0	pten_mutation: 0
GSM1607727	Public on Jun 24 2015	Feb 11 2015	Jun 24 2015	RNA	1	GW_047 Head and neck squamous cell carcinoma	Homo sapiens	ID: GW_047	gender: M	age: 46.5188227241615	smoking: Yes	packyears: 35	alcohol: no	tumor_type: Primary	tumor_site: Oropharynx	uicc_stage: IVA	t_category: 3	n_category: 2b	distant_metastasis: 0	treatment: multi	hpv_dna: Negative	hpv16_dna_rna: DNA-	os: 1137	os_event: FALSE	pfs: 1137	pfs_event: FALSE	consensus_cluster: Atypical IR 1	akt1_mutation: 0	apc_mutation: 0	atm_mutation: 0	cdh1_mutation: 0	cdkn2a_mutation: 0	csf1r_mutation: 0	egfr_mutation: 0	erbb2_mutation: 0	erbb4_mutation: 0	fbxw7_mutation: 0	fgfr2_mutation: 0	fgfr3_mutation: 0	flt3_mutation: 0	gna11_mutation: 0	hras_mutation: 0	idh1_mutation: 0	jak3_mutation: 0	kit_mutation: 0	notch1_mutation: 0	nras_mutation: 0	pik3ca_mutation: 0	pten_mutation: 0
GSM1607728	Public on Jun 24 2015	Feb 11 2015	Jun 24 2015	RNA	1	GW_049 Head and neck squamous cell carcinoma	Homo sapiens	ID: GW_049	gender: M	age: 59.0198494182067	smoking: Yes	packyears: 60	alcohol: 31 to 60	tumor_type: Primary	tumor_site: Larynx	uicc_stage: IVB	t_category: 2	n_category: 3	distant_metastasis: 0	treatment: multi	hpv_dna: Negative	hpv16_dna_rna: DNA-	os: 1281	os_event: TRUE	pfs: 1281	pfs_event: TRUE	consensus_cluster: Basal 4	akt1_mutation: 0	apc_mutation: 0	atm_mutation: 0	cdh1_mutation: 0	cdkn2a_mutation: 0	csf1r_mutation: 0	egfr_mutation: 0	erbb2_mutation: 0	erbb4_mutation: 0	fbxw7_mutation: 0	fgfr2_mutation: 0	fgfr3_mutation: 0	flt3_mutation: 0	gna11_mutation: 0	hras_mutation: 0	idh1_mutation: 0	jak3_mutation: 0	kit_mutation: 0	notch1_mutation: 0	nras_mutation: 0	pik3ca_mutation: 0	pten_mutation: 0
GSM1607729	Public on Jun 24 2015	Feb 11 2015	Jun 24 2015	RNA	1	GW_051 Head and neck squamous cell carcinoma	Homo sapiens	ID: GW_051	gender: M	age: 57.7604380561259	smoking: Yes	packyears: 50	alcohol: >60	tumor_type: Primary	tumor_site: Oropharynx	uicc_stage: IVA	t_category: 4a	n_category: 2c	distant_metastasis: 0	treatment: mono	hpv_dna: Negative	hpv16_dna_rna: DNA-	os: 753	os_event: TRUE	pfs: 443	pfs_event: TRUE	consensus_cluster: Mesenchymal 3	akt1_mutation: 0	apc_mutation: 0	atm_mutation: 0	cdh1_mutation: 0	cdkn2a_mutation: 0	csf1r_mutation: 0	egfr_mutation: 0	erbb2_mutation: 1	erbb4_mutation: 0	fbxw7_mutation: 0	fgfr2_mutation: 0	fgfr3_mutation: 0	flt3_mutation: 0	gna11_mutation: 0	hras_mutation: 0	idh1_mutation: 0	jak3_mutation: 0	kit_mutation: 0	notch1_mutation: 0	nras_mutation: 0	pik3ca_mutation: 0	pten_mutation: 0
GSM1607730	Public on Jun 24 2015	Feb 11 2015	Jun 24 2015	RNA	1	GW_052 Head and neck squamous cell carcinoma	Homo sapiens	ID: GW_052	gender: M	age: 51.4579055441478	smoking: Yes	packyears: 35	alcohol: >60	tumor_type: Secondary	tumor_site: Hypopharynx	uicc_stage: III	t_category: 3	n_category: 0	distant_metastasis: 0	treatment: multi	hpv_dna: Negative	hpv16_dna_rna: DNA-	os: 1052	os_event: FALSE	pfs: 463	pfs_event: TRUE	consensus_cluster: Mesenchymal 3	akt1_mutation: 0	apc_mutation: 0	atm_mutation: 0	cdh1_mutation: 0	cdkn2a_mutation: 0	csf1r_mutation: 0	egfr_mutation: 0	erbb2_mutation: 0	erbb4_mutation: 0	fbxw7_mutation: 0	fgfr2_mutation: 0	fgfr3_mutation: 0	flt3_mutation: 0	gna11_mutation: 0	hras_mutation: 0	idh1_mutation: 0	jak3_mutation: 0	kit_mutation: 0	notch1_mutation: 0	nras_mutation: 0	pik3ca_mutation: 0	pten_mutation: 0
GSM1607731	Public on Jun 24 2015	Feb 11 2015	Jun 24 2015	RNA	1	GW_053 Head and neck squamous cell carcinoma	Homo sapiens	ID: GW_053	gender: M	age: 47.6495550992471	smoking: Yes	packyears: 12	alcohol: >60	tumor_type: Primary	tumor_site: Oropharynx	uicc_stage: III	t_category: 3	n_category: 0	distant_metastasis: 0	treatment: multi	hpv_dna: Negative	hpv16_dna_rna: DNA-	os: 1150	os_event: TRUE	pfs: 322	pfs_event: TRUE	consensus_cluster: Basal 4	akt1_mutation: 0	apc_mutation: 0	atm_mutation: 0	cdh1_mutation: 0	cdkn2a_mutation: 0	csf1r_mutation: 0	egfr_mutation: 0	erbb2_mutation: 0	erbb4_mutation: 0	fbxw7_mutation: 0	fgfr2_mutation: 0	fgfr3_mutation: 0	flt3_mutation: 0	gna11_mutation: 0	hras_mutation: 0	idh1_mutation: 0	jak3_mutation: 0	kit_mutation: 0	notch1_mutation: 0	nras_mutation: 0	pik3ca_mutation: 0	pten_mutation: 0
GSM1607732	Public on Jun 24 2015	Feb 11 2015	Jun 24 2015	RNA	1	GW_054 Head and neck squamous cell carcinoma	Homo sapiens	ID: GW_054	gender: M	age: 48.5585215605749	smoking: Yes	packyears: 35	alcohol: >60	tumor_type: Primary	tumor_site: Oropharynx	uicc_stage: IVA	t_category: 1	n_category: 2a	distant_metastasis: 0	treatment: multi	hpv_dna: Negative	hpv16_dna_rna: DNA-	os: 1270	os_event: TRUE	pfs: 1270	pfs_event: TRUE	consensus_cluster: Mesenchymal 3	akt1_mutation: 0	apc_mutation: 0	atm_mutation: 0	cdh1_mutation: 0	cdkn2a_mutation: 0	csf1r_mutation: 0	egfr_mutation: 0	erbb2_mutation: 0	erbb4_mutation: 0	fbxw7_mutation: 0	fgfr2_mutation: 0	fgfr3_mutation: 0	flt3_mutation: 0	gna11_mutation: 0	hras_mutation: 0	idh1_mutation: 0	jak3_mutation: 0	kit_mutation: 0	notch1_mutation: 0	nras_mutation: 0	pik3ca_mutation: 0	pten_mutation: 0
GSM1607733	Public on Jun 24 2015	Feb 11 2015	Jun 24 2015	RNA	1	GW_056 Head and neck squamous cell carcinoma	Homo sapiens	ID: GW_056	gender: M	age: 68.6899383983573	smoking: Yes	packyears: 45	alcohol: 1 to 30	tumor_type: Primary	tumor_site: Cavum Oris	uicc_stage: II	t_category: 2	n_category: 0	distant_metastasis: 0	treatment: multi	hpv_dna: Negative	hpv16_dna_rna: DNA-	os: 2029	os_event: FALSE	pfs: 2001	pfs_event: TRUE	consensus_cluster: Atypical IR 1	akt1_mutation: 0	apc_mutation: 0	atm_mutation: 0	cdh1_mutation: 0	cdkn2a_mutation: 0	csf1r_mutation: 0	egfr_mutation: 0	erbb2_mutation: 0	erbb4_mutation: 0	fbxw7_mutation: 0	fgfr2_mutation: 0	fgfr3_mutation: 0	flt3_mutation: 0	gna11_mutation: 0	hras_mutation: 0	idh1_mutation: 0	jak3_mutation: 0	kit_mutation: 0	notch1_mutation: 1	nras_mutation: 0	pik3ca_mutation: 0	pten_mutation: 0
GSM1607734	Public on Jun 24 2015	Feb 11 2015	Jun 24 2015	RNA	1	GW_057 Head and neck squamous cell carcinoma	Homo sapiens	ID: GW_057	gender: M	age: 59.7754962354552	smoking: Yes	packyears: 48	alcohol: >60	tumor_type: Primary	tumor_site: Oropharynx	uicc_stage: IVA	t_category: 4a	n_category: 2b	distant_metastasis: 0	treatment: multi	hpv_dna: Negative	hpv16_dna_rna: DNA-	os: 267	os_event: TRUE	pfs: 267	pfs_event: TRUE	consensus_cluster: Mesenchymal 3	akt1_mutation: NA	apc_mutation: NA	atm_mutation: NA	cdh1_mutation: NA	cdkn2a_mutation: NA	csf1r_mutation: NA	egfr_mutation: NA	erbb2_mutation: NA	erbb4_mutation: NA	fbxw7_mutation: NA	fgfr2_mutation: NA	fgfr3_mutation: NA	flt3_mutation: NA	gna11_mutation: NA	hras_mutation: NA	idh1_mutation: NA	jak3_mutation: NA	kit_mutation: NA	notch1_mutation: NA	nras_mutation: NA	pik3ca_mutation: NA	pten_mutation: NA
GSM1607735	Public on Jun 24 2015	Feb 11 2015	Jun 24 2015	RNA	1	GW_058 Head and neck squamous cell carcinoma	Homo sapiens	ID: GW_058	gender: M	age: 51.0992470910335	smoking: Yes	packyears: 30	alcohol: 1 to 30	tumor_type: Primary	tumor_site: Oropharynx	uicc_stage: IVA	t_category: 3	n_category: 2c	distant_metastasis: 0	treatment: multi	hpv_dna: Negative	hpv16_dna_rna: DNA-	os: 1219	os_event: FALSE	pfs: 1219	pfs_event: FALSE	consensus_cluster: Classical 2	akt1_mutation: 0	apc_mutation: 0	atm_mutation: 0	cdh1_mutation: 0	cdkn2a_mutation: 0	csf1r_mutation: 0	egfr_mutation: 0	erbb2_mutation: 1	erbb4_mutation: 0	fbxw7_mutation: 0	fgfr2_mutation: 0	fgfr3_mutation: 0	flt3_mutation: 0	gna11_mutation: 0	hras_mutation: 0	idh1_mutation: 0	jak3_mutation: 0	kit_mutation: 0	notch1_mutation: 0	nras_mutation: 0	pik3ca_mutation: 0	pten_mutation: 0
GSM1607736	Public on Jun 24 2015	Feb 11 2015	Jun 24 2015	RNA	1	GW_059 Head and neck squamous cell carcinoma	Homo sapiens	ID: GW_059	gender: M	age: 65.4182067077344	smoking: Yes	packyears: 125	alcohol: 31 to 60	tumor_type: Primary	tumor_site: Oropharynx	uicc_stage: IVA	t_category: 4a	n_category: 0	distant_metastasis: 0	treatment: mono	hpv_dna: Negative	hpv16_dna_rna: DNA-	os: 1074	os_event: FALSE	pfs: 143	pfs_event: TRUE	consensus_cluster: Basal 4	akt1_mutation: NA	apc_mutation: NA	atm_mutation: NA	cdh1_mutation: NA	cdkn2a_mutation: NA	csf1r_mutation: NA	egfr_mutation: NA	erbb2_mutation: NA	erbb4_mutation: NA	fbxw7_mutation: NA	fgfr2_mutation: NA	fgfr3_mutation: NA	flt3_mutation: NA	gna11_mutation: NA	hras_mutation: NA	idh1_mutation: NA	jak3_mutation: NA	kit_mutation: NA	notch1_mutation: NA	nras_mutation: NA	pik3ca_mutation: NA	pten_mutation: NA
GSM1607737	Public on Jun 24 2015	Feb 11 2015	Jun 24 2015	RNA	1	GW_060 Head and neck squamous cell carcinoma	Homo sapiens	ID: GW_060	gender: F	age: 78.0643394934976	smoking: Yes	packyears: 50	alcohol: >60	tumor_type: Primary	tumor_site: Cavum Oris	uicc_stage: II	t_category: 2	n_category: 0	distant_metastasis: 0	treatment: mono	hpv_dna: Negative	hpv16_dna_rna: DNA-	os: 1179	os_event: TRUE	pfs: 1179	pfs_event: TRUE	consensus_cluster: Atypical IR 1	akt1_mutation: NA	apc_mutation: NA	atm_mutation: NA	cdh1_mutation: NA	cdkn2a_mutation: NA	csf1r_mutation: NA	egfr_mutation: NA	erbb2_mutation: NA	erbb4_mutation: NA	fbxw7_mutation: NA	fgfr2_mutation: NA	fgfr3_mutation: NA	flt3_mutation: NA	gna11_mutation: NA	hras_mutation: NA	idh1_mutation: NA	jak3_mutation: NA	kit_mutation: NA	notch1_mutation: NA	nras_mutation: NA	pik3ca_mutation: NA	pten_mutation: NA
GSM1607738	Public on Jun 24 2015	Feb 11 2015	Jun 24 2015	RNA	1	GW_061 Head and neck squamous cell carcinoma	Homo sapiens	ID: GW_061	gender: F	age: 70.4941820670773	smoking: No	packyears: 0	alcohol: no	tumor_type: Primary	tumor_site: Cavum Oris	uicc_stage: IVA	t_category: 4a	n_category: 0	distant_metastasis: 0	treatment: multi	hpv_dna: Negative	hpv16_dna_rna: DNA-	os: 1066	os_event: TRUE	pfs: 304	pfs_event: TRUE	consensus_cluster: Basal 4	akt1_mutation: 0	apc_mutation: 0	atm_mutation: 0	cdh1_mutation: 0	cdkn2a_mutation: 0	csf1r_mutation: 1	egfr_mutation: 0	erbb2_mutation: 0	erbb4_mutation: 0	fbxw7_mutation: 0	fgfr2_mutation: 0	fgfr3_mutation: 1	flt3_mutation: 0	gna11_mutation: 0	hras_mutation: 0	idh1_mutation: 0	jak3_mutation: 0	kit_mutation: 0	notch1_mutation: 1	nras_mutation: 0	pik3ca_mutation: 0	pten_mutation: 0
GSM1607739	Public on Jun 24 2015	Feb 11 2015	Jun 24 2015	RNA	1	GW_062 Head and neck squamous cell carcinoma	Homo sapiens	ID: GW_062	gender: M	age: 54.0451745379877	smoking: Yes	packyears: 30	alcohol: >60	tumor_type: Primary	tumor_site: Oropharynx	uicc_stage: III	t_category: 3	n_category: 1	distant_metastasis: 0	treatment: multi	hpv_dna: Negative	hpv16_dna_rna: DNA-	os: 1717	os_event: FALSE	pfs: 1717	pfs_event: FALSE	consensus_cluster: Atypical IR 1	akt1_mutation: 0	apc_mutation: 0	atm_mutation: 0	cdh1_mutation: 0	cdkn2a_mutation: 0	csf1r_mutation: 0	egfr_mutation: 0	erbb2_mutation: 0	erbb4_mutation: 0	fbxw7_mutation: 0	fgfr2_mutation: 0	fgfr3_mutation: 0	flt3_mutation: 0	gna11_mutation: 0	hras_mutation: 0	idh1_mutation: 0	jak3_mutation: 0	kit_mutation: 0	notch1_mutation: 0	nras_mutation: 0	pik3ca_mutation: 0	pten_mutation: 0
GSM1607740	Public on Jun 24 2015	Feb 11 2015	Jun 24 2015	RNA	1	GW_063 Head and neck squamous cell carcinoma	Homo sapiens	ID: GW_063	gender: M	age: 43.1895961670089	smoking: Yes	packyears: 30	alcohol: >60	tumor_type: Primary	tumor_site: Cavum Oris	uicc_stage: III	t_category: 2	n_category: 1	distant_metastasis: 0	treatment: multi	hpv_dna: Negative	hpv16_dna_rna: DNA-	os: 2059	os_event: FALSE	pfs: 2059	pfs_event: FALSE	consensus_cluster: Mesenchymal 3	akt1_mutation: 0	apc_mutation: 0	atm_mutation: 0	cdh1_mutation: 0	cdkn2a_mutation: 0	csf1r_mutation: 0	egfr_mutation: 0	erbb2_mutation: 0	erbb4_mutation: 0	fbxw7_mutation: 0	fgfr2_mutation: 0	fgfr3_mutation: 0	flt3_mutation: 0	gna11_mutation: 0	hras_mutation: 0	idh1_mutation: 0	jak3_mutation: 0	kit_mutation: 0	notch1_mutation: 0	nras_mutation: 0	pik3ca_mutation: 0	pten_mutation: 0
GSM1607741	Public on Jun 24 2015	Feb 11 2015	Jun 24 2015	RNA	1	GW_064 Head and neck squamous cell carcinoma	Homo sapiens	ID: GW_064	gender: M	age: 68.227241615332	smoking: No	packyears: 0	alcohol: 31 to 60	tumor_type: Primary	tumor_site: Cavum Oris	uicc_stage: IVA	t_category: 4a	n_category: 2b	distant_metastasis: 0	treatment: mono	hpv_dna: Negative	hpv16_dna_rna: DNA-	os: 177	os_event: TRUE	pfs: 177	pfs_event: TRUE	consensus_cluster: Mesenchymal 3	akt1_mutation: 0	apc_mutation: 0	atm_mutation: 0	cdh1_mutation: 0	cdkn2a_mutation: 0	csf1r_mutation: 0	egfr_mutation: 0	erbb2_mutation: 0	erbb4_mutation: 0	fbxw7_mutation: 0	fgfr2_mutation: 0	fgfr3_mutation: 0	flt3_mutation: 0	gna11_mutation: 0	hras_mutation: 0	idh1_mutation: 0	jak3_mutation: 0	kit_mutation: 0	notch1_mutation: 0	nras_mutation: 0	pik3ca_mutation: 0	pten_mutation: 0
GSM1607742	Public on Jun 24 2015	Feb 11 2015	Jun 24 2015	RNA	1	GW_065 Head and neck squamous cell carcinoma	Homo sapiens	ID: GW_065	gender: M	age: 69.2511978097194	smoking: Yes	packyears: 40	alcohol: 31 to 60	tumor_type: Primary	tumor_site: Oropharynx	uicc_stage: IVA	t_category: 3	n_category: 2b	distant_metastasis: 0	treatment: multi	hpv_dna: Negative	hpv16_dna_rna: DNA-	os: 274	os_event: TRUE	pfs: 257	pfs_event: TRUE	consensus_cluster: Basal 4	akt1_mutation: 0	apc_mutation: 0	atm_mutation: 0	cdh1_mutation: 0	cdkn2a_mutation: 0	csf1r_mutation: 0	egfr_mutation: 0	erbb2_mutation: 0	erbb4_mutation: 0	fbxw7_mutation: 0	fgfr2_mutation: 0	fgfr3_mutation: 0	flt3_mutation: 0	gna11_mutation: 0	hras_mutation: 0	idh1_mutation: 0	jak3_mutation: 0	kit_mutation: 0	notch1_mutation: 0	nras_mutation: 0	pik3ca_mutation: 0	pten_mutation: 0
GSM1607743	Public on Jun 24 2015	Feb 11 2015	Jun 24 2015	RNA	1	GW_066 Head and neck squamous cell carcinoma	Homo sapiens	ID: GW_066	gender: M	age: 54.009582477755	smoking: Yes	packyears: 35	alcohol: 31 to 60	tumor_type: Primary	tumor_site: Cavum Oris	uicc_stage: I	t_category: 1	n_category: 0	distant_metastasis: 0	treatment: mono	hpv_dna: Negative	hpv16_dna_rna: DNA-	os: 1962	os_event: TRUE	pfs: 1711	pfs_event: TRUE	consensus_cluster: Classical 2	akt1_mutation: 0	apc_mutation: 0	atm_mutation: 0	cdh1_mutation: 0	cdkn2a_mutation: 0	csf1r_mutation: 0	egfr_mutation: 0	erbb2_mutation: 0	erbb4_mutation: 0	fbxw7_mutation: 0	fgfr2_mutation: 0	fgfr3_mutation: 0	flt3_mutation: 0	gna11_mutation: 0	hras_mutation: 0	idh1_mutation: 0	jak3_mutation: 0	kit_mutation: 0	notch1_mutation: 0	nras_mutation: 0	pik3ca_mutation: 0	pten_mutation: 0
GSM1607744	Public on Jun 24 2015	Feb 11 2015	Jun 24 2015	RNA	1	GW_067 Head and neck squamous cell carcinoma	Homo sapiens	ID: GW_067	gender: M	age: 56.9883641341547	smoking: Yes	packyears: 41	alcohol: >60	tumor_type: Primary	tumor_site: Oropharynx	uicc_stage: II	t_category: 2	n_category: 0	distant_metastasis: 0	treatment: multi	hpv_dna: Negative	hpv16_dna_rna: DNA-	os: 2001	os_event: FALSE	pfs: 2001	pfs_event: FALSE	consensus_cluster: Basal 4	akt1_mutation: 0	apc_mutation: 0	atm_mutation: 0	cdh1_mutation: 0	cdkn2a_mutation: 0	csf1r_mutation: 0	egfr_mutation: 0	erbb2_mutation: 0	erbb4_mutation: 0	fbxw7_mutation: 0	fgfr2_mutation: 1	fgfr3_mutation: 1	flt3_mutation: 0	gna11_mutation: 0	hras_mutation: 0	idh1_mutation: 0	jak3_mutation: 0	kit_mutation: 0	notch1_mutation: 1	nras_mutation: 0	pik3ca_mutation: 0	pten_mutation: 0
GSM1607745	Public on Jun 24 2015	Feb 11 2015	Jun 24 2015	RNA	1	GW_068 Head and neck squamous cell carcinoma	Homo sapiens	ID: GW_068	gender: M	age: 50.8090349075975	smoking: Yes	packyears: 30	alcohol: >60	tumor_type: Primary	tumor_site: Oropharynx	uicc_stage: IVA	t_category: 4a	n_category: 2b	distant_metastasis: 0	treatment: multi	hpv_dna: Negative	hpv16_dna_rna: DNA-	os: 1597	os_event: FALSE	pfs: 1042	pfs_event: TRUE	consensus_cluster: Basal 4	akt1_mutation: NA	apc_mutation: NA	atm_mutation: NA	cdh1_mutation: NA	cdkn2a_mutation: NA	csf1r_mutation: NA	egfr_mutation: NA	erbb2_mutation: NA	erbb4_mutation: NA	fbxw7_mutation: NA	fgfr2_mutation: NA	fgfr3_mutation: NA	flt3_mutation: NA	gna11_mutation: NA	hras_mutation: NA	idh1_mutation: NA	jak3_mutation: NA	kit_mutation: NA	notch1_mutation: NA	nras_mutation: NA	pik3ca_mutation: NA	pten_mutation: NA
GSM1607746	Public on Jun 24 2015	Feb 11 2015	Jun 24 2015	RNA	1	GW_069 Head and neck squamous cell carcinoma	Homo sapiens	ID: GW_069	gender: M	age: 49.0047912388775	smoking: Yes	packyears: 30	alcohol: 31 to 60	tumor_type: Primary	tumor_site: Cavum Oris	uicc_stage: IVA	t_category: 3	n_category: 2b	distant_metastasis: 0	treatment: multi	hpv_dna: Negative	hpv16_dna_rna: DNA-	os: 945	os_event: FALSE	pfs: 945	pfs_event: FALSE	consensus_cluster: Basal 4	akt1_mutation: 0	apc_mutation: 0	atm_mutation: 1	cdh1_mutation: 0	cdkn2a_mutation: 0	csf1r_mutation: 0	egfr_mutation: 0	erbb2_mutation: 0	erbb4_mutation: 0	fbxw7_mutation: 0	fgfr2_mutation: 0	fgfr3_mutation: 0	flt3_mutation: 0	gna11_mutation: 0	hras_mutation: 0	idh1_mutation: 0	jak3_mutation: 0	kit_mutation: 0	notch1_mutation: 0	nras_mutation: 0	pik3ca_mutation: 0	pten_mutation: 0
GSM1607747	Public on Jun 24 2015	Feb 11 2015	Jun 24 2015	RNA	1	GW_070 Head and neck squamous cell carcinoma	Homo sapiens	ID: GW_070	gender: F	age: 69.7987679671458	smoking: No	packyears: 0	alcohol: no	tumor_type: Primary	tumor_site: Cavum Oris	uicc_stage: IVA	t_category: 4a	n_category: 0	distant_metastasis: 0	treatment: multi	hpv_dna: Negative	hpv16_dna_rna: DNA-	os: 974	os_event: FALSE	pfs: 974	pfs_event: FALSE	consensus_cluster: Basal 4	akt1_mutation: 0	apc_mutation: 0	atm_mutation: 0	cdh1_mutation: 0	cdkn2a_mutation: 0	csf1r_mutation: 0	egfr_mutation: 0	erbb2_mutation: 0	erbb4_mutation: 0	fbxw7_mutation: 0	fgfr2_mutation: 0	fgfr3_mutation: 0	flt3_mutation: 0	gna11_mutation: 0	hras_mutation: 0	idh1_mutation: 0	jak3_mutation: 0	kit_mutation: 0	notch1_mutation: 0	nras_mutation: 0	pik3ca_mutation: 0	pten_mutation: 0
GSM1607748	Public on Jun 24 2015	Feb 11 2015	Jun 24 2015	RNA	1	GW_071 Head and neck squamous cell carcinoma	Homo sapiens	ID: GW_071	gender: F	age: 59.0691307323751	smoking: Yes	packyears: 33	alcohol: 1 to 30	tumor_type: Primary	tumor_site: Oropharynx	uicc_stage: IVA	t_category: 1	n_category: 2b	distant_metastasis: 0	treatment: multi	hpv_dna: Negative	hpv16_dna_rna: DNA-	os: 1002	os_event: FALSE	pfs: 1002	pfs_event: FALSE	consensus_cluster: Atypical IR 1	akt1_mutation: 0	apc_mutation: 0	atm_mutation: 0	cdh1_mutation: 0	cdkn2a_mutation: 0	csf1r_mutation: 0	egfr_mutation: 0	erbb2_mutation: 0	erbb4_mutation: 0	fbxw7_mutation: 0	fgfr2_mutation: 0	fgfr3_mutation: 0	flt3_mutation: 0	gna11_mutation: 0	hras_mutation: 0	idh1_mutation: 0	jak3_mutation: 0	kit_mutation: 0	notch1_mutation: 0	nras_mutation: 0	pik3ca_mutation: 0	pten_mutation: 0
GSM1607749	Public on Jun 24 2015	Feb 11 2015	Jun 24 2015	RNA	1	GW_072 Head and neck squamous cell carcinoma	Homo sapiens	ID: GW_072	gender: F	age: 50.6447638603696	smoking: Yes	packyears: 15	alcohol: >60	tumor_type: Primary	tumor_site: Cavum Oris	uicc_stage: IVA	t_category: 2	n_category: 2b	distant_metastasis: 0	treatment: multi	hpv_dna: Negative	hpv16_dna_rna: DNA-	os: 1016	os_event: FALSE	pfs: 1016	pfs_event: FALSE	consensus_cluster: Mesenchymal 3	akt1_mutation: 0	apc_mutation: 0	atm_mutation: 0	cdh1_mutation: 0	cdkn2a_mutation: 0	csf1r_mutation: 0	egfr_mutation: 0	erbb2_mutation: 0	erbb4_mutation: 0	fbxw7_mutation: 0	fgfr2_mutation: 0	fgfr3_mutation: 0	flt3_mutation: 0	gna11_mutation: 0	hras_mutation: 0	idh1_mutation: 0	jak3_mutation: 0	kit_mutation: 0	notch1_mutation: 0	nras_mutation: 0	pik3ca_mutation: 0	pten_mutation: 1
GSM1607750	Public on Jun 24 2015	Feb 11 2015	Jun 24 2015	RNA	1	GW_073 Head and neck squamous cell carcinoma	Homo sapiens	ID: GW_073	gender: M	age: 52.829568788501	smoking: Yes	packyears: 36	alcohol: >60	tumor_type: Primary	tumor_site: Oropharynx	uicc_stage: IVA	t_category: 4a	n_category: 2a	distant_metastasis: 0	treatment: multi	hpv_dna: Negative	hpv16_dna_rna: DNA-	os: 1004	os_event: FALSE	pfs: 1004	pfs_event: FALSE	consensus_cluster: Mesenchymal 3	akt1_mutation: 0	apc_mutation: 0	atm_mutation: 0	cdh1_mutation: 0	cdkn2a_mutation: 0	csf1r_mutation: 0	egfr_mutation: 0	erbb2_mutation: 0	erbb4_mutation: 0	fbxw7_mutation: 0	fgfr2_mutation: 0	fgfr3_mutation: 0	flt3_mutation: 0	gna11_mutation: 0	hras_mutation: 0	idh1_mutation: 0	jak3_mutation: 0	kit_mutation: 0	notch1_mutation: 0	nras_mutation: 0	pik3ca_mutation: 0	pten_mutation: 0
GSM1607751	Public on Jun 24 2015	Feb 11 2015	Jun 24 2015	RNA	1	GW_074 Head and neck squamous cell carcinoma	Homo sapiens	ID: GW_074	gender: M	age: 87.4086242299795	smoking: No	packyears: 0	alcohol: no	tumor_type: Primary	tumor_site: Cavum Oris	uicc_stage: IVA	t_category: 4a	n_category: 2b	distant_metastasis: 0	treatment: palliative	hpv_dna: Negative	hpv16_dna_rna: DNA-	os: 1002	os_event: TRUE	pfs: 1002	pfs_event: TRUE	consensus_cluster: Basal 4	akt1_mutation: 0	apc_mutation: 0	atm_mutation: 0	cdh1_mutation: 0	cdkn2a_mutation: 0	csf1r_mutation: 0	egfr_mutation: 0	erbb2_mutation: 0	erbb4_mutation: 0	fbxw7_mutation: 0	fgfr2_mutation: 0	fgfr3_mutation: 0	flt3_mutation: 0	gna11_mutation: 1	hras_mutation: 0	idh1_mutation: 0	jak3_mutation: 0	kit_mutation: 0	notch1_mutation: 0	nras_mutation: 0	pik3ca_mutation: 0	pten_mutation: 0
GSM1607752	Public on Jun 24 2015	Feb 11 2015	Jun 24 2015	RNA	1	GW_075 Head and neck squamous cell carcinoma	Homo sapiens	ID: GW_075	gender: M	age: 56.788501026694	smoking: Yes	packyears: 40	alcohol: 1 to 30	tumor_type: Primary	tumor_site: Oropharynx	uicc_stage: IVA	t_category: 4a	n_category: 2b	distant_metastasis: 0	treatment: multi	hpv_dna: Negative	hpv16_dna_rna: DNA-	os: 982	os_event: FALSE	pfs: 982	pfs_event: FALSE	consensus_cluster: Basal 4	akt1_mutation: 0	apc_mutation: 0	atm_mutation: 0	cdh1_mutation: 0	cdkn2a_mutation: 0	csf1r_mutation: 0	egfr_mutation: 0	erbb2_mutation: 0	erbb4_mutation: 0	fbxw7_mutation: 0	fgfr2_mutation: 0	fgfr3_mutation: 0	flt3_mutation: 0	gna11_mutation: 0	hras_mutation: 0	idh1_mutation: 0	jak3_mutation: 0	kit_mutation: 0	notch1_mutation: 0	nras_mutation: 0	pik3ca_mutation: 0	pten_mutation: 0
GSM1607753	Public on Jun 24 2015	Feb 11 2015	Jun 24 2015	RNA	1	GW_076 Head and neck squamous cell carcinoma	Homo sapiens	ID: GW_076	gender: M	age: 56.7693360711841	smoking: Yes	packyears: 40	alcohol: >60	tumor_type: Primary	tumor_site: Cavum Oris	uicc_stage: II	t_category: 2	n_category: 0	distant_metastasis: 0	treatment: mono	hpv_dna: Negative	hpv16_dna_rna: DNA-	os: 961	os_event: FALSE	pfs: 507	pfs_event: TRUE	consensus_cluster: Mesenchymal 3	akt1_mutation: 0	apc_mutation: 0	atm_mutation: 0	cdh1_mutation: 0	cdkn2a_mutation: 0	csf1r_mutation: 0	egfr_mutation: 0	erbb2_mutation: 0	erbb4_mutation: 0	fbxw7_mutation: 0	fgfr2_mutation: 0	fgfr3_mutation: 0	flt3_mutation: 0	gna11_mutation: 0	hras_mutation: 0	idh1_mutation: 0	jak3_mutation: 0	kit_mutation: 0	notch1_mutation: 0	nras_mutation: 0	pik3ca_mutation: 0	pten_mutation: 0
GSM1607754	Public on Jun 24 2015	Feb 11 2015	Jun 24 2015	RNA	1	GW_077 Head and neck squamous cell carcinoma	Homo sapiens	ID: GW_077	gender: M	age: 64.5338809034908	smoking: Yes	packyears: 75	alcohol: 31 to 60	tumor_type: Primary	tumor_site: Cavum Oris	uicc_stage: I	t_category: 1	n_category: 0	distant_metastasis: 0	treatment: mono	hpv_dna: Negative	hpv16_dna_rna: DNA-	os: 954	os_event: FALSE	pfs: 954	pfs_event: FALSE	consensus_cluster: Basal 4	akt1_mutation: 0	apc_mutation: 0	atm_mutation: 0	cdh1_mutation: 0	cdkn2a_mutation: 0	csf1r_mutation: 0	egfr_mutation: 0	erbb2_mutation: 0	erbb4_mutation: 0	fbxw7_mutation: 0	fgfr2_mutation: 0	fgfr3_mutation: 0	flt3_mutation: 0	gna11_mutation: 0	hras_mutation: 0	idh1_mutation: 0	jak3_mutation: 0	kit_mutation: 0	notch1_mutation: 0	nras_mutation: 0	pik3ca_mutation: 0	pten_mutation: 0
GSM1607755	Public on Jun 24 2015	Feb 11 2015	Jun 24 2015	RNA	1	GW_078 Head and neck squamous cell carcinoma	Homo sapiens	ID: GW_078	gender: F	age: 52.5694729637235	smoking: Yes	packyears: 30	alcohol: no	tumor_type: Primary	tumor_site: Cavum Oris	uicc_stage: IVA	t_category: 2	n_category: 2b	distant_metastasis: 0	treatment: multi	hpv_dna: Negative	hpv16_dna_rna: DNA-	os: 951	os_event: TRUE	pfs: 503	pfs_event: TRUE	consensus_cluster: Atypical IR 1	akt1_mutation: 0	apc_mutation: 0	atm_mutation: 0	cdh1_mutation: 0	cdkn2a_mutation: 0	csf1r_mutation: 0	egfr_mutation: 0	erbb2_mutation: 0	erbb4_mutation: 0	fbxw7_mutation: 0	fgfr2_mutation: 0	fgfr3_mutation: 0	flt3_mutation: 0	gna11_mutation: 0	hras_mutation: 0	idh1_mutation: 0	jak3_mutation: 0	kit_mutation: 0	notch1_mutation: 0	nras_mutation: 0	pik3ca_mutation: 0	pten_mutation: 0
GSM1607756	Public on Jun 24 2015	Feb 11 2015	Jun 24 2015	RNA	1	GW_079 Head and neck squamous cell carcinoma	Homo sapiens	ID: GW_079	gender: M	age: 56.8624229979466	smoking: Yes	packyears: 40	alcohol: >60	tumor_type: Primary	tumor_site: Oropharynx	uicc_stage: II	t_category: 2	n_category: 0	distant_metastasis: 0	treatment: mono	hpv_dna: Negative	hpv16_dna_rna: DNA-	os: 944	os_event: FALSE	pfs: 517	pfs_event: TRUE	consensus_cluster: Basal 4	akt1_mutation: 0	apc_mutation: 0	atm_mutation: 0	cdh1_mutation: 0	cdkn2a_mutation: 0	csf1r_mutation: 0	egfr_mutation: 0	erbb2_mutation: 0	erbb4_mutation: 0	fbxw7_mutation: 0	fgfr2_mutation: 0	fgfr3_mutation: 0	flt3_mutation: 0	gna11_mutation: 0	hras_mutation: 0	idh1_mutation: 0	jak3_mutation: 0	kit_mutation: 0	notch1_mutation: 0	nras_mutation: 0	pik3ca_mutation: 0	pten_mutation: 0
GSM1607757	Public on Jun 24 2015	Feb 11 2015	Jun 24 2015	RNA	1	GW_080 Head and neck squamous cell carcinoma	Homo sapiens	ID: GW_080	gender: M	age: 67.3292265571526	smoking: Yes	packyears: 30	alcohol: 1 to 30	tumor_type: Primary	tumor_site: Cavum Oris	uicc_stage: IVA	t_category: 4a	n_category: 1	distant_metastasis: 0	treatment: multi	hpv_dna: Negative	hpv16_dna_rna: DNA-	os: 941	os_event: FALSE	pfs: 941	pfs_event: FALSE	consensus_cluster: Mesenchymal 3	akt1_mutation: 0	apc_mutation: 0	atm_mutation: 0	cdh1_mutation: 0	cdkn2a_mutation: 0	csf1r_mutation: 0	egfr_mutation: 0	erbb2_mutation: 0	erbb4_mutation: 0	fbxw7_mutation: 0	fgfr2_mutation: 0	fgfr3_mutation: 0	flt3_mutation: 0	gna11_mutation: 0	hras_mutation: 0	idh1_mutation: 0	jak3_mutation: 0	kit_mutation: 0	notch1_mutation: 0	nras_mutation: 0	pik3ca_mutation: 0	pten_mutation: 0
GSM1607758	Public on Jun 24 2015	Feb 11 2015	Jun 24 2015	RNA	1	GW_081 Head and neck squamous cell carcinoma	Homo sapiens	ID: GW_081	gender: M	age: 48.1752224503765	smoking: Yes	packyears: 35	alcohol: >60	tumor_type: Primary	tumor_site: Oropharynx	uicc_stage: IVA	t_category: 3	n_category: 2b	distant_metastasis: 0	treatment: multi	hpv_dna: Negative	hpv16_dna_rna: DNA-	os: 906	os_event: TRUE	pfs: 394	pfs_event: TRUE	consensus_cluster: Atypical IR 1	akt1_mutation: 0	apc_mutation: 0	atm_mutation: 0	cdh1_mutation: 0	cdkn2a_mutation: 0	csf1r_mutation: 0	egfr_mutation: 0	erbb2_mutation: 0	erbb4_mutation: 0	fbxw7_mutation: 0	fgfr2_mutation: 0	fgfr3_mutation: 0	flt3_mutation: 0	gna11_mutation: 0	hras_mutation: 0	idh1_mutation: 0	jak3_mutation: 0	kit_mutation: 0	notch1_mutation: 0	nras_mutation: 0	pik3ca_mutation: 0	pten_mutation: 0
GSM1607759	Public on Jun 24 2015	Feb 11 2015	Jun 24 2015	RNA	1	GW_082 Head and neck squamous cell carcinoma	Homo sapiens	ID: GW_082	gender: M	age: 54.1327857631759	smoking: Yes	packyears: 30	alcohol: >60	tumor_type: Primary	tumor_site: Cavum Oris	uicc_stage: IVA	t_category: 2	n_category: 2b	distant_metastasis: 0	treatment: multi	hpv_dna: Negative	hpv16_dna_rna: DNA-	os: 927	os_event: FALSE	pfs: 864	pfs_event: TRUE	consensus_cluster: Basal 4	akt1_mutation: 0	apc_mutation: 0	atm_mutation: 0	cdh1_mutation: 0	cdkn2a_mutation: 0	csf1r_mutation: 0	egfr_mutation: 0	erbb2_mutation: 0	erbb4_mutation: 0	fbxw7_mutation: 0	fgfr2_mutation: 0	fgfr3_mutation: 0	flt3_mutation: 0	gna11_mutation: 0	hras_mutation: 0	idh1_mutation: 0	jak3_mutation: 0	kit_mutation: 0	notch1_mutation: 0	nras_mutation: 0	pik3ca_mutation: 0	pten_mutation: 0
GSM1607760	Public on Jun 24 2015	Feb 11 2015	Jun 24 2015	RNA	1	GW_083 Head and neck squamous cell carcinoma	Homo sapiens	ID: GW_083	gender: M	age: 61.347022587269	smoking: No	packyears: 0	alcohol: >60	tumor_type: Primary	tumor_site: Oropharynx	uicc_stage: IVB	t_category: 1	n_category: 3	distant_metastasis: 0	treatment: multi	hpv_dna: Negative	hpv16_dna_rna: DNA-	os: 896	os_event: FALSE	pfs: 285	pfs_event: TRUE	consensus_cluster: Classical 2	akt1_mutation: 0	apc_mutation: 0	atm_mutation: 0	cdh1_mutation: 0	cdkn2a_mutation: 0	csf1r_mutation: 0	egfr_mutation: 0	erbb2_mutation: 0	erbb4_mutation: 0	fbxw7_mutation: 0	fgfr2_mutation: 0	fgfr3_mutation: 0	flt3_mutation: 0	gna11_mutation: 0	hras_mutation: 0	idh1_mutation: 0	jak3_mutation: 0	kit_mutation: 0	notch1_mutation: 0	nras_mutation: 0	pik3ca_mutation: 0	pten_mutation: 0
GSM1607761	Public on Jun 24 2015	Feb 11 2015	Jun 24 2015	RNA	1	GW_084 Head and neck squamous cell carcinoma	Homo sapiens	ID: GW_084	gender: M	age: 40.0465434633812	smoking: Yes	packyears: 17	alcohol: >60	tumor_type: Primary	tumor_site: Cavum Oris	uicc_stage: IVA	t_category: 2	n_category: 2b	distant_metastasis: 0	treatment: multi	hpv_dna: Negative	hpv16_dna_rna: DNA-	os: 903	os_event: TRUE	pfs: 279	pfs_event: TRUE	consensus_cluster: Mesenchymal 3	akt1_mutation: 0	apc_mutation: 0	atm_mutation: 0	cdh1_mutation: 0	cdkn2a_mutation: 0	csf1r_mutation: 0	egfr_mutation: 0	erbb2_mutation: 0	erbb4_mutation: 0	fbxw7_mutation: 0	fgfr2_mutation: 0	fgfr3_mutation: 0	flt3_mutation: 0	gna11_mutation: 0	hras_mutation: 0	idh1_mutation: 0	jak3_mutation: 0	kit_mutation: 0	notch1_mutation: 0	nras_mutation: 0	pik3ca_mutation: 0	pten_mutation: 0
GSM1607762	Public on Jun 24 2015	Feb 11 2015	Jun 24 2015	RNA	1	GW_085 Head and neck squamous cell carcinoma	Homo sapiens	ID: GW_085	gender: M	age: 58.9267624914442	smoking: Yes	packyears: 31	alcohol: 1 to 30	tumor_type: Primary	tumor_site: Oropharynx	uicc_stage: IVA	t_category: 4a	n_category: 2c	distant_metastasis: 0	treatment: multi	hpv_dna: Negative	hpv16_dna_rna: DNA-	os: 875	os_event: FALSE	pfs: 875	pfs_event: FALSE	consensus_cluster: Basal 4	akt1_mutation: 0	apc_mutation: 0	atm_mutation: 0	cdh1_mutation: 0	cdkn2a_mutation: 0	csf1r_mutation: 0	egfr_mutation: 0	erbb2_mutation: 0	erbb4_mutation: 0	fbxw7_mutation: 0	fgfr2_mutation: 0	fgfr3_mutation: 0	flt3_mutation: 0	gna11_mutation: 0	hras_mutation: 0	idh1_mutation: 0	jak3_mutation: 0	kit_mutation: 0	notch1_mutation: 0	nras_mutation: 0	pik3ca_mutation: 0	pten_mutation: 0
GSM1607763	Public on Jun 24 2015	Feb 11 2015	Jun 24 2015	RNA	1	GW_086 Head and neck squamous cell carcinoma	Homo sapiens	ID: GW_086	gender: M	age: 77.1170431211499	smoking: Yes	packyears: 45	alcohol: 31 to 60	tumor_type: Primary	tumor_site: Larynx	uicc_stage: IVA	t_category: 4a	n_category: 2c	distant_metastasis: 0	treatment: mono	hpv_dna: Negative	hpv16_dna_rna: DNA-	os: 906	os_event: FALSE	pfs: 906	pfs_event: FALSE	consensus_cluster: Mesenchymal 3	akt1_mutation: 0	apc_mutation: 0	atm_mutation: 0	cdh1_mutation: 0	cdkn2a_mutation: 0	csf1r_mutation: 0	egfr_mutation: 0	erbb2_mutation: 0	erbb4_mutation: 0	fbxw7_mutation: 0	fgfr2_mutation: 0	fgfr3_mutation: 0	flt3_mutation: 0	gna11_mutation: 0	hras_mutation: 0	idh1_mutation: 0	jak3_mutation: 0	kit_mutation: 0	notch1_mutation: 0	nras_mutation: 0	pik3ca_mutation: 0	pten_mutation: 0
GSM1607764	Public on Jun 24 2015	Feb 11 2015	Jun 24 2015	RNA	1	GW_087 Head and neck squamous cell carcinoma	Homo sapiens	ID: GW_087	gender: M	age: 68.3175906913073	smoking: Yes	packyears: 48	alcohol: no	tumor_type: Primary	tumor_site: Hypopharynx	uicc_stage: III	t_category: 3	n_category: 1	distant_metastasis: 0	treatment: multi	hpv_dna: Negative	hpv16_dna_rna: DNA-	os: 1808	os_event: TRUE	pfs: 468	pfs_event: TRUE	consensus_cluster: Mesenchymal 3	akt1_mutation: NA	apc_mutation: NA	atm_mutation: NA	cdh1_mutation: NA	cdkn2a_mutation: NA	csf1r_mutation: NA	egfr_mutation: NA	erbb2_mutation: NA	erbb4_mutation: NA	fbxw7_mutation: NA	fgfr2_mutation: NA	fgfr3_mutation: NA	flt3_mutation: NA	gna11_mutation: NA	hras_mutation: NA	idh1_mutation: NA	jak3_mutation: NA	kit_mutation: NA	notch1_mutation: NA	nras_mutation: NA	pik3ca_mutation: NA	pten_mutation: NA
GSM1607765	Public on Jun 24 2015	Feb 11 2015	Jun 24 2015	RNA	1	GW_088 Head and neck squamous cell carcinoma	Homo sapiens	ID: GW_088	gender: M	age: 58.0177960301164	smoking: Yes	packyears: 15	alcohol: no	tumor_type: Primary	tumor_site: Oropharynx	uicc_stage: IVA	t_category: 2	n_category: 2b	distant_metastasis: 0	treatment: multi	hpv_dna: HPV16	hpv16_dna_rna: DNA+RNA+	os: 1837	os_event: FALSE	pfs: 1837	pfs_event: FALSE	consensus_cluster: Atypical IR 1	akt1_mutation: 0	apc_mutation: 0	atm_mutation: 0	cdh1_mutation: 0	cdkn2a_mutation: 0	csf1r_mutation: 0	egfr_mutation: 0	erbb2_mutation: 0	erbb4_mutation: 0	fbxw7_mutation: 0	fgfr2_mutation: 0	fgfr3_mutation: 0	flt3_mutation: 0	gna11_mutation: 0	hras_mutation: 0	idh1_mutation: 0	jak3_mutation: 0	kit_mutation: 0	notch1_mutation: 0	nras_mutation: 0	pik3ca_mutation: 0	pten_mutation: 0
GSM1607766	Public on Jun 24 2015	Feb 11 2015	Jun 24 2015	RNA	1	GW_089 Head and neck squamous cell carcinoma	Homo sapiens	ID: GW_089	gender: M	age: 55.7070499657769	smoking: Yes	packyears: 30	alcohol: >60	tumor_type: Primary	tumor_site: Oropharynx	uicc_stage: IVA	t_category: 4a	n_category: 2c	distant_metastasis: 0	treatment: multi	hpv_dna: NA	hpv16_dna_rna: NA	os: 304	os_event: TRUE	pfs: 287	pfs_event: TRUE	consensus_cluster: Basal 4	akt1_mutation: NA	apc_mutation: NA	atm_mutation: NA	cdh1_mutation: NA	cdkn2a_mutation: NA	csf1r_mutation: NA	egfr_mutation: NA	erbb2_mutation: NA	erbb4_mutation: NA	fbxw7_mutation: NA	fgfr2_mutation: NA	fgfr3_mutation: NA	flt3_mutation: NA	gna11_mutation: NA	hras_mutation: NA	idh1_mutation: NA	jak3_mutation: NA	kit_mutation: NA	notch1_mutation: NA	nras_mutation: NA	pik3ca_mutation: NA	pten_mutation: NA
GSM1607767	Public on Jun 24 2015	Feb 11 2015	Jun 24 2015	RNA	1	GW_091 Head and neck squamous cell carcinoma	Homo sapiens	ID: GW_091	gender: M	age: 63.5099247091034	smoking: Yes	packyears: 76	alcohol: >60	tumor_type: Primary	tumor_site: Oropharynx	uicc_stage: IVA	t_category: 3	n_category: 2b	distant_metastasis: 0	treatment: multi	hpv_dna: Negative	hpv16_dna_rna: DNA-	os: 652	os_event: TRUE	pfs: 346	pfs_event: TRUE	consensus_cluster: Mesenchymal 3	akt1_mutation: 0	apc_mutation: 0	atm_mutation: 0	cdh1_mutation: 0	cdkn2a_mutation: 1	csf1r_mutation: 0	egfr_mutation: 0	erbb2_mutation: 0	erbb4_mutation: 0	fbxw7_mutation: 0	fgfr2_mutation: 0	fgfr3_mutation: 0	flt3_mutation: 1	gna11_mutation: 0	hras_mutation: 0	idh1_mutation: 0	jak3_mutation: 0	kit_mutation: 0	notch1_mutation: 1	nras_mutation: 0	pik3ca_mutation: 0	pten_mutation: 0
GSM1607768	Public on Jun 24 2015	Feb 11 2015	Jun 24 2015	RNA	1	GW_092 Head and neck squamous cell carcinoma	Homo sapiens	ID: GW_092	gender: M	age: 61.223819301848	smoking: Yes	packyears: 40	alcohol: >60	tumor_type: Primary	tumor_site: Oropharynx	uicc_stage: IVA	t_category: 4a	n_category: 2b	distant_metastasis: 0	treatment: multi	hpv_dna: Negative	hpv16_dna_rna: DNA-	os: 2033	os_event: TRUE	pfs: 228	pfs_event: TRUE	consensus_cluster: Atypical IR 1	akt1_mutation: 0	apc_mutation: 0	atm_mutation: 0	cdh1_mutation: 0	cdkn2a_mutation: 0	csf1r_mutation: 0	egfr_mutation: 0	erbb2_mutation: 0	erbb4_mutation: 0	fbxw7_mutation: 0	fgfr2_mutation: 0	fgfr3_mutation: 0	flt3_mutation: 0	gna11_mutation: 0	hras_mutation: 0	idh1_mutation: 0	jak3_mutation: 0	kit_mutation: 0	notch1_mutation: 1	nras_mutation: 0	pik3ca_mutation: 0	pten_mutation: 0
GSM1607769	Public on Jun 24 2015	Feb 11 2015	Jun 24 2015	RNA	1	GW_093 Head and neck squamous cell carcinoma	Homo sapiens	ID: GW_093	gender: M	age: 57.1471594798084	smoking: Yes	packyears: 60	alcohol: >60	tumor_type: Primary	tumor_site: Oropharynx	uicc_stage: III	t_category: 3	n_category: 0	distant_metastasis: 0	treatment: multi	hpv_dna: Negative	hpv16_dna_rna: DNA-	os: 1827	os_event: FALSE	pfs: 1827	pfs_event: FALSE	consensus_cluster: Basal 4	akt1_mutation: NA	apc_mutation: NA	atm_mutation: NA	cdh1_mutation: NA	cdkn2a_mutation: NA	csf1r_mutation: NA	egfr_mutation: NA	erbb2_mutation: NA	erbb4_mutation: NA	fbxw7_mutation: NA	fgfr2_mutation: NA	fgfr3_mutation: NA	flt3_mutation: NA	gna11_mutation: NA	hras_mutation: NA	idh1_mutation: NA	jak3_mutation: NA	kit_mutation: NA	notch1_mutation: NA	nras_mutation: NA	pik3ca_mutation: NA	pten_mutation: NA
GSM1607770	Public on Jun 24 2015	Feb 11 2015	Jun 24 2015	RNA	1	GW_094 Head and neck squamous cell carcinoma	Homo sapiens	ID: GW_094	gender: M	age: 51.192334017796	smoking: Yes	packyears: 30	alcohol: >60	tumor_type: Primary	tumor_site: Oropharynx	uicc_stage: IVA	t_category: 3	n_category: 2c	distant_metastasis: 0	treatment: mono	hpv_dna: Other HPV	hpv16_dna_rna: NA	os: 1872	os_event: TRUE	pfs: 136	pfs_event: TRUE	consensus_cluster: Basal 4	akt1_mutation: 0	apc_mutation: 0	atm_mutation: 0	cdh1_mutation: 0	cdkn2a_mutation: 0	csf1r_mutation: 0	egfr_mutation: 0	erbb2_mutation: 0	erbb4_mutation: 0	fbxw7_mutation: 0	fgfr2_mutation: 0	fgfr3_mutation: 0	flt3_mutation: 0	gna11_mutation: 0	hras_mutation: 0	idh1_mutation: 0	jak3_mutation: 0	kit_mutation: 0	notch1_mutation: 0	nras_mutation: 0	pik3ca_mutation: 0	pten_mutation: 0
GSM1607771	Public on Jun 24 2015	Feb 11 2015	Jun 24 2015	RNA	1	GW_095 Head and neck squamous cell carcinoma	Homo sapiens	ID: GW_095	gender: F	age: 70.0971937029432	smoking: No	packyears: 0	alcohol: no	tumor_type: Primary	tumor_site: Oropharynx	uicc_stage: II	t_category: 2	n_category: 0	distant_metastasis: 0	treatment: mono	hpv_dna: HPV16	hpv16_dna_rna: DNA+RNA+	os: 2025	os_event: FALSE	pfs: 2025	pfs_event: FALSE	consensus_cluster: Atypical IR 1	akt1_mutation: NA	apc_mutation: NA	atm_mutation: NA	cdh1_mutation: NA	cdkn2a_mutation: NA	csf1r_mutation: NA	egfr_mutation: NA	erbb2_mutation: NA	erbb4_mutation: NA	fbxw7_mutation: NA	fgfr2_mutation: NA	fgfr3_mutation: NA	flt3_mutation: NA	gna11_mutation: NA	hras_mutation: NA	idh1_mutation: NA	jak3_mutation: NA	kit_mutation: NA	notch1_mutation: NA	nras_mutation: NA	pik3ca_mutation: NA	pten_mutation: NA
GSM1607772	Public on Jun 24 2015	Feb 11 2015	Jun 24 2015	RNA	1	GW_096 Head and neck squamous cell carcinoma	Homo sapiens	ID: GW_096	gender: F	age: 55.6440793976728	smoking: Yes	packyears: 10	alcohol: 1 to 30	tumor_type: Primary	tumor_site: Oropharynx	uicc_stage: III	t_category: 2	n_category: 1	distant_metastasis: 0	treatment: multi	hpv_dna: HPV16	hpv16_dna_rna: DNA+RNA+	os: 1855	os_event: FALSE	pfs: 1855	pfs_event: FALSE	consensus_cluster: Atypical IR 1	akt1_mutation: 0	apc_mutation: 0	atm_mutation: 0	cdh1_mutation: 0	cdkn2a_mutation: 0	csf1r_mutation: 0	egfr_mutation: 0	erbb2_mutation: 0	erbb4_mutation: 0	fbxw7_mutation: 0	fgfr2_mutation: 0	fgfr3_mutation: 0	flt3_mutation: 0	gna11_mutation: 0	hras_mutation: 0	idh1_mutation: 0	jak3_mutation: 0	kit_mutation: 0	notch1_mutation: 0	nras_mutation: 0	pik3ca_mutation: 0	pten_mutation: 0
GSM1607773	Public on Jun 24 2015	Feb 11 2015	Jun 24 2015	RNA	1	GW_097 Head and neck squamous cell carcinoma	Homo sapiens	ID: GW_097	gender: F	age: 56.3969883641342	smoking: Yes	packyears: 28	alcohol: >60	tumor_type: Primary	tumor_site: Oropharynx	uicc_stage: III	t_category: 3	n_category: 1	distant_metastasis: 0	treatment: multi	hpv_dna: Negative	hpv16_dna_rna: DNA-	os: 2310	os_event: FALSE	pfs: 2310	pfs_event: FALSE	consensus_cluster: Basal 4	akt1_mutation: NA	apc_mutation: NA	atm_mutation: NA	cdh1_mutation: NA	cdkn2a_mutation: NA	csf1r_mutation: NA	egfr_mutation: NA	erbb2_mutation: NA	erbb4_mutation: NA	fbxw7_mutation: NA	fgfr2_mutation: NA	fgfr3_mutation: NA	flt3_mutation: NA	gna11_mutation: NA	hras_mutation: NA	idh1_mutation: NA	jak3_mutation: NA	kit_mutation: NA	notch1_mutation: NA	nras_mutation: NA	pik3ca_mutation: NA	pten_mutation: NA
GSM1607774	Public on Jun 24 2015	Feb 11 2015	Jun 24 2015	RNA	1	GW_101 Head and neck squamous cell carcinoma	Homo sapiens	ID: GW_101	gender: M	age: 69.0951403148528	smoking: No	packyears: 0	alcohol: no	tumor_type: Secondary	tumor_site: Larynx	uicc_stage: II	t_category: 2	n_category: 0	distant_metastasis: 0	treatment: multi	hpv_dna: Negative	hpv16_dna_rna: DNA-	os: 499	os_event: TRUE	pfs: 499	pfs_event: TRUE	consensus_cluster: Classical 2	akt1_mutation: 0	apc_mutation: 1	atm_mutation: 0	cdh1_mutation: 0	cdkn2a_mutation: 0	csf1r_mutation: 0	egfr_mutation: 0	erbb2_mutation: 0	erbb4_mutation: 0	fbxw7_mutation: 0	fgfr2_mutation: 0	fgfr3_mutation: 0	flt3_mutation: 0	gna11_mutation: 0	hras_mutation: 0	idh1_mutation: 0	jak3_mutation: 0	kit_mutation: 0	notch1_mutation: 0	nras_mutation: 0	pik3ca_mutation: 0	pten_mutation: 0
GSM1607775	Public on Jun 24 2015	Feb 11 2015	Jun 24 2015	RNA	1	GW_102 Head and neck squamous cell carcinoma	Homo sapiens	ID: GW_102	gender: M	age: 40.394250513347	smoking: Yes	packyears: 7	alcohol: >60	tumor_type: Primary	tumor_site: Hypopharynx	uicc_stage: IVA	t_category: 4a	n_category: 2c	distant_metastasis: 0	treatment: multi	hpv_dna: Negative	hpv16_dna_rna: DNA-	os: 679	os_event: TRUE	pfs: 569	pfs_event: TRUE	consensus_cluster: Classical 2	akt1_mutation: 0	apc_mutation: 0	atm_mutation: 0	cdh1_mutation: 0	cdkn2a_mutation: 0	csf1r_mutation: 0	egfr_mutation: 0	erbb2_mutation: 0	erbb4_mutation: 0	fbxw7_mutation: 0	fgfr2_mutation: 0	fgfr3_mutation: 0	flt3_mutation: 0	gna11_mutation: 0	hras_mutation: 0	idh1_mutation: 0	jak3_mutation: 0	kit_mutation: 0	notch1_mutation: 0	nras_mutation: 0	pik3ca_mutation: 0	pten_mutation: 0
GSM1607776	Public on Jun 24 2015	Feb 11 2015	Jun 24 2015	RNA	1	GW_103 Head and neck squamous cell carcinoma	Homo sapiens	ID: GW_103	gender: M	age: 77.409993155373	smoking: No	packyears: 0	alcohol: 31 to 60	tumor_type: Primary	tumor_site: Larynx	uicc_stage: II	t_category: 2	n_category: 0	distant_metastasis: 0	treatment: mono	hpv_dna: Negative	hpv16_dna_rna: DNA-	os: 1099	os_event: FALSE	pfs: 166	pfs_event: TRUE	consensus_cluster: Mesenchymal 3	akt1_mutation: 0	apc_mutation: 0	atm_mutation: 0	cdh1_mutation: 0	cdkn2a_mutation: 0	csf1r_mutation: 0	egfr_mutation: 0	erbb2_mutation: 0	erbb4_mutation: 0	fbxw7_mutation: 0	fgfr2_mutation: 0	fgfr3_mutation: 0	flt3_mutation: 0	gna11_mutation: 0	hras_mutation: 0	idh1_mutation: 0	jak3_mutation: 0	kit_mutation: 0	notch1_mutation: 0	nras_mutation: 0	pik3ca_mutation: 0	pten_mutation: 0
GSM1607777	Public on Jun 24 2015	Feb 11 2015	Jun 24 2015	RNA	1	GW_104 Head and neck squamous cell carcinoma	Homo sapiens	ID: GW_104	gender: M	age: 71.668720054757	smoking: Yes	packyears: 45	alcohol: 31 to 60	tumor_type: Primary	tumor_site: Hypopharynx	uicc_stage: II	t_category: 2	n_category: 0	distant_metastasis: 0	treatment: mono	hpv_dna: Negative	hpv16_dna_rna: DNA-	os: 1219	os_event: FALSE	pfs: 1219	pfs_event: FALSE	consensus_cluster: Mesenchymal 3	akt1_mutation: 0	apc_mutation: 1	atm_mutation: 0	cdh1_mutation: 0	cdkn2a_mutation: 0	csf1r_mutation: 0	egfr_mutation: 0	erbb2_mutation: 0	erbb4_mutation: 0	fbxw7_mutation: 0	fgfr2_mutation: 0	fgfr3_mutation: 0	flt3_mutation: 0	gna11_mutation: 0	hras_mutation: 0	idh1_mutation: 0	jak3_mutation: 0	kit_mutation: 0	notch1_mutation: 0	nras_mutation: 0	pik3ca_mutation: 0	pten_mutation: 0
GSM1607778	Public on Jun 24 2015	Feb 11 2015	Jun 24 2015	RNA	1	GW_105 Head and neck squamous cell carcinoma	Homo sapiens	ID: GW_105	gender: M	age: 52.4271047227926	smoking: Yes	packyears: 30	alcohol: >60	tumor_type: Primary	tumor_site: Larynx	uicc_stage: III	t_category: 3	n_category: 0	distant_metastasis: 0	treatment: multi	hpv_dna: Negative	hpv16_dna_rna: DNA-	os: 1904	os_event: FALSE	pfs: 1904	pfs_event: FALSE	consensus_cluster: Basal 4	akt1_mutation: 0	apc_mutation: 0	atm_mutation: 0	cdh1_mutation: 0	cdkn2a_mutation: 0	csf1r_mutation: 0	egfr_mutation: 0	erbb2_mutation: 0	erbb4_mutation: 0	fbxw7_mutation: 0	fgfr2_mutation: 0	fgfr3_mutation: 0	flt3_mutation: 0	gna11_mutation: 0	hras_mutation: 0	idh1_mutation: 0	jak3_mutation: 0	kit_mutation: 0	notch1_mutation: 0	nras_mutation: 0	pik3ca_mutation: 0	pten_mutation: 0
GSM1607779	Public on Jun 24 2015	Feb 11 2015	Jun 24 2015	RNA	1	GW_106 Head and neck squamous cell carcinoma	Homo sapiens	ID: GW_106	gender: M	age: 49.2566735112936	smoking: Yes	packyears: 45	alcohol: >60	tumor_type: Primary	tumor_site: Hypopharynx	uicc_stage: IVC	t_category: 4a	n_category: 2c	distant_metastasis: 1	treatment: multi	hpv_dna: Negative	hpv16_dna_rna: DNA-	os: 23	os_event: TRUE	pfs: 23	pfs_event: TRUE	consensus_cluster: Atypical IR 1	akt1_mutation: 0	apc_mutation: 0	atm_mutation: 0	cdh1_mutation: 0	cdkn2a_mutation: 0	csf1r_mutation: 0	egfr_mutation: 0	erbb2_mutation: 0	erbb4_mutation: 0	fbxw7_mutation: 0	fgfr2_mutation: 0	fgfr3_mutation: 0	flt3_mutation: 0	gna11_mutation: 0	hras_mutation: 0	idh1_mutation: 0	jak3_mutation: 0	kit_mutation: 0	notch1_mutation: 0	nras_mutation: 0	pik3ca_mutation: 0	pten_mutation: 0
GSM1607780	Public on Jun 24 2015	Feb 11 2015	Jun 24 2015	RNA	1	GW_107 Head and neck squamous cell carcinoma	Homo sapiens	ID: GW_107	gender: M	age: 44.4599589322382	smoking: Yes	packyears: 30	alcohol: 31 to 60	tumor_type: Primary	tumor_site: Oropharynx	uicc_stage: I	t_category: 1	n_category: 0	distant_metastasis: 0	treatment: multi	hpv_dna: Negative	hpv16_dna_rna: DNA-	os: 1176	os_event: FALSE	pfs: 846	pfs_event: TRUE	consensus_cluster: Basal 4	akt1_mutation: 0	apc_mutation: 0	atm_mutation: 0	cdh1_mutation: 0	cdkn2a_mutation: 0	csf1r_mutation: 0	egfr_mutation: 0	erbb2_mutation: 0	erbb4_mutation: 0	fbxw7_mutation: 0	fgfr2_mutation: 0	fgfr3_mutation: 0	flt3_mutation: 0	gna11_mutation: 0	hras_mutation: 0	idh1_mutation: 0	jak3_mutation: 0	kit_mutation: 0	notch1_mutation: 0	nras_mutation: 0	pik3ca_mutation: 0	pten_mutation: 0
GSM1607781	Public on Jun 24 2015	Feb 11 2015	Jun 24 2015	RNA	1	GW_108 Head and neck squamous cell carcinoma	Homo sapiens	ID: GW_108	gender: M	age: 72.6680355920602	smoking: Yes	packyears: 25	alcohol: 1 to 30	tumor_type: Primary	tumor_site: Larynx	uicc_stage: II	t_category: 2	n_category: 0	distant_metastasis: 0	treatment: mono	hpv_dna: Negative	hpv16_dna_rna: DNA-	os: 1147	os_event: FALSE	pfs: 1147	pfs_event: FALSE	consensus_cluster: Classical 2	akt1_mutation: 0	apc_mutation: 0	atm_mutation: 0	cdh1_mutation: 0	cdkn2a_mutation: 0	csf1r_mutation: 0	egfr_mutation: 0	erbb2_mutation: 0	erbb4_mutation: 0	fbxw7_mutation: 0	fgfr2_mutation: 0	fgfr3_mutation: 0	flt3_mutation: 0	gna11_mutation: 0	hras_mutation: 0	idh1_mutation: 0	jak3_mutation: 0	kit_mutation: 0	notch1_mutation: 0	nras_mutation: 0	pik3ca_mutation: 0	pten_mutation: 0
GSM1607782	Public on Jun 24 2015	Feb 11 2015	Jun 24 2015	RNA	1	GW_109 Head and neck squamous cell carcinoma	Homo sapiens	ID: GW_109	gender: F	age: 70.4093086926762	smoking: No	packyears: 0	alcohol: 1 to 30	tumor_type: Primary	tumor_site: Cavum Oris	uicc_stage: III	t_category: 1	n_category: 1	distant_metastasis: 0	treatment: multi	hpv_dna: Negative	hpv16_dna_rna: DNA-	os: 1178	os_event: FALSE	pfs: 1178	pfs_event: FALSE	consensus_cluster: Mesenchymal 3	akt1_mutation: 0	apc_mutation: 0	atm_mutation: 0	cdh1_mutation: 0	cdkn2a_mutation: 1	csf1r_mutation: 0	egfr_mutation: 0	erbb2_mutation: 0	erbb4_mutation: 0	fbxw7_mutation: 0	fgfr2_mutation: 0	fgfr3_mutation: 0	flt3_mutation: 0	gna11_mutation: 0	hras_mutation: 0	idh1_mutation: 0	jak3_mutation: 0	kit_mutation: 0	notch1_mutation: 0	nras_mutation: 0	pik3ca_mutation: 0	pten_mutation: 0
GSM1607783	Public on Jun 24 2015	Feb 11 2015	Jun 24 2015	RNA	1	GW_110 Head and neck squamous cell carcinoma	Homo sapiens	ID: GW_110	gender: M	age: 63.2005475701574	smoking: No	packyears: 0	alcohol: 31 to 60	tumor_type: Primary	tumor_site: Oropharynx	uicc_stage: IVA	t_category: 1	n_category: 2b	distant_metastasis: 0	treatment: multi	hpv_dna: HPV16	hpv16_dna_rna: DNA+RNA+	os: 1123	os_event: FALSE	pfs: 1123	pfs_event: FALSE	consensus_cluster: Atypical IR 1	akt1_mutation: 0	apc_mutation: 0	atm_mutation: 0	cdh1_mutation: 0	cdkn2a_mutation: 0	csf1r_mutation: 0	egfr_mutation: 0	erbb2_mutation: 0	erbb4_mutation: 0	fbxw7_mutation: 0	fgfr2_mutation: 0	fgfr3_mutation: 0	flt3_mutation: 0	gna11_mutation: 0	hras_mutation: 0	idh1_mutation: 0	jak3_mutation: 0	kit_mutation: 0	notch1_mutation: 0	nras_mutation: 0	pik3ca_mutation: 0	pten_mutation: 0
GSM1607784	Public on Jun 24 2015	Feb 11 2015	Jun 24 2015	RNA	1	GW_111 Head and neck squamous cell carcinoma	Homo sapiens	ID: GW_111	gender: M	age: 67.4496919917865	smoking: Yes	packyears: 50	alcohol: 31 to 60	tumor_type: Primary	tumor_site: Larynx	uicc_stage: IVA	t_category: 4a	n_category: 0	distant_metastasis: 0	treatment: multi	hpv_dna: Negative	hpv16_dna_rna: DNA-	os: 1051	os_event: FALSE	pfs: 1051	pfs_event: FALSE	consensus_cluster: Classical 2	akt1_mutation: 0	apc_mutation: 0	atm_mutation: 0	cdh1_mutation: 0	cdkn2a_mutation: 0	csf1r_mutation: 0	egfr_mutation: 0	erbb2_mutation: 0	erbb4_mutation: 0	fbxw7_mutation: 0	fgfr2_mutation: 0	fgfr3_mutation: 0	flt3_mutation: 0	gna11_mutation: 0	hras_mutation: 0	idh1_mutation: 0	jak3_mutation: 0	kit_mutation: 1	notch1_mutation: 0	nras_mutation: 0	pik3ca_mutation: 0	pten_mutation: 0
GSM1607785	Public on Jun 24 2015	Feb 11 2015	Jun 24 2015	RNA	1	GW_112 Head and neck squamous cell carcinoma	Homo sapiens	ID: GW_112	gender: M	age: 74.0396988364134	smoking: Yes	packyears: 30	alcohol: 31 to 60	tumor_type: Primary	tumor_site: Cavum Oris	uicc_stage: IVA	t_category: 4a	n_category: 1	distant_metastasis: 0	treatment: multi	hpv_dna: Negative	hpv16_dna_rna: DNA-	os: 1184	os_event: FALSE	pfs: 1184	pfs_event: FALSE	consensus_cluster: Basal 4	akt1_mutation: 0	apc_mutation: 0	atm_mutation: 0	cdh1_mutation: 0	cdkn2a_mutation: 0	csf1r_mutation: 0	egfr_mutation: 0	erbb2_mutation: 0	erbb4_mutation: 0	fbxw7_mutation: 0	fgfr2_mutation: 0	fgfr3_mutation: 0	flt3_mutation: 0	gna11_mutation: 0	hras_mutation: 0	idh1_mutation: 0	jak3_mutation: 0	kit_mutation: 0	notch1_mutation: 0	nras_mutation: 0	pik3ca_mutation: 0	pten_mutation: 0
GSM1607786	Public on Jun 24 2015	Feb 11 2015	Jun 24 2015	RNA	1	GW_113 Head and neck squamous cell carcinoma	Homo sapiens	ID: GW_113	gender: M	age: 60.0328542094456	smoking: Yes	packyears: 16	alcohol: 1 to 30	tumor_type: Primary	tumor_site: Larynx	uicc_stage: IVA	t_category: 3	n_category: 2c	distant_metastasis: 0	treatment: multi	hpv_dna: Negative	hpv16_dna_rna: DNA-	os: 1192	os_event: FALSE	pfs: 1192	pfs_event: FALSE	consensus_cluster: Basal 4	akt1_mutation: 0	apc_mutation: 0	atm_mutation: 0	cdh1_mutation: 0	cdkn2a_mutation: 0	csf1r_mutation: 0	egfr_mutation: 0	erbb2_mutation: 0	erbb4_mutation: 0	fbxw7_mutation: 0	fgfr2_mutation: 0	fgfr3_mutation: 0	flt3_mutation: 0	gna11_mutation: 0	hras_mutation: 0	idh1_mutation: 0	jak3_mutation: 0	kit_mutation: 0	notch1_mutation: 0	nras_mutation: 0	pik3ca_mutation: 0	pten_mutation: 0
GSM1607787	Public on Jun 24 2015	Feb 11 2015	Jun 24 2015	RNA	1	GW_115 Head and neck squamous cell carcinoma	Homo sapiens	ID: GW_115	gender: M	age: 56.9144421629021	smoking: Yes	packyears: 25	alcohol: >60	tumor_type: Primary	tumor_site: Larynx	uicc_stage: IVA	t_category: 3	n_category: 2c	distant_metastasis: 0	treatment: multi	hpv_dna: Negative	hpv16_dna_rna: DNA-	os: 1808	os_event: FALSE	pfs: 1808	pfs_event: FALSE	consensus_cluster: Atypical IR 1	akt1_mutation: 0	apc_mutation: 0	atm_mutation: 0	cdh1_mutation: 0	cdkn2a_mutation: 0	csf1r_mutation: 0	egfr_mutation: 0	erbb2_mutation: 0	erbb4_mutation: 0	fbxw7_mutation: 0	fgfr2_mutation: 0	fgfr3_mutation: 0	flt3_mutation: 0	gna11_mutation: 0	hras_mutation: 0	idh1_mutation: 0	jak3_mutation: 0	kit_mutation: 0	notch1_mutation: 0	nras_mutation: 0	pik3ca_mutation: 0	pten_mutation: 1
GSM1607788	Public on Jun 24 2015	Feb 11 2015	Jun 24 2015	RNA	1	GW_116 Head and neck squamous cell carcinoma	Homo sapiens	ID: GW_116	gender: M	age: 69.2950034223135	smoking: Yes	packyears: 30	alcohol: >60	tumor_type: Primary	tumor_site: Larynx	uicc_stage: IVA	t_category: 3	n_category: 2c	distant_metastasis: 0	treatment: multi	hpv_dna: Negative	hpv16_dna_rna: DNA-	os: 1332	os_event: FALSE	pfs: 1332	pfs_event: FALSE	consensus_cluster: Basal 4	akt1_mutation: 0	apc_mutation: 0	atm_mutation: 0	cdh1_mutation: 0	cdkn2a_mutation: 0	csf1r_mutation: 0	egfr_mutation: 0	erbb2_mutation: 0	erbb4_mutation: 0	fbxw7_mutation: 0	fgfr2_mutation: 0	fgfr3_mutation: 0	flt3_mutation: 0	gna11_mutation: 0	hras_mutation: 0	idh1_mutation: 0	jak3_mutation: 0	kit_mutation: 0	notch1_mutation: 0	nras_mutation: 0	pik3ca_mutation: 0	pten_mutation: 0
GSM1607789	Public on Jun 24 2015	Feb 11 2015	Jun 24 2015	RNA	1	GW_117 Head and neck squamous cell carcinoma	Homo sapiens	ID: GW_117	gender: M	age: 69.7248459958932	smoking: Yes	packyears: 50	alcohol: 1 to 30	tumor_type: Primary	tumor_site: Larynx	uicc_stage: II	t_category: 2	n_category: 0	distant_metastasis: 0	treatment: mono	hpv_dna: Negative	hpv16_dna_rna: DNA-	os: 1305	os_event: FALSE	pfs: 1305	pfs_event: FALSE	consensus_cluster: Mesenchymal 3	akt1_mutation: 0	apc_mutation: 0	atm_mutation: 0	cdh1_mutation: 0	cdkn2a_mutation: 1	csf1r_mutation: 0	egfr_mutation: 0	erbb2_mutation: 0	erbb4_mutation: 0	fbxw7_mutation: 0	fgfr2_mutation: 0	fgfr3_mutation: 0	flt3_mutation: 0	gna11_mutation: 0	hras_mutation: 0	idh1_mutation: 0	jak3_mutation: 0	kit_mutation: 0	notch1_mutation: 0	nras_mutation: 0	pik3ca_mutation: 0	pten_mutation: 0
GSM1607790	Public on Jun 24 2015	Feb 11 2015	Jun 24 2015	RNA	1	GW_118 Head and neck squamous cell carcinoma	Homo sapiens	ID: GW_118	gender: M	age: 57.9082819986311	smoking: Yes	packyears: 40	alcohol: 1 to 30	tumor_type: Primary	tumor_site: Hypopharynx	uicc_stage: IVA	t_category: 3	n_category: 2c	distant_metastasis: 0	treatment: multi	hpv_dna: Negative	hpv16_dna_rna: DNA-	os: 1024	os_event: FALSE	pfs: 1024	pfs_event: FALSE	consensus_cluster: Mesenchymal 3	akt1_mutation: 0	apc_mutation: 0	atm_mutation: 0	cdh1_mutation: 0	cdkn2a_mutation: 0	csf1r_mutation: 0	egfr_mutation: 0	erbb2_mutation: 0	erbb4_mutation: 0	fbxw7_mutation: 0	fgfr2_mutation: 0	fgfr3_mutation: 0	flt3_mutation: 0	gna11_mutation: 0	hras_mutation: 0	idh1_mutation: 0	jak3_mutation: 0	kit_mutation: 0	notch1_mutation: 0	nras_mutation: 0	pik3ca_mutation: 0	pten_mutation: 0
GSM1607791	Public on Jun 24 2015	Feb 11 2015	Jun 24 2015	RNA	1	GW_119 Head and neck squamous cell carcinoma	Homo sapiens	ID: GW_119	gender: M	age: 54.1601642710472	smoking: Yes	packyears: 15	alcohol: >60	tumor_type: Primary	tumor_site: Hypopharynx	uicc_stage: III	t_category: 3	n_category: 1	distant_metastasis: 0	treatment: multi	hpv_dna: Negative	hpv16_dna_rna: DNA-	os: 1060	os_event: FALSE	pfs: 1060	pfs_event: FALSE	consensus_cluster: Atypical IR 1	akt1_mutation: 0	apc_mutation: 1	atm_mutation: 0	cdh1_mutation: 1	cdkn2a_mutation: 0	csf1r_mutation: 0	egfr_mutation: 0	erbb2_mutation: 0	erbb4_mutation: 0	fbxw7_mutation: 0	fgfr2_mutation: 0	fgfr3_mutation: 0	flt3_mutation: 0	gna11_mutation: 0	hras_mutation: 0	idh1_mutation: 0	jak3_mutation: 0	kit_mutation: 0	notch1_mutation: 0	nras_mutation: 0	pik3ca_mutation: 0	pten_mutation: 0
GSM1607792	Public on Jun 24 2015	Feb 11 2015	Jun 24 2015	RNA	1	GW_120 Head and neck squamous cell carcinoma	Homo sapiens	ID: GW_120	gender: F	age: 68.3203285420945	smoking: No	packyears: 0	alcohol: 1 to 30	tumor_type: Primary	tumor_site: Hypopharynx	uicc_stage: IVA	t_category: 4a	n_category: 1	distant_metastasis: 0	treatment: multi	hpv_dna: Negative	hpv16_dna_rna: DNA-	os: 602	os_event: TRUE	pfs: 602	pfs_event: TRUE	consensus_cluster: Basal 4	akt1_mutation: 0	apc_mutation: 0	atm_mutation: 0	cdh1_mutation: 0	cdkn2a_mutation: 0	csf1r_mutation: 0	egfr_mutation: 0	erbb2_mutation: 0	erbb4_mutation: 0	fbxw7_mutation: 0	fgfr2_mutation: 0	fgfr3_mutation: 0	flt3_mutation: 0	gna11_mutation: 0	hras_mutation: 0	idh1_mutation: 0	jak3_mutation: 0	kit_mutation: 0	notch1_mutation: 0	nras_mutation: 0	pik3ca_mutation: 0	pten_mutation: 0
GSM1607793	Public on Jun 24 2015	Feb 11 2015	Jun 24 2015	RNA	1	GW_122 Head and neck squamous cell carcinoma	Homo sapiens	ID: GW_122	gender: M	age: 77.284052019165	smoking: Yes	packyears: 80	alcohol: 31 to 60	tumor_type: Primary	tumor_site: Cavum Oris	uicc_stage: II	t_category: 2	n_category: 0	distant_metastasis: 0	treatment: multi	hpv_dna: Negative	hpv16_dna_rna: DNA-	os: 831	os_event: TRUE	pfs: 484	pfs_event: TRUE	consensus_cluster: Mesenchymal 3	akt1_mutation: 0	apc_mutation: 0	atm_mutation: 0	cdh1_mutation: 0	cdkn2a_mutation: 0	csf1r_mutation: 0	egfr_mutation: 0	erbb2_mutation: 0	erbb4_mutation: 0	fbxw7_mutation: 0	fgfr2_mutation: 0	fgfr3_mutation: 0	flt3_mutation: 0	gna11_mutation: 0	hras_mutation: 0	idh1_mutation: 0	jak3_mutation: 0	kit_mutation: 0	notch1_mutation: 0	nras_mutation: 0	pik3ca_mutation: 0	pten_mutation: 0
GSM1607794	Public on Jun 24 2015	Feb 11 2015	Jun 24 2015	RNA	1	GW_123 Head and neck squamous cell carcinoma	Homo sapiens	ID: GW_123	gender: M	age: 50.2943189596167	smoking: Yes	packyears: 30	alcohol: 1 to 30	tumor_type: Primary	tumor_site: Hypopharynx	uicc_stage: III	t_category: 2	n_category: 1	distant_metastasis: 0	treatment: multi	hpv_dna: Negative	hpv16_dna_rna: DNA-	os: 1067	os_event: FALSE	pfs: 1067	pfs_event: FALSE	consensus_cluster: Basal 4	akt1_mutation: 0	apc_mutation: 1	atm_mutation: 0	cdh1_mutation: 0	cdkn2a_mutation: 1	csf1r_mutation: 0	egfr_mutation: 0	erbb2_mutation: 0	erbb4_mutation: 0	fbxw7_mutation: 0	fgfr2_mutation: 0	fgfr3_mutation: 0	flt3_mutation: 0	gna11_mutation: 0	hras_mutation: 0	idh1_mutation: 0	jak3_mutation: 0	kit_mutation: 0	notch1_mutation: 0	nras_mutation: 0	pik3ca_mutation: 0	pten_mutation: 0
GSM1607795	Public on Jun 24 2015	Feb 11 2015	Jun 24 2015	RNA	1	GW_124 Head and neck squamous cell carcinoma	Homo sapiens	ID: GW_124	gender: M	age: 80.2710472279261	smoking: Yes	packyears: 65	alcohol: 31 to 60	tumor_type: Primary	tumor_site: Larynx	uicc_stage: I	t_category: 1	n_category: 0	distant_metastasis: 0	treatment: mono	hpv_dna: Negative	hpv16_dna_rna: DNA-	os: 118	os_event: TRUE	pfs: 118	pfs_event: TRUE	consensus_cluster: Basal 4	akt1_mutation: 0	apc_mutation: 0	atm_mutation: 0	cdh1_mutation: 0	cdkn2a_mutation: 0	csf1r_mutation: 0	egfr_mutation: 0	erbb2_mutation: 0	erbb4_mutation: 0	fbxw7_mutation: 0	fgfr2_mutation: 0	fgfr3_mutation: 0	flt3_mutation: 0	gna11_mutation: 0	hras_mutation: 0	idh1_mutation: 0	jak3_mutation: 0	kit_mutation: 0	notch1_mutation: 0	nras_mutation: 0	pik3ca_mutation: 0	pten_mutation: 0
GSM1607796	Public on Jun 24 2015	Feb 11 2015	Jun 24 2015	RNA	1	GW_125 Head and neck squamous cell carcinoma	Homo sapiens	ID: GW_125	gender: F	age: 56.5667351129363	smoking: No	packyears: 0	alcohol: no	tumor_type: Primary	tumor_site: Larynx	uicc_stage: IVA	t_category: 3	n_category: 2b	distant_metastasis: 0	treatment: multi	hpv_dna: HPV16	hpv16_dna_rna: DNA+RNA-	os: 1107	os_event: FALSE	pfs: 1107	pfs_event: FALSE	consensus_cluster: Classical 2	akt1_mutation: 0	apc_mutation: 0	atm_mutation: 0	cdh1_mutation: 0	cdkn2a_mutation: 0	csf1r_mutation: 0	egfr_mutation: 0	erbb2_mutation: 0	erbb4_mutation: 1	fbxw7_mutation: 0	fgfr2_mutation: 0	fgfr3_mutation: 0	flt3_mutation: 0	gna11_mutation: 0	hras_mutation: 0	idh1_mutation: 0	jak3_mutation: 0	kit_mutation: 0	notch1_mutation: 0	nras_mutation: 0	pik3ca_mutation: 0	pten_mutation: 0
GSM1607797	Public on Jun 24 2015	Feb 11 2015	Jun 24 2015	RNA	1	GW_126 Head and neck squamous cell carcinoma	Homo sapiens	ID: GW_126	gender: M	age: 52.3340177960301	smoking: Yes	packyears: 45	alcohol: 31 to 60	tumor_type: Primary	tumor_site: Cavum Oris	uicc_stage: IVA	t_category: 4a	n_category: 2c	distant_metastasis: 0	treatment: multi	hpv_dna: Negative	hpv16_dna_rna: DNA-	os: 954	os_event: FALSE	pfs: 954	pfs_event: FALSE	consensus_cluster: Mesenchymal 3	akt1_mutation: 0	apc_mutation: 0	atm_mutation: 0	cdh1_mutation: 0	cdkn2a_mutation: 0	csf1r_mutation: 0	egfr_mutation: 0	erbb2_mutation: 0	erbb4_mutation: 0	fbxw7_mutation: 0	fgfr2_mutation: 0	fgfr3_mutation: 0	flt3_mutation: 0	gna11_mutation: 0	hras_mutation: 0	idh1_mutation: 0	jak3_mutation: 0	kit_mutation: 0	notch1_mutation: 0	nras_mutation: 0	pik3ca_mutation: 0	pten_mutation: 0
GSM1607798	Public on Jun 24 2015	Feb 11 2015	Jun 24 2015	RNA	1	GW_127 Head and neck squamous cell carcinoma	Homo sapiens	ID: GW_127	gender: M	age: 68.1095140314853	smoking: Yes	packyears: 20	alcohol: 1 to 30	tumor_type: Primary	tumor_site: Cavum Oris	uicc_stage: III	t_category: 1	n_category: 1	distant_metastasis: 0	treatment: multi	hpv_dna: Negative	hpv16_dna_rna: DNA-	os: 834	os_event: FALSE	pfs: 834	pfs_event: FALSE	consensus_cluster: Basal 4	akt1_mutation: 0	apc_mutation: 1	atm_mutation: 0	cdh1_mutation: 1	cdkn2a_mutation: 0	csf1r_mutation: 0	egfr_mutation: 0	erbb2_mutation: 0	erbb4_mutation: 0	fbxw7_mutation: 0	fgfr2_mutation: 0	fgfr3_mutation: 0	flt3_mutation: 0	gna11_mutation: 0	hras_mutation: 0	idh1_mutation: 0	jak3_mutation: 0	kit_mutation: 0	notch1_mutation: 0	nras_mutation: 0	pik3ca_mutation: 0	pten_mutation: 0
GSM1607799	Public on Jun 24 2015	Feb 11 2015	Jun 24 2015	RNA	1	GW_128 Head and neck squamous cell carcinoma	Homo sapiens	ID: GW_128	gender: M	age: 55.3483915126626	smoking: Yes	packyears: 40	alcohol: >60	tumor_type: Primary	tumor_site: Larynx	uicc_stage: III	t_category: 3	n_category: 0	distant_metastasis: 0	treatment: multi	hpv_dna: Negative	hpv16_dna_rna: DNA-	os: 253	os_event: TRUE	pfs: 253	pfs_event: TRUE	consensus_cluster: Basal 4	akt1_mutation: 0	apc_mutation: 0	atm_mutation: 0	cdh1_mutation: 0	cdkn2a_mutation: 0	csf1r_mutation: 0	egfr_mutation: 0	erbb2_mutation: 0	erbb4_mutation: 0	fbxw7_mutation: 0	fgfr2_mutation: 0	fgfr3_mutation: 0	flt3_mutation: 0	gna11_mutation: 0	hras_mutation: 0	idh1_mutation: 0	jak3_mutation: 0	kit_mutation: 0	notch1_mutation: 0	nras_mutation: 0	pik3ca_mutation: 0	pten_mutation: 0
GSM1607800	Public on Jun 24 2015	Feb 11 2015	Jun 24 2015	RNA	1	GW_129 Head and neck squamous cell carcinoma	Homo sapiens	ID: GW_129	gender: F	age: 58.1957563312799	smoking: Yes	packyears: 30	alcohol: 1 to 30	tumor_type: Primary	tumor_site: Larynx	uicc_stage: IVA	t_category: 4a	n_category: 2c	distant_metastasis: 0	treatment: multi	hpv_dna: HPV16	hpv16_dna_rna: DNA+RNA+	os: 1252	os_event: FALSE	pfs: 1252	pfs_event: FALSE	consensus_cluster: Basal 4	akt1_mutation: 0	apc_mutation: 1	atm_mutation: 0	cdh1_mutation: 0	cdkn2a_mutation: 0	csf1r_mutation: 0	egfr_mutation: 0	erbb2_mutation: 0	erbb4_mutation: 0	fbxw7_mutation: 0	fgfr2_mutation: 0	fgfr3_mutation: 0	flt3_mutation: 0	gna11_mutation: 0	hras_mutation: 0	idh1_mutation: 0	jak3_mutation: 0	kit_mutation: 0	notch1_mutation: 0	nras_mutation: 0	pik3ca_mutation: 0	pten_mutation: 0
GSM1607801	Public on Jun 24 2015	Feb 11 2015	Jun 24 2015	RNA	1	GW_130 Head and neck squamous cell carcinoma	Homo sapiens	ID: GW_130	gender: M	age: 74.8117727583847	smoking: No	packyears: 0	alcohol: 1 to 30	tumor_type: Primary	tumor_site: Larynx	uicc_stage: IVC	t_category: 4a	n_category: 1	distant_metastasis: 1	treatment: multi	hpv_dna: Negative	hpv16_dna_rna: DNA-	os: 521	os_event: TRUE	pfs: 457	pfs_event: TRUE	consensus_cluster: Mesenchymal 3	akt1_mutation: 0	apc_mutation: 0	atm_mutation: 0	cdh1_mutation: 0	cdkn2a_mutation: 0	csf1r_mutation: 0	egfr_mutation: 0	erbb2_mutation: 0	erbb4_mutation: 0	fbxw7_mutation: 0	fgfr2_mutation: 0	fgfr3_mutation: 0	flt3_mutation: 0	gna11_mutation: 0	hras_mutation: 0	idh1_mutation: 0	jak3_mutation: 0	kit_mutation: 0	notch1_mutation: 0	nras_mutation: 0	pik3ca_mutation: 0	pten_mutation: 0
GSM1607802	Public on Jun 24 2015	Feb 11 2015	Jun 24 2015	RNA	1	GW_131 Head and neck squamous cell carcinoma	Homo sapiens	ID: GW_131	gender: M	age: 51.2826830937714	smoking: Yes	packyears: 35	alcohol: >60	tumor_type: Primary	tumor_site: Cavum Oris	uicc_stage: IVA	t_category: 4a	n_category: 2c	distant_metastasis: 0	treatment: multi	hpv_dna: Negative	hpv16_dna_rna: DNA-	os: 968	os_event: FALSE	pfs: 968	pfs_event: FALSE	consensus_cluster: Mesenchymal 3	akt1_mutation: 0	apc_mutation: 0	atm_mutation: 0	cdh1_mutation: 0	cdkn2a_mutation: 1	csf1r_mutation: 0	egfr_mutation: 0	erbb2_mutation: 0	erbb4_mutation: 0	fbxw7_mutation: 0	fgfr2_mutation: 0	fgfr3_mutation: 0	flt3_mutation: 0	gna11_mutation: 0	hras_mutation: 0	idh1_mutation: 0	jak3_mutation: 0	kit_mutation: 0	notch1_mutation: 0	nras_mutation: 0	pik3ca_mutation: 0	pten_mutation: 0
GSM1607803	Public on Jun 24 2015	Feb 11 2015	Jun 24 2015	RNA	1	GW_133 Head and neck squamous cell carcinoma	Homo sapiens	ID: GW_133	gender: M	age: 55.1238877481177	smoking: Yes	packyears: 39	alcohol: 31 to 60	tumor_type: Primary	tumor_site: Larynx	uicc_stage: IVB	t_category: 3	n_category: 3	distant_metastasis: 0	treatment: multi	hpv_dna: Negative	hpv16_dna_rna: DNA-	os: 429	os_event: TRUE	pfs: 429	pfs_event: TRUE	consensus_cluster: Classical 2	akt1_mutation: 0	apc_mutation: 0	atm_mutation: 0	cdh1_mutation: 0	cdkn2a_mutation: 0	csf1r_mutation: 0	egfr_mutation: 0	erbb2_mutation: 0	erbb4_mutation: 0	fbxw7_mutation: 0	fgfr2_mutation: 0	fgfr3_mutation: 0	flt3_mutation: 0	gna11_mutation: 0	hras_mutation: 0	idh1_mutation: 0	jak3_mutation: 0	kit_mutation: 0	notch1_mutation: 0	nras_mutation: 0	pik3ca_mutation: 0	pten_mutation: 0
GSM1607804	Public on Jun 24 2015	Feb 11 2015	Jun 24 2015	RNA	1	GW_134 Head and neck squamous cell carcinoma	Homo sapiens	ID: GW_134	gender: M	age: 70.6830937713895	smoking: Yes	packyears: 20	alcohol: 1 to 30	tumor_type: Primary	tumor_site: Larynx	uicc_stage: II	t_category: 2	n_category: 0	distant_metastasis: 0	treatment: mono	hpv_dna: Negative	hpv16_dna_rna: DNA-	os: 1211	os_event: FALSE	pfs: 1211	pfs_event: FALSE	consensus_cluster: Mesenchymal 3	akt1_mutation: 0	apc_mutation: 0	atm_mutation: 0	cdh1_mutation: 0	cdkn2a_mutation: 0	csf1r_mutation: 0	egfr_mutation: 0	erbb2_mutation: 0	erbb4_mutation: 0	fbxw7_mutation: 0	fgfr2_mutation: 0	fgfr3_mutation: 0	flt3_mutation: 0	gna11_mutation: 0	hras_mutation: 0	idh1_mutation: 0	jak3_mutation: 0	kit_mutation: 0	notch1_mutation: 0	nras_mutation: 0	pik3ca_mutation: 0	pten_mutation: 0
GSM1607805	Public on Jun 24 2015	Feb 11 2015	Jun 24 2015	RNA	1	GW_135 Head and neck squamous cell carcinoma	Homo sapiens	ID: GW_135	gender: M	age: 60.0684462696783	smoking: Yes	packyears: 45	alcohol: >60	tumor_type: Primary	tumor_site: Larynx	uicc_stage: I	t_category: 1	n_category: 0	distant_metastasis: 0	treatment: mono	hpv_dna: Negative	hpv16_dna_rna: DNA-	os: 1182	os_event: FALSE	pfs: 67	pfs_event: TRUE	consensus_cluster: Classical 2	akt1_mutation: 0	apc_mutation: 0	atm_mutation: 0	cdh1_mutation: 0	cdkn2a_mutation: 0	csf1r_mutation: 0	egfr_mutation: 0	erbb2_mutation: 0	erbb4_mutation: 0	fbxw7_mutation: 0	fgfr2_mutation: 0	fgfr3_mutation: 0	flt3_mutation: 0	gna11_mutation: 0	hras_mutation: 0	idh1_mutation: 0	jak3_mutation: 0	kit_mutation: 0	notch1_mutation: 0	nras_mutation: 0	pik3ca_mutation: 0	pten_mutation: 0
GSM1607806	Public on Jun 24 2015	Feb 11 2015	Jun 24 2015	RNA	1	GW_136 Head and neck squamous cell carcinoma	Homo sapiens	ID: GW_136	gender: M	age: 81.7659137577002	smoking: No	packyears: 0	alcohol: 1 to 30	tumor_type: Primary	tumor_site: Hypopharynx	uicc_stage: IVA	t_category: 4a	n_category: 0	distant_metastasis: 0	treatment: multi	hpv_dna: Negative	hpv16_dna_rna: DNA-	os: 582	os_event: TRUE	pfs: 561	pfs_event: TRUE	consensus_cluster: Atypical IR 1	akt1_mutation: 0	apc_mutation: 0	atm_mutation: 0	cdh1_mutation: 0	cdkn2a_mutation: 0	csf1r_mutation: 0	egfr_mutation: 0	erbb2_mutation: 0	erbb4_mutation: 0	fbxw7_mutation: 1	fgfr2_mutation: 0	fgfr3_mutation: 0	flt3_mutation: 0	gna11_mutation: 0	hras_mutation: 0	idh1_mutation: 0	jak3_mutation: 0	kit_mutation: 0	notch1_mutation: 0	nras_mutation: 0	pik3ca_mutation: 0	pten_mutation: 0
GSM1607807	Public on Jun 24 2015	Feb 11 2015	Jun 24 2015	RNA	1	GW_137 Head and neck squamous cell carcinoma	Homo sapiens	ID: GW_137	gender: M	age: 52.4052019164955	smoking: Yes	packyears: 30	alcohol: >60	tumor_type: Primary	tumor_site: Hypopharynx	uicc_stage: III	t_category: 2	n_category: 1	distant_metastasis: 0	treatment: multi	hpv_dna: Negative	hpv16_dna_rna: DNA-	os: 996	os_event: FALSE	pfs: 996	pfs_event: FALSE	consensus_cluster: Atypical IR 1	akt1_mutation: 0	apc_mutation: 0	atm_mutation: 0	cdh1_mutation: 0	cdkn2a_mutation: 0	csf1r_mutation: 0	egfr_mutation: 0	erbb2_mutation: 0	erbb4_mutation: 0	fbxw7_mutation: 0	fgfr2_mutation: 0	fgfr3_mutation: 0	flt3_mutation: 0	gna11_mutation: 0	hras_mutation: 0	idh1_mutation: 0	jak3_mutation: 0	kit_mutation: 0	notch1_mutation: 0	nras_mutation: 0	pik3ca_mutation: 0	pten_mutation: 0
GSM1607808	Public on Jun 24 2015	Feb 11 2015	Jun 24 2015	RNA	1	GW_138 Head and neck squamous cell carcinoma	Homo sapiens	ID: GW_138	gender: M	age: 61.9767282683094	smoking: Yes	packyears: 60	alcohol: >60	tumor_type: Primary	tumor_site: Hypopharynx	uicc_stage: IVA	t_category: 3	n_category: 2b	distant_metastasis: 0	treatment: multi	hpv_dna: Negative	hpv16_dna_rna: DNA-	os: 979	os_event: FALSE	pfs: 979	pfs_event: FALSE	consensus_cluster: Mesenchymal 3	akt1_mutation: 0	apc_mutation: 1	atm_mutation: 0	cdh1_mutation: 0	cdkn2a_mutation: 0	csf1r_mutation: 0	egfr_mutation: 0	erbb2_mutation: 0	erbb4_mutation: 0	fbxw7_mutation: 0	fgfr2_mutation: 0	fgfr3_mutation: 0	flt3_mutation: 0	gna11_mutation: 0	hras_mutation: 0	idh1_mutation: 0	jak3_mutation: 0	kit_mutation: 0	notch1_mutation: 0	nras_mutation: 0	pik3ca_mutation: 0	pten_mutation: 0
GSM1607809	Public on Jun 24 2015	Feb 11 2015	Jun 24 2015	RNA	1	GW_139 Head and neck squamous cell carcinoma	Homo sapiens	ID: GW_139	gender: M	age: 56.2956878850103	smoking: Yes	packyears: 70	alcohol: >60	tumor_type: Primary	tumor_site: Larynx	uicc_stage: I	t_category: 1	n_category: 0	distant_metastasis: 0	treatment: mono	hpv_dna: Negative	hpv16_dna_rna: DNA-	os: 1043	os_event: FALSE	pfs: 1043	pfs_event: FALSE	consensus_cluster: Basal 4	akt1_mutation: 0	apc_mutation: 0	atm_mutation: 0	cdh1_mutation: 0	cdkn2a_mutation: 0	csf1r_mutation: 0	egfr_mutation: 0	erbb2_mutation: 0	erbb4_mutation: 0	fbxw7_mutation: 0	fgfr2_mutation: 0	fgfr3_mutation: 0	flt3_mutation: 0	gna11_mutation: 0	hras_mutation: 0	idh1_mutation: 0	jak3_mutation: 0	kit_mutation: 0	notch1_mutation: 0	nras_mutation: 0	pik3ca_mutation: 0	pten_mutation: 0
GSM1607810	Public on Jun 24 2015	Feb 11 2015	Jun 24 2015	RNA	1	GW_140 Head and neck squamous cell carcinoma	Homo sapiens	ID: GW_140	gender: M	age: 58.6146475017112	smoking: Yes	packyears: NA	alcohol: 1 to 30	tumor_type: Primary	tumor_site: Larynx	uicc_stage: IVA	t_category: 4a	n_category: 2b	distant_metastasis: 0	treatment: multi	hpv_dna: Negative	hpv16_dna_rna: DNA-	os: 1270	os_event: TRUE	pfs: 674	pfs_event: TRUE	consensus_cluster: Atypical IR 1	akt1_mutation: 0	apc_mutation: 1	atm_mutation: 0	cdh1_mutation: 0	cdkn2a_mutation: 0	csf1r_mutation: 0	egfr_mutation: 0	erbb2_mutation: 0	erbb4_mutation: 0	fbxw7_mutation: 0	fgfr2_mutation: 0	fgfr3_mutation: 0	flt3_mutation: 0	gna11_mutation: 0	hras_mutation: 0	idh1_mutation: 0	jak3_mutation: 0	kit_mutation: 0	notch1_mutation: 0	nras_mutation: 0	pik3ca_mutation: 1	pten_mutation: 0
GSM1607811	Public on Jun 24 2015	Feb 11 2015	Jun 24 2015	RNA	1	GW_141 Head and neck squamous cell carcinoma	Homo sapiens	ID: GW_141	gender: M	age: 67.0636550308008	smoking: No	packyears: 0	alcohol: 1 to 30	tumor_type: Primary	tumor_site: Larynx	uicc_stage: III	t_category: 3	n_category: 0	distant_metastasis: 0	treatment: multi	hpv_dna: Negative	hpv16_dna_rna: DNA-	os: 885	os_event: FALSE	pfs: 885	pfs_event: FALSE	consensus_cluster: Basal 4	akt1_mutation: 0	apc_mutation: 0	atm_mutation: 0	cdh1_mutation: 0	cdkn2a_mutation: 0	csf1r_mutation: 0	egfr_mutation: 0	erbb2_mutation: 0	erbb4_mutation: 0	fbxw7_mutation: 0	fgfr2_mutation: 0	fgfr3_mutation: 0	flt3_mutation: 0	gna11_mutation: 0	hras_mutation: 0	idh1_mutation: 0	jak3_mutation: 0	kit_mutation: 0	notch1_mutation: 0	nras_mutation: 0	pik3ca_mutation: 0	pten_mutation: 0
GSM1607812	Public on Jun 24 2015	Feb 11 2015	Jun 24 2015	RNA	1	GW_142 Head and neck squamous cell carcinoma	Homo sapiens	ID: GW_142	gender: M	age: 57.1334702258727	smoking: Yes	packyears: 60	alcohol: >60	tumor_type: Primary	tumor_site: Larynx	uicc_stage: III	t_category: 3	n_category: 0	distant_metastasis: 0	treatment: multi	hpv_dna: Negative	hpv16_dna_rna: DNA-	os: 1185	os_event: FALSE	pfs: 1185	pfs_event: FALSE	consensus_cluster: Classical 2	akt1_mutation: 0	apc_mutation: 0	atm_mutation: 0	cdh1_mutation: 0	cdkn2a_mutation: 0	csf1r_mutation: 0	egfr_mutation: 0	erbb2_mutation: 0	erbb4_mutation: 0	fbxw7_mutation: 0	fgfr2_mutation: 0	fgfr3_mutation: 0	flt3_mutation: 0	gna11_mutation: 0	hras_mutation: 0	idh1_mutation: 0	jak3_mutation: 0	kit_mutation: 0	notch1_mutation: 0	nras_mutation: 0	pik3ca_mutation: 1	pten_mutation: 0
GSM1607813	Public on Jun 24 2015	Feb 11 2015	Jun 24 2015	RNA	1	GW_143 Head and neck squamous cell carcinoma	Homo sapiens	ID: GW_143	gender: M	age: 58.9349760438056	smoking: Yes	packyears: 60	alcohol: >60	tumor_type: Primary	tumor_site: Hypopharynx	uicc_stage: IVA	t_category: 4a	n_category: 2c	distant_metastasis: 0	treatment: multi	hpv_dna: Negative	hpv16_dna_rna: DNA-	os: 811	os_event: TRUE	pfs: 811	pfs_event: TRUE	consensus_cluster: Atypical IR 1	akt1_mutation: 0	apc_mutation: 0	atm_mutation: 0	cdh1_mutation: 0	cdkn2a_mutation: 0	csf1r_mutation: 0	egfr_mutation: 0	erbb2_mutation: 0	erbb4_mutation: 0	fbxw7_mutation: 0	fgfr2_mutation: 0	fgfr3_mutation: 0	flt3_mutation: 0	gna11_mutation: 0	hras_mutation: 0	idh1_mutation: 0	jak3_mutation: 0	kit_mutation: 0	notch1_mutation: 0	nras_mutation: 0	pik3ca_mutation: 0	pten_mutation: 0
GSM1607814	Public on Jun 24 2015	Feb 11 2015	Jun 24 2015	RNA	1	GW_144 Head and neck squamous cell carcinoma	Homo sapiens	ID: GW_144	gender: M	age: 65.6454483230664	smoking: Yes	packyears: 45	alcohol: 31 to 60	tumor_type: Primary	tumor_site: Larynx	uicc_stage: II	t_category: 2	n_category: 0	distant_metastasis: 0	treatment: mono	hpv_dna: Negative	hpv16_dna_rna: DNA-	os: 1024	os_event: FALSE	pfs: 1024	pfs_event: FALSE	consensus_cluster: Mesenchymal 3	akt1_mutation: 0	apc_mutation: 1	atm_mutation: 0	cdh1_mutation: 0	cdkn2a_mutation: 0	csf1r_mutation: 0	egfr_mutation: 0	erbb2_mutation: 0	erbb4_mutation: 0	fbxw7_mutation: 0	fgfr2_mutation: 0	fgfr3_mutation: 0	flt3_mutation: 0	gna11_mutation: 0	hras_mutation: 0	idh1_mutation: 0	jak3_mutation: 0	kit_mutation: 0	notch1_mutation: 0	nras_mutation: 0	pik3ca_mutation: 0	pten_mutation: 0
GSM1607815	Public on Jun 24 2015	Feb 11 2015	Jun 24 2015	RNA	1	GW_145 Head and neck squamous cell carcinoma	Homo sapiens	ID: GW_145	gender: M	age: 44.7227926078029	smoking: Yes	packyears: 50	alcohol: >60	tumor_type: Primary	tumor_site: Larynx	uicc_stage: IVA	t_category: 3	n_category: 2b	distant_metastasis: 0	treatment: mono	hpv_dna: Negative	hpv16_dna_rna: DNA-	os: 856	os_event: FALSE	pfs: 733	pfs_event: TRUE	consensus_cluster: Basal 4	akt1_mutation: 0	apc_mutation: 0	atm_mutation: 0	cdh1_mutation: 0	cdkn2a_mutation: 0	csf1r_mutation: 0	egfr_mutation: 0	erbb2_mutation: 0	erbb4_mutation: 0	fbxw7_mutation: 0	fgfr2_mutation: 0	fgfr3_mutation: 0	flt3_mutation: 0	gna11_mutation: 0	hras_mutation: 0	idh1_mutation: 0	jak3_mutation: 0	kit_mutation: 0	notch1_mutation: 0	nras_mutation: 0	pik3ca_mutation: 0	pten_mutation: 0
GSM1607816	Public on Jun 24 2015	Feb 11 2015	Jun 24 2015	RNA	1	GW_146 Head and neck squamous cell carcinoma	Homo sapiens	ID: GW_146	gender: M	age: 51.6495550992471	smoking: Yes	packyears: 33	alcohol: >60	tumor_type: Primary	tumor_site: Cavum Oris	uicc_stage: I	t_category: 1	n_category: 0	distant_metastasis: 0	treatment: mono	hpv_dna: Negative	hpv16_dna_rna: DNA-	os: 1017	os_event: FALSE	pfs: 1017	pfs_event: FALSE	consensus_cluster: Mesenchymal 3	akt1_mutation: 0	apc_mutation: 0	atm_mutation: 0	cdh1_mutation: 0	cdkn2a_mutation: 0	csf1r_mutation: 0	egfr_mutation: 0	erbb2_mutation: 0	erbb4_mutation: 0	fbxw7_mutation: 0	fgfr2_mutation: 0	fgfr3_mutation: 0	flt3_mutation: 0	gna11_mutation: 0	hras_mutation: 0	idh1_mutation: 0	jak3_mutation: 0	kit_mutation: 0	notch1_mutation: 0	nras_mutation: 0	pik3ca_mutation: 0	pten_mutation: 0
GSM1607817	Public on Jun 24 2015	Feb 11 2015	Jun 24 2015	RNA	1	GW_147 Head and neck squamous cell carcinoma	Homo sapiens	ID: GW_147	gender: F	age: 72.5201916495551	smoking: No	packyears: 0	alcohol: 1 to 30	tumor_type: Primary	tumor_site: Oropharynx	uicc_stage: IVA	t_category: 3	n_category: 2c	distant_metastasis: 0	treatment: multi	hpv_dna: HPV16	hpv16_dna_rna: DNA+RNA-	os: 489	os_event: TRUE	pfs: 489	pfs_event: TRUE	consensus_cluster: Atypical IR 1	akt1_mutation: 0	apc_mutation: 1	atm_mutation: 0	cdh1_mutation: 0	cdkn2a_mutation: 0	csf1r_mutation: 0	egfr_mutation: 0	erbb2_mutation: 0	erbb4_mutation: 0	fbxw7_mutation: 0	fgfr2_mutation: 0	fgfr3_mutation: 0	flt3_mutation: 0	gna11_mutation: 0	hras_mutation: 0	idh1_mutation: 0	jak3_mutation: 0	kit_mutation: 0	notch1_mutation: 0	nras_mutation: 0	pik3ca_mutation: 0	pten_mutation: 0
GSM1607818	Public on Jun 24 2015	Feb 11 2015	Jun 24 2015	RNA	1	GW_148 Head and neck squamous cell carcinoma	Homo sapiens	ID: GW_148	gender: M	age: 64.4161533196441	smoking: Yes	packyears: 50	alcohol: 1 to 30	tumor_type: Primary	tumor_site: Cavum Oris	uicc_stage: IVA	t_category: 4a	n_category: 2c	distant_metastasis: 0	treatment: multi	hpv_dna: Negative	hpv16_dna_rna: DNA-	os: 1057	os_event: FALSE	pfs: 468	pfs_event: TRUE	consensus_cluster: Atypical IR 1	akt1_mutation: 0	apc_mutation: 0	atm_mutation: 0	cdh1_mutation: 0	cdkn2a_mutation: 0	csf1r_mutation: 0	egfr_mutation: 0	erbb2_mutation: 0	erbb4_mutation: 0	fbxw7_mutation: 0	fgfr2_mutation: 0	fgfr3_mutation: 0	flt3_mutation: 0	gna11_mutation: 0	hras_mutation: 0	idh1_mutation: 0	jak3_mutation: 0	kit_mutation: 0	notch1_mutation: 0	nras_mutation: 0	pik3ca_mutation: 0	pten_mutation: 0
GSM1607819	Public on Jun 24 2015	Feb 11 2015	Jun 24 2015	RNA	1	GW_149 Head and neck squamous cell carcinoma	Homo sapiens	ID: GW_149	gender: M	age: 55.9534565366188	smoking: Yes	packyears: 40	alcohol: 1 to 30	tumor_type: Primary	tumor_site: Oropharynx	uicc_stage: IVA	t_category: 4a	n_category: 2c	distant_metastasis: 0	treatment: mono	hpv_dna: Other HPV	hpv16_dna_rna: NA	os: 1057	os_event: TRUE	pfs: 188	pfs_event: TRUE	consensus_cluster: Mesenchymal 3	akt1_mutation: 0	apc_mutation: 0	atm_mutation: 0	cdh1_mutation: 0	cdkn2a_mutation: 0	csf1r_mutation: 0	egfr_mutation: 0	erbb2_mutation: 0	erbb4_mutation: 0	fbxw7_mutation: 0	fgfr2_mutation: 0	fgfr3_mutation: 0	flt3_mutation: 0	gna11_mutation: 0	hras_mutation: 0	idh1_mutation: 0	jak3_mutation: 0	kit_mutation: 0	notch1_mutation: 0	nras_mutation: 0	pik3ca_mutation: 0	pten_mutation: 0
GSM1607820	Public on Jun 24 2015	Feb 11 2015	Jun 24 2015	RNA	1	GW_150 Head and neck squamous cell carcinoma	Homo sapiens	ID: GW_150	gender: M	age: 70.7132101300479	smoking: Yes	packyears: 55	alcohol: >60	tumor_type: Primary	tumor_site: Cavum Oris	uicc_stage: II	t_category: 2	n_category: 0	distant_metastasis: 0	treatment: multi	hpv_dna: Negative	hpv16_dna_rna: DNA-	os: 1009	os_event: TRUE	pfs: 1009	pfs_event: TRUE	consensus_cluster: Classical 2	akt1_mutation: 0	apc_mutation: 0	atm_mutation: 0	cdh1_mutation: 0	cdkn2a_mutation: 0	csf1r_mutation: 0	egfr_mutation: 0	erbb2_mutation: 0	erbb4_mutation: 0	fbxw7_mutation: 0	fgfr2_mutation: 0	fgfr3_mutation: 0	flt3_mutation: 0	gna11_mutation: 0	hras_mutation: 0	idh1_mutation: 0	jak3_mutation: 0	kit_mutation: 0	notch1_mutation: 0	nras_mutation: 0	pik3ca_mutation: 0	pten_mutation: 0
GSM1607821	Public on Jun 24 2015	Feb 11 2015	Jun 24 2015	RNA	1	GW_151 Head and neck squamous cell carcinoma	Homo sapiens	ID: GW_151	gender: M	age: 53.8945927446954	smoking: Yes	packyears: 40	alcohol: >60	tumor_type: Primary	tumor_site: Cavum Oris	uicc_stage: III	t_category: 3	n_category: 0	distant_metastasis: 0	treatment: mono	hpv_dna: HPV16	hpv16_dna_rna: DNA+RNA-	os: 1107	os_event: FALSE	pfs: 1008	pfs_event: TRUE	consensus_cluster: Basal 4	akt1_mutation: 0	apc_mutation: 0	atm_mutation: 0	cdh1_mutation: 0	cdkn2a_mutation: 0	csf1r_mutation: 0	egfr_mutation: 0	erbb2_mutation: 0	erbb4_mutation: 0	fbxw7_mutation: 0	fgfr2_mutation: 0	fgfr3_mutation: 0	flt3_mutation: 0	gna11_mutation: 0	hras_mutation: 0	idh1_mutation: 0	jak3_mutation: 0	kit_mutation: 0	notch1_mutation: 0	nras_mutation: 0	pik3ca_mutation: 0	pten_mutation: 0
GSM1607822	Public on Jun 24 2015	Feb 11 2015	Jun 24 2015	RNA	1	GW_152 Head and neck squamous cell carcinoma	Homo sapiens	ID: GW_152	gender: M	age: 48.8268309377139	smoking: Yes	packyears: 45	alcohol: >60	tumor_type: Primary	tumor_site: Cavum Oris	uicc_stage: II	t_category: 2	n_category: 0	distant_metastasis: 0	treatment: mono	hpv_dna: HPV16	hpv16_dna_rna: DNA+RNA+	os: 875	os_event: FALSE	pfs: 875	pfs_event: FALSE	consensus_cluster: Mesenchymal 3	akt1_mutation: 0	apc_mutation: 0	atm_mutation: 0	cdh1_mutation: 0	cdkn2a_mutation: 0	csf1r_mutation: 0	egfr_mutation: 0	erbb2_mutation: 0	erbb4_mutation: 0	fbxw7_mutation: 0	fgfr2_mutation: 0	fgfr3_mutation: 0	flt3_mutation: 0	gna11_mutation: 0	hras_mutation: 0	idh1_mutation: 0	jak3_mutation: 0	kit_mutation: 0	notch1_mutation: 0	nras_mutation: 0	pik3ca_mutation: 0	pten_mutation: 0
GSM1607823	Public on Jun 24 2015	Feb 11 2015	Jun 24 2015	RNA	1	GW_153 Head and neck squamous cell carcinoma	Homo sapiens	ID: GW_153	gender: M	age: 42.7898699520876	smoking: No	packyears: 0	alcohol: 1 to 30	tumor_type: Primary	tumor_site: Cavum Oris	uicc_stage: IVA	t_category: 4a	n_category: 0	distant_metastasis: 0	treatment: multi	hpv_dna: Negative	hpv16_dna_rna: DNA-	os: 689	os_event: TRUE	pfs: 622	pfs_event: TRUE	consensus_cluster: Basal 4	akt1_mutation: 0	apc_mutation: 0	atm_mutation: 0	cdh1_mutation: 0	cdkn2a_mutation: 0	csf1r_mutation: 0	egfr_mutation: 0	erbb2_mutation: 0	erbb4_mutation: 0	fbxw7_mutation: 0	fgfr2_mutation: 0	fgfr3_mutation: 0	flt3_mutation: 0	gna11_mutation: 0	hras_mutation: 0	idh1_mutation: 0	jak3_mutation: 0	kit_mutation: 0	notch1_mutation: 0	nras_mutation: 0	pik3ca_mutation: 0	pten_mutation: 0
GSM1607824	Public on Jun 24 2015	Feb 11 2015	Jun 24 2015	RNA	1	GW_154 Head and neck squamous cell carcinoma	Homo sapiens	ID: GW_154	gender: M	age: 56.9637234770705	smoking: No	packyears: 0	alcohol: >60	tumor_type: Primary	tumor_site: Cavum Oris	uicc_stage: IVC	t_category: 4a	n_category: 2a	distant_metastasis: 1	treatment: mono	hpv_dna: Negative	hpv16_dna_rna: DNA-	os: 275	os_event: TRUE	pfs: 275	pfs_event: TRUE	consensus_cluster: Atypical IR 1	akt1_mutation: 0	apc_mutation: 0	atm_mutation: 0	cdh1_mutation: 0	cdkn2a_mutation: 0	csf1r_mutation: 0	egfr_mutation: 0	erbb2_mutation: 0	erbb4_mutation: 0	fbxw7_mutation: 0	fgfr2_mutation: 0	fgfr3_mutation: 0	flt3_mutation: 0	gna11_mutation: 0	hras_mutation: 0	idh1_mutation: 0	jak3_mutation: 0	kit_mutation: 0	notch1_mutation: 0	nras_mutation: 0	pik3ca_mutation: 0	pten_mutation: 0
GSM1607825	Public on Jun 24 2015	Feb 11 2015	Jun 24 2015	RNA	1	GW_155 Head and neck squamous cell carcinoma	Homo sapiens	ID: GW_155	gender: M	age: 44.6269678302532	smoking: Yes	packyears: 25	alcohol: >60	tumor_type: Primary	tumor_site: Hypopharynx	uicc_stage: IVA	t_category: 3	n_category: 2b	distant_metastasis: 0	treatment: multi	hpv_dna: Negative	hpv16_dna_rna: DNA-	os: 631	os_event: TRUE	pfs: 531	pfs_event: TRUE	consensus_cluster: Mesenchymal 3	akt1_mutation: 0	apc_mutation: 1	atm_mutation: 0	cdh1_mutation: 0	cdkn2a_mutation: 0	csf1r_mutation: 0	egfr_mutation: 0	erbb2_mutation: 0	erbb4_mutation: 0	fbxw7_mutation: 0	fgfr2_mutation: 0	fgfr3_mutation: 0	flt3_mutation: 0	gna11_mutation: 0	hras_mutation: 0	idh1_mutation: 0	jak3_mutation: 0	kit_mutation: 0	notch1_mutation: 0	nras_mutation: 0	pik3ca_mutation: 0	pten_mutation: 0
GSM1607826	Public on Jun 24 2015	Feb 11 2015	Jun 24 2015	RNA	1	GW_156 Head and neck squamous cell carcinoma	Homo sapiens	ID: GW_156	gender: M	age: 66.4531143052704	smoking: Yes	packyears: 10	alcohol: 31 to 60	tumor_type: Primary	tumor_site: Cavum Oris	uicc_stage: IVA	t_category: 2	n_category: 2b	distant_metastasis: 0	treatment: multi	hpv_dna: Negative	hpv16_dna_rna: DNA-	os: 1365	os_event: FALSE	pfs: 1365	pfs_event: FALSE	consensus_cluster: Basal 4	akt1_mutation: 0	apc_mutation: 1	atm_mutation: 0	cdh1_mutation: 0	cdkn2a_mutation: 0	csf1r_mutation: 0	egfr_mutation: 0	erbb2_mutation: 0	erbb4_mutation: 0	fbxw7_mutation: 0	fgfr2_mutation: 0	fgfr3_mutation: 0	flt3_mutation: 0	gna11_mutation: 0	hras_mutation: 0	idh1_mutation: 0	jak3_mutation: 0	kit_mutation: 0	notch1_mutation: 0	nras_mutation: 0	pik3ca_mutation: 0	pten_mutation: 0
GSM1607827	Public on Jun 24 2015	Feb 11 2015	Jun 24 2015	RNA	1	GW_157 Head and neck squamous cell carcinoma	Homo sapiens	ID: GW_157	gender: M	age: 56.9472963723477	smoking: Yes	packyears: 40	alcohol: 31 to 60	tumor_type: Primary	tumor_site: Hypopharynx	uicc_stage: IVA	t_category: 2	n_category: 2b	distant_metastasis: 0	treatment: multi	hpv_dna: Negative	hpv16_dna_rna: DNA-	os: 815	os_event: FALSE	pfs: 815	pfs_event: FALSE	consensus_cluster: Atypical IR 1	akt1_mutation: 0	apc_mutation: 1	atm_mutation: 0	cdh1_mutation: 0	cdkn2a_mutation: 1	csf1r_mutation: 0	egfr_mutation: 0	erbb2_mutation: 0	erbb4_mutation: 0	fbxw7_mutation: 0	fgfr2_mutation: 0	fgfr3_mutation: 0	flt3_mutation: 0	gna11_mutation: 0	hras_mutation: 0	idh1_mutation: 0	jak3_mutation: 0	kit_mutation: 0	notch1_mutation: 0	nras_mutation: 0	pik3ca_mutation: 0	pten_mutation: 0
GSM1607828	Public on Jun 24 2015	Feb 11 2015	Jun 24 2015	RNA	1	GW_158 Head and neck squamous cell carcinoma	Homo sapiens	ID: GW_158	gender: M	age: 68.331279945243	smoking: Yes	packyears: 50	alcohol: 31 to 60	tumor_type: Primary	tumor_site: Cavum Oris	uicc_stage: I	t_category: 1	n_category: 0	distant_metastasis: 0	treatment: mono	hpv_dna: Negative	hpv16_dna_rna: DNA-	os: 793	os_event: FALSE	pfs: 793	pfs_event: FALSE	consensus_cluster: Mesenchymal 3	akt1_mutation: 0	apc_mutation: 1	atm_mutation: 0	cdh1_mutation: 0	cdkn2a_mutation: 0	csf1r_mutation: 0	egfr_mutation: 0	erbb2_mutation: 0	erbb4_mutation: 0	fbxw7_mutation: 0	fgfr2_mutation: 0	fgfr3_mutation: 0	flt3_mutation: 0	gna11_mutation: 0	hras_mutation: 0	idh1_mutation: 0	jak3_mutation: 0	kit_mutation: 0	notch1_mutation: 0	nras_mutation: 0	pik3ca_mutation: 0	pten_mutation: 0
GSM1607829	Public on Jun 24 2015	Feb 11 2015	Jun 24 2015	RNA	1	GW_159 Head and neck squamous cell carcinoma	Homo sapiens	ID: GW_159	gender: M	age: 77.6919917864476	smoking: No	packyears: 0	alcohol: 31 to 60	tumor_type: Primary	tumor_site: Hypopharynx	uicc_stage: IVA	t_category: 3	n_category: 2b	distant_metastasis: 0	treatment: multi	hpv_dna: Negative	hpv16_dna_rna: DNA-	os: 356	os_event: TRUE	pfs: 356	pfs_event: TRUE	consensus_cluster: Mesenchymal 3	akt1_mutation: 0	apc_mutation: 0	atm_mutation: 0	cdh1_mutation: 0	cdkn2a_mutation: 0	csf1r_mutation: 0	egfr_mutation: 0	erbb2_mutation: 0	erbb4_mutation: 0	fbxw7_mutation: 0	fgfr2_mutation: 0	fgfr3_mutation: 0	flt3_mutation: 0	gna11_mutation: 0	hras_mutation: 0	idh1_mutation: 0	jak3_mutation: 0	kit_mutation: 0	notch1_mutation: 0	nras_mutation: 0	pik3ca_mutation: 0	pten_mutation: 0
GSM1607830	Public on Jun 24 2015	Feb 11 2015	Jun 24 2015	RNA	1	GW_160 Head and neck squamous cell carcinoma	Homo sapiens	ID: GW_160	gender: M	age: 64.5092402464066	smoking: Yes	packyears: 60	alcohol: no	tumor_type: Primary	tumor_site: Larynx	uicc_stage: IVA	t_category: 4a	n_category: 0	distant_metastasis: 0	treatment: multi	hpv_dna: Negative	hpv16_dna_rna: DNA-	os: 794	os_event: FALSE	pfs: 794	pfs_event: FALSE	consensus_cluster: Classical 2	akt1_mutation: 0	apc_mutation: 0	atm_mutation: 0	cdh1_mutation: 0	cdkn2a_mutation: 0	csf1r_mutation: 0	egfr_mutation: 0	erbb2_mutation: 0	erbb4_mutation: 0	fbxw7_mutation: 0	fgfr2_mutation: 0	fgfr3_mutation: 0	flt3_mutation: 0	gna11_mutation: 0	hras_mutation: 0	idh1_mutation: 0	jak3_mutation: 0	kit_mutation: 0	notch1_mutation: 0	nras_mutation: 0	pik3ca_mutation: 0	pten_mutation: 0
GSM1607831	Public on Jun 24 2015	Feb 11 2015	Jun 24 2015	RNA	1	GW_163 Head and neck squamous cell carcinoma	Homo sapiens	ID: GW_163	gender: F	age: 44.3066392881588	smoking: Yes	packyears: 10	alcohol: 1 to 30	tumor_type: Primary	tumor_site: Cavum Oris	uicc_stage: I	t_category: 1	n_category: 0	distant_metastasis: 0	treatment: multi	hpv_dna: Negative	hpv16_dna_rna: DNA-	os: 793	os_event: FALSE	pfs: 309	pfs_event: TRUE	consensus_cluster: Basal 4	akt1_mutation: 0	apc_mutation: 0	atm_mutation: 0	cdh1_mutation: 0	cdkn2a_mutation: 0	csf1r_mutation: 0	egfr_mutation: 0	erbb2_mutation: 0	erbb4_mutation: 0	fbxw7_mutation: 0	fgfr2_mutation: 0	fgfr3_mutation: 0	flt3_mutation: 0	gna11_mutation: 0	hras_mutation: 0	idh1_mutation: 0	jak3_mutation: 0	kit_mutation: 0	notch1_mutation: 0	nras_mutation: 0	pik3ca_mutation: 0	pten_mutation: 0
GSM1607832	Public on Jun 24 2015	Feb 11 2015	Jun 24 2015	RNA	1	GW_164 Head and neck squamous cell carcinoma	Homo sapiens	ID: GW_164	gender: M	age: 70.9815195071869	smoking: Yes	packyears: 48	alcohol: 31 to 60	tumor_type: Primary	tumor_site: Larynx	uicc_stage: IVA	t_category: 4a	n_category: 2c	distant_metastasis: 0	treatment: multi	hpv_dna: Negative	hpv16_dna_rna: DNA-	os: 272	os_event: TRUE	pfs: 272	pfs_event: TRUE	consensus_cluster: Mesenchymal 3	akt1_mutation: 0	apc_mutation: 0	atm_mutation: 0	cdh1_mutation: 0	cdkn2a_mutation: 0	csf1r_mutation: 0	egfr_mutation: 0	erbb2_mutation: 0	erbb4_mutation: 0	fbxw7_mutation: 0	fgfr2_mutation: 0	fgfr3_mutation: 0	flt3_mutation: 0	gna11_mutation: 0	hras_mutation: 0	idh1_mutation: 0	jak3_mutation: 0	kit_mutation: 0	notch1_mutation: 0	nras_mutation: 0	pik3ca_mutation: 0	pten_mutation: 0
GSM1607833	Public on Jun 24 2015	Feb 11 2015	Jun 24 2015	RNA	1	GW_165 Head and neck squamous cell carcinoma	Homo sapiens	ID: GW_165	gender: M	age: 55.854893908282	smoking: Yes	packyears: 30	alcohol: 31 to 60	tumor_type: Primary	tumor_site: Cavum Oris	uicc_stage: IVA	t_category: 4a	n_category: 0	distant_metastasis: 0	treatment: multi	hpv_dna: Negative	hpv16_dna_rna: DNA-	os: 1025	os_event: FALSE	pfs: 1025	pfs_event: FALSE	consensus_cluster: Basal 4	akt1_mutation: 0	apc_mutation: 0	atm_mutation: 0	cdh1_mutation: 0	cdkn2a_mutation: 0	csf1r_mutation: 0	egfr_mutation: 0	erbb2_mutation: 0	erbb4_mutation: 0	fbxw7_mutation: 0	fgfr2_mutation: 0	fgfr3_mutation: 0	flt3_mutation: 0	gna11_mutation: 0	hras_mutation: 0	idh1_mutation: 0	jak3_mutation: 0	kit_mutation: 0	notch1_mutation: 0	nras_mutation: 0	pik3ca_mutation: 0	pten_mutation: 0
GSM1607834	Public on Jun 24 2015	Feb 11 2015	Jun 24 2015	RNA	1	GW_166 Head and neck squamous cell carcinoma	Homo sapiens	ID: GW_166	gender: M	age: 52.621492128679	smoking: Yes	packyears: 35	alcohol: >60	tumor_type: Primary	tumor_site: Oropharynx	uicc_stage: III	t_category: 1	n_category: 1	distant_metastasis: 0	treatment: mono	hpv_dna: HPV16	hpv16_dna_rna: DNA+RNA-	os: 734	os_event: FALSE	pfs: 434	pfs_event: TRUE	consensus_cluster: Atypical IR 1	akt1_mutation: NA	apc_mutation: NA	atm_mutation: NA	cdh1_mutation: NA	cdkn2a_mutation: NA	csf1r_mutation: NA	egfr_mutation: NA	erbb2_mutation: NA	erbb4_mutation: NA	fbxw7_mutation: NA	fgfr2_mutation: NA	fgfr3_mutation: NA	flt3_mutation: NA	gna11_mutation: NA	hras_mutation: NA	idh1_mutation: NA	jak3_mutation: NA	kit_mutation: NA	notch1_mutation: NA	nras_mutation: NA	pik3ca_mutation: NA	pten_mutation: NA
GSM1607835	Public on Jun 24 2015	Feb 11 2015	Jun 24 2015	RNA	1	GW_167 Head and neck squamous cell carcinoma	Homo sapiens	ID: GW_167	gender: M	age: 72.1122518822724	smoking: Yes	packyears: 15	alcohol: 1 to 30	tumor_type: Primary	tumor_site: Oropharynx	uicc_stage: II	t_category: 2	n_category: 0	distant_metastasis: 0	treatment: mono	hpv_dna: Negative	hpv16_dna_rna: DNA-	os: 846	os_event: FALSE	pfs: 846	pfs_event: FALSE	consensus_cluster: Mesenchymal 3	akt1_mutation: 0	apc_mutation: 0	atm_mutation: 0	cdh1_mutation: 0	cdkn2a_mutation: 0	csf1r_mutation: 0	egfr_mutation: 0	erbb2_mutation: 0	erbb4_mutation: 0	fbxw7_mutation: 0	fgfr2_mutation: 0	fgfr3_mutation: 0	flt3_mutation: 0	gna11_mutation: 0	hras_mutation: 0	idh1_mutation: 0	jak3_mutation: 0	kit_mutation: 0	notch1_mutation: 0	nras_mutation: 0	pik3ca_mutation: 0	pten_mutation: 0
GSM1607836	Public on Jun 24 2015	Feb 11 2015	Jun 24 2015	RNA	1	GW_168 Head and neck squamous cell carcinoma	Homo sapiens	ID: GW_168	gender: M	age: 83.482546201232	smoking: No	packyears: 0	alcohol: no	tumor_type: Primary	tumor_site: Larynx	uicc_stage: II	t_category: 2	n_category: 0	distant_metastasis: 0	treatment: mono	hpv_dna: Negative	hpv16_dna_rna: DNA-	os: 713	os_event: FALSE	pfs: 713	pfs_event: FALSE	consensus_cluster: Basal 4	akt1_mutation: 0	apc_mutation: 0	atm_mutation: 0	cdh1_mutation: 0	cdkn2a_mutation: 0	csf1r_mutation: 0	egfr_mutation: 0	erbb2_mutation: 0	erbb4_mutation: 0	fbxw7_mutation: 0	fgfr2_mutation: 0	fgfr3_mutation: 0	flt3_mutation: 0	gna11_mutation: 0	hras_mutation: 0	idh1_mutation: 0	jak3_mutation: 0	kit_mutation: 0	notch1_mutation: 0	nras_mutation: 0	pik3ca_mutation: 0	pten_mutation: 0
GSM1607837	Public on Jun 24 2015	Feb 11 2015	Jun 24 2015	RNA	1	GW_169 Head and neck squamous cell carcinoma	Homo sapiens	ID: GW_169	gender: M	age: 77.0458590006845	smoking: Yes	packyears: 60	alcohol: 1 to 30	tumor_type: Primary	tumor_site: Hypopharynx	uicc_stage: III	t_category: 2	n_category: 1	distant_metastasis: 0	treatment: mono	hpv_dna: Negative	hpv16_dna_rna: DNA-	os: 1245	os_event: FALSE	pfs: 1245	pfs_event: FALSE	consensus_cluster: Mesenchymal 3	akt1_mutation: 0	apc_mutation: 0	atm_mutation: 0	cdh1_mutation: 0	cdkn2a_mutation: 0	csf1r_mutation: 0	egfr_mutation: 0	erbb2_mutation: 0	erbb4_mutation: 0	fbxw7_mutation: 0	fgfr2_mutation: 0	fgfr3_mutation: 0	flt3_mutation: 0	gna11_mutation: 0	hras_mutation: 0	idh1_mutation: 0	jak3_mutation: 0	kit_mutation: 0	notch1_mutation: 0	nras_mutation: 0	pik3ca_mutation: 0	pten_mutation: 0
GSM1607838	Public on Jun 24 2015	Feb 11 2015	Jun 24 2015	RNA	1	GW_170 Head and neck squamous cell carcinoma	Homo sapiens	ID: GW_170	gender: M	age: 54.3956194387406	smoking: Yes	packyears: 35	alcohol: 1 to 30	tumor_type: Primary	tumor_site: Oropharynx	uicc_stage: IVA	t_category: 4a	n_category: 0	distant_metastasis: 0	treatment: mono	hpv_dna: HPV16	hpv16_dna_rna: DNA+RNA+	os: 725	os_event: TRUE	pfs: 426	pfs_event: TRUE	consensus_cluster: Mesenchymal 3	akt1_mutation: 0	apc_mutation: 0	atm_mutation: 0	cdh1_mutation: 0	cdkn2a_mutation: 0	csf1r_mutation: 0	egfr_mutation: 0	erbb2_mutation: 1	erbb4_mutation: 0	fbxw7_mutation: 0	fgfr2_mutation: 0	fgfr3_mutation: 0	flt3_mutation: 0	gna11_mutation: 0	hras_mutation: 0	idh1_mutation: 0	jak3_mutation: 0	kit_mutation: 0	notch1_mutation: 0	nras_mutation: 0	pik3ca_mutation: 0	pten_mutation: 0
GSM1607839	Public on Jun 24 2015	Feb 11 2015	Jun 24 2015	RNA	1	GW_171 Head and neck squamous cell carcinoma	Homo sapiens	ID: GW_171	gender: F	age: 52.6817248459959	smoking: Yes	packyears: 3	alcohol: 1 to 30	tumor_type: Primary	tumor_site: Larynx	uicc_stage: IVA	t_category: 4a	n_category: 2b	distant_metastasis: 0	treatment: multi	hpv_dna: Negative	hpv16_dna_rna: DNA-	os: 755	os_event: FALSE	pfs: 755	pfs_event: FALSE	consensus_cluster: Classical 2	akt1_mutation: 0	apc_mutation: 0	atm_mutation: 0	cdh1_mutation: 0	cdkn2a_mutation: 1	csf1r_mutation: 0	egfr_mutation: 0	erbb2_mutation: 0	erbb4_mutation: 0	fbxw7_mutation: 0	fgfr2_mutation: 0	fgfr3_mutation: 0	flt3_mutation: 0	gna11_mutation: 0	hras_mutation: 0	idh1_mutation: 0	jak3_mutation: 0	kit_mutation: 0	notch1_mutation: 0	nras_mutation: 0	pik3ca_mutation: 0	pten_mutation: 0
GSM1607840	Public on Jun 24 2015	Feb 11 2015	Jun 24 2015	RNA	1	GW_172 Head and neck squamous cell carcinoma	Homo sapiens	ID: GW_172	gender: M	age: 45.7604380561259	smoking: Yes	packyears: 33	alcohol: 31 to 60	tumor_type: Primary	tumor_site: Cavum Oris	uicc_stage: I	t_category: 1	n_category: 0	distant_metastasis: 0	treatment: mono	hpv_dna: Negative	hpv16_dna_rna: DNA-	os: 758	os_event: FALSE	pfs: 196	pfs_event: TRUE	consensus_cluster: Basal 4	akt1_mutation: 0	apc_mutation: 0	atm_mutation: 0	cdh1_mutation: 0	cdkn2a_mutation: 0	csf1r_mutation: 0	egfr_mutation: 0	erbb2_mutation: 0	erbb4_mutation: 0	fbxw7_mutation: 0	fgfr2_mutation: 0	fgfr3_mutation: 0	flt3_mutation: 0	gna11_mutation: 0	hras_mutation: 0	idh1_mutation: 0	jak3_mutation: 0	kit_mutation: 0	notch1_mutation: 0	nras_mutation: 0	pik3ca_mutation: 0	pten_mutation: 0
GSM1607841	Public on Jun 24 2015	Feb 11 2015	Jun 24 2015	RNA	1	GW_173 Head and neck squamous cell carcinoma	Homo sapiens	ID: GW_173	gender: M	age: 72.7419575633128	smoking: Yes	packyears: 45	alcohol: 31 to 60	tumor_type: Primary	tumor_site: Larynx	uicc_stage: III	t_category: 3	n_category: 0	distant_metastasis: 0	treatment: multi	hpv_dna: Negative	hpv16_dna_rna: DNA-	os: 417	os_event: TRUE	pfs: 353	pfs_event: TRUE	consensus_cluster: Mesenchymal 3	akt1_mutation: 0	apc_mutation: 0	atm_mutation: 0	cdh1_mutation: 0	cdkn2a_mutation: 0	csf1r_mutation: 0	egfr_mutation: 0	erbb2_mutation: 0	erbb4_mutation: 0	fbxw7_mutation: 0	fgfr2_mutation: 0	fgfr3_mutation: 0	flt3_mutation: 0	gna11_mutation: 0	hras_mutation: 0	idh1_mutation: 0	jak3_mutation: 0	kit_mutation: 0	notch1_mutation: 0	nras_mutation: 0	pik3ca_mutation: 0	pten_mutation: 0
GSM1607842	Public on Jun 24 2015	Feb 11 2015	Jun 24 2015	RNA	1	GW_174 Head and neck squamous cell carcinoma	Homo sapiens	ID: GW_174	gender: F	age: 50.2642026009582	smoking: No	packyears: 0	alcohol: no	tumor_type: Primary	tumor_site: NA	uicc_stage: III	t_category: 3	n_category: 1	distant_metastasis: 0	treatment: multi	hpv_dna: Negative	hpv16_dna_rna: DNA-	os: 1291	os_event: FALSE	pfs: 1291	pfs_event: FALSE	consensus_cluster: Basal 4	akt1_mutation: 0	apc_mutation: 0	atm_mutation: 0	cdh1_mutation: 0	cdkn2a_mutation: 0	csf1r_mutation: 0	egfr_mutation: 0	erbb2_mutation: 0	erbb4_mutation: 0	fbxw7_mutation: 0	fgfr2_mutation: 0	fgfr3_mutation: 0	flt3_mutation: 0	gna11_mutation: 0	hras_mutation: 0	idh1_mutation: 0	jak3_mutation: 0	kit_mutation: 0	notch1_mutation: 0	nras_mutation: 0	pik3ca_mutation: 0	pten_mutation: 0
GSM1607843	Public on Jun 24 2015	Feb 11 2015	Jun 24 2015	RNA	1	GW_175 Head and neck squamous cell carcinoma	Homo sapiens	ID: GW_175	gender: M	age: 73.0321697467488	smoking: Yes	packyears: 20	alcohol: 1 to 30	tumor_type: Primary	tumor_site: Hypopharynx	uicc_stage: IVA	t_category: 4a	n_category: 1	distant_metastasis: 0	treatment: mono	hpv_dna: Negative	hpv16_dna_rna: DNA-	os: 269	os_event: TRUE	pfs: 269	pfs_event: TRUE	consensus_cluster: Atypical IR 1	akt1_mutation: 0	apc_mutation: 0	atm_mutation: 0	cdh1_mutation: 0	cdkn2a_mutation: 0	csf1r_mutation: 0	egfr_mutation: 0	erbb2_mutation: 0	erbb4_mutation: 0	fbxw7_mutation: 0	fgfr2_mutation: 0	fgfr3_mutation: 0	flt3_mutation: 0	gna11_mutation: 0	hras_mutation: 0	idh1_mutation: 0	jak3_mutation: 0	kit_mutation: 0	notch1_mutation: 0	nras_mutation: 0	pik3ca_mutation: 0	pten_mutation: 0
GSM1607844	Public on Jun 24 2015	Feb 11 2015	Jun 24 2015	RNA	1	GW_177 Head and neck squamous cell carcinoma	Homo sapiens	ID: GW_177	gender: M	age: 61.6454483230664	smoking: Yes	packyears: 40	alcohol: 1 to 30	tumor_type: Primary	tumor_site: Larynx	uicc_stage: IVA	t_category: 2	n_category: 2b	distant_metastasis: 0	treatment: multi	hpv_dna: Negative	hpv16_dna_rna: DNA-	os: 730	os_event: FALSE	pfs: 730	pfs_event: FALSE	consensus_cluster: Atypical IR 1	akt1_mutation: 0	apc_mutation: 0	atm_mutation: 0	cdh1_mutation: 0	cdkn2a_mutation: 0	csf1r_mutation: 0	egfr_mutation: 0	erbb2_mutation: 0	erbb4_mutation: 0	fbxw7_mutation: 0	fgfr2_mutation: 0	fgfr3_mutation: 0	flt3_mutation: 0	gna11_mutation: 0	hras_mutation: 0	idh1_mutation: 0	jak3_mutation: 0	kit_mutation: 0	notch1_mutation: 0	nras_mutation: 0	pik3ca_mutation: 0	pten_mutation: 0
GSM1607845	Public on Jun 24 2015	Feb 11 2015	Jun 24 2015	RNA	1	GW_178 Head and neck squamous cell carcinoma	Homo sapiens	ID: GW_178	gender: M	age: 62.7597535934292	smoking: Yes	packyears: 55	alcohol: 31 to 60	tumor_type: Primary	tumor_site: Hypopharynx	uicc_stage: IVA	t_category: 3	n_category: 2b	distant_metastasis: 0	treatment: multi	hpv_dna: Negative	hpv16_dna_rna: DNA-	os: 882	os_event: FALSE	pfs: 882	pfs_event: FALSE	consensus_cluster: Atypical IR 1	akt1_mutation: 0	apc_mutation: 0	atm_mutation: 0	cdh1_mutation: 0	cdkn2a_mutation: 0	csf1r_mutation: 0	egfr_mutation: 0	erbb2_mutation: 0	erbb4_mutation: 0	fbxw7_mutation: 0	fgfr2_mutation: 0	fgfr3_mutation: 0	flt3_mutation: 0	gna11_mutation: 0	hras_mutation: 0	idh1_mutation: 0	jak3_mutation: 0	kit_mutation: 0	notch1_mutation: 0	nras_mutation: 0	pik3ca_mutation: 0	pten_mutation: 0
GSM1607846	Public on Jun 24 2015	Feb 11 2015	Jun 24 2015	RNA	1	GW_179 Head and neck squamous cell carcinoma	Homo sapiens	ID: GW_179	gender: M	age: 59.170431211499	smoking: Yes	packyears: 25	alcohol: 1 to 30	tumor_type: Primary	tumor_site: Hypopharynx	uicc_stage: IVA	t_category: 4a	n_category: 0	distant_metastasis: 0	treatment: multi	hpv_dna: Negative	hpv16_dna_rna: DNA-	os: 764	os_event: FALSE	pfs: 764	pfs_event: FALSE	consensus_cluster: Basal 4	akt1_mutation: 0	apc_mutation: 0	atm_mutation: 0	cdh1_mutation: 0	cdkn2a_mutation: 1	csf1r_mutation: 0	egfr_mutation: 0	erbb2_mutation: 0	erbb4_mutation: 0	fbxw7_mutation: 0	fgfr2_mutation: 0	fgfr3_mutation: 0	flt3_mutation: 0	gna11_mutation: 0	hras_mutation: 0	idh1_mutation: 0	jak3_mutation: 0	kit_mutation: 0	notch1_mutation: 0	nras_mutation: 0	pik3ca_mutation: 0	pten_mutation: 0
GSM1607847	Public on Jun 24 2015	Feb 11 2015	Jun 24 2015	RNA	1	GW_180 Head and neck squamous cell carcinoma	Homo sapiens	ID: GW_180	gender: M	age: 56.5749486652977	smoking: Yes	packyears: 50	alcohol: >60	tumor_type: Primary	tumor_site: Oropharynx	uicc_stage: IVA	t_category: 2	n_category: 2a	distant_metastasis: 0	treatment: multi	hpv_dna: Negative	hpv16_dna_rna: DNA-	os: 1059	os_event: FALSE	pfs: 700	pfs_event: TRUE	consensus_cluster: Basal 4	akt1_mutation: NA	apc_mutation: NA	atm_mutation: NA	cdh1_mutation: NA	cdkn2a_mutation: NA	csf1r_mutation: NA	egfr_mutation: NA	erbb2_mutation: NA	erbb4_mutation: NA	fbxw7_mutation: NA	fgfr2_mutation: NA	fgfr3_mutation: NA	flt3_mutation: NA	gna11_mutation: NA	hras_mutation: NA	idh1_mutation: NA	jak3_mutation: NA	kit_mutation: NA	notch1_mutation: NA	nras_mutation: NA	pik3ca_mutation: NA	pten_mutation: NA
GSM1607848	Public on Jun 24 2015	Feb 11 2015	Jun 24 2015	RNA	1	GW_181 Head and neck squamous cell carcinoma	Homo sapiens	ID: GW_181	gender: M	age: 61.8535249828884	smoking: Yes	packyears: 112.5	alcohol: >60	tumor_type: Primary	tumor_site: Cavum Oris	uicc_stage: IVA	t_category: 4a	n_category: 0	distant_metastasis: 0	treatment: multi	hpv_dna: Negative	hpv16_dna_rna: DNA-	os: 743	os_event: FALSE	pfs: 743	pfs_event: FALSE	consensus_cluster: Basal 4	akt1_mutation: 0	apc_mutation: 0	atm_mutation: 0	cdh1_mutation: 0	cdkn2a_mutation: 0	csf1r_mutation: 0	egfr_mutation: 0	erbb2_mutation: 0	erbb4_mutation: 0	fbxw7_mutation: 0	fgfr2_mutation: 0	fgfr3_mutation: 0	flt3_mutation: 0	gna11_mutation: 0	hras_mutation: 0	idh1_mutation: 0	jak3_mutation: 0	kit_mutation: 0	notch1_mutation: 0	nras_mutation: 0	pik3ca_mutation: 0	pten_mutation: 0
GSM1607849	Public on Jun 24 2015	Feb 11 2015	Jun 24 2015	RNA	1	GW_182 Head and neck squamous cell carcinoma	Homo sapiens	ID: GW_182	gender: M	age: 57.0759753593429	smoking: Yes	packyears: 41	alcohol: >60	tumor_type: Primary	tumor_site: Cavum Oris	uicc_stage: IVA	t_category: 3	n_category: 2c	distant_metastasis: 0	treatment: multi	hpv_dna: Negative	hpv16_dna_rna: DNA-	os: 257	os_event: TRUE	pfs: 257	pfs_event: TRUE	consensus_cluster: Mesenchymal 3	akt1_mutation: 0	apc_mutation: 0	atm_mutation: 0	cdh1_mutation: 0	cdkn2a_mutation: 0	csf1r_mutation: 0	egfr_mutation: 0	erbb2_mutation: 0	erbb4_mutation: 0	fbxw7_mutation: 0	fgfr2_mutation: 0	fgfr3_mutation: 0	flt3_mutation: 0	gna11_mutation: 0	hras_mutation: 0	idh1_mutation: 0	jak3_mutation: 0	kit_mutation: 0	notch1_mutation: 0	nras_mutation: 0	pik3ca_mutation: 0	pten_mutation: 0
GSM1607850	Public on Jun 24 2015	Feb 11 2015	Jun 24 2015	RNA	1	GW_183 Head and neck squamous cell carcinoma	Homo sapiens	ID: GW_183	gender: M	age: 77.7987679671458	smoking: Yes	packyears: 20	alcohol: >60	tumor_type: Primary	tumor_site: Larynx	uicc_stage: I	t_category: 1	n_category: 0	distant_metastasis: 0	treatment: mono	hpv_dna: Negative	hpv16_dna_rna: DNA-	os: 617	os_event: TRUE	pfs: 609	pfs_event: TRUE	consensus_cluster: Mesenchymal 3	akt1_mutation: 0	apc_mutation: 0	atm_mutation: 0	cdh1_mutation: 0	cdkn2a_mutation: 0	csf1r_mutation: 0	egfr_mutation: 0	erbb2_mutation: 0	erbb4_mutation: 0	fbxw7_mutation: 0	fgfr2_mutation: 0	fgfr3_mutation: 0	flt3_mutation: 0	gna11_mutation: 0	hras_mutation: 0	idh1_mutation: 0	jak3_mutation: 0	kit_mutation: 0	notch1_mutation: 0	nras_mutation: 0	pik3ca_mutation: 0	pten_mutation: 0
GSM1607851	Public on Jun 24 2015	Feb 11 2015	Jun 24 2015	RNA	1	GW_184 Head and neck squamous cell carcinoma	Homo sapiens	ID: GW_184	gender: M	age: 55.7590691307324	smoking: Yes	packyears: 25	alcohol: >60	tumor_type: Primary	tumor_site: Larynx	uicc_stage: IVA	t_category: 2	n_category: 2b	distant_metastasis: 0	treatment: multi	hpv_dna: Negative	hpv16_dna_rna: DNA-	os: 120	os_event: TRUE	pfs: 120	pfs_event: TRUE	consensus_cluster: Mesenchymal 3	akt1_mutation: 0	apc_mutation: 1	atm_mutation: 0	cdh1_mutation: 0	cdkn2a_mutation: 0	csf1r_mutation: 0	egfr_mutation: 0	erbb2_mutation: 0	erbb4_mutation: 0	fbxw7_mutation: 0	fgfr2_mutation: 0	fgfr3_mutation: 0	flt3_mutation: 0	gna11_mutation: 0	hras_mutation: 0	idh1_mutation: 0	jak3_mutation: 0	kit_mutation: 0	notch1_mutation: 0	nras_mutation: 0	pik3ca_mutation: 0	pten_mutation: 0
GSM1607852	Public on Jun 24 2015	Feb 11 2015	Jun 24 2015	RNA	1	GW_185 Head and neck squamous cell carcinoma	Homo sapiens	ID: GW_185	gender: M	age: 57.678302532512	smoking: Yes	packyears: 50	alcohol: 31 to 60	tumor_type: Primary	tumor_site: Larynx	uicc_stage: II	t_category: 2	n_category: 0	distant_metastasis: 0	treatment: mono	hpv_dna: Negative	hpv16_dna_rna: DNA-	os: 1162	os_event: FALSE	pfs: 1162	pfs_event: FALSE	consensus_cluster: Basal 4	akt1_mutation: 0	apc_mutation: 0	atm_mutation: 0	cdh1_mutation: 0	cdkn2a_mutation: 0	csf1r_mutation: 0	egfr_mutation: 0	erbb2_mutation: 0	erbb4_mutation: 0	fbxw7_mutation: 0	fgfr2_mutation: 0	fgfr3_mutation: 0	flt3_mutation: 0	gna11_mutation: 0	hras_mutation: 0	idh1_mutation: 0	jak3_mutation: 0	kit_mutation: 0	notch1_mutation: 0	nras_mutation: 0	pik3ca_mutation: 0	pten_mutation: 0
GSM1607853	Public on Jun 24 2015	Feb 11 2015	Jun 24 2015	RNA	1	GW_186 Head and neck squamous cell carcinoma	Homo sapiens	ID: GW_186	gender: M	age: 69.7987679671458	smoking: Yes	packyears: 38	alcohol: 31 to 60	tumor_type: Primary	tumor_site: Larynx	uicc_stage: IVA	t_category: 4a	n_category: 0	distant_metastasis: 0	treatment: mono	hpv_dna: Negative	hpv16_dna_rna: DNA-	os: 758	os_event: FALSE	pfs: 758	pfs_event: FALSE	consensus_cluster: Basal 4	akt1_mutation: 0	apc_mutation: 0	atm_mutation: 0	cdh1_mutation: 0	cdkn2a_mutation: 0	csf1r_mutation: 0	egfr_mutation: 0	erbb2_mutation: 0	erbb4_mutation: 0	fbxw7_mutation: 0	fgfr2_mutation: 0	fgfr3_mutation: 0	flt3_mutation: 0	gna11_mutation: 0	hras_mutation: 0	idh1_mutation: 0	jak3_mutation: 0	kit_mutation: 0	notch1_mutation: 0	nras_mutation: 0	pik3ca_mutation: 0	pten_mutation: 0
GSM1607854	Public on Jun 24 2015	Feb 11 2015	Jun 24 2015	RNA	1	GW_187 Head and neck squamous cell carcinoma	Homo sapiens	ID: GW_187	gender: M	age: 45.3497604380561	smoking: No	packyears: 0	alcohol: 31 to 60	tumor_type: Primary	tumor_site: Cavum Oris	uicc_stage: II	t_category: 2	n_category: 0	distant_metastasis: 0	treatment: mono	hpv_dna: Negative	hpv16_dna_rna: DNA-	os: 765	os_event: FALSE	pfs: 765	pfs_event: FALSE	consensus_cluster: Mesenchymal 3	akt1_mutation: 0	apc_mutation: 0	atm_mutation: 0	cdh1_mutation: 0	cdkn2a_mutation: 0	csf1r_mutation: 0	egfr_mutation: 0	erbb2_mutation: 0	erbb4_mutation: 0	fbxw7_mutation: 0	fgfr2_mutation: 0	fgfr3_mutation: 0	flt3_mutation: 0	gna11_mutation: 0	hras_mutation: 0	idh1_mutation: 0	jak3_mutation: 0	kit_mutation: 0	notch1_mutation: 0	nras_mutation: 0	pik3ca_mutation: 0	pten_mutation: 0
GSM1607855	Public on Jun 24 2015	Feb 11 2015	Jun 24 2015	RNA	1	GW_188 Head and neck squamous cell carcinoma	Homo sapiens	ID: GW_188	gender: M	age: 50.1601642710472	smoking: Yes	packyears: 35	alcohol: 1 to 30	tumor_type: Primary	tumor_site: Larynx	uicc_stage: IVA	t_category: 3	n_category: 2c	distant_metastasis: 0	treatment: mono	hpv_dna: Negative	hpv16_dna_rna: DNA-	os: 146	os_event: TRUE	pfs: 146	pfs_event: TRUE	consensus_cluster: Basal 4	akt1_mutation: 0	apc_mutation: 0	atm_mutation: 0	cdh1_mutation: 0	cdkn2a_mutation: 0	csf1r_mutation: 0	egfr_mutation: 0	erbb2_mutation: 0	erbb4_mutation: 0	fbxw7_mutation: 0	fgfr2_mutation: 0	fgfr3_mutation: 0	flt3_mutation: 0	gna11_mutation: 0	hras_mutation: 0	idh1_mutation: 0	jak3_mutation: 0	kit_mutation: 0	notch1_mutation: 0	nras_mutation: 0	pik3ca_mutation: 0	pten_mutation: 0
GSM1607856	Public on Jun 24 2015	Feb 11 2015	Jun 24 2015	RNA	1	GW_189 Head and neck squamous cell carcinoma	Homo sapiens	ID: GW_189	gender: M	age: 59.62765229295	smoking: Yes	packyears: 40	alcohol: 31 to 60	tumor_type: Primary	tumor_site: Hypopharynx	uicc_stage: IVB	t_category: 4a	n_category: 3	distant_metastasis: 0	treatment: multi	hpv_dna: Negative	hpv16_dna_rna: DNA-	os: 209	os_event: TRUE	pfs: 209	pfs_event: TRUE	consensus_cluster: Mesenchymal 3	akt1_mutation: 0	apc_mutation: 0	atm_mutation: 0	cdh1_mutation: 0	cdkn2a_mutation: 0	csf1r_mutation: 0	egfr_mutation: 0	erbb2_mutation: 0	erbb4_mutation: 0	fbxw7_mutation: 0	fgfr2_mutation: 0	fgfr3_mutation: 0	flt3_mutation: 0	gna11_mutation: 0	hras_mutation: 0	idh1_mutation: 0	jak3_mutation: 0	kit_mutation: 0	notch1_mutation: 0	nras_mutation: 0	pik3ca_mutation: 0	pten_mutation: 0
GSM1607857	Public on Jun 24 2015	Feb 11 2015	Jun 24 2015	RNA	1	GW_190 Head and neck squamous cell carcinoma	Homo sapiens	ID: GW_190	gender: M	age: 74.6967830253251	smoking: No	packyears: 0	alcohol: >60	tumor_type: Primary	tumor_site: Larynx	uicc_stage: IVA	t_category: 3	n_category: 2b	distant_metastasis: 0	treatment: multi	hpv_dna: Negative	hpv16_dna_rna: DNA-	os: 769	os_event: FALSE	pfs: 769	pfs_event: FALSE	consensus_cluster: Atypical IR 1	akt1_mutation: 0	apc_mutation: 0	atm_mutation: 0	cdh1_mutation: 0	cdkn2a_mutation: 0	csf1r_mutation: 0	egfr_mutation: 0	erbb2_mutation: 0	erbb4_mutation: 0	fbxw7_mutation: 0	fgfr2_mutation: 0	fgfr3_mutation: 0	flt3_mutation: 0	gna11_mutation: 0	hras_mutation: 0	idh1_mutation: 0	jak3_mutation: 0	kit_mutation: 0	notch1_mutation: 0	nras_mutation: 0	pik3ca_mutation: 0	pten_mutation: 0
GSM1607858	Public on Jun 24 2015	Feb 11 2015	Jun 24 2015	RNA	1	GW_191 Head and neck squamous cell carcinoma	Homo sapiens	ID: GW_191	gender: M	age: 52.1286789869952	smoking: Yes	packyears: 42	alcohol: >60	tumor_type: Primary	tumor_site: Larynx	uicc_stage: I	t_category: 1	n_category: 0	distant_metastasis: 0	treatment: mono	hpv_dna: HPV16	hpv16_dna_rna: DNA+RNA-	os: 785	os_event: FALSE	pfs: 785	pfs_event: FALSE	consensus_cluster: Basal 4	akt1_mutation: 0	apc_mutation: 0	atm_mutation: 0	cdh1_mutation: 0	cdkn2a_mutation: 0	csf1r_mutation: 0	egfr_mutation: 0	erbb2_mutation: 0	erbb4_mutation: 0	fbxw7_mutation: 0	fgfr2_mutation: 0	fgfr3_mutation: 0	flt3_mutation: 0	gna11_mutation: 0	hras_mutation: 0	idh1_mutation: 0	jak3_mutation: 0	kit_mutation: 0	notch1_mutation: 0	nras_mutation: 0	pik3ca_mutation: 0	pten_mutation: 0
GSM1607859	Public on Jun 24 2015	Feb 11 2015	Jun 24 2015	RNA	1	GW_192 Head and neck squamous cell carcinoma	Homo sapiens	ID: GW_192	gender: M	age: 42.6776180698152	smoking: Yes	packyears: 35	alcohol: >60	tumor_type: Primary	tumor_site: Hypopharynx	uicc_stage: III	t_category: 2	n_category: 1	distant_metastasis: 0	treatment: multi	hpv_dna: Negative	hpv16_dna_rna: DNA-	os: 843	os_event: FALSE	pfs: 843	pfs_event: FALSE	consensus_cluster: Classical 2	akt1_mutation: 0	apc_mutation: 0	atm_mutation: 0	cdh1_mutation: 0	cdkn2a_mutation: 0	csf1r_mutation: 0	egfr_mutation: 0	erbb2_mutation: 0	erbb4_mutation: 0	fbxw7_mutation: 0	fgfr2_mutation: 0	fgfr3_mutation: 0	flt3_mutation: 0	gna11_mutation: 0	hras_mutation: 0	idh1_mutation: 0	jak3_mutation: 0	kit_mutation: 0	notch1_mutation: 0	nras_mutation: 0	pik3ca_mutation: 0	pten_mutation: 0
GSM1607860	Public on Jun 24 2015	Feb 11 2015	Jun 24 2015	RNA	1	GW_193 Head and neck squamous cell carcinoma	Homo sapiens	ID: GW_193	gender: M	age: 76.5503080082135	smoking: Yes	packyears: 50	alcohol: 1 to 30	tumor_type: Primary	tumor_site: Larynx	uicc_stage: IVA	t_category: 4a	n_category: 0	distant_metastasis: 0	treatment: multi	hpv_dna: Negative	hpv16_dna_rna: DNA-	os: 826	os_event: FALSE	pfs: 826	pfs_event: FALSE	consensus_cluster: Basal 4	akt1_mutation: 0	apc_mutation: 1	atm_mutation: 0	cdh1_mutation: 0	cdkn2a_mutation: 0	csf1r_mutation: 0	egfr_mutation: 0	erbb2_mutation: 0	erbb4_mutation: 0	fbxw7_mutation: 0	fgfr2_mutation: 0	fgfr3_mutation: 0	flt3_mutation: 0	gna11_mutation: 0	hras_mutation: 0	idh1_mutation: 0	jak3_mutation: 0	kit_mutation: 0	notch1_mutation: 0	nras_mutation: 0	pik3ca_mutation: 0	pten_mutation: 0
GSM1607861	Public on Jun 24 2015	Feb 11 2015	Jun 24 2015	RNA	1	GW_196 Head and neck squamous cell carcinoma	Homo sapiens	ID: GW_196	gender: M	age: 57.4592744695414	smoking: Yes	packyears: 45	alcohol: >60	tumor_type: Primary	tumor_site: Hypopharynx	uicc_stage: IVB	t_category: 2	n_category: 3	distant_metastasis: 0	treatment: multi	hpv_dna: Negative	hpv16_dna_rna: DNA-	os: 258	os_event: TRUE	pfs: 258	pfs_event: TRUE	consensus_cluster: Mesenchymal 3	akt1_mutation: 0	apc_mutation: 0	atm_mutation: 0	cdh1_mutation: 0	cdkn2a_mutation: 0	csf1r_mutation: 0	egfr_mutation: 0	erbb2_mutation: 0	erbb4_mutation: 0	fbxw7_mutation: 0	fgfr2_mutation: 0	fgfr3_mutation: 0	flt3_mutation: 0	gna11_mutation: 0	hras_mutation: 0	idh1_mutation: 0	jak3_mutation: 0	kit_mutation: 0	notch1_mutation: 0	nras_mutation: 0	pik3ca_mutation: 1	pten_mutation: 0
GSM1607862	Public on Jun 24 2015	Feb 11 2015	Jun 24 2015	RNA	1	GW_197 Head and neck squamous cell carcinoma	Homo sapiens	ID: GW_197	gender: M	age: 48.2956878850103	smoking: Yes	packyears: 20	alcohol: 1 to 30	tumor_type: Primary	tumor_site: Cavum Oris	uicc_stage: IVA	t_category: 4a	n_category: 0	distant_metastasis: 0	treatment: mono	hpv_dna: Negative	hpv16_dna_rna: DNA-	os: 139	os_event: TRUE	pfs: 115	pfs_event: TRUE	consensus_cluster: Mesenchymal 3	akt1_mutation: 0	apc_mutation: 0	atm_mutation: 0	cdh1_mutation: 0	cdkn2a_mutation: 0	csf1r_mutation: 0	egfr_mutation: 0	erbb2_mutation: 0	erbb4_mutation: 0	fbxw7_mutation: 0	fgfr2_mutation: 0	fgfr3_mutation: 0	flt3_mutation: 0	gna11_mutation: 0	hras_mutation: 0	idh1_mutation: 0	jak3_mutation: 0	kit_mutation: 0	notch1_mutation: 0	nras_mutation: 0	pik3ca_mutation: 0	pten_mutation: 0
GSM1607863	Public on Jun 24 2015	Feb 11 2015	Jun 24 2015	RNA	1	GW_198 Head and neck squamous cell carcinoma	Homo sapiens	ID: GW_198	gender: M	age: 46.9267624914442	smoking: Yes	packyears: 15	alcohol: >60	tumor_type: Primary	tumor_site: Cavum Oris	uicc_stage: IVA	t_category: 4a	n_category: 2b	distant_metastasis: 0	treatment: multi	hpv_dna: Negative	hpv16_dna_rna: DNA-	os: 710	os_event: FALSE	pfs: 710	pfs_event: FALSE	consensus_cluster: Basal 4	akt1_mutation: 0	apc_mutation: 0	atm_mutation: 0	cdh1_mutation: 0	cdkn2a_mutation: 0	csf1r_mutation: 0	egfr_mutation: 0	erbb2_mutation: 0	erbb4_mutation: 0	fbxw7_mutation: 0	fgfr2_mutation: 0	fgfr3_mutation: 0	flt3_mutation: 0	gna11_mutation: 0	hras_mutation: 0	idh1_mutation: 0	jak3_mutation: 0	kit_mutation: 0	notch1_mutation: 0	nras_mutation: 0	pik3ca_mutation: 0	pten_mutation: 0
GSM1607864	Public on Jun 24 2015	Feb 11 2015	Jun 24 2015	RNA	1	GW_199 Head and neck squamous cell carcinoma	Homo sapiens	ID: GW_199	gender: M	age: 50.6639288158795	smoking: Yes	packyears: 35	alcohol: 31 to 60	tumor_type: Primary	tumor_site: Hypopharynx	uicc_stage: IVA	t_category: 4a	n_category: 2b	distant_metastasis: 0	treatment: multi	hpv_dna: Negative	hpv16_dna_rna: DNA-	os: 769	os_event: FALSE	pfs: 769	pfs_event: FALSE	consensus_cluster: Mesenchymal 3	akt1_mutation: 0	apc_mutation: 0	atm_mutation: 0	cdh1_mutation: 0	cdkn2a_mutation: 0	csf1r_mutation: 0	egfr_mutation: 0	erbb2_mutation: 0	erbb4_mutation: 0	fbxw7_mutation: 0	fgfr2_mutation: 0	fgfr3_mutation: 0	flt3_mutation: 0	gna11_mutation: 0	hras_mutation: 0	idh1_mutation: 0	jak3_mutation: 0	kit_mutation: 0	notch1_mutation: 0	nras_mutation: 0	pik3ca_mutation: 0	pten_mutation: 0
GSM1607865	Public on Jun 24 2015	Feb 11 2015	Jun 24 2015	RNA	1	GW_200 Head and neck squamous cell carcinoma	Homo sapiens	ID: GW_200	gender: F	age: 70.9979466119097	smoking: Yes	packyears: 9	alcohol: 1 to 30	tumor_type: Primary	tumor_site: Cavum Oris	uicc_stage: IVC	t_category: 2	n_category: 2c	distant_metastasis: 1	treatment: multi	hpv_dna: Negative	hpv16_dna_rna: DNA-	os: 305	os_event: TRUE	pfs: 92	pfs_event: TRUE	consensus_cluster: Mesenchymal 3	akt1_mutation: 0	apc_mutation: 0	atm_mutation: 0	cdh1_mutation: 0	cdkn2a_mutation: 0	csf1r_mutation: 0	egfr_mutation: 0	erbb2_mutation: 0	erbb4_mutation: 0	fbxw7_mutation: 0	fgfr2_mutation: 0	fgfr3_mutation: 0	flt3_mutation: 0	gna11_mutation: 0	hras_mutation: 0	idh1_mutation: 0	jak3_mutation: 0	kit_mutation: 0	notch1_mutation: 0	nras_mutation: 0	pik3ca_mutation: 0	pten_mutation: 0
GSM1607866	Public on Jun 24 2015	Feb 11 2015	Jun 24 2015	RNA	1	GW_201 Head and neck squamous cell carcinoma	Homo sapiens	ID: GW_201	gender: M	age: 52.0520191649555	smoking: Yes	packyears: 35	alcohol: >60	tumor_type: Primary	tumor_site: Oropharynx	uicc_stage: IVA	t_category: 4a	n_category: 2c	distant_metastasis: 0	treatment: multi	hpv_dna: Negative	hpv16_dna_rna: DNA-	os: 871	os_event: FALSE	pfs: 871	pfs_event: FALSE	consensus_cluster: Mesenchymal 3	akt1_mutation: 0	apc_mutation: 0	atm_mutation: 0	cdh1_mutation: 0	cdkn2a_mutation: 0	csf1r_mutation: 0	egfr_mutation: 0	erbb2_mutation: 0	erbb4_mutation: 0	fbxw7_mutation: 0	fgfr2_mutation: 0	fgfr3_mutation: 0	flt3_mutation: 0	gna11_mutation: 0	hras_mutation: 0	idh1_mutation: 0	jak3_mutation: 0	kit_mutation: 0	notch1_mutation: 0	nras_mutation: 0	pik3ca_mutation: 0	pten_mutation: 0
GSM1607867	Public on Jun 24 2015	Feb 11 2015	Jun 24 2015	RNA	1	GW_202 Head and neck squamous cell carcinoma	Homo sapiens	ID: GW_202	gender: M	age: 76.3504449007529	smoking: Yes	packyears: 50	alcohol: 31 to 60	tumor_type: Primary	tumor_site: Cavum Oris	uicc_stage: IVA	t_category: 4a	n_category: 2c	distant_metastasis: 0	treatment: mono	hpv_dna: Negative	hpv16_dna_rna: DNA-	os: 466	os_event: TRUE	pfs: 283	pfs_event: TRUE	consensus_cluster: Basal 4	akt1_mutation: 0	apc_mutation: 0	atm_mutation: 0	cdh1_mutation: 0	cdkn2a_mutation: 0	csf1r_mutation: 0	egfr_mutation: 0	erbb2_mutation: 0	erbb4_mutation: 0	fbxw7_mutation: 0	fgfr2_mutation: 0	fgfr3_mutation: 0	flt3_mutation: 0	gna11_mutation: 0	hras_mutation: 0	idh1_mutation: 0	jak3_mutation: 0	kit_mutation: 0	notch1_mutation: 0	nras_mutation: 0	pik3ca_mutation: 0	pten_mutation: 0
GSM1607868	Public on Jun 24 2015	Feb 11 2015	Jun 24 2015	RNA	1	GW_203 Head and neck squamous cell carcinoma	Homo sapiens	ID: GW_203	gender: M	age: 61.1060917180014	smoking: Yes	packyears: 90	alcohol: 31 to 60	tumor_type: Primary	tumor_site: Oropharynx	uicc_stage: IVA	t_category: 1	n_category: 2c	distant_metastasis: 0	treatment: multi	hpv_dna: HPV16	hpv16_dna_rna: DNA+RNA-	os: 855	os_event: FALSE	pfs: 855	pfs_event: FALSE	consensus_cluster: Atypical IR 1	akt1_mutation: 0	apc_mutation: 0	atm_mutation: 0	cdh1_mutation: 0	cdkn2a_mutation: 0	csf1r_mutation: 0	egfr_mutation: 0	erbb2_mutation: 0	erbb4_mutation: 0	fbxw7_mutation: 0	fgfr2_mutation: 0	fgfr3_mutation: 0	flt3_mutation: 0	gna11_mutation: 0	hras_mutation: 0	idh1_mutation: 0	jak3_mutation: 0	kit_mutation: 0	notch1_mutation: 0	nras_mutation: 0	pik3ca_mutation: 0	pten_mutation: 0
GSM1607869	Public on Jun 24 2015	Feb 11 2015	Jun 24 2015	RNA	1	GW_204 Head and neck squamous cell carcinoma	Homo sapiens	ID: GW_204	gender: M	age: 47.1594798083504	smoking: No	packyears: 0	alcohol: >60	tumor_type: Primary	tumor_site: Cavum Oris	uicc_stage: IVA	t_category: 4a	n_category: 1	distant_metastasis: 0	treatment: multi	hpv_dna: Negative	hpv16_dna_rna: DNA-	os: 857	os_event: FALSE	pfs: 857	pfs_event: FALSE	consensus_cluster: Mesenchymal 3	akt1_mutation: 0	apc_mutation: 0	atm_mutation: 0	cdh1_mutation: 0	cdkn2a_mutation: 0	csf1r_mutation: 0	egfr_mutation: 0	erbb2_mutation: 0	erbb4_mutation: 0	fbxw7_mutation: 0	fgfr2_mutation: 0	fgfr3_mutation: 0	flt3_mutation: 0	gna11_mutation: 0	hras_mutation: 0	idh1_mutation: 0	jak3_mutation: 0	kit_mutation: 0	notch1_mutation: 0	nras_mutation: 0	pik3ca_mutation: 0	pten_mutation: 0
GSM1607870	Public on Jun 24 2015	Feb 11 2015	Jun 24 2015	RNA	1	GW_205 Head and neck squamous cell carcinoma	Homo sapiens	ID: GW_205	gender: M	age: 58.2833675564682	smoking: No	packyears: 0	alcohol: no	tumor_type: Primary	tumor_site: Cavum Oris	uicc_stage: IVA	t_category: 4a	n_category: 2c	distant_metastasis: 0	treatment: multi	hpv_dna: HPV16	hpv16_dna_rna: DNA+RNA+	os: 840	os_event: FALSE	pfs: 840	pfs_event: FALSE	consensus_cluster: Atypical IR 1	akt1_mutation: 0	apc_mutation: 0	atm_mutation: 0	cdh1_mutation: 0	cdkn2a_mutation: 0	csf1r_mutation: 0	egfr_mutation: 0	erbb2_mutation: 0	erbb4_mutation: 0	fbxw7_mutation: 0	fgfr2_mutation: 0	fgfr3_mutation: 0	flt3_mutation: 0	gna11_mutation: 0	hras_mutation: 0	idh1_mutation: 0	jak3_mutation: 0	kit_mutation: 0	notch1_mutation: 0	nras_mutation: 0	pik3ca_mutation: 0	pten_mutation: 0
GSM1607871	Public on Jun 24 2015	Feb 11 2015	Jun 24 2015	RNA	1	GW_206 Head and neck squamous cell carcinoma	Homo sapiens	ID: GW_206	gender: M	age: 53.6536618754278	smoking: Yes	packyears: 60	alcohol: 1 to 30	tumor_type: Primary	tumor_site: Cavum Oris	uicc_stage: IVA	t_category: 4a	n_category: 2c	distant_metastasis: 0	treatment: multi	hpv_dna: Negative	hpv16_dna_rna: DNA-	os: 147	os_event: TRUE	pfs: 147	pfs_event: TRUE	consensus_cluster: Atypical IR 1	akt1_mutation: 0	apc_mutation: 0	atm_mutation: 0	cdh1_mutation: 0	cdkn2a_mutation: 0	csf1r_mutation: 0	egfr_mutation: 0	erbb2_mutation: 0	erbb4_mutation: 0	fbxw7_mutation: 0	fgfr2_mutation: 0	fgfr3_mutation: 0	flt3_mutation: 0	gna11_mutation: 0	hras_mutation: 0	idh1_mutation: 0	jak3_mutation: 0	kit_mutation: 0	notch1_mutation: 0	nras_mutation: 0	pik3ca_mutation: 1	pten_mutation: 0
GSM1607872	Public on Jun 24 2015	Feb 11 2015	Jun 24 2015	RNA	1	GW_207 Head and neck squamous cell carcinoma	Homo sapiens	ID: GW_207	gender: M	age: 51.8850102669405	smoking: Yes	packyears: 15	alcohol: 1 to 30	tumor_type: Primary	tumor_site: Cavum Oris	uicc_stage: IVB	t_category: 4b	n_category: 3	distant_metastasis: 0	treatment: mono	hpv_dna: Negative	hpv16_dna_rna: DNA-	os: 182	os_event: TRUE	pfs: 124	pfs_event: TRUE	consensus_cluster: Mesenchymal 3	akt1_mutation: 0	apc_mutation: 0	atm_mutation: 0	cdh1_mutation: 0	cdkn2a_mutation: 0	csf1r_mutation: 0	egfr_mutation: 0	erbb2_mutation: 0	erbb4_mutation: 0	fbxw7_mutation: 0	fgfr2_mutation: 0	fgfr3_mutation: 0	flt3_mutation: 0	gna11_mutation: 0	hras_mutation: 0	idh1_mutation: 0	jak3_mutation: 0	kit_mutation: 0	notch1_mutation: 0	nras_mutation: 0	pik3ca_mutation: 0	pten_mutation: 0
GSM1607873	Public on Jun 24 2015	Feb 11 2015	Jun 24 2015	RNA	1	GW_209 Head and neck squamous cell carcinoma	Homo sapiens	ID: GW_209	gender: M	age: 48.8980150581793	smoking: Yes	packyears: 30	alcohol: >60	tumor_type: Primary	tumor_site: Cavum Oris	uicc_stage: IVA	t_category: 3	n_category: 2c	distant_metastasis: 0	treatment: multi	hpv_dna: Negative	hpv16_dna_rna: DNA-	os: 825	os_event: FALSE	pfs: 825	pfs_event: FALSE	consensus_cluster: Basal 4	akt1_mutation: 0	apc_mutation: 0	atm_mutation: 0	cdh1_mutation: 0	cdkn2a_mutation: 0	csf1r_mutation: 0	egfr_mutation: 0	erbb2_mutation: 0	erbb4_mutation: 0	fbxw7_mutation: 0	fgfr2_mutation: 0	fgfr3_mutation: 0	flt3_mutation: 0	gna11_mutation: 0	hras_mutation: 0	idh1_mutation: 0	jak3_mutation: 0	kit_mutation: 0	notch1_mutation: 0	nras_mutation: 0	pik3ca_mutation: 0	pten_mutation: 0
GSM1607874	Public on Jun 24 2015	Feb 11 2015	Jun 24 2015	RNA	1	GW_210 Head and neck squamous cell carcinoma	Homo sapiens	ID: GW_210	gender: M	age: 56.3613963039014	smoking: Yes	packyears: 20	alcohol: >60	tumor_type: Primary	tumor_site: Oropharynx	uicc_stage: II	t_category: 2	n_category: 0	distant_metastasis: 0	treatment: mono	hpv_dna: Negative	hpv16_dna_rna: DNA-	os: 790	os_event: FALSE	pfs: 601	pfs_event: TRUE	consensus_cluster: Basal 4	akt1_mutation: 0	apc_mutation: 0	atm_mutation: 0	cdh1_mutation: 0	cdkn2a_mutation: 0	csf1r_mutation: 0	egfr_mutation: 0	erbb2_mutation: 0	erbb4_mutation: 0	fbxw7_mutation: 0	fgfr2_mutation: 0	fgfr3_mutation: 0	flt3_mutation: 0	gna11_mutation: 0	hras_mutation: 0	idh1_mutation: 0	jak3_mutation: 0	kit_mutation: 0	notch1_mutation: 0	nras_mutation: 0	pik3ca_mutation: 0	pten_mutation: 0
GSM1607875	Public on Jun 24 2015	Feb 11 2015	Jun 24 2015	RNA	1	GW_211 Head and neck squamous cell carcinoma	Homo sapiens	ID: GW_211	gender: F	age: 53.9110198494182	smoking: Yes	packyears: 10	alcohol: 1 to 30	tumor_type: Primary	tumor_site: Oropharynx	uicc_stage: II	t_category: 2	n_category: 0	distant_metastasis: 0	treatment: mono	hpv_dna: Negative	hpv16_dna_rna: DNA-	os: 877	os_event: FALSE	pfs: 539	pfs_event: TRUE	consensus_cluster: Mesenchymal 3	akt1_mutation: 0	apc_mutation: 0	atm_mutation: 0	cdh1_mutation: 0	cdkn2a_mutation: 0	csf1r_mutation: 0	egfr_mutation: 0	erbb2_mutation: 0	erbb4_mutation: 0	fbxw7_mutation: 0	fgfr2_mutation: 0	fgfr3_mutation: 0	flt3_mutation: 0	gna11_mutation: 0	hras_mutation: 0	idh1_mutation: 0	jak3_mutation: 0	kit_mutation: 0	notch1_mutation: 0	nras_mutation: 0	pik3ca_mutation: 0	pten_mutation: 0
GSM1607876	Public on Jun 24 2015	Feb 11 2015	Jun 24 2015	RNA	1	GW_212 Head and neck squamous cell carcinoma	Homo sapiens	ID: GW_212	gender: M	age: 75.709787816564	smoking: Yes	packyears: 120	alcohol: 31 to 60	tumor_type: Primary	tumor_site: Oropharynx	uicc_stage: IVA	t_category: 2	n_category: 2b	distant_metastasis: 0	treatment: multi	hpv_dna: HPV16	hpv16_dna_rna: DNA+RNA+	os: 813	os_event: FALSE	pfs: 568	pfs_event: TRUE	consensus_cluster: Atypical IR 1	akt1_mutation: 0	apc_mutation: 0	atm_mutation: 0	cdh1_mutation: 0	cdkn2a_mutation: 0	csf1r_mutation: 0	egfr_mutation: 0	erbb2_mutation: 0	erbb4_mutation: 0	fbxw7_mutation: 0	fgfr2_mutation: 0	fgfr3_mutation: 0	flt3_mutation: 0	gna11_mutation: 0	hras_mutation: 0	idh1_mutation: 0	jak3_mutation: 0	kit_mutation: 0	notch1_mutation: 0	nras_mutation: 0	pik3ca_mutation: 0	pten_mutation: 0
GSM1607877	Public on Jun 24 2015	Feb 11 2015	Jun 24 2015	RNA	1	GW_214 Head and neck squamous cell carcinoma	Homo sapiens	ID: GW_214	gender: M	age: 58.6803559206023	smoking: Yes	packyears: 60	alcohol: >60	tumor_type: Primary	tumor_site: Oropharynx	uicc_stage: IVA	t_category: 3	n_category: 2c	distant_metastasis: 0	treatment: multi	hpv_dna: HPV16	hpv16_dna_rna: DNA+RNA+	os: 268	os_event: TRUE	pfs: 239	pfs_event: TRUE	consensus_cluster: Atypical IR 1	akt1_mutation: 0	apc_mutation: 0	atm_mutation: 0	cdh1_mutation: 0	cdkn2a_mutation: 0	csf1r_mutation: 0	egfr_mutation: 0	erbb2_mutation: 0	erbb4_mutation: 0	fbxw7_mutation: 0	fgfr2_mutation: 0	fgfr3_mutation: 0	flt3_mutation: 0	gna11_mutation: 0	hras_mutation: 0	idh1_mutation: 0	jak3_mutation: 0	kit_mutation: 0	notch1_mutation: 0	nras_mutation: 0	pik3ca_mutation: 0	pten_mutation: 0
GSM1607878	Public on Jun 24 2015	Feb 11 2015	Jun 24 2015	RNA	1	GW_215 Head and neck squamous cell carcinoma	Homo sapiens	ID: GW_215	gender: M	age: 48.8158795345654	smoking: Yes	packyears: 24	alcohol: 31 to 60	tumor_type: Primary	tumor_site: Oropharynx	uicc_stage: IVA	t_category: 2	n_category: 2b	distant_metastasis: 0	treatment: multi	hpv_dna: HPV16	hpv16_dna_rna: DNA+RNA+	os: 785	os_event: FALSE	pfs: 785	pfs_event: FALSE	consensus_cluster: Atypical IR 1	akt1_mutation: 0	apc_mutation: 0	atm_mutation: 0	cdh1_mutation: 0	cdkn2a_mutation: 0	csf1r_mutation: 0	egfr_mutation: 0	erbb2_mutation: 0	erbb4_mutation: 0	fbxw7_mutation: 0	fgfr2_mutation: 0	fgfr3_mutation: 0	flt3_mutation: 0	gna11_mutation: 0	hras_mutation: 0	idh1_mutation: 0	jak3_mutation: 0	kit_mutation: 0	notch1_mutation: 0	nras_mutation: 0	pik3ca_mutation: 0	pten_mutation: 0
GSM1607879	Public on Jun 24 2015	Feb 11 2015	Jun 24 2015	RNA	1	GW_216 Head and neck squamous cell carcinoma	Homo sapiens	ID: GW_216	gender: M	age: 56.3394934976044	smoking: Yes	packyears: 13	alcohol: 1 to 30	tumor_type: Primary	tumor_site: Oropharynx	uicc_stage: IVA	t_category: 2	n_category: 2c	distant_metastasis: 0	treatment: mono	hpv_dna: Other HPV	hpv16_dna_rna: NA	os: 777	os_event: FALSE	pfs: 777	pfs_event: FALSE	consensus_cluster: Atypical IR 1	akt1_mutation: 0	apc_mutation: 0	atm_mutation: 0	cdh1_mutation: 0	cdkn2a_mutation: 0	csf1r_mutation: 0	egfr_mutation: 0	erbb2_mutation: 0	erbb4_mutation: 0	fbxw7_mutation: 0	fgfr2_mutation: 0	fgfr3_mutation: 0	flt3_mutation: 0	gna11_mutation: 0	hras_mutation: 0	idh1_mutation: 0	jak3_mutation: 0	kit_mutation: 0	notch1_mutation: 0	nras_mutation: 0	pik3ca_mutation: 0	pten_mutation: 0
GSM1607880	Public on Jun 24 2015	Feb 11 2015	Jun 24 2015	RNA	1	GW_217 Head and neck squamous cell carcinoma	Homo sapiens	ID: GW_217	gender: M	age: 62.1409993155373	smoking: No	packyears: 0	alcohol: 1 to 30	tumor_type: Primary	tumor_site: Oropharynx	uicc_stage: IVA	t_category: 3	n_category: 2b	distant_metastasis: 0	treatment: multi	hpv_dna: HPV16	hpv16_dna_rna: DNA+RNA+	os: 778	os_event: FALSE	pfs: 778	pfs_event: FALSE	consensus_cluster: Atypical IR 1	akt1_mutation: 0	apc_mutation: 0	atm_mutation: 0	cdh1_mutation: 0	cdkn2a_mutation: 0	csf1r_mutation: 0	egfr_mutation: 0	erbb2_mutation: 0	erbb4_mutation: 0	fbxw7_mutation: 0	fgfr2_mutation: 0	fgfr3_mutation: 0	flt3_mutation: 0	gna11_mutation: 0	hras_mutation: 0	idh1_mutation: 0	jak3_mutation: 0	kit_mutation: 0	notch1_mutation: 0	nras_mutation: 0	pik3ca_mutation: 0	pten_mutation: 0
GSM1607881	Public on Jun 24 2015	Feb 11 2015	Jun 24 2015	RNA	1	GW_218 Head and neck squamous cell carcinoma	Homo sapiens	ID: GW_218	gender: F	age: 75.3839835728953	smoking: No	packyears: 0	alcohol: 1 to 30	tumor_type: Primary	tumor_site: Cavum Oris	uicc_stage: I	t_category: 1	n_category: 0	distant_metastasis: 0	treatment: mono	hpv_dna: HPV16	hpv16_dna_rna: DNA+RNA-	os: 787	os_event: FALSE	pfs: 787	pfs_event: FALSE	consensus_cluster: Mesenchymal 3	akt1_mutation: 0	apc_mutation: 0	atm_mutation: 0	cdh1_mutation: 0	cdkn2a_mutation: 0	csf1r_mutation: 0	egfr_mutation: 0	erbb2_mutation: 0	erbb4_mutation: 0	fbxw7_mutation: 0	fgfr2_mutation: 0	fgfr3_mutation: 0	flt3_mutation: 0	gna11_mutation: 0	hras_mutation: 0	idh1_mutation: 0	jak3_mutation: 0	kit_mutation: 0	notch1_mutation: 0	nras_mutation: 0	pik3ca_mutation: 0	pten_mutation: 0
GSM1607882	Public on Jun 24 2015	Feb 11 2015	Jun 24 2015	RNA	1	GW_219 Head and neck squamous cell carcinoma	Homo sapiens	ID: GW_219	gender: M	age: 48.2984257357974	smoking: Yes	packyears: 20	alcohol: no	tumor_type: Primary	tumor_site: Oropharynx	uicc_stage: II	t_category: 2	n_category: 0	distant_metastasis: 0	treatment: mono	hpv_dna: Negative	hpv16_dna_rna: DNA-	os: 750	os_event: FALSE	pfs: 750	pfs_event: FALSE	consensus_cluster: Basal 4	akt1_mutation: 0	apc_mutation: 0	atm_mutation: 0	cdh1_mutation: 0	cdkn2a_mutation: 0	csf1r_mutation: 0	egfr_mutation: 0	erbb2_mutation: 0	erbb4_mutation: 0	fbxw7_mutation: 0	fgfr2_mutation: 0	fgfr3_mutation: 0	flt3_mutation: 0	gna11_mutation: 0	hras_mutation: 0	idh1_mutation: 0	jak3_mutation: 0	kit_mutation: 0	notch1_mutation: 0	nras_mutation: 0	pik3ca_mutation: 0	pten_mutation: 0
GSM1607883	Public on Jun 24 2015	Feb 11 2015	Jun 24 2015	RNA	1	GW_220 Head and neck squamous cell carcinoma	Homo sapiens	ID: GW_220	gender: M	age: 66.0506502395619	smoking: Yes	packyears: 35	alcohol: 1 to 30	tumor_type: Primary	tumor_site: Oropharynx	uicc_stage: IVA	t_category: 4a	n_category: 2a	distant_metastasis: 0	treatment: multi	hpv_dna: Negative	hpv16_dna_rna: DNA-	os: 324	os_event: TRUE	pfs: 324	pfs_event: TRUE	consensus_cluster: Mesenchymal 3	akt1_mutation: 0	apc_mutation: 0	atm_mutation: 0	cdh1_mutation: 0	cdkn2a_mutation: 0	csf1r_mutation: 0	egfr_mutation: 0	erbb2_mutation: 0	erbb4_mutation: 0	fbxw7_mutation: 0	fgfr2_mutation: 0	fgfr3_mutation: 0	flt3_mutation: 0	gna11_mutation: 0	hras_mutation: 0	idh1_mutation: 0	jak3_mutation: 0	kit_mutation: 0	notch1_mutation: 0	nras_mutation: 0	pik3ca_mutation: 0	pten_mutation: 0
GSM1607884	Public on Jun 24 2015	Feb 11 2015	Jun 24 2015	RNA	1	GW_221 Head and neck squamous cell carcinoma	Homo sapiens	ID: GW_221	gender: M	age: 44.3039014373717	smoking: Yes	packyears: 15	alcohol: 31 to 60	tumor_type: Primary	tumor_site: Oropharynx	uicc_stage: IVA	t_category: 4a	n_category: 2c	distant_metastasis: 0	treatment: multi	hpv_dna: Negative	hpv16_dna_rna: DNA-	os: 1115	os_event: FALSE	pfs: 653	pfs_event: TRUE	consensus_cluster: Classical 2	akt1_mutation: 0	apc_mutation: 0	atm_mutation: 0	cdh1_mutation: 0	cdkn2a_mutation: 0	csf1r_mutation: 0	egfr_mutation: 0	erbb2_mutation: 0	erbb4_mutation: 0	fbxw7_mutation: 0	fgfr2_mutation: 0	fgfr3_mutation: 0	flt3_mutation: 0	gna11_mutation: 0	hras_mutation: 0	idh1_mutation: 0	jak3_mutation: 0	kit_mutation: 0	notch1_mutation: 0	nras_mutation: 0	pik3ca_mutation: 0	pten_mutation: 0
GSM1607885	Public on Jun 24 2015	Feb 11 2015	Jun 24 2015	RNA	1	GW_222 Head and neck squamous cell carcinoma	Homo sapiens	ID: GW_222	gender: M	age: 52.4298425735797	smoking: Yes	packyears: 40	alcohol: 31 to 60	tumor_type: Primary	tumor_site: Cavum Oris	uicc_stage: IVA	t_category: 3	n_category: 2b	distant_metastasis: 0	treatment: multi	hpv_dna: Negative	hpv16_dna_rna: DNA-	os: 279	os_event: TRUE	pfs: 279	pfs_event: TRUE	consensus_cluster: Basal 4	akt1_mutation: 0	apc_mutation: 0	atm_mutation: 0	cdh1_mutation: 0	cdkn2a_mutation: 0	csf1r_mutation: 0	egfr_mutation: 0	erbb2_mutation: 0	erbb4_mutation: 0	fbxw7_mutation: 0	fgfr2_mutation: 0	fgfr3_mutation: 0	flt3_mutation: 0	gna11_mutation: 0	hras_mutation: 0	idh1_mutation: 0	jak3_mutation: 0	kit_mutation: 0	notch1_mutation: 0	nras_mutation: 0	pik3ca_mutation: 0	pten_mutation: 1
GSM1607886	Public on Jun 24 2015	Feb 11 2015	Jun 24 2015	RNA	1	GW_223 Head and neck squamous cell carcinoma	Homo sapiens	ID: GW_223	gender: M	age: 48.3613963039014	smoking: Yes	packyears: 35	alcohol: >60	tumor_type: Primary	tumor_site: Oropharynx	uicc_stage: IVA	t_category: 4a	n_category: 2b	distant_metastasis: 0	treatment: multi	hpv_dna: Negative	hpv16_dna_rna: DNA-	os: 741	os_event: FALSE	pfs: 405	pfs_event: TRUE	consensus_cluster: Basal 4	akt1_mutation: 0	apc_mutation: 0	atm_mutation: 0	cdh1_mutation: 0	cdkn2a_mutation: 0	csf1r_mutation: 0	egfr_mutation: 0	erbb2_mutation: 0	erbb4_mutation: 0	fbxw7_mutation: 0	fgfr2_mutation: 0	fgfr3_mutation: 0	flt3_mutation: 0	gna11_mutation: 0	hras_mutation: 0	idh1_mutation: 0	jak3_mutation: 0	kit_mutation: 0	notch1_mutation: 0	nras_mutation: 0	pik3ca_mutation: 0	pten_mutation: 0
GSM1607887	Public on Jun 24 2015	Feb 11 2015	Jun 24 2015	RNA	1	GW_224 Head and neck squamous cell carcinoma	Homo sapiens	ID: GW_224	gender: M	age: 70.4010951403149	smoking: Yes	packyears: 15	alcohol: 1 to 30	tumor_type: Primary	tumor_site: Cavum Oris	uicc_stage: IVA	t_category: 2	n_category: 2b	distant_metastasis: 0	treatment: multi	hpv_dna: HPV16	hpv16_dna_rna: DNA+RNA+	os: 764	os_event: FALSE	pfs: 764	pfs_event: FALSE	consensus_cluster: Atypical IR 1	akt1_mutation: 0	apc_mutation: 0	atm_mutation: 0	cdh1_mutation: 0	cdkn2a_mutation: 0	csf1r_mutation: 0	egfr_mutation: 0	erbb2_mutation: 0	erbb4_mutation: 0	fbxw7_mutation: 0	fgfr2_mutation: 0	fgfr3_mutation: 0	flt3_mutation: 0	gna11_mutation: 0	hras_mutation: 0	idh1_mutation: 0	jak3_mutation: 0	kit_mutation: 0	notch1_mutation: 0	nras_mutation: 0	pik3ca_mutation: 0	pten_mutation: 0
GSM1607888	Public on Jun 24 2015	Feb 11 2015	Jun 24 2015	RNA	1	GW_225 Head and neck squamous cell carcinoma	Homo sapiens	ID: GW_225	gender: M	age: 57.8370978781656	smoking: Yes	packyears: 45	alcohol: >60	tumor_type: Primary	tumor_site: Cavum Oris	uicc_stage: III	t_category: 2	n_category: 1	distant_metastasis: 0	treatment: multi	hpv_dna: Negative	hpv16_dna_rna: DNA-	os: 769	os_event: FALSE	pfs: 769	pfs_event: FALSE	consensus_cluster: Classical 2	akt1_mutation: 0	apc_mutation: 0	atm_mutation: 1	cdh1_mutation: 0	cdkn2a_mutation: 0	csf1r_mutation: 0	egfr_mutation: 0	erbb2_mutation: 0	erbb4_mutation: 0	fbxw7_mutation: 0	fgfr2_mutation: 0	fgfr3_mutation: 0	flt3_mutation: 0	gna11_mutation: 0	hras_mutation: 0	idh1_mutation: 0	jak3_mutation: 0	kit_mutation: 0	notch1_mutation: 0	nras_mutation: 0	pik3ca_mutation: 0	pten_mutation: 0
GSM1607889	Public on Jun 24 2015	Feb 11 2015	Jun 24 2015	RNA	1	GW_226 Head and neck squamous cell carcinoma	Homo sapiens	ID: GW_226	gender: F	age: 35.3401779603012	smoking: Yes	packyears: 4	alcohol: 1 to 30	tumor_type: Primary	tumor_site: Cavum Oris	uicc_stage: I	t_category: 1	n_category: 0	distant_metastasis: 0	treatment: mono	hpv_dna: Negative	hpv16_dna_rna: DNA-	os: 751	os_event: FALSE	pfs: 751	pfs_event: FALSE	consensus_cluster: Basal 4	akt1_mutation: 0	apc_mutation: 0	atm_mutation: 0	cdh1_mutation: 0	cdkn2a_mutation: 0	csf1r_mutation: 0	egfr_mutation: 0	erbb2_mutation: 0	erbb4_mutation: 0	fbxw7_mutation: 0	fgfr2_mutation: 0	fgfr3_mutation: 0	flt3_mutation: 0	gna11_mutation: 0	hras_mutation: 0	idh1_mutation: 0	jak3_mutation: 0	kit_mutation: 0	notch1_mutation: 0	nras_mutation: 0	pik3ca_mutation: 0	pten_mutation: 0
GSM1607890	Public on Jun 24 2015	Feb 11 2015	Jun 24 2015	RNA	1	GW_227 Head and neck squamous cell carcinoma	Homo sapiens	ID: GW_227	gender: F	age: 82.0889801505818	smoking: No	packyears: 0	alcohol: no	tumor_type: Primary	tumor_site: Cavum Oris	uicc_stage: IVA	t_category: 4a	n_category: 2c	distant_metastasis: 0	treatment: mono	hpv_dna: Negative	hpv16_dna_rna: DNA-	os: 212	os_event: TRUE	pfs: 158	pfs_event: TRUE	consensus_cluster: Basal 4	akt1_mutation: 0	apc_mutation: 0	atm_mutation: 0	cdh1_mutation: 0	cdkn2a_mutation: 0	csf1r_mutation: 0	egfr_mutation: 0	erbb2_mutation: 0	erbb4_mutation: 0	fbxw7_mutation: 0	fgfr2_mutation: 0	fgfr3_mutation: 0	flt3_mutation: 0	gna11_mutation: 0	hras_mutation: 0	idh1_mutation: 0	jak3_mutation: 0	kit_mutation: 0	notch1_mutation: 0	nras_mutation: 0	pik3ca_mutation: 0	pten_mutation: 0
GSM1607891	Public on Jun 24 2015	Feb 11 2015	Jun 24 2015	RNA	1	GW_228 Head and neck squamous cell carcinoma	Homo sapiens	ID: GW_228	gender: M	age: 68.1505817932923	smoking: Yes	packyears: 40	alcohol: >60	tumor_type: Primary	tumor_site: Oropharynx	uicc_stage: IVB	t_category: 3	n_category: 3	distant_metastasis: 0	treatment: mono	hpv_dna: Negative	hpv16_dna_rna: DNA-	os: 325	os_event: TRUE	pfs: 325	pfs_event: TRUE	consensus_cluster: Atypical IR 1	akt1_mutation: 0	apc_mutation: 0	atm_mutation: 0	cdh1_mutation: 0	cdkn2a_mutation: 0	csf1r_mutation: 0	egfr_mutation: 0	erbb2_mutation: 0	erbb4_mutation: 0	fbxw7_mutation: 0	fgfr2_mutation: 0	fgfr3_mutation: 0	flt3_mutation: 0	gna11_mutation: 0	hras_mutation: 0	idh1_mutation: 0	jak3_mutation: 0	kit_mutation: 0	notch1_mutation: 0	nras_mutation: 0	pik3ca_mutation: 0	pten_mutation: 0
GSM1607892	Public on Jun 24 2015	Feb 11 2015	Jun 24 2015	RNA	1	GW_229 Head and neck squamous cell carcinoma	Homo sapiens	ID: GW_229	gender: F	age: 59.0417522245038	smoking: Yes	packyears: 22.5	alcohol: 31 to 60	tumor_type: Primary	tumor_site: Cavum Oris	uicc_stage: IVA	t_category: 4a	n_category: 2c	distant_metastasis: 0	treatment: multi	hpv_dna: Negative	hpv16_dna_rna: DNA-	os: 616	os_event: TRUE	pfs: 616	pfs_event: TRUE	consensus_cluster: Mesenchymal 3	akt1_mutation: 0	apc_mutation: 0	atm_mutation: 0	cdh1_mutation: 0	cdkn2a_mutation: 1	csf1r_mutation: 0	egfr_mutation: 0	erbb2_mutation: 0	erbb4_mutation: 0	fbxw7_mutation: 0	fgfr2_mutation: 0	fgfr3_mutation: 0	flt3_mutation: 0	gna11_mutation: 0	hras_mutation: 0	idh1_mutation: 0	jak3_mutation: 0	kit_mutation: 0	notch1_mutation: 0	nras_mutation: 0	pik3ca_mutation: 0	pten_mutation: 0
GSM1607893	Public on Jun 24 2015	Feb 11 2015	Jun 24 2015	RNA	1	GW_230 Head and neck squamous cell carcinoma	Homo sapiens	ID: GW_230	gender: M	age: 61.1416837782341	smoking: Yes	packyears: 30	alcohol: >60	tumor_type: Primary	tumor_site: Oropharynx	uicc_stage: IVA	t_category: 2	n_category: 2b	distant_metastasis: 0	treatment: mono	hpv_dna: HPV16	hpv16_dna_rna: DNA+RNA+	os: 776	os_event: FALSE	pfs: 776	pfs_event: FALSE	consensus_cluster: Atypical IR 1	akt1_mutation: 0	apc_mutation: 0	atm_mutation: 0	cdh1_mutation: 0	cdkn2a_mutation: 0	csf1r_mutation: 0	egfr_mutation: 0	erbb2_mutation: 0	erbb4_mutation: 0	fbxw7_mutation: 0	fgfr2_mutation: 0	fgfr3_mutation: 0	flt3_mutation: 0	gna11_mutation: 0	hras_mutation: 0	idh1_mutation: 0	jak3_mutation: 0	kit_mutation: 0	notch1_mutation: 0	nras_mutation: 0	pik3ca_mutation: 0	pten_mutation: 0
GSM1607894	Public on Jun 24 2015	Feb 11 2015	Jun 24 2015	RNA	1	GW_231 Head and neck squamous cell carcinoma	Homo sapiens	ID: GW_231	gender: M	age: 70.0862422997947	smoking: Yes	packyears: 50	alcohol: no	tumor_type: Primary	tumor_site: Cavum Oris	uicc_stage: IVA	t_category: 4a	n_category: 2c	distant_metastasis: 0	treatment: multi	hpv_dna: Negative	hpv16_dna_rna: DNA-	os: 825	os_event: FALSE	pfs: 825	pfs_event: FALSE	consensus_cluster: Mesenchymal 3	akt1_mutation: 0	apc_mutation: 0	atm_mutation: 0	cdh1_mutation: 0	cdkn2a_mutation: 0	csf1r_mutation: 0	egfr_mutation: 0	erbb2_mutation: 0	erbb4_mutation: 0	fbxw7_mutation: 0	fgfr2_mutation: 0	fgfr3_mutation: 0	flt3_mutation: 0	gna11_mutation: 0	hras_mutation: 0	idh1_mutation: 0	jak3_mutation: 0	kit_mutation: 0	notch1_mutation: 0	nras_mutation: 0	pik3ca_mutation: 0	pten_mutation: 1
GSM1607895	Public on Jun 24 2015	Feb 11 2015	Jun 24 2015	RNA	1	GW_233 Head and neck squamous cell carcinoma	Homo sapiens	ID: GW_233	gender: M	age: 58.6639288158795	smoking: Yes	packyears: 75	alcohol: 1 to 30	tumor_type: Primary	tumor_site: Oropharynx	uicc_stage: IVA	t_category: 2	n_category: 2c	distant_metastasis: 0	treatment: multi	hpv_dna: Negative	hpv16_dna_rna: DNA-	os: 1357	os_event: FALSE	pfs: 1357	pfs_event: FALSE	consensus_cluster: Mesenchymal 3	akt1_mutation: 0	apc_mutation: 0	atm_mutation: 0	cdh1_mutation: 0	cdkn2a_mutation: 0	csf1r_mutation: 0	egfr_mutation: 0	erbb2_mutation: 0	erbb4_mutation: 0	fbxw7_mutation: 0	fgfr2_mutation: 0	fgfr3_mutation: 0	flt3_mutation: 0	gna11_mutation: 0	hras_mutation: 0	idh1_mutation: 0	jak3_mutation: 0	kit_mutation: 0	notch1_mutation: 0	nras_mutation: 0	pik3ca_mutation: 0	pten_mutation: 0
GSM1607896	Public on Jun 24 2015	Feb 11 2015	Jun 24 2015	RNA	1	GW_234 Head and neck squamous cell carcinoma	Homo sapiens	ID: GW_234	gender: F	age: 46.5106091718001	smoking: Yes	packyears: 68	alcohol: >60	tumor_type: Primary	tumor_site: Cavum Oris	uicc_stage: IVA	t_category: 3	n_category: 2c	distant_metastasis: 0	treatment: multi	hpv_dna: Negative	hpv16_dna_rna: DNA-	os: 1063	os_event: TRUE	pfs: 1035	pfs_event: TRUE	consensus_cluster: Mesenchymal 3	akt1_mutation: 0	apc_mutation: 0	atm_mutation: 0	cdh1_mutation: 0	cdkn2a_mutation: 0	csf1r_mutation: 0	egfr_mutation: 0	erbb2_mutation: 0	erbb4_mutation: 0	fbxw7_mutation: 0	fgfr2_mutation: 0	fgfr3_mutation: 0	flt3_mutation: 0	gna11_mutation: 0	hras_mutation: 1	idh1_mutation: 0	jak3_mutation: 0	kit_mutation: 0	notch1_mutation: 0	nras_mutation: 0	pik3ca_mutation: 0	pten_mutation: 0
GSM1607897	Public on Jun 24 2015	Feb 11 2015	Jun 24 2015	RNA	1	GW_235 Head and neck squamous cell carcinoma	Homo sapiens	ID: GW_235	gender: M	age: 59.4004106776181	smoking: Yes	packyears: 55	alcohol: >60	tumor_type: Primary	tumor_site: Cavum Oris	uicc_stage: IVA	t_category: 4a	n_category: 2b	distant_metastasis: 0	treatment: mono	hpv_dna: Negative	hpv16_dna_rna: DNA-	os: 294	os_event: TRUE	pfs: 157	pfs_event: TRUE	consensus_cluster: Basal 4	akt1_mutation: 1	apc_mutation: 0	atm_mutation: 1	cdh1_mutation: 0	cdkn2a_mutation: 0	csf1r_mutation: 0	egfr_mutation: 0	erbb2_mutation: 0	erbb4_mutation: 0	fbxw7_mutation: 0	fgfr2_mutation: 0	fgfr3_mutation: 0	flt3_mutation: 0	gna11_mutation: 0	hras_mutation: 0	idh1_mutation: 0	jak3_mutation: 1	kit_mutation: 0	notch1_mutation: 0	nras_mutation: 0	pik3ca_mutation: 0	pten_mutation: 0
GSM1607898	Public on Jun 24 2015	Feb 11 2015	Jun 24 2015	RNA	1	GW_236 Head and neck squamous cell carcinoma	Homo sapiens	ID: GW_236	gender: M	age: 53.2731006160164	smoking: Yes	packyears: 30	alcohol: 31 to 60	tumor_type: Primary	tumor_site: Cavum Oris	uicc_stage: I	t_category: 1	n_category: 0	distant_metastasis: 0	treatment: mono	hpv_dna: Negative	hpv16_dna_rna: DNA-	os: 680	os_event: FALSE	pfs: 680	pfs_event: FALSE	consensus_cluster: Basal 4	akt1_mutation: 0	apc_mutation: 0	atm_mutation: 0	cdh1_mutation: 0	cdkn2a_mutation: 0	csf1r_mutation: 0	egfr_mutation: 0	erbb2_mutation: 0	erbb4_mutation: 0	fbxw7_mutation: 0	fgfr2_mutation: 0	fgfr3_mutation: 0	flt3_mutation: 0	gna11_mutation: 0	hras_mutation: 0	idh1_mutation: 0	jak3_mutation: 0	kit_mutation: 0	notch1_mutation: 0	nras_mutation: 0	pik3ca_mutation: 0	pten_mutation: 0
GSM1607899	Public on Jun 24 2015	Feb 11 2015	Jun 24 2015	RNA	1	GW_237 Head and neck squamous cell carcinoma	Homo sapiens	ID: GW_237	gender: M	age: 74.943189596167	smoking: Yes	packyears: 40	alcohol: no	tumor_type: Primary	tumor_site: Oropharynx	uicc_stage: IVB	t_category: 4b	n_category: 2c	distant_metastasis: 0	treatment: mono	hpv_dna: HPV16	hpv16_dna_rna: DNA+RNA+	os: 689	os_event: FALSE	pfs: 142	pfs_event: TRUE	consensus_cluster: Basal 4	akt1_mutation: 0	apc_mutation: 0	atm_mutation: 0	cdh1_mutation: 0	cdkn2a_mutation: 0	csf1r_mutation: 0	egfr_mutation: 0	erbb2_mutation: 0	erbb4_mutation: 0	fbxw7_mutation: 0	fgfr2_mutation: 0	fgfr3_mutation: 0	flt3_mutation: 0	gna11_mutation: 0	hras_mutation: 0	idh1_mutation: 0	jak3_mutation: 0	kit_mutation: 0	notch1_mutation: 0	nras_mutation: 0	pik3ca_mutation: 0	pten_mutation: 0
GSM1607900	Public on Jun 24 2015	Feb 11 2015	Jun 24 2015	RNA	1	GW_238 Head and neck squamous cell carcinoma	Homo sapiens	ID: GW_238	gender: F	age: 59.8932238193018	smoking: Yes	packyears: 10.3	alcohol: 1 to 30	tumor_type: Primary	tumor_site: Oropharynx	uicc_stage: III	t_category: 2	n_category: 1	distant_metastasis: 0	treatment: multi	hpv_dna: HPV16	hpv16_dna_rna: DNA+RNA+	os: 657	os_event: FALSE	pfs: 657	pfs_event: FALSE	consensus_cluster: Mesenchymal 3	akt1_mutation: 0	apc_mutation: 0	atm_mutation: 0	cdh1_mutation: 0	cdkn2a_mutation: 0	csf1r_mutation: 0	egfr_mutation: 0	erbb2_mutation: 0	erbb4_mutation: 0	fbxw7_mutation: 0	fgfr2_mutation: 0	fgfr3_mutation: 0	flt3_mutation: 0	gna11_mutation: 0	hras_mutation: 0	idh1_mutation: 0	jak3_mutation: 0	kit_mutation: 0	notch1_mutation: 0	nras_mutation: 0	pik3ca_mutation: 0	pten_mutation: 0
GSM1607901	Public on Jun 24 2015	Feb 11 2015	Jun 24 2015	RNA	1	GW_239 Head and neck squamous cell carcinoma	Homo sapiens	ID: GW_239	gender: M	age: 60.5475701574264	smoking: Yes	packyears: 45	alcohol: >60	tumor_type: Primary	tumor_site: Oropharynx	uicc_stage: IVA	t_category: 4a	n_category: 2b	distant_metastasis: 0	treatment: mono	hpv_dna: Negative	hpv16_dna_rna: DNA-	os: 366	os_event: TRUE	pfs: 366	pfs_event: TRUE	consensus_cluster: Mesenchymal 3	akt1_mutation: 0	apc_mutation: 0	atm_mutation: 0	cdh1_mutation: 0	cdkn2a_mutation: 0	csf1r_mutation: 0	egfr_mutation: 0	erbb2_mutation: 0	erbb4_mutation: 0	fbxw7_mutation: 0	fgfr2_mutation: 0	fgfr3_mutation: 0	flt3_mutation: 0	gna11_mutation: 0	hras_mutation: 0	idh1_mutation: 0	jak3_mutation: 0	kit_mutation: 0	notch1_mutation: 0	nras_mutation: 0	pik3ca_mutation: 0	pten_mutation: 0
GSM1607902	Public on Jun 24 2015	Feb 11 2015	Jun 24 2015	RNA	1	GW_240 Head and neck squamous cell carcinoma	Homo sapiens	ID: GW_240	gender: M	age: 69.8617385352498	smoking: Yes	packyears: 60	alcohol: 31 to 60	tumor_type: Primary	tumor_site: Oropharynx	uicc_stage: IVB	t_category: 4a	n_category: 3	distant_metastasis: 0	treatment: multi	hpv_dna: HPV16	hpv16_dna_rna: DNA+RNA+	os: 611	os_event: TRUE	pfs: 611	pfs_event: TRUE	consensus_cluster: Atypical IR 1	akt1_mutation: 0	apc_mutation: 0	atm_mutation: 0	cdh1_mutation: 0	cdkn2a_mutation: 1	csf1r_mutation: 0	egfr_mutation: 0	erbb2_mutation: 0	erbb4_mutation: 0	fbxw7_mutation: 0	fgfr2_mutation: 0	fgfr3_mutation: 0	flt3_mutation: 0	gna11_mutation: 0	hras_mutation: 0	idh1_mutation: 0	jak3_mutation: 0	kit_mutation: 0	notch1_mutation: 0	nras_mutation: 0	pik3ca_mutation: 0	pten_mutation: 0
GSM1607903	Public on Jun 24 2015	Feb 11 2015	Jun 24 2015	RNA	1	GW_241 Head and neck squamous cell carcinoma	Homo sapiens	ID: GW_241	gender: M	age: 61.3497604380561	smoking: Yes	packyears: 40	alcohol: 31 to 60	tumor_type: Primary	tumor_site: Oropharynx	uicc_stage: II	t_category: 2	n_category: 0	distant_metastasis: 0	treatment: multi	hpv_dna: HPV16	hpv16_dna_rna: DNA+RNA-	os: 665	os_event: FALSE	pfs: 665	pfs_event: FALSE	consensus_cluster: Mesenchymal 3	akt1_mutation: 0	apc_mutation: 0	atm_mutation: 0	cdh1_mutation: 0	cdkn2a_mutation: 0	csf1r_mutation: 0	egfr_mutation: 0	erbb2_mutation: 0	erbb4_mutation: 0	fbxw7_mutation: 0	fgfr2_mutation: 0	fgfr3_mutation: 0	flt3_mutation: 0	gna11_mutation: 0	hras_mutation: 0	idh1_mutation: 0	jak3_mutation: 0	kit_mutation: 0	notch1_mutation: 0	nras_mutation: 0	pik3ca_mutation: 0	pten_mutation: 0
GSM1607904	Public on Jun 24 2015	Feb 11 2015	Jun 24 2015	RNA	1	GW_242 Head and neck squamous cell carcinoma	Homo sapiens	ID: GW_242	gender: M	age: 68.9363449691992	smoking: Yes	packyears: 50	alcohol: 31 to 60	tumor_type: Primary	tumor_site: Oropharynx	uicc_stage: IVA	t_category: 1	n_category: 2b	distant_metastasis: 0	treatment: mono	hpv_dna: HPV16	hpv16_dna_rna: DNA+RNA-	os: 701	os_event: FALSE	pfs: 330	pfs_event: TRUE	consensus_cluster: Basal 4	akt1_mutation: 0	apc_mutation: 0	atm_mutation: 0	cdh1_mutation: 0	cdkn2a_mutation: 0	csf1r_mutation: 0	egfr_mutation: 0	erbb2_mutation: 0	erbb4_mutation: 0	fbxw7_mutation: 0	fgfr2_mutation: 0	fgfr3_mutation: 0	flt3_mutation: 0	gna11_mutation: 0	hras_mutation: 0	idh1_mutation: 0	jak3_mutation: 0	kit_mutation: 0	notch1_mutation: 0	nras_mutation: 0	pik3ca_mutation: 0	pten_mutation: 0
GSM1607905	Public on Jun 24 2015	Feb 11 2015	Jun 24 2015	RNA	1	GW_243 Head and neck squamous cell carcinoma	Homo sapiens	ID: GW_243	gender: M	age: 58.3381245722108	smoking: Yes	packyears: 15	alcohol: no	tumor_type: Primary	tumor_site: Oropharynx	uicc_stage: IVA	t_category: 4a	n_category: 2b	distant_metastasis: 0	treatment: mono	hpv_dna: HPV16	hpv16_dna_rna: DNA+RNA+	os: 657	os_event: FALSE	pfs: 657	pfs_event: FALSE	consensus_cluster: Atypical IR 1	akt1_mutation: 0	apc_mutation: 0	atm_mutation: 0	cdh1_mutation: 0	cdkn2a_mutation: 0	csf1r_mutation: 0	egfr_mutation: 0	erbb2_mutation: 0	erbb4_mutation: 0	fbxw7_mutation: 0	fgfr2_mutation: 0	fgfr3_mutation: 0	flt3_mutation: 0	gna11_mutation: 0	hras_mutation: 0	idh1_mutation: 0	jak3_mutation: 0	kit_mutation: 0	notch1_mutation: 0	nras_mutation: 0	pik3ca_mutation: 0	pten_mutation: 0
GSM1607906	Public on Jun 24 2015	Feb 11 2015	Jun 24 2015	RNA	1	GW_244 Head and neck squamous cell carcinoma	Homo sapiens	ID: GW_244	gender: F	age: 70.113620807666	smoking: Yes	packyears: 50	alcohol: no	tumor_type: Primary	tumor_site: Cavum Oris	uicc_stage: IVA	t_category: 4a	n_category: 0	distant_metastasis: 0	treatment: multi	hpv_dna: Negative	hpv16_dna_rna: DNA-	os: 632	os_event: FALSE	pfs: 632	pfs_event: FALSE	consensus_cluster: Mesenchymal 3	akt1_mutation: 0	apc_mutation: 0	atm_mutation: 0	cdh1_mutation: 0	cdkn2a_mutation: 0	csf1r_mutation: 0	egfr_mutation: 0	erbb2_mutation: 0	erbb4_mutation: 0	fbxw7_mutation: 0	fgfr2_mutation: 0	fgfr3_mutation: 0	flt3_mutation: 0	gna11_mutation: 0	hras_mutation: 0	idh1_mutation: 0	jak3_mutation: 0	kit_mutation: 0	notch1_mutation: 0	nras_mutation: 0	pik3ca_mutation: 0	pten_mutation: 0
GSM1607907	Public on Jun 24 2015	Feb 11 2015	Jun 24 2015	RNA	1	GW_245 Head and neck squamous cell carcinoma	Homo sapiens	ID: GW_245	gender: M	age: 78.8090349075975	smoking: Yes	packyears: 38	alcohol: >60	tumor_type: Primary	tumor_site: Oropharynx	uicc_stage: IVA	t_category: 1	n_category: 2c	distant_metastasis: 0	treatment: mono	hpv_dna: Negative	hpv16_dna_rna: DNA-	os: 161	os_event: TRUE	pfs: 161	pfs_event: TRUE	consensus_cluster: Mesenchymal 3	akt1_mutation: NA	apc_mutation: NA	atm_mutation: NA	cdh1_mutation: NA	cdkn2a_mutation: NA	csf1r_mutation: NA	egfr_mutation: NA	erbb2_mutation: NA	erbb4_mutation: NA	fbxw7_mutation: NA	fgfr2_mutation: NA	fgfr3_mutation: NA	flt3_mutation: NA	gna11_mutation: NA	hras_mutation: NA	idh1_mutation: NA	jak3_mutation: NA	kit_mutation: NA	notch1_mutation: NA	nras_mutation: NA	pik3ca_mutation: NA	pten_mutation: NA
GSM1607908	Public on Jun 24 2015	Feb 11 2015	Jun 24 2015	RNA	1	GW_246 Head and neck squamous cell carcinoma	Homo sapiens	ID: GW_246	gender: M	age: 58.7049965776865	smoking: Yes	packyears: 40	alcohol: >60	tumor_type: Primary	tumor_site: Oropharynx	uicc_stage: IVC	t_category: 3	n_category: 3	distant_metastasis: 1	treatment: multi	hpv_dna: Negative	hpv16_dna_rna: DNA-	os: 415	os_event: TRUE	pfs: 189	pfs_event: TRUE	consensus_cluster: Basal 4	akt1_mutation: NA	apc_mutation: NA	atm_mutation: NA	cdh1_mutation: NA	cdkn2a_mutation: NA	csf1r_mutation: NA	egfr_mutation: NA	erbb2_mutation: NA	erbb4_mutation: NA	fbxw7_mutation: NA	fgfr2_mutation: NA	fgfr3_mutation: NA	flt3_mutation: NA	gna11_mutation: NA	hras_mutation: NA	idh1_mutation: NA	jak3_mutation: NA	kit_mutation: NA	notch1_mutation: NA	nras_mutation: NA	pik3ca_mutation: NA	pten_mutation: NA
GSM1607909	Public on Jun 24 2015	Feb 11 2015	Jun 24 2015	RNA	1	GW_247 Head and neck squamous cell carcinoma	Homo sapiens	ID: GW_247	gender: M	age: 76.0766598220397	smoking: Yes	packyears: 25	alcohol: 31 to 60	tumor_type: Primary	tumor_site: Cavum Oris	uicc_stage: IVA	t_category: 4a	n_category: 1	distant_metastasis: 0	treatment: mono	hpv_dna: Negative	hpv16_dna_rna: DNA-	os: 619	os_event: FALSE	pfs: 619	pfs_event: FALSE	consensus_cluster: Mesenchymal 3	akt1_mutation: NA	apc_mutation: NA	atm_mutation: NA	cdh1_mutation: NA	cdkn2a_mutation: NA	csf1r_mutation: NA	egfr_mutation: NA	erbb2_mutation: NA	erbb4_mutation: NA	fbxw7_mutation: NA	fgfr2_mutation: NA	fgfr3_mutation: NA	flt3_mutation: NA	gna11_mutation: NA	hras_mutation: NA	idh1_mutation: NA	jak3_mutation: NA	kit_mutation: NA	notch1_mutation: NA	nras_mutation: NA	pik3ca_mutation: NA	pten_mutation: NA
GSM1607910	Public on Jun 24 2015	Feb 11 2015	Jun 24 2015	RNA	1	GW_248 Head and neck squamous cell carcinoma	Homo sapiens	ID: GW_248	gender: M	age: 54.3162217659138	smoking: No	packyears: 0	alcohol: 31 to 60	tumor_type: Primary	tumor_site: Oropharynx	uicc_stage: IVA	t_category: 2	n_category: 2b	distant_metastasis: 0	treatment: multi	hpv_dna: HPV16	hpv16_dna_rna: DNA+RNA+	os: 605	os_event: FALSE	pfs: 605	pfs_event: FALSE	consensus_cluster: Atypical IR 1	akt1_mutation: NA	apc_mutation: NA	atm_mutation: NA	cdh1_mutation: NA	cdkn2a_mutation: NA	csf1r_mutation: NA	egfr_mutation: NA	erbb2_mutation: NA	erbb4_mutation: NA	fbxw7_mutation: NA	fgfr2_mutation: NA	fgfr3_mutation: NA	flt3_mutation: NA	gna11_mutation: NA	hras_mutation: NA	idh1_mutation: NA	jak3_mutation: NA	kit_mutation: NA	notch1_mutation: NA	nras_mutation: NA	pik3ca_mutation: NA	pten_mutation: NA
GSM1607911	Public on Jun 24 2015	Feb 11 2015	Jun 24 2015	RNA	1	GW_249 Head and neck squamous cell carcinoma	Homo sapiens	ID: GW_249	gender: F	age: 85.719370294319	smoking: No	packyears: 0	alcohol: 1 to 30	tumor_type: Primary	tumor_site: Cavum Oris	uicc_stage: IVA	t_category: 4a	n_category: 2c	distant_metastasis: 0	treatment: palliative	hpv_dna: Negative	hpv16_dna_rna: DNA-	os: 652	os_event: FALSE	pfs: 652	pfs_event: FALSE	consensus_cluster: Classical 2	akt1_mutation: 0	apc_mutation: 0	atm_mutation: 0	cdh1_mutation: 0	cdkn2a_mutation: 0	csf1r_mutation: 0	egfr_mutation: 0	erbb2_mutation: 0	erbb4_mutation: 0	fbxw7_mutation: 0	fgfr2_mutation: 0	fgfr3_mutation: 0	flt3_mutation: 0	gna11_mutation: 0	hras_mutation: 0	idh1_mutation: 0	jak3_mutation: 0	kit_mutation: 0	notch1_mutation: 0	nras_mutation: 0	pik3ca_mutation: 0	pten_mutation: 0
GSM1607912	Public on Jun 24 2015	Feb 11 2015	Jun 24 2015	RNA	1	GW_250 Head and neck squamous cell carcinoma	Homo sapiens	ID: GW_250	gender: M	age: 60.1177275838467	smoking: Yes	packyears: 60	alcohol: >60	tumor_type: Primary	tumor_site: Larynx	uicc_stage: II	t_category: 2	n_category: 0	distant_metastasis: 0	treatment: multi	hpv_dna: Negative	hpv16_dna_rna: DNA-	os: 643	os_event: FALSE	pfs: 643	pfs_event: FALSE	consensus_cluster: Classical 2	akt1_mutation: 0	apc_mutation: 0	atm_mutation: 0	cdh1_mutation: 0	cdkn2a_mutation: 0	csf1r_mutation: 0	egfr_mutation: 0	erbb2_mutation: 0	erbb4_mutation: 0	fbxw7_mutation: 0	fgfr2_mutation: 0	fgfr3_mutation: 0	flt3_mutation: 0	gna11_mutation: 0	hras_mutation: 0	idh1_mutation: 0	jak3_mutation: 0	kit_mutation: 0	notch1_mutation: 0	nras_mutation: 0	pik3ca_mutation: 1	pten_mutation: 0
GSM1607913	Public on Jun 24 2015	Feb 11 2015	Jun 24 2015	RNA	1	GW_251 Head and neck squamous cell carcinoma	Homo sapiens	ID: GW_251	gender: M	age: 49.2128678986995	smoking: Yes	packyears: 45	alcohol: 1 to 30	tumor_type: Primary	tumor_site: Hypopharynx	uicc_stage: IVA	t_category: 4a	n_category: 2c	distant_metastasis: 0	treatment: multi	hpv_dna: HPV16	hpv16_dna_rna: DNA+RNA-	os: 603	os_event: FALSE	pfs: 603	pfs_event: FALSE	consensus_cluster: Mesenchymal 3	akt1_mutation: 0	apc_mutation: 0	atm_mutation: 0	cdh1_mutation: 0	cdkn2a_mutation: 0	csf1r_mutation: 0	egfr_mutation: 0	erbb2_mutation: 0	erbb4_mutation: 0	fbxw7_mutation: 0	fgfr2_mutation: 0	fgfr3_mutation: 0	flt3_mutation: 0	gna11_mutation: 0	hras_mutation: 0	idh1_mutation: 0	jak3_mutation: 0	kit_mutation: 0	notch1_mutation: 0	nras_mutation: 0	pik3ca_mutation: 0	pten_mutation: 0
GSM1607914	Public on Jun 24 2015	Feb 11 2015	Jun 24 2015	RNA	1	GW_253 Head and neck squamous cell carcinoma	Homo sapiens	ID: GW_253	gender: F	age: 69.9958932238193	smoking: No	packyears: 0	alcohol: >60	tumor_type: Primary	tumor_site: Hypopharynx	uicc_stage: IVA	t_category: 4a	n_category: 0	distant_metastasis: 0	treatment: multi	hpv_dna: Other HPV	hpv16_dna_rna: NA	os: 1210	os_event: TRUE	pfs: 159	pfs_event: TRUE	consensus_cluster: Mesenchymal 3	akt1_mutation: 0	apc_mutation: 0	atm_mutation: 0	cdh1_mutation: 0	cdkn2a_mutation: 1	csf1r_mutation: 0	egfr_mutation: 0	erbb2_mutation: 0	erbb4_mutation: 0	fbxw7_mutation: 0	fgfr2_mutation: 0	fgfr3_mutation: 0	flt3_mutation: 0	gna11_mutation: 0	hras_mutation: 0	idh1_mutation: 0	jak3_mutation: 0	kit_mutation: 0	notch1_mutation: 0	nras_mutation: 0	pik3ca_mutation: 0	pten_mutation: 0
GSM1607915	Public on Jun 24 2015	Feb 11 2015	Jun 24 2015	RNA	1	GW_255 Head and neck squamous cell carcinoma	Homo sapiens	ID: GW_255	gender: M	age: 85.6454483230664	smoking: Yes	packyears: 25	alcohol: no	tumor_type: Relapse	tumor_site: Hypopharynx	uicc_stage: II	t_category: 2	n_category: 0	distant_metastasis: 0	treatment: multi	hpv_dna: Negative	hpv16_dna_rna: DNA-	os: 510	os_event: TRUE	pfs: 510	pfs_event: TRUE	consensus_cluster: Atypical IR 1	akt1_mutation: 0	apc_mutation: 0	atm_mutation: 0	cdh1_mutation: 0	cdkn2a_mutation: 0	csf1r_mutation: 0	egfr_mutation: 0	erbb2_mutation: 0	erbb4_mutation: 0	fbxw7_mutation: 0	fgfr2_mutation: 0	fgfr3_mutation: 0	flt3_mutation: 0	gna11_mutation: 0	hras_mutation: 0	idh1_mutation: 0	jak3_mutation: 0	kit_mutation: 0	notch1_mutation: 0	nras_mutation: 0	pik3ca_mutation: 0	pten_mutation: 0
GSM1607916	Public on Jun 24 2015	Feb 11 2015	Jun 24 2015	RNA	1	GW_256 Head and neck squamous cell carcinoma	Homo sapiens	ID: GW_256	gender: M	age: 55.3264887063655	smoking: Yes	packyears: 30	alcohol: 31 to 60	tumor_type: Secondary	tumor_site: Hypopharynx	uicc_stage: I	t_category: 1	n_category: 0	distant_metastasis: 0	treatment: multi	hpv_dna: Negative	hpv16_dna_rna: DNA-	os: 662	os_event: TRUE	pfs: 662	pfs_event: TRUE	consensus_cluster: Basal 4	akt1_mutation: 0	apc_mutation: 0	atm_mutation: 0	cdh1_mutation: 0	cdkn2a_mutation: 0	csf1r_mutation: 0	egfr_mutation: 0	erbb2_mutation: 0	erbb4_mutation: 0	fbxw7_mutation: 0	fgfr2_mutation: 0	fgfr3_mutation: 0	flt3_mutation: 0	gna11_mutation: 0	hras_mutation: 0	idh1_mutation: 0	jak3_mutation: 0	kit_mutation: 0	notch1_mutation: 0	nras_mutation: 0	pik3ca_mutation: 0	pten_mutation: 0
GSM1607917	Public on Jun 24 2015	Feb 11 2015	Jun 24 2015	RNA	1	GW_257 Head and neck squamous cell carcinoma	Homo sapiens	ID: GW_257	gender: M	age: 69.8973305954825	smoking: Yes	packyears: 40	alcohol: >60	tumor_type: Secondary	tumor_site: Hypopharynx	uicc_stage: III	t_category: 3	n_category: 0	distant_metastasis: 0	treatment: multi	hpv_dna: Negative	hpv16_dna_rna: DNA-	os: 188	os_event: TRUE	pfs: 188	pfs_event: TRUE	consensus_cluster: Classical 2	akt1_mutation: NA	apc_mutation: NA	atm_mutation: NA	cdh1_mutation: NA	cdkn2a_mutation: NA	csf1r_mutation: NA	egfr_mutation: NA	erbb2_mutation: NA	erbb4_mutation: NA	fbxw7_mutation: NA	fgfr2_mutation: NA	fgfr3_mutation: NA	flt3_mutation: NA	gna11_mutation: NA	hras_mutation: NA	idh1_mutation: NA	jak3_mutation: NA	kit_mutation: NA	notch1_mutation: NA	nras_mutation: NA	pik3ca_mutation: NA	pten_mutation: NA
GSM1607918	Public on Jun 24 2015	Feb 11 2015	Jun 24 2015	RNA	1	GW_258 Head and neck squamous cell carcinoma	Homo sapiens	ID: GW_258	gender: M	age: 70.0506502395619	smoking: Yes	packyears: 30	alcohol: 1 to 30	tumor_type: Secondary	tumor_site: Cavum Oris	uicc_stage: IVA	t_category: 4a	n_category: 0	distant_metastasis: 0	treatment: mono	hpv_dna: Negative	hpv16_dna_rna: DNA-	os: 46	os_event: TRUE	pfs: 46	pfs_event: TRUE	consensus_cluster: Atypical IR 1	akt1_mutation: 0	apc_mutation: 1	atm_mutation: 0	cdh1_mutation: 0	cdkn2a_mutation: 0	csf1r_mutation: 0	egfr_mutation: 0	erbb2_mutation: 0	erbb4_mutation: 0	fbxw7_mutation: 0	fgfr2_mutation: 0	fgfr3_mutation: 0	flt3_mutation: 0	gna11_mutation: 0	hras_mutation: 0	idh1_mutation: 0	jak3_mutation: 0	kit_mutation: 0	notch1_mutation: 0	nras_mutation: 0	pik3ca_mutation: 0	pten_mutation: 0
GSM1607919	Public on Jun 24 2015	Feb 11 2015	Jun 24 2015	RNA	1	GW_262 Head and neck squamous cell carcinoma	Homo sapiens	ID: GW_262	gender: M	age: 66.8884325804244	smoking: Yes	packyears: 60	alcohol: 31 to 60	tumor_type: Secondary	tumor_site: Larynx	uicc_stage: IVA	t_category: 4a	n_category: 0	distant_metastasis: 0	treatment: multi	hpv_dna: Negative	hpv16_dna_rna: DNA-	os: 783	os_event: FALSE	pfs: 364	pfs_event: TRUE	consensus_cluster: Classical 2	akt1_mutation: 0	apc_mutation: 1	atm_mutation: 0	cdh1_mutation: 0	cdkn2a_mutation: 0	csf1r_mutation: 0	egfr_mutation: 0	erbb2_mutation: 0	erbb4_mutation: 0	fbxw7_mutation: 0	fgfr2_mutation: 0	fgfr3_mutation: 0	flt3_mutation: 0	gna11_mutation: 0	hras_mutation: 0	idh1_mutation: 0	jak3_mutation: 0	kit_mutation: 0	notch1_mutation: 0	nras_mutation: 0	pik3ca_mutation: 0	pten_mutation: 0
GSM1607920	Public on Jun 24 2015	Feb 11 2015	Jun 24 2015	RNA	1	GW_263 Head and neck squamous cell carcinoma	Homo sapiens	ID: GW_263	gender: M	age: 74.3572895277207	smoking: Yes	packyears: 55	alcohol: 31 to 60	tumor_type: Secondary	tumor_site: Cavum Oris	uicc_stage: IVA	t_category: 4a	n_category: 0	distant_metastasis: 0	treatment: multi	hpv_dna: Negative	hpv16_dna_rna: DNA-	os: 1067	os_event: FALSE	pfs: 1067	pfs_event: FALSE	consensus_cluster: Mesenchymal 3	akt1_mutation: 0	apc_mutation: 0	atm_mutation: 0	cdh1_mutation: 0	cdkn2a_mutation: 1	csf1r_mutation: 0	egfr_mutation: 0	erbb2_mutation: 0	erbb4_mutation: 0	fbxw7_mutation: 0	fgfr2_mutation: 0	fgfr3_mutation: 0	flt3_mutation: 0	gna11_mutation: 0	hras_mutation: 0	idh1_mutation: 0	jak3_mutation: 0	kit_mutation: 0	notch1_mutation: 0	nras_mutation: 0	pik3ca_mutation: 0	pten_mutation: 0
GSM1607921	Public on Jun 24 2015	Feb 11 2015	Jun 24 2015	RNA	1	GW_265 Head and neck squamous cell carcinoma	Homo sapiens	ID: GW_265	gender: M	age: 62.6721423682409	smoking: Yes	packyears: 50	alcohol: >60	tumor_type: Secondary	tumor_site: Larynx	uicc_stage: IVC	t_category: 3	n_category: 0	distant_metastasis: 1	treatment: mono	hpv_dna: Negative	hpv16_dna_rna: DNA-	os: 344	os_event: TRUE	pfs: 289	pfs_event: TRUE	consensus_cluster: Basal 4	akt1_mutation: NA	apc_mutation: NA	atm_mutation: NA	cdh1_mutation: NA	cdkn2a_mutation: NA	csf1r_mutation: NA	egfr_mutation: NA	erbb2_mutation: NA	erbb4_mutation: NA	fbxw7_mutation: NA	fgfr2_mutation: NA	fgfr3_mutation: NA	flt3_mutation: NA	gna11_mutation: NA	hras_mutation: NA	idh1_mutation: NA	jak3_mutation: NA	kit_mutation: NA	notch1_mutation: NA	nras_mutation: NA	pik3ca_mutation: NA	pten_mutation: NA
GSM1607922	Public on Jun 24 2015	Feb 11 2015	Jun 24 2015	RNA	1	GW_266 Head and neck squamous cell carcinoma	Homo sapiens	ID: GW_266	gender: F	age: 62.5653661875428	smoking: Yes	packyears: 10	alcohol: no	tumor_type: Secondary	tumor_site: Larynx	uicc_stage: III	t_category: 3	n_category: 0	distant_metastasis: 0	treatment: multi	hpv_dna: Negative	hpv16_dna_rna: DNA-	os: 833	os_event: FALSE	pfs: 760	pfs_event: TRUE	consensus_cluster: Basal 4	akt1_mutation: 0	apc_mutation: 0	atm_mutation: 0	cdh1_mutation: 0	cdkn2a_mutation: 0	csf1r_mutation: 0	egfr_mutation: 0	erbb2_mutation: 0	erbb4_mutation: 0	fbxw7_mutation: 0	fgfr2_mutation: 0	fgfr3_mutation: 0	flt3_mutation: 0	gna11_mutation: 0	hras_mutation: 0	idh1_mutation: 0	jak3_mutation: 0	kit_mutation: 0	notch1_mutation: 0	nras_mutation: 0	pik3ca_mutation: 0	pten_mutation: 0
GSM1607923	Public on Jun 24 2015	Feb 11 2015	Jun 24 2015	RNA	1	GW_268 Head and neck squamous cell carcinoma	Homo sapiens	ID: GW_268	gender: M	age: 57.8425735797399	smoking: Yes	packyears: 160	alcohol: >60	tumor_type: Secondary	tumor_site: Cavum Oris	uicc_stage: IVA	t_category: 4a	n_category: 0	distant_metastasis: 0	treatment: multi	hpv_dna: Negative	hpv16_dna_rna: DNA-	os: 805	os_event: FALSE	pfs: 603	pfs_event: TRUE	consensus_cluster: Basal 4	akt1_mutation: NA	apc_mutation: NA	atm_mutation: NA	cdh1_mutation: NA	cdkn2a_mutation: NA	csf1r_mutation: NA	egfr_mutation: NA	erbb2_mutation: NA	erbb4_mutation: NA	fbxw7_mutation: NA	fgfr2_mutation: NA	fgfr3_mutation: NA	flt3_mutation: NA	gna11_mutation: NA	hras_mutation: NA	idh1_mutation: NA	jak3_mutation: NA	kit_mutation: NA	notch1_mutation: NA	nras_mutation: NA	pik3ca_mutation: NA	pten_mutation: NA
GSM1607924	Public on Jun 24 2015	Feb 11 2015	Jun 24 2015	RNA	1	GW_269 Head and neck squamous cell carcinoma	Homo sapiens	ID: GW_269	gender: F	age: 87.0444900752909	smoking: No	packyears: 0	alcohol: 1 to 30	tumor_type: Relapse	tumor_site: Cavum Oris	uicc_stage: III	t_category: 3	n_category: 0	distant_metastasis: 0	treatment: multi	hpv_dna: Negative	hpv16_dna_rna: DNA-	os: 154	os_event: TRUE	pfs: 154	pfs_event: TRUE	consensus_cluster: Basal 4	akt1_mutation: NA	apc_mutation: NA	atm_mutation: NA	cdh1_mutation: NA	cdkn2a_mutation: NA	csf1r_mutation: NA	egfr_mutation: NA	erbb2_mutation: NA	erbb4_mutation: NA	fbxw7_mutation: NA	fgfr2_mutation: NA	fgfr3_mutation: NA	flt3_mutation: NA	gna11_mutation: NA	hras_mutation: NA	idh1_mutation: NA	jak3_mutation: NA	kit_mutation: NA	notch1_mutation: NA	nras_mutation: NA	pik3ca_mutation: NA	pten_mutation: NA
GSM1607925	Public on Jun 24 2015	Feb 11 2015	Jun 24 2015	RNA	1	GW_271 Head and neck squamous cell carcinoma	Homo sapiens	ID: GW_271	gender: M	age: 67.605749486653	smoking: Yes	packyears: 34	alcohol: 1 to 30	tumor_type: Secondary	tumor_site: Larynx	uicc_stage: II	t_category: 2	n_category: 0	distant_metastasis: 0	treatment: mono	hpv_dna: Negative	hpv16_dna_rna: DNA-	os: 734	os_event: FALSE	pfs: 725	pfs_event: TRUE	consensus_cluster: Classical 2	akt1_mutation: NA	apc_mutation: NA	atm_mutation: NA	cdh1_mutation: NA	cdkn2a_mutation: NA	csf1r_mutation: NA	egfr_mutation: NA	erbb2_mutation: NA	erbb4_mutation: NA	fbxw7_mutation: NA	fgfr2_mutation: NA	fgfr3_mutation: NA	flt3_mutation: NA	gna11_mutation: NA	hras_mutation: NA	idh1_mutation: NA	jak3_mutation: NA	kit_mutation: NA	notch1_mutation: NA	nras_mutation: NA	pik3ca_mutation: NA	pten_mutation: NA
GSM1607926	Public on Jun 24 2015	Feb 11 2015	Jun 24 2015	RNA	1	GW_272 Head and neck squamous cell carcinoma	Homo sapiens	ID: GW_272	gender: F	age: 50.7268993839836	smoking: Yes	packyears: 30	alcohol: 31 to 60	tumor_type: Relapse	tumor_site: Hypopharynx	uicc_stage: IVA	t_category: 4a	n_category: 0	distant_metastasis: 0	treatment: multi	hpv_dna: Negative	hpv16_dna_rna: DNA-	os: 198	os_event: TRUE	pfs: 193	pfs_event: TRUE	consensus_cluster: Mesenchymal 3	akt1_mutation: NA	apc_mutation: NA	atm_mutation: NA	cdh1_mutation: NA	cdkn2a_mutation: NA	csf1r_mutation: NA	egfr_mutation: NA	erbb2_mutation: NA	erbb4_mutation: NA	fbxw7_mutation: NA	fgfr2_mutation: NA	fgfr3_mutation: NA	flt3_mutation: NA	gna11_mutation: NA	hras_mutation: NA	idh1_mutation: NA	jak3_mutation: NA	kit_mutation: NA	notch1_mutation: NA	nras_mutation: NA	pik3ca_mutation: NA	pten_mutation: NA
GSM1607927	Public on Jun 24 2015	Feb 11 2015	Jun 24 2015	RNA	1	GW_275 Head and neck squamous cell carcinoma	Homo sapiens	ID: GW_275	gender: M	age: 52.6242299794661	smoking: Yes	packyears: 18	alcohol: no	tumor_type: Primary	tumor_site: NA	uicc_stage: IVA	t_category: 3	n_category: 2a	distant_metastasis: 0	treatment: mono	hpv_dna: Negative	hpv16_dna_rna: DNA-	os: 578	os_event: TRUE	pfs: 578	pfs_event: TRUE	consensus_cluster: Atypical IR 1	akt1_mutation: 0	apc_mutation: 0	atm_mutation: 0	cdh1_mutation: 0	cdkn2a_mutation: 0	csf1r_mutation: 0	egfr_mutation: 0	erbb2_mutation: 0	erbb4_mutation: 0	fbxw7_mutation: 0	fgfr2_mutation: 0	fgfr3_mutation: 0	flt3_mutation: 0	gna11_mutation: 0	hras_mutation: 0	idh1_mutation: 0	jak3_mutation: 0	kit_mutation: 0	notch1_mutation: 1	nras_mutation: 0	pik3ca_mutation: 0	pten_mutation: 0
GSM1607928	Public on Jun 24 2015	Feb 11 2015	Jun 24 2015	RNA	1	GW_280 Head and neck squamous cell carcinoma	Homo sapiens	ID: GW_280	gender: M	age: 49.9876796714579	smoking: Yes	packyears: 30	alcohol: >60	tumor_type: Primary	tumor_site: Oropharynx	uicc_stage: IVA	t_category: 4a	n_category: 2b	distant_metastasis: 0	treatment: multi	hpv_dna: Negative	hpv16_dna_rna: DNA-	os: 346	os_event: TRUE	pfs: 346	pfs_event: TRUE	consensus_cluster: Basal 4	akt1_mutation: NA	apc_mutation: NA	atm_mutation: NA	cdh1_mutation: NA	cdkn2a_mutation: NA	csf1r_mutation: NA	egfr_mutation: NA	erbb2_mutation: NA	erbb4_mutation: NA	fbxw7_mutation: NA	fgfr2_mutation: NA	fgfr3_mutation: NA	flt3_mutation: NA	gna11_mutation: NA	hras_mutation: NA	idh1_mutation: NA	jak3_mutation: NA	kit_mutation: NA	notch1_mutation: NA	nras_mutation: NA	pik3ca_mutation: NA	pten_mutation: NA
GSM1607929	Public on Jun 24 2015	Feb 11 2015	Jun 24 2015	RNA	1	GW_281 Head and neck squamous cell carcinoma	Homo sapiens	ID: GW_281	gender: M	age: 38.1437371663244	smoking: Yes	packyears: 17	alcohol: 1 to 30	tumor_type: Primary	tumor_site: Cavum Oris	uicc_stage: IVA	t_category: 2	n_category: 2b	distant_metastasis: 0	treatment: multi	hpv_dna: Negative	hpv16_dna_rna: DNA-	os: 596	os_event: FALSE	pfs: 404	pfs_event: TRUE	consensus_cluster: Atypical IR 1	akt1_mutation: NA	apc_mutation: NA	atm_mutation: NA	cdh1_mutation: NA	cdkn2a_mutation: NA	csf1r_mutation: NA	egfr_mutation: NA	erbb2_mutation: NA	erbb4_mutation: NA	fbxw7_mutation: NA	fgfr2_mutation: NA	fgfr3_mutation: NA	flt3_mutation: NA	gna11_mutation: NA	hras_mutation: NA	idh1_mutation: NA	jak3_mutation: NA	kit_mutation: NA	notch1_mutation: NA	nras_mutation: NA	pik3ca_mutation: NA	pten_mutation: NA
GSM1607930	Public on Jun 24 2015	Feb 11 2015	Jun 24 2015	RNA	1	GW_282 Head and neck squamous cell carcinoma	Homo sapiens	ID: GW_282	gender: M	age: 50.4640657084189	smoking: Yes	packyears: 15	alcohol: >60	tumor_type: Primary	tumor_site: Oropharynx	uicc_stage: IVA	t_category: 4a	n_category: 0	distant_metastasis: 0	treatment: multi	hpv_dna: Negative	hpv16_dna_rna: DNA-	os: 590	os_event: FALSE	pfs: 590	pfs_event: FALSE	consensus_cluster: Basal 4	akt1_mutation: NA	apc_mutation: NA	atm_mutation: NA	cdh1_mutation: NA	cdkn2a_mutation: NA	csf1r_mutation: NA	egfr_mutation: NA	erbb2_mutation: NA	erbb4_mutation: NA	fbxw7_mutation: NA	fgfr2_mutation: NA	fgfr3_mutation: NA	flt3_mutation: NA	gna11_mutation: NA	hras_mutation: NA	idh1_mutation: NA	jak3_mutation: NA	kit_mutation: NA	notch1_mutation: NA	nras_mutation: NA	pik3ca_mutation: NA	pten_mutation: NA
GSM1607931	Public on Jun 24 2015	Feb 11 2015	Jun 24 2015	RNA	1	GW_283 Head and neck squamous cell carcinoma	Homo sapiens	ID: GW_283	gender: M	age: 41.6892539356605	smoking: Yes	packyears: 20.3	alcohol: 31 to 60	tumor_type: Primary	tumor_site: Cavum Oris	uicc_stage: IVA	t_category: 4a	n_category: 2c	distant_metastasis: 0	treatment: multi	hpv_dna: HPV16	hpv16_dna_rna: DNA+RNA-	os: 596	os_event: FALSE	pfs: 596	pfs_event: FALSE	consensus_cluster: Mesenchymal 3	akt1_mutation: NA	apc_mutation: NA	atm_mutation: NA	cdh1_mutation: NA	cdkn2a_mutation: NA	csf1r_mutation: NA	egfr_mutation: NA	erbb2_mutation: NA	erbb4_mutation: NA	fbxw7_mutation: NA	fgfr2_mutation: NA	fgfr3_mutation: NA	flt3_mutation: NA	gna11_mutation: NA	hras_mutation: NA	idh1_mutation: NA	jak3_mutation: NA	kit_mutation: NA	notch1_mutation: NA	nras_mutation: NA	pik3ca_mutation: NA	pten_mutation: NA
GSM1607932	Public on Jun 24 2015	Feb 11 2015	Jun 24 2015	RNA	1	GW_284 Head and neck squamous cell carcinoma	Homo sapiens	ID: GW_284	gender: M	age: 71.2388774811773	smoking: Yes	packyears: 40	alcohol: 1 to 30	tumor_type: Primary	tumor_site: Oropharynx	uicc_stage: IVA	t_category: 2	n_category: 2b	distant_metastasis: 0	treatment: multi	hpv_dna: Negative	hpv16_dna_rna: DNA-	os: 358	os_event: TRUE	pfs: 311	pfs_event: TRUE	consensus_cluster: Mesenchymal 3	akt1_mutation: NA	apc_mutation: NA	atm_mutation: NA	cdh1_mutation: NA	cdkn2a_mutation: NA	csf1r_mutation: NA	egfr_mutation: NA	erbb2_mutation: NA	erbb4_mutation: NA	fbxw7_mutation: NA	fgfr2_mutation: NA	fgfr3_mutation: NA	flt3_mutation: NA	gna11_mutation: NA	hras_mutation: NA	idh1_mutation: NA	jak3_mutation: NA	kit_mutation: NA	notch1_mutation: NA	nras_mutation: NA	pik3ca_mutation: NA	pten_mutation: NA
GSM1607933	Public on Jun 24 2015	Feb 11 2015	Jun 24 2015	RNA	1	GW_285 Head and neck squamous cell carcinoma	Homo sapiens	ID: GW_285	gender: M	age: 52.2847364818617	smoking: Yes	packyears: 30	alcohol: 1 to 30	tumor_type: Primary	tumor_site: Oropharynx	uicc_stage: II	t_category: 2	n_category: 0	distant_metastasis: 0	treatment: mono	hpv_dna: HPV16	hpv16_dna_rna: DNA+RNA+	os: 590	os_event: FALSE	pfs: 590	pfs_event: FALSE	consensus_cluster: Basal 4	akt1_mutation: 0	apc_mutation: 0	atm_mutation: 0	cdh1_mutation: 0	cdkn2a_mutation: 0	csf1r_mutation: 0	egfr_mutation: 0	erbb2_mutation: 0	erbb4_mutation: 0	fbxw7_mutation: 0	fgfr2_mutation: 0	fgfr3_mutation: 0	flt3_mutation: 0	gna11_mutation: 0	hras_mutation: 0	idh1_mutation: 0	jak3_mutation: 0	kit_mutation: 0	notch1_mutation: 0	nras_mutation: 0	pik3ca_mutation: 0	pten_mutation: 0
GSM1607934	Public on Jun 24 2015	Feb 11 2015	Jun 24 2015	RNA	1	GW_286 Head and neck squamous cell carcinoma	Homo sapiens	ID: GW_286	gender: M	age: 53.7577002053388	smoking: Yes	packyears: 30	alcohol: 31 to 60	tumor_type: Primary	tumor_site: Cavum Oris	uicc_stage: I	t_category: 1	n_category: 0	distant_metastasis: 0	treatment: palliative	hpv_dna: Negative	hpv16_dna_rna: DNA-	os: 582	os_event: FALSE	pfs: 582	pfs_event: FALSE	consensus_cluster: Mesenchymal 3	akt1_mutation: NA	apc_mutation: NA	atm_mutation: NA	cdh1_mutation: NA	cdkn2a_mutation: NA	csf1r_mutation: NA	egfr_mutation: NA	erbb2_mutation: NA	erbb4_mutation: NA	fbxw7_mutation: NA	fgfr2_mutation: NA	fgfr3_mutation: NA	flt3_mutation: NA	gna11_mutation: NA	hras_mutation: NA	idh1_mutation: NA	jak3_mutation: NA	kit_mutation: NA	notch1_mutation: NA	nras_mutation: NA	pik3ca_mutation: NA	pten_mutation: NA
GSM1607935	Public on Jun 24 2015	Feb 11 2015	Jun 24 2015	RNA	1	GW_287 Head and neck squamous cell carcinoma	Homo sapiens	ID: GW_287	gender: M	age: 59.1485284052019	smoking: No	packyears: 0	alcohol: 1 to 30	tumor_type: Primary	tumor_site: Oropharynx	uicc_stage: III	t_category: 3	n_category: 1	distant_metastasis: 0	treatment: mono	hpv_dna: Negative	hpv16_dna_rna: DNA-	os: 581	os_event: FALSE	pfs: 581	pfs_event: FALSE	consensus_cluster: Atypical IR 1	akt1_mutation: 0	apc_mutation: 0	atm_mutation: 0	cdh1_mutation: 0	cdkn2a_mutation: 0	csf1r_mutation: 0	egfr_mutation: 0	erbb2_mutation: 0	erbb4_mutation: 0	fbxw7_mutation: 0	fgfr2_mutation: 0	fgfr3_mutation: 0	flt3_mutation: 0	gna11_mutation: 0	hras_mutation: 0	idh1_mutation: 0	jak3_mutation: 0	kit_mutation: 0	notch1_mutation: 0	nras_mutation: 0	pik3ca_mutation: 0	pten_mutation: 0
GSM1607936	Public on Jun 24 2015	Feb 11 2015	Jun 24 2015	RNA	1	GW_288 Head and neck squamous cell carcinoma	Homo sapiens	ID: GW_288	gender: F	age: 73.3853524982888	smoking: Yes	packyears: 7.5	alcohol: 1 to 30	tumor_type: Primary	tumor_site: Oropharynx	uicc_stage: IVA	t_category: 1	n_category: 2c	distant_metastasis: 0	treatment: multi	hpv_dna: Negative	hpv16_dna_rna: DNA-	os: 553	os_event: FALSE	pfs: 553	pfs_event: FALSE	consensus_cluster: Basal 4	akt1_mutation: NA	apc_mutation: NA	atm_mutation: NA	cdh1_mutation: NA	cdkn2a_mutation: NA	csf1r_mutation: NA	egfr_mutation: NA	erbb2_mutation: NA	erbb4_mutation: NA	fbxw7_mutation: NA	fgfr2_mutation: NA	fgfr3_mutation: NA	flt3_mutation: NA	gna11_mutation: NA	hras_mutation: NA	idh1_mutation: NA	jak3_mutation: NA	kit_mutation: NA	notch1_mutation: NA	nras_mutation: NA	pik3ca_mutation: NA	pten_mutation: NA
GSM1607937	Public on Jun 24 2015	Feb 11 2015	Jun 24 2015	RNA	1	GW_289 Head and neck squamous cell carcinoma	Homo sapiens	ID: GW_289	gender: M	age: 51.6112251882272	smoking: Yes	packyears: 35	alcohol: >60	tumor_type: Primary	tumor_site: Cavum Oris	uicc_stage: IVA	t_category: 1	n_category: 2c	distant_metastasis: 0	treatment: multi	hpv_dna: Negative	hpv16_dna_rna: DNA-	os: 574	os_event: FALSE	pfs: 574	pfs_event: FALSE	consensus_cluster: Classical 2	akt1_mutation: 0	apc_mutation: 0	atm_mutation: 0	cdh1_mutation: 0	cdkn2a_mutation: 0	csf1r_mutation: 0	egfr_mutation: 0	erbb2_mutation: 0	erbb4_mutation: 0	fbxw7_mutation: 0	fgfr2_mutation: 0	fgfr3_mutation: 0	flt3_mutation: 0	gna11_mutation: 0	hras_mutation: 0	idh1_mutation: 0	jak3_mutation: 0	kit_mutation: 0	notch1_mutation: 0	nras_mutation: 0	pik3ca_mutation: 0	pten_mutation: 0
GSM1607938	Public on Jun 24 2015	Feb 11 2015	Jun 24 2015	RNA	1	GW_290 Head and neck squamous cell carcinoma	Homo sapiens	ID: GW_290	gender: M	age: 56.2518822724162	smoking: Yes	packyears: 40	alcohol: >60	tumor_type: Primary	tumor_site: Hypopharynx	uicc_stage: III	t_category: 2	n_category: 1	distant_metastasis: 0	treatment: mono	hpv_dna: Negative	hpv16_dna_rna: DNA-	os: 605	os_event: FALSE	pfs: 132	pfs_event: TRUE	consensus_cluster: Classical 2	akt1_mutation: 0	apc_mutation: 0	atm_mutation: 0	cdh1_mutation: 1	cdkn2a_mutation: 0	csf1r_mutation: 0	egfr_mutation: 0	erbb2_mutation: 0	erbb4_mutation: 0	fbxw7_mutation: 0	fgfr2_mutation: 0	fgfr3_mutation: 0	flt3_mutation: 0	gna11_mutation: 0	hras_mutation: 0	idh1_mutation: 0	jak3_mutation: 0	kit_mutation: 0	notch1_mutation: 0	nras_mutation: 0	pik3ca_mutation: 0	pten_mutation: 0
GSM1607939	Public on Jun 24 2015	Feb 11 2015	Jun 24 2015	RNA	1	GW_292 Head and neck squamous cell carcinoma	Homo sapiens	ID: GW_292	gender: F	age: 55.4469541409993	smoking: Yes	packyears: 7.5	alcohol: 1 to 30	tumor_type: Primary	tumor_site: Oropharynx	uicc_stage: IVA	t_category: 4a	n_category: 0	distant_metastasis: 0	treatment: multi	hpv_dna: Other HPV	hpv16_dna_rna: NA	os: 603	os_event: FALSE	pfs: 603	pfs_event: FALSE	consensus_cluster: Mesenchymal 3	akt1_mutation: NA	apc_mutation: NA	atm_mutation: NA	cdh1_mutation: NA	cdkn2a_mutation: NA	csf1r_mutation: NA	egfr_mutation: NA	erbb2_mutation: NA	erbb4_mutation: NA	fbxw7_mutation: NA	fgfr2_mutation: NA	fgfr3_mutation: NA	flt3_mutation: NA	gna11_mutation: NA	hras_mutation: NA	idh1_mutation: NA	jak3_mutation: NA	kit_mutation: NA	notch1_mutation: NA	nras_mutation: NA	pik3ca_mutation: NA	pten_mutation: NA
GSM1607940	Public on Jun 24 2015	Feb 11 2015	Jun 24 2015	RNA	1	GW_293 Head and neck squamous cell carcinoma	Homo sapiens	ID: GW_293	gender: M	age: 53.6974674880219	smoking: Yes	packyears: 60	alcohol: 1 to 30	tumor_type: Primary	tumor_site: Larynx	uicc_stage: II	t_category: 2	n_category: 0	distant_metastasis: 0	treatment: mono	hpv_dna: Negative	hpv16_dna_rna: DNA-	os: 582	os_event: FALSE	pfs: 582	pfs_event: FALSE	consensus_cluster: Classical 2	akt1_mutation: NA	apc_mutation: NA	atm_mutation: NA	cdh1_mutation: NA	cdkn2a_mutation: NA	csf1r_mutation: NA	egfr_mutation: NA	erbb2_mutation: NA	erbb4_mutation: NA	fbxw7_mutation: NA	fgfr2_mutation: NA	fgfr3_mutation: NA	flt3_mutation: NA	gna11_mutation: NA	hras_mutation: NA	idh1_mutation: NA	jak3_mutation: NA	kit_mutation: NA	notch1_mutation: NA	nras_mutation: NA	pik3ca_mutation: NA	pten_mutation: NA
GSM1607941	Public on Jun 24 2015	Feb 11 2015	Jun 24 2015	RNA	1	GW_294 Head and neck squamous cell carcinoma	Homo sapiens	ID: GW_294	gender: M	age: 45.9822039698836	smoking: No	packyears: 0	alcohol: 1 to 30	tumor_type: Primary	tumor_site: Hypopharynx	uicc_stage: IVA	t_category: 2	n_category: 2a	distant_metastasis: 0	treatment: multi	hpv_dna: HPV16	hpv16_dna_rna: DNA+RNA+	os: 577	os_event: FALSE	pfs: 577	pfs_event: FALSE	consensus_cluster: Atypical IR 1	akt1_mutation: 0	apc_mutation: 0	atm_mutation: 0	cdh1_mutation: 0	cdkn2a_mutation: 0	csf1r_mutation: 0	egfr_mutation: 0	erbb2_mutation: 0	erbb4_mutation: 0	fbxw7_mutation: 0	fgfr2_mutation: 0	fgfr3_mutation: 0	flt3_mutation: 0	gna11_mutation: 0	hras_mutation: 0	idh1_mutation: 0	jak3_mutation: 0	kit_mutation: 0	notch1_mutation: 0	nras_mutation: 0	pik3ca_mutation: 0	pten_mutation: 0
GSM1607942	Public on Jun 24 2015	Feb 11 2015	Jun 24 2015	RNA	1	GW_295 Head and neck squamous cell carcinoma	Homo sapiens	ID: GW_295	gender: M	age: 72.9390828199863	smoking: Yes	packyears: 1	alcohol: 1 to 30	tumor_type: Primary	tumor_site: Oropharynx	uicc_stage: IVA	t_category: 3	n_category: 2b	distant_metastasis: 0	treatment: multi	hpv_dna: HPV16	hpv16_dna_rna: DNA+RNA-	os: 20	os_event: TRUE	pfs: 20	pfs_event: TRUE	consensus_cluster: Mesenchymal 3	akt1_mutation: 0	apc_mutation: 0	atm_mutation: 0	cdh1_mutation: 0	cdkn2a_mutation: 0	csf1r_mutation: 0	egfr_mutation: 0	erbb2_mutation: 0	erbb4_mutation: 0	fbxw7_mutation: 0	fgfr2_mutation: 0	fgfr3_mutation: 0	flt3_mutation: 0	gna11_mutation: 0	hras_mutation: 0	idh1_mutation: 0	jak3_mutation: 0	kit_mutation: 0	notch1_mutation: 0	nras_mutation: 0	pik3ca_mutation: 0	pten_mutation: 0
GSM1607943	Public on Jun 24 2015	Feb 11 2015	Jun 24 2015	RNA	1	GW_296 Head and neck squamous cell carcinoma	Homo sapiens	ID: GW_296	gender: M	age: 47.9507186858316	smoking: Yes	packyears: 13.5	alcohol: >60	tumor_type: Primary	tumor_site: Hypopharynx	uicc_stage: IVA	t_category: 4a	n_category: 2b	distant_metastasis: 0	treatment: multi	hpv_dna: Negative	hpv16_dna_rna: DNA-	os: 566	os_event: FALSE	pfs: 566	pfs_event: FALSE	consensus_cluster: Classical 2	akt1_mutation: 0	apc_mutation: 0	atm_mutation: 0	cdh1_mutation: 0	cdkn2a_mutation: 0	csf1r_mutation: 0	egfr_mutation: 0	erbb2_mutation: 0	erbb4_mutation: 0	fbxw7_mutation: 0	fgfr2_mutation: 0	fgfr3_mutation: 0	flt3_mutation: 0	gna11_mutation: 0	hras_mutation: 0	idh1_mutation: 0	jak3_mutation: 0	kit_mutation: 0	notch1_mutation: 0	nras_mutation: 0	pik3ca_mutation: 0	pten_mutation: 0
GSM1607944	Public on Jun 24 2015	Feb 11 2015	Jun 24 2015	RNA	1	GW_297 Head and neck squamous cell carcinoma	Homo sapiens	ID: GW_297	gender: M	age: 43.2799452429843	smoking: Yes	packyears: 40	alcohol: 1 to 30	tumor_type: Primary	tumor_site: Cavum Oris	uicc_stage: III	t_category: 1	n_category: 1	distant_metastasis: 0	treatment: mono	hpv_dna: Negative	hpv16_dna_rna: DNA-	os: 596	os_event: FALSE	pfs: 271	pfs_event: TRUE	consensus_cluster: Atypical IR 1	akt1_mutation: 0	apc_mutation: 0	atm_mutation: 0	cdh1_mutation: 0	cdkn2a_mutation: 0	csf1r_mutation: 0	egfr_mutation: 0	erbb2_mutation: 0	erbb4_mutation: 0	fbxw7_mutation: 0	fgfr2_mutation: 0	fgfr3_mutation: 0	flt3_mutation: 0	gna11_mutation: 0	hras_mutation: 0	idh1_mutation: 0	jak3_mutation: 0	kit_mutation: 0	notch1_mutation: 0	nras_mutation: 0	pik3ca_mutation: 0	pten_mutation: 0
GSM1607945	Public on Jun 24 2015	Feb 11 2015	Jun 24 2015	RNA	1	GW_298 Head and neck squamous cell carcinoma	Homo sapiens	ID: GW_298	gender: M	age: 58.031485284052	smoking: Yes	packyears: 35	alcohol: >60	tumor_type: Primary	tumor_site: Cavum Oris	uicc_stage: IVA	t_category: 4a	n_category: 2a	distant_metastasis: 0	treatment: mono	hpv_dna: Negative	hpv16_dna_rna: DNA-	os: 672	os_event: FALSE	pfs: 249	pfs_event: TRUE	consensus_cluster: Mesenchymal 3	akt1_mutation: 0	apc_mutation: 0	atm_mutation: 0	cdh1_mutation: 0	cdkn2a_mutation: 0	csf1r_mutation: 0	egfr_mutation: 0	erbb2_mutation: 0	erbb4_mutation: 0	fbxw7_mutation: 0	fgfr2_mutation: 0	fgfr3_mutation: 0	flt3_mutation: 0	gna11_mutation: 0	hras_mutation: 0	idh1_mutation: 0	jak3_mutation: 0	kit_mutation: 0	notch1_mutation: 0	nras_mutation: 0	pik3ca_mutation: 0	pten_mutation: 0
GSM1607946	Public on Jun 24 2015	Feb 11 2015	Jun 24 2015	RNA	1	GW_299 Head and neck squamous cell carcinoma	Homo sapiens	ID: GW_299	gender: F	age: 64.0766598220397	smoking: Yes	packyears: 7.5	alcohol: 1 to 30	tumor_type: Primary	tumor_site: Larynx	uicc_stage: IVA	t_category: 4a	n_category: 2c	distant_metastasis: 0	treatment: mono	hpv_dna: Negative	hpv16_dna_rna: DNA-	os: 552	os_event: FALSE	pfs: 552	pfs_event: FALSE	consensus_cluster: Basal 4	akt1_mutation: 0	apc_mutation: 0	atm_mutation: 0	cdh1_mutation: 0	cdkn2a_mutation: 0	csf1r_mutation: 0	egfr_mutation: 0	erbb2_mutation: 0	erbb4_mutation: 0	fbxw7_mutation: 0	fgfr2_mutation: 0	fgfr3_mutation: 0	flt3_mutation: 0	gna11_mutation: 0	hras_mutation: 0	idh1_mutation: 0	jak3_mutation: 0	kit_mutation: 0	notch1_mutation: 0	nras_mutation: 0	pik3ca_mutation: 0	pten_mutation: 0
GSM1607947	Public on Jun 24 2015	Feb 11 2015	Jun 24 2015	RNA	1	GW_300 Head and neck squamous cell carcinoma	Homo sapiens	ID: GW_300	gender: M	age: 44.7173169062286	smoking: No	packyears: 0	alcohol: no	tumor_type: Primary	tumor_site: NA	uicc_stage: IVB	t_category: 4b	n_category: 2c	distant_metastasis: 0	treatment: multi	hpv_dna: Negative	hpv16_dna_rna: DNA-	os: 549	os_event: FALSE	pfs: 549	pfs_event: FALSE	consensus_cluster: Atypical IR 1	akt1_mutation: 0	apc_mutation: 1	atm_mutation: 0	cdh1_mutation: 0	cdkn2a_mutation: 0	csf1r_mutation: 0	egfr_mutation: 0	erbb2_mutation: 0	erbb4_mutation: 0	fbxw7_mutation: 0	fgfr2_mutation: 0	fgfr3_mutation: 0	flt3_mutation: 0	gna11_mutation: 0	hras_mutation: 0	idh1_mutation: 0	jak3_mutation: 0	kit_mutation: 0	notch1_mutation: 0	nras_mutation: 0	pik3ca_mutation: 0	pten_mutation: 0
GSM1607948	Public on Jun 24 2015	Feb 11 2015	Jun 24 2015	RNA	1	GW_301 Head and neck squamous cell carcinoma	Homo sapiens	ID: GW_301	gender: F	age: 44.8870636550308	smoking: No	packyears: 0	alcohol: no	tumor_type: Secondary	tumor_site: NA	uicc_stage: IVB	t_category: 4b	n_category: 0	distant_metastasis: 0	treatment: multi	hpv_dna: Negative	hpv16_dna_rna: DNA-	os: 546	os_event: FALSE	pfs: 476	pfs_event: TRUE	consensus_cluster: Atypical IR 1	akt1_mutation: NA	apc_mutation: NA	atm_mutation: NA	cdh1_mutation: NA	cdkn2a_mutation: NA	csf1r_mutation: NA	egfr_mutation: NA	erbb2_mutation: NA	erbb4_mutation: NA	fbxw7_mutation: NA	fgfr2_mutation: NA	fgfr3_mutation: NA	flt3_mutation: NA	gna11_mutation: NA	hras_mutation: NA	idh1_mutation: NA	jak3_mutation: NA	kit_mutation: NA	notch1_mutation: NA	nras_mutation: NA	pik3ca_mutation: NA	pten_mutation: NA
GSM1607949	Public on Jun 24 2015	Feb 11 2015	Jun 24 2015	RNA	1	GW_302 Head and neck squamous cell carcinoma	Homo sapiens	ID: GW_302	gender: M	age: 51.4250513347023	smoking: Yes	packyears: 61	alcohol: 31 to 60	tumor_type: Primary	tumor_site: Cavum Oris	uicc_stage: II	t_category: 2	n_category: 0	distant_metastasis: 0	treatment: mono	hpv_dna: Negative	hpv16_dna_rna: DNA-	os: 563	os_event: FALSE	pfs: 563	pfs_event: FALSE	consensus_cluster: Basal 4	akt1_mutation: 0	apc_mutation: 0	atm_mutation: 0	cdh1_mutation: 0	cdkn2a_mutation: 0	csf1r_mutation: 0	egfr_mutation: 0	erbb2_mutation: 0	erbb4_mutation: 0	fbxw7_mutation: 0	fgfr2_mutation: 0	fgfr3_mutation: 0	flt3_mutation: 0	gna11_mutation: 0	hras_mutation: 0	idh1_mutation: 0	jak3_mutation: 0	kit_mutation: 0	notch1_mutation: 0	nras_mutation: 0	pik3ca_mutation: 0	pten_mutation: 0
GSM1607950	Public on Jun 24 2015	Feb 11 2015	Jun 24 2015	RNA	1	GW_303 Head and neck squamous cell carcinoma	Homo sapiens	ID: GW_303	gender: M	age: 51.7973990417522	smoking: Yes	packyears: 45	alcohol: 31 to 60	tumor_type: Primary	tumor_site: Larynx	uicc_stage: II	t_category: 2	n_category: 0	distant_metastasis: 0	treatment: mono	hpv_dna: Negative	hpv16_dna_rna: DNA-	os: 623	os_event: FALSE	pfs: 623	pfs_event: FALSE	consensus_cluster: Basal 4	akt1_mutation: 0	apc_mutation: 0	atm_mutation: 0	cdh1_mutation: 0	cdkn2a_mutation: 0	csf1r_mutation: 0	egfr_mutation: 0	erbb2_mutation: 0	erbb4_mutation: 0	fbxw7_mutation: 0	fgfr2_mutation: 0	fgfr3_mutation: 0	flt3_mutation: 0	gna11_mutation: 0	hras_mutation: 0	idh1_mutation: 0	jak3_mutation: 0	kit_mutation: 0	notch1_mutation: 0	nras_mutation: 0	pik3ca_mutation: 1	pten_mutation: 0
GSM1607951	Public on Jun 24 2015	Feb 11 2015	Jun 24 2015	RNA	1	GW_305 Head and neck squamous cell carcinoma	Homo sapiens	ID: GW_305	gender: M	age: 74.4969199178645	smoking: Yes	packyears: 44	alcohol: 31 to 60	tumor_type: Primary	tumor_site: Larynx	uicc_stage: IVA	t_category: 3	n_category: 2b	distant_metastasis: 0	treatment: multi	hpv_dna: Negative	hpv16_dna_rna: DNA-	os: 597	os_event: FALSE	pfs: 597	pfs_event: FALSE	consensus_cluster: Atypical IR 1	akt1_mutation: 0	apc_mutation: 0	atm_mutation: 0	cdh1_mutation: 0	cdkn2a_mutation: 0	csf1r_mutation: 0	egfr_mutation: 0	erbb2_mutation: 0	erbb4_mutation: 0	fbxw7_mutation: 0	fgfr2_mutation: 0	fgfr3_mutation: 0	flt3_mutation: 0	gna11_mutation: 0	hras_mutation: 0	idh1_mutation: 0	jak3_mutation: 0	kit_mutation: 0	notch1_mutation: 0	nras_mutation: 0	pik3ca_mutation: 0	pten_mutation: 0
GSM1607952	Public on Jun 24 2015	Feb 11 2015	Jun 24 2015	RNA	1	GW_306 Head and neck squamous cell carcinoma	Homo sapiens	ID: GW_306	gender: M	age: 59.3593429158111	smoking: Yes	packyears: 40	alcohol: >60	tumor_type: Secondary	tumor_site: Oropharynx	uicc_stage: I	t_category: 1	n_category: 0	distant_metastasis: 0	treatment: multi	hpv_dna: Negative	hpv16_dna_rna: DNA-	os: 11	os_event: TRUE	pfs: 11	pfs_event: TRUE	consensus_cluster: Atypical IR 1	akt1_mutation: NA	apc_mutation: NA	atm_mutation: NA	cdh1_mutation: NA	cdkn2a_mutation: NA	csf1r_mutation: NA	egfr_mutation: NA	erbb2_mutation: NA	erbb4_mutation: NA	fbxw7_mutation: NA	fgfr2_mutation: NA	fgfr3_mutation: NA	flt3_mutation: NA	gna11_mutation: NA	hras_mutation: NA	idh1_mutation: NA	jak3_mutation: NA	kit_mutation: NA	notch1_mutation: NA	nras_mutation: NA	pik3ca_mutation: NA	pten_mutation: NA
GSM1607953	Public on Jun 24 2015	Feb 11 2015	Jun 24 2015	RNA	1	GW_307 Head and neck squamous cell carcinoma	Homo sapiens	ID: GW_307	gender: M	age: 61.3990417522245	smoking: No	packyears: 0	alcohol: 1 to 30	tumor_type: Secondary	tumor_site: Cavum Oris	uicc_stage: II	t_category: 2	n_category: 0	distant_metastasis: 0	treatment: multi	hpv_dna: Negative	hpv16_dna_rna: DNA-	os: 577	os_event: FALSE	pfs: 162	pfs_event: TRUE	consensus_cluster: Basal 4	akt1_mutation: 0	apc_mutation: 0	atm_mutation: 0	cdh1_mutation: 0	cdkn2a_mutation: 0	csf1r_mutation: 0	egfr_mutation: 0	erbb2_mutation: 0	erbb4_mutation: 0	fbxw7_mutation: 0	fgfr2_mutation: 0	fgfr3_mutation: 0	flt3_mutation: 0	gna11_mutation: 0	hras_mutation: 0	idh1_mutation: 0	jak3_mutation: 0	kit_mutation: 0	notch1_mutation: 0	nras_mutation: 0	pik3ca_mutation: 0	pten_mutation: 0
[truncated: 26 more columns]
