# Supplementary material for: A novel ubiquitin-related genes-based signature demonstrated values in prognostic prediction, immune landscape sculpture and therapeutic options in laryngeal cancer
Source: Front Pharmacol. 2025 Mar 20;16:1513948. doi: 10.3389/fphar.2025.1513948 (PMC11965687; doi:10.3389/fphar.2025.1513948)
Supplement: Supplementary file 1 [file Presentation1.zip › 1.Training and validation datasets of LC patients/TCGA/symbol.txt]

id	TCGA-CV-7242-11A-01R-2016-07	TCGA-CV-7437-11A-01R-2132-07	TCGA-CV-7250-11A-01R-2016-07	TCGA-CV-6962-11A-01R-1915-07	TCGA-H7-A6C5-11A-11R-A30B-07	TCGA-CV-7177-11A-01R-2016-07	TCGA-CV-7245-11A-01R-2016-07	TCGA-CV-7440-11A-01R-2187-07	TCGA-CV-7261-11A-01R-2016-07	TCGA-CV-6935-11A-01R-1915-07	TCGA-CV-7101-11A-01R-2016-07	TCGA-CV-7424-11A-01R-2081-07	TCGA-CR-7402-01A-11R-2016-07	TCGA-CV-7410-01A-21R-2081-07	TCGA-CN-5360-01A-01R-1436-07	TCGA-CV-5430-01A-02R-1686-07	TCGA-CN-A497-01A-11R-A24H-07	TCGA-CV-7177-01A-11R-2016-07	TCGA-CV-5444-01A-02R-1514-07	TCGA-CV-A461-01A-41R-A266-07	TCGA-CV-7430-01A-11R-2132-07	TCGA-CN-5363-01A-01R-1436-07	TCGA-CV-7248-01A-11R-2016-07	TCGA-F7-A50I-01A-11R-A28V-07	TCGA-BB-7864-01A-11R-2232-07	TCGA-UF-A7JH-01A-21R-A34R-07	TCGA-CV-6962-01A-11R-1915-07	TCGA-D6-6517-01A-11R-1873-07	TCGA-CR-7388-01A-11R-2016-07	TCGA-BB-7862-01A-21R-2232-07	TCGA-QK-A8ZB-01A-11R-A39I-07	TCGA-BA-5555-01A-01R-1514-07	TCGA-CV-7089-01A-11R-2016-07	TCGA-CV-7421-01A-11R-2081-07	TCGA-BA-6868-01B-12R-1915-07	TCGA-CV-A45Z-01A-21R-A24Z-07	TCGA-CV-5432-01A-02R-1686-07	TCGA-KU-A66S-01A-21R-A30B-07	TCGA-CV-5443-01A-01R-1514-07	TCGA-CV-5978-01A-11R-1686-07	TCGA-QK-AA3J-01A-11R-A39I-07	TCGA-CN-4722-01A-01R-1436-07	TCGA-CV-7437-01A-21R-2132-07	TCGA-BA-6869-01A-11R-1873-07	TCGA-CN-A63T-01A-11R-A28V-07	TCGA-UF-A7JF-01A-11R-A34R-07	TCGA-D6-6826-01A-11R-1915-07	TCGA-CN-A6V3-01A-12R-A34R-07	TCGA-HD-7229-01A-11R-2016-07
CIR1P3	0.0000	0.0000	0.0000	0.0000	0.0000	0.0000	0.0000	0.0000	0.0000	0.0000	0.0000	0.0000	0.0000	0.0000	0.0000	0.0000	0.0000	0.0000	0.0000	0.0000	0.0000	0.0000	0.0000	0.0000	0.0000	0.0000	0.0000	0.0000	0.0000	0.0000	0.0000	0.0000	0.0000	0.0000	0.0000	0.0000	0.0000	0.0000	0.0000	0.0000	0.0000	0.0000	0.0000	0.0000	0.0000	0.4232	0.0000	0.0000	0.0000
AC008780.1	0.0325	0.0536	0.1331	0.0625	0.0000	0.0000	0.0000	0.0000	0.0000	0.0000	0.0000	0.0375	0.0579	0.0000	0.0525	0.0000	0.0000	0.0000	0.1317	0.0000	0.1171	0.0000	0.4678	0.2582	0.0000	0.4476	0.0479	0.2939	0.0000	0.0000	0.0000	0.1267	0.1559	0.0000	0.0000	0.0000	0.0000	0.0525	0.0000	0.0000	0.0000	0.0659	0.3811	0.0000	0.0447	0.1033	0.2167	0.0000	0.0499
AL500527.1	0.0000	0.1374	0.0000	0.1602	0.0000	0.0000	0.1702	0.0000	0.0000	0.0000	0.1829	0.0000	0.0000	0.3951	0.0000	0.6994	0.3110	0.0000	0.3377	0.0000	0.2002	0.6566	0.0000	0.0000	0.0000	0.9184	0.2456	0.0000	0.0000	0.0000	0.1542	0.0000	0.0000	0.0000	0.6760	0.0000	0.0000	0.0000	0.2940	0.0000	0.2176	0.1691	0.2444	0.1997	0.4586	0.5300	1.1117	0.0000	0.0000
CYP3A52P	0.4677	0.0000	0.0000	0.0000	0.0000	0.0000	1.4307	0.0000	0.4617	0.0000	0.0000	0.0000	0.0000	0.0000	0.0000	0.0000	0.0000	0.0000	0.0000	0.0000	0.0000	0.0000	0.0000	0.0000	0.0000	0.0000	0.0000	0.0000	0.8196	0.0000	0.0000	0.0000	0.0000	0.0000	0.0000	0.7630	0.0000	0.0000	0.0000	0.0000	0.0000	0.0000	0.0000	0.0000	0.0000	0.0000	0.0000	0.0000	0.0000
LSM3P5	0.1391	0.0000	0.0000	0.0000	0.0000	0.0000	0.0000	0.0000	0.0000	0.0000	0.0000	0.0000	0.0000	0.1646	0.0000	0.0000	0.0000	0.0000	0.0000	0.0000	0.0000	0.0000	0.0000	0.0000	0.0000	0.0000	0.0000	0.1570	0.0000	0.0000	0.0000	0.0000	0.0000	0.0000	0.0000	0.0000	0.0000	0.0000	0.2450	0.0000	0.0000	0.0000	0.0000	0.1664	0.0000	0.0000	0.0000	0.0000	0.0000
KRT20	0.4672	0.6959	0.1516	0.3417	0.3922	0.9724	0.0227	1.4312	0.1757	0.2332	0.7559	0.3329	0.0000	0.0000	0.0000	0.1864	0.1244	0.0567	0.0000	0.0339	0.3203	0.0000	2.6503	0.2207	0.0304	0.0000	2.9797	0.0502	0.9748	0.2001	0.8837	0.0578	0.0000	0.1260	0.0676	0.8348	0.0474	1.5782	0.0392	0.0000	0.6382	0.0225	0.0000	0.1065	0.0000	0.0353	0.1729	0.0000	0.0682
AL356417.3	0.0000	0.0000	0.0000	0.0032	0.0090	0.0000	0.1990	0.0069	0.0000	0.0000	0.0000	0.0000	0.0029	0.0627	0.0694	0.0277	0.0185	0.0169	0.1138	0.0302	0.0000	0.0065	0.0000	0.0131	0.0045	0.0273	0.0000	0.0075	0.0116	0.0128	0.0275	0.0258	0.0000	0.0328	0.0033	0.0432	0.0000	0.0053	0.0233	0.2005	0.0043	0.0034	0.0000	0.0040	0.0045	0.0158	0.0331	0.0162	0.0101
RN7SL474P	0.0000	0.0000	0.0000	0.0000	0.0000	0.0000	0.0000	0.0000	0.0000	0.0000	0.0000	0.0000	0.0000	0.0000	0.0000	0.0000	0.0000	0.0000	0.0000	0.0000	0.0000	0.0000	0.0000	0.0000	0.0000	0.0000	0.0000	0.0000	0.0000	0.0000	0.0000	0.0000	0.0000	0.0000	0.0000	0.0000	0.0000	0.0000	0.0000	0.0000	0.0000	0.0000	0.0000	0.0000	0.0000	0.2245	0.0000	0.0000	0.0000
AL162386.2	0.0931	0.0000	0.0000	0.0000	0.7578	0.0000	0.5698	0.0000	0.0000	0.0000	0.0000	0.0000	0.0000	0.0000	0.4507	0.1951	0.0000	0.0000	0.0000	0.1419	0.0000	0.0000	0.0000	0.5543	0.0000	0.1281	0.6853	0.0000	0.3264	0.2393	0.0000	0.4836	0.0000	0.3957	0.0000	0.4558	0.0000	0.6006	0.0000	0.2352	0.0000	0.0000	0.2727	0.0000	0.0000	0.1479	0.3102	0.0000	0.0000
OR2T35	0.0000	0.0000	0.0000	0.0000	0.0000	0.0000	0.0000	0.0000	0.0000	0.0000	0.0000	0.0000	0.0000	0.0000	0.0000	0.0000	0.0000	0.0000	0.0000	0.0000	0.0000	0.0000	0.0000	0.0000	0.0000	0.0000	0.0000	0.0000	0.0000	0.0000	0.0000	0.0000	0.0000	0.0000	0.0000	0.0000	0.0000	0.0000	0.0000	0.0000	0.0000	0.0000	0.0000	0.0172	0.0198	0.0000	0.0000	0.0000	0.0000
MCCD1P2	0.1270	0.0000	0.5196	0.1220	0.6892	0.1388	0.1295	0.1318	0.0000	0.0000	0.0000	0.0000	0.3390	0.1504	0.2049	1.3309	0.0000	0.3237	0.0000	0.1936	0.0000	0.0000	0.2609	0.2520	0.1738	0.0000	0.0000	0.0000	0.2227	0.0000	0.2347	0.0000	0.1521	0.0000	0.2573	1.0363	0.0000	0.2048	0.2238	0.0000	0.1656	0.0000	1.3021	0.1520	0.0000	0.0000	0.7052	0.1551	0.3897
AC104472.5	0.0000	0.0358	0.0000	0.0417	0.0000	0.0000	0.0000	0.0000	0.0000	0.0000	0.0000	0.0000	0.2707	0.0000	0.1403	0.1822	0.0000	0.0000	0.0000	0.0000	0.0522	0.0855	0.0893	0.0000	0.1784	0.0000	0.1280	0.1473	0.0762	0.0559	0.0803	0.0564	0.1041	0.1847	0.1320	0.1418	0.0927	0.0701	0.0000	0.4392	0.1134	0.0440	0.0637	0.0520	0.0000	0.0000	0.0483	0.1061	0.0000
AC108721.2	0.0000	0.0000	0.0000	0.0000	0.0000	0.0000	0.0000	0.0000	0.0000	0.0000	0.0000	0.0000	0.0000	0.0000	0.0000	0.0000	0.0000	0.0000	0.0000	0.0000	0.0000	0.0000	0.0000	0.0000	0.0000	0.0000	0.0000	0.0000	0.0000	0.0000	0.0000	0.0000	0.0000	0.0091	0.0000	0.0105	0.0000	0.0103	0.0113	0.0000	0.4348	0.0000	0.0000	0.0000	0.0000	0.0102	0.0000	0.0000	0.0000
OR56B2P	0.0173	0.0000	0.0000	0.0000	0.0000	0.0000	0.0531	0.0000	0.0000	0.0000	0.0000	0.0000	0.0000	0.0821	0.0560	0.0000	0.0000	0.0000	0.0000	0.0264	0.0000	0.0000	0.0356	0.0344	0.0000	0.0000	0.0000	0.0000	0.0000	0.0000	0.0000	0.0000	0.0000	0.0000	0.0000	0.0000	0.0000	0.0000	0.0000	0.0000	0.0000	0.0352	0.0000	0.0000	0.0000	0.0000	0.0000	0.0000	0.0000
RCAN3AS	0.0000	0.5517	0.1523	0.1072	4.9991	0.2441	0.0000	0.1159	0.1654	0.1597	0.2449	0.1286	0.0497	0.7272	0.4505	0.2340	0.1041	0.4270	0.2260	0.4255	0.0670	0.1099	0.9177	0.3324	0.0764	0.0768	0.3288	0.1892	0.2937	0.9330	0.4643	0.1450	0.6019	0.8701	0.5655	0.3645	0.5955	0.0900	0.0000	0.5643	0.4369	0.2263	0.2453	0.0668	0.1535	0.3547	0.0000	0.4090	0.6853
AC087354.1	0.0000	0.0000	0.0000	0.0394	0.0000	0.0000	0.0000	0.0000	0.0000	0.0000	0.0000	0.0000	0.0000	0.0486	0.0000	0.0000	0.0000	0.0000	0.0000	0.0000	0.0000	0.0000	0.0421	0.0000	0.0561	0.0000	0.1208	0.0000	0.0000	0.0527	0.0000	0.0000	0.0000	0.0000	0.2078	0.0000	0.0000	0.0000	0.0000	0.2073	0.0000	0.0000	0.0000	0.0491	0.0564	0.1955	0.0000	0.0501	0.0000
PRAME	0.0671	0.0184	0.0457	0.2898	0.0000	0.0122	0.0114	0.0000	0.0000	0.0107	0.5638	0.0386	39.9735	0.7148	22.0799	51.1915	0.0208	0.0285	0.6788	27.3635	20.8356	37.8775	21.6465	11.3804	0.0306	4.2610	21.1319	3.5605	55.2453	13.4632	5.6500	45.4231	2.9593	10.8005	79.6508	72.8831	52.2927	2.1453	8.7051	79.5312	0.0583	0.6910	42.9307	0.0535	0.4763	0.1776	26.5527	11.3004	0.0000
AC092958.2	0.0000	0.0000	0.0000	0.0000	0.0000	0.0000	0.0000	0.0000	0.0000	0.0000	0.0000	0.0000	0.0000	0.0000	0.0000	0.0000	0.0000	0.0000	0.0000	0.0000	0.0000	0.0000	0.0000	0.0000	0.0000	0.0000	0.0000	0.0000	0.0000	0.0000	0.0000	0.0000	0.0000	0.0000	0.0000	0.0000	0.0000	0.0000	0.0000	0.0000	0.0000	0.0000	0.0000	0.0000	0.0000	0.0000	0.0000	0.0000	0.0000
AL133346.1	0.0000	0.0000	0.2344	0.0000	2.3320	0.0940	0.6137	0.1784	0.0849	0.3278	0.0000	0.1979	0.0765	0.1018	0.4161	0.0000	0.1602	0.0000	0.0000	0.0000	0.0000	0.0000	0.0883	0.1706	0.0000	0.0000	0.0000	0.0000	0.1507	0.1105	0.1588	0.0000	0.0000	0.2435	0.0000	0.0000	0.0000	0.0000	0.1514	0.2172	0.1121	0.0000	0.0000	0.1029	0.3544	0.0000	0.0000	0.0000	0.0000
AP003419.3	0.1646	0.4744	0.0000	0.3161	1.2280	0.3598	0.0839	0.0000	0.1625	0.0000	0.1805	0.3790	0.5858	0.2923	0.6640	0.8624	1.5340	0.4196	0.4997	1.2543	0.1975	0.1619	0.7608	0.6532	2.0269	0.5662	0.7269	0.2788	0.8656	0.4231	0.3802	0.1069	0.5915	0.1166	0.6668	0.6715	0.1755	2.3889	0.4350	1.2475	1.7173	0.3336	0.6027	1.0832	1.0179	2.3528	0.7311	0.6028	0.8838
TRAPPC2P2	0.0000	0.0000	0.0000	0.0000	0.0000	0.0000	0.1061	0.0000	0.0000	0.0000	0.0000	0.0000	0.0000	0.0000	0.0000	0.0000	0.0000	0.0000	0.0000	0.0000	0.0000	0.0000	0.0000	0.0000	0.0000	0.0000	0.0000	0.0000	0.0000	0.0000	0.0000	0.0000	0.0000	0.0000	0.0000	0.0000	0.0000	0.0000	0.0000	0.0000	0.0000	0.0000	0.0000	0.0000	0.0000	0.0000	0.0000	0.0000	0.0000
AC099850.1	0.6043	1.0212	0.9974	0.4886	1.5098	0.3823	1.7839	0.8581	0.6594	0.6972	0.9065	0.9520	0.8771	0.6777	1.6420	1.1996	1.5411	2.4317	0.7723	1.2117	0.5343	1.1262	1.0126	0.2524	2.2625	2.0565	1.0767	2.8014	0.6132	1.5122	0.7345	1.4866	0.6856	4.2795	0.8374	2.0239	2.7132	3.1282	0.7843	1.4461	4.3547	0.4511	1.1178	1.9786	1.3548	2.1718	1.2359	2.6787	0.6342
ACBD6	8.3108	8.3484	6.6887	7.8974	9.1123	6.9400	7.3830	9.0823	7.4044	6.1933	7.7562	6.6782	12.7594	10.5489	12.1100	29.9487	17.1034	15.4915	13.5959	21.0030	15.8314	14.1201	12.1950	17.0842	15.0810	17.1928	25.2406	14.0221	13.6427	12.3102	10.7805	14.4085	9.6542	21.0702	17.1920	14.7891	18.4241	28.6350	13.6305	15.9835	30.4785	7.9545	19.1463	13.5071	9.8704	16.7416	10.9814	19.6172	9.3583
AC024224.2	0.0000	0.0000	0.0000	0.0000	0.0000	0.0000	0.0000	0.0000	0.0000	0.0000	0.0000	0.0000	0.0484	0.0000	0.2634	0.0000	0.8113	0.0000	0.0000	0.0000	0.0000	0.0000	0.0000	0.0000	0.0000	0.2246	0.0000	0.0000	0.0000	0.0000	0.0503	0.0000	0.0000	0.0000	0.0000	0.0000	0.0000	0.0877	0.0000	0.0000	0.0000	0.0000	0.0000	0.0000	0.0000	0.2593	0.0000	0.0664	0.0000
ADAM21P1	0.0000	0.0000	0.0000	0.0000	0.0000	0.0000	0.0376	0.0000	0.0000	0.0000	0.0000	0.0212	0.0164	0.0654	0.0000	0.0386	0.0343	0.0000	0.0373	0.0281	0.0000	0.0000	0.0000	0.0000	0.0504	0.0000	0.0000	0.1040	0.0000	0.0000	0.0680	0.0239	0.0000	0.0000	0.0373	0.0000	0.0000	0.0297	0.0324	0.0000	0.0240	0.0187	0.0000	0.0441	0.0000	0.0000	0.0000	0.0000	0.0000
AC090820.2	0.0000	0.0000	0.0000	0.0000	0.0000	0.0000	0.0000	0.0000	0.0000	0.0000	0.0000	0.0000	0.0000	0.1000	0.0000	0.0000	0.0000	0.0000	0.0000	0.0000	0.0000	0.0000	0.0000	0.0000	0.0000	0.0000	0.0000	0.0000	0.0000	0.0000	0.0000	0.0000	0.0506	0.0598	0.0000	0.0000	0.0000	0.0681	0.1487	0.0000	0.0000	0.0000	0.0000	0.0505	0.0000	0.0670	0.0000	0.0000	0.0000
RN7SL134P	0.0000	0.0000	0.0000	0.0000	0.0000	0.0000	0.0000	0.0000	0.0000	0.0000	0.0000	0.0000	0.0000	0.1663	0.0000	0.0000	0.0000	0.0000	0.0000	0.0000	0.0000	0.0000	0.0000	0.0000	0.0000	0.0000	0.0000	0.0000	0.0000	0.0000	0.0000	0.0000	0.0000	0.0000	0.0000	0.2292	0.0000	0.0000	0.0000	0.3548	0.0000	0.0000	0.0000	0.0000	0.0000	0.0000	0.0000	0.0000	0.0000
C1DP1	0.0000	0.0000	3.6082	0.1016	0.1436	0.0000	0.0000	0.0000	0.0000	0.0000	0.0000	0.0000	0.0000	0.0000	5.2944	0.0000	9.6670	0.0000	1.2853	0.0000	0.0000	2.9155	0.1087	0.0000	0.0000	5.8255	0.0000	0.1195	3.3398	0.0000	0.0978	1.6493	4.1836	0.0000	0.8575	6.3908	0.0000	0.0000	3.9157	0.0000	4.5552	0.0000	0.1550	3.9260	0.1455	0.1681	7.5218	0.1292	0.1624
DEFB134	0.0000	0.0000	0.0000	0.0000	0.0000	0.0000	0.0000	0.0000	0.0000	0.0000	0.0000	0.0000	0.0000	0.0000	0.0000	0.0000	0.0000	0.1015	0.0000	0.0000	0.0000	0.0000	0.0000	0.0000	0.0000	0.0000	0.0000	0.0000	0.0000	0.0000	0.0000	0.0000	0.0000	0.0000	0.0000	0.0000	0.0000	0.0000	0.0000	0.1006	0.0000	0.0000	0.0000	0.0000	0.0000	0.0000	0.0000	0.0000	0.0000
MBOAT1	8.9050	15.7315	9.0955	15.5589	19.2966	12.2367	9.4419	37.9414	7.7027	9.4909	25.9291	22.5300	23.9471	5.5444	19.2716	27.1322	30.5317	9.9051	6.2321	13.5843	6.7769	10.5881	14.2286	7.0279	11.4010	4.7920	2.9400	8.2220	10.9856	9.4705	10.9347	49.1830	6.5871	17.7129	7.4526	8.6854	16.1785	5.4574	30.5205	11.3083	71.8749	4.2764	24.3215	12.2892	4.5428	6.6875	15.8835	8.2390	12.1039
AC010329.5	0.0000	0.0000	0.0000	0.0000	0.0000	0.0000	0.0200	0.0000	0.0000	0.0000	0.0000	0.0000	0.0000	0.0232	0.0316	0.0000	0.1459	0.0000	0.0000	0.0000	0.0000	0.0000	0.0000	0.0000	0.0268	0.0000	0.0000	0.0000	0.0000	0.0000	0.0000	0.0000	0.0000	0.0000	0.0000	0.0000	0.0000	0.0316	0.0000	0.0000	0.0000	0.0000	0.0000	0.0000	0.0538	0.0311	0.0000	0.0000	0.0000
MYH3	0.6813	0.5399	8.2725	0.4707	0.9930	0.6053	150.7850	37.2620	0.3080	0.2063	0.2722	1.3999	2.5826	1.2587	21.6427	1.1473	2.0765	0.2921	33.6394	4.0554	0.3285	27.0166	1.6936	1.3643	1.3065	23.3167	0.3561	1.3732	0.5580	0.4173	0.5529	0.3968	1.2276	0.7304	1.0057	1.4024	1.5072	0.7186	2.4896	0.3216	4.8816	0.1742	0.0746	0.6779	2.7470	1.5267	2.3256	1.2201	1.1523
DNM1P5	0.0000	0.0000	0.0000	0.0000	0.0000	0.0000	0.0000	0.0000	0.0000	0.0000	0.0000	0.0000	0.0000	0.0000	0.0000	0.0000	0.0000	0.0000	0.0000	0.0000	0.0000	0.0000	0.0000	0.0000	0.0000	0.0000	0.0000	0.0000	0.0000	0.0000	0.0000	0.0000	0.0000	0.0000	0.0000	0.0000	0.0000	0.0000	0.0000	0.0000	0.0000	0.0000	0.0000	0.0000	0.0000	0.0000	0.1055	0.0000	0.0000
NFKBIA	123.1475	101.5892	186.8357	215.8501	108.4952	78.8304	245.9396	215.0609	174.5625	110.3076	108.4272	168.5019	332.2169	183.1938	258.6143	1065.8953	277.0302	149.3487	157.9920	204.6900	315.4863	445.2819	200.1165	342.8916	224.2958	365.9668	197.6911	211.5105	183.0253	407.2748	258.4727	136.9740	202.1811	151.9686	422.9761	137.3765	354.0635	164.5474	282.1594	194.2642	265.7984	72.1337	103.2915	619.1745	244.9744	885.3829	402.2807	369.1277	209.6398
OXGR1	2.5928	3.0832	3.7095	4.2102	12.5244	5.9291	2.3339	9.6490	3.3969	2.5932	17.6841	3.3532	1.1959	0.0379	8.1077	4.7620	0.0000	2.1210	0.1619	0.9755	4.8585	0.0000	6.5584	2.1910	1.6421	0.7266	10.7185	0.3976	1.8233	0.5964	0.6949	1.2883	0.1725	2.2441	0.1783	1.1751	0.6485	4.0255	0.0282	3.7596	7.1789	0.0973	2.8123	0.4404	4.2004	0.8895	0.9595	3.1842	0.3682
SEPTIN7P9	0.1767	0.0582	0.0482	0.2375	0.6711	0.1159	0.1081	0.2201	0.1396	0.0337	0.0387	0.2441	0.0629	0.3766	0.1711	0.1481	0.3952	0.3603	0.1430	0.5925	0.0000	0.0000	0.0363	0.1403	0.1934	0.0000	0.1041	0.0399	0.2478	0.0000	0.0327	0.1377	0.1693	0.0000	0.2147	0.5190	0.0000	0.4559	0.1245	0.0000	0.9218	0.1432	0.3105	0.2537	0.1943	0.2806	0.0392	0.3020	0.0542
TNP2	0.0000	0.0000	0.0000	0.0000	0.0000	0.0000	0.0000	0.0000	0.0000	0.0000	0.0000	0.0000	0.0000	0.0000	0.0000	0.0000	0.0000	0.0000	0.0000	0.0000	0.0000	0.0000	0.0000	0.0000	0.0000	0.0000	0.0000	0.0000	0.0418	0.0000	0.0000	0.0000	0.0000	0.0000	0.0000	0.0000	0.0000	0.0000	0.0000	0.0000	0.0000	0.0000	0.0000	0.0570	0.0000	0.0000	0.0529	0.0000	0.0365
BAP1	55.7984	55.4936	47.7766	60.2730	47.3793	48.1224	57.0192	64.1801	59.4986	50.4566	68.0055	64.3897	116.3651	55.0434	89.7429	86.6746	65.4410	53.7908	83.2856	94.7974	42.7399	85.0485	70.4045	41.5181	42.5825	58.5334	58.0318	49.3170	57.4192	45.0077	43.5868	93.4747	66.2062	57.4889	81.2516	68.6403	93.5635	72.9920	49.9190	89.8799	84.5063	41.7422	58.6315	75.9453	59.8138	64.1404	147.2065	47.3198	60.2097
RPL10P11	0.0000	0.0000	0.0000	0.0663	0.0000	0.0000	0.0000	0.0717	0.0682	0.0000	0.0000	0.0000	0.1229	0.2453	0.0000	0.0000	0.0000	0.0000	0.2796	0.1053	0.0000	0.0000	0.0000	0.0000	0.0000	0.0000	0.0000	0.0780	0.1211	0.0000	0.0000	0.0897	0.0000	0.0000	0.0000	0.0000	0.0000	0.0000	0.1217	0.3490	0.0000	0.0000	0.1012	0.0000	0.0949	0.1097	0.0767	0.1686	0.2119
AC006548.2	0.0000	0.0000	0.0000	0.0000	0.0000	0.0000	0.0000	0.0000	0.0000	0.0000	0.0000	0.0000	0.0000	0.0000	0.0000	0.0000	0.0000	0.0000	0.0000	0.0000	0.0000	0.0000	0.0000	0.0000	0.0000	0.0000	0.0000	0.0000	0.0000	0.0000	0.0000	0.0000	0.0000	0.0000	0.0000	0.0000	0.0000	0.0000	0.2834	0.0000	0.0000	0.0000	0.0000	0.0962	0.0000	0.0000	0.0000	0.0000	0.0000
MICE	0.2207	0.0303	0.3009	0.1413	0.1995	0.2010	0.3001	0.0000	0.2179	0.1402	0.2419	0.5081	0.8180	1.1321	0.8901	1.6185	0.4113	0.4687	1.7863	0.5605	0.0441	0.4341	0.2267	0.7297	1.0063	1.1132	0.0000	1.7444	0.7736	0.1891	1.4271	1.4326	0.3524	0.4689	2.3092	0.7202	0.4706	0.1186	0.5183	0.1858	0.6715	0.5962	0.8079	0.5720	0.6065	2.2195	1.0617	0.8081	1.2976
RNU4ATAC2P	0.0000	0.0000	0.0000	0.0000	0.0000	0.0000	0.0000	0.0000	0.0000	0.0000	0.0000	0.0000	0.0000	0.0000	0.0000	0.0000	0.0000	0.0000	0.0000	0.0000	0.0000	0.0000	0.0000	0.0000	0.0000	0.0000	0.0000	0.0000	0.0000	0.0000	0.0000	0.0000	0.0000	0.0000	0.0000	0.0000	0.0000	0.0000	0.0000	0.0000	0.0000	0.0000	0.0000	0.0000	0.0000	0.0000	0.0000	0.4123	0.0000
PRDM5	0.7736	0.6590	0.9511	0.7599	0.9218	0.6499	2.7588	0.5058	0.9402	0.5455	0.7254	0.8906	0.2824	0.5135	0.7719	1.6959	0.2333	1.4359	0.9953	0.2521	0.4614	1.4602	0.8312	0.3283	0.2875	0.4491	0.9873	1.1361	1.8575	0.7527	0.8427	0.1916	0.2785	0.6650	1.0867	0.3502	1.3446	0.4830	0.1260	1.2424	0.5364	0.8109	0.2226	0.1444	0.2028	0.2343	2.0900	0.7532	0.8162
AC113208.5	0.0423	0.0000	0.0000	0.0406	0.0000	0.0924	0.0431	0.0000	0.0834	0.0806	0.1853	0.0486	0.0000	0.0000	0.0000	0.0000	0.0000	0.1077	0.1710	0.0644	0.2535	0.0000	0.0868	0.0838	0.1156	0.1163	0.1244	0.0954	0.2222	0.1629	0.0000	0.0000	0.1012	0.0599	0.0428	0.1379	0.0000	0.0000	0.0744	0.0000	0.1653	0.0000	0.1238	0.0000	0.0000	0.1342	0.0000	0.0000	0.0000
ARHGAP36	0.8315	0.0000	0.6046	0.4523	0.0564	0.0909	4.2393	0.1438	0.0547	0.1057	0.3342	1.1964	0.0986	0.0328	0.1341	0.1452	0.0000	0.1059	1.4301	6.0181	0.0000	0.1363	0.0285	0.0550	0.2275	0.0191	0.4079	0.1252	0.0972	0.0356	0.0256	0.0000	0.0000	0.1374	0.0140	0.0226	0.0591	0.0000	0.0244	0.0000	0.1446	0.0000	0.1420	0.0332	0.1523	0.0000	0.2615	0.0338	0.0213
CBL	7.0601	6.3266	6.3230	6.3179	5.4869	9.9695	6.7476	7.0057	10.9705	6.9021	6.8671	10.0590	17.4092	17.3771	18.3624	21.3145	20.7715	7.4136	16.7409	8.7272	30.6254	19.6541	17.6646	6.2975	19.9519	4.4317	21.0560	21.2876	12.7241	36.4761	12.2318	12.0045	11.8560	12.6175	17.7803	12.6746	5.4215	10.9146	7.9193	18.9610	9.5089	9.0987	6.8709	7.6379	10.3347	3.5179	49.2663	17.3146	30.8931
SCN1A-AS1	0.0788	0.0741	0.0307	0.0151	0.0641	0.0812	0.0115	0.0654	0.0044	0.0515	0.0272	0.0259	0.3946	0.0027	0.1925	0.0000	0.2182	0.0861	0.0000	0.2848	0.0378	0.0266	0.0278	0.0491	0.0893	0.0031	0.0862	0.4602	0.0592	0.0955	0.0645	0.0175	0.0836	0.0415	0.0912	0.1359	0.3121	0.1779	0.0040	0.1763	0.5578	0.0342	0.2934	0.0620	0.0681	0.0501	0.2225	0.0055	0.3799
COL4A1	4.8821	0.9773	2.6315	9.6083	7.7076	12.4432	21.4231	6.9212	3.3724	6.2245	2.3894	6.9633	102.8425	145.8164	99.8058	61.8019	182.6351	134.1893	205.2669	22.5786	53.8593	274.4777	103.2742	55.4492	48.4328	95.5412	153.4482	137.2662	133.5024	321.2282	62.1510	174.6424	48.1280	104.0344	256.2292	42.7114	68.9731	60.0459	52.3765	116.6994	13.1139	80.5743	34.0399	34.6014	80.1791	17.3347	249.4430	84.0412	79.9689
DBIL5P	0.3179	0.4188	0.1084	0.2137	0.3018	0.2258	0.1621	0.1980	0.2668	0.1818	0.3137	0.4026	1.4565	0.5081	0.5129	0.6329	0.5629	0.2431	0.3860	0.7752	0.4769	0.2189	0.5714	0.3785	0.5872	0.6561	0.4212	0.4308	0.4179	0.2451	0.2496	0.2683	0.2475	0.6529	0.0322	0.1556	1.2883	1.0252	0.6440	0.4417	0.9328	0.0161	0.2328	0.4374	0.1966	0.4039	0.4059	0.5821	0.1951
CBY1	12.5242	14.7423	9.8843	10.6320	30.1856	12.2801	12.6235	10.3252	9.1428	9.5875	10.1721	10.2029	20.0399	13.2165	10.2927	27.4192	13.7812	18.0604	17.3110	25.2431	13.6356	19.2180	18.4840	16.1816	12.2978	14.7113	8.2433	17.9281	9.4029	13.0194	11.5358	28.6844	13.7830	52.9322	17.4716	19.9611	22.8047	30.9759	16.2494	21.2877	20.3245	7.4364	14.0663	13.7034	16.0882	26.0181	15.8561	15.2646	14.7615
REELD1	0.0188	0.0775	0.1540	0.0181	0.1277	0.0000	0.3840	0.0000	0.0186	0.0000	0.0000	0.0650	0.1005	0.4458	0.2430	0.1973	0.0000	0.0480	0.0381	0.6600	0.0000	0.0000	0.2321	0.0000	0.0258	0.1813	0.0831	0.0000	0.1650	0.1694	0.0348	0.0244	0.0451	0.1067	0.0381	0.0922	0.0402	2.4592	0.0995	0.0951	1.3995	0.0382	0.0551	0.0451	0.1035	0.0897	0.0836	0.1379	0.0866
AC011228.2	0.0000	0.0000	0.0000	0.0000	0.0402	0.0000	0.0000	0.0000	0.0000	0.0000	0.0000	0.0000	0.0000	0.0000	0.0000	0.0000	0.0000	0.0755	0.0000	0.0000	0.0000	0.0000	0.0000	0.0000	0.0000	0.0815	0.0000	0.0000	0.0000	0.0000	0.0000	0.0000	0.0000	0.0000	0.0000	0.0966	0.0000	0.0000	0.0000	0.0000	0.0000	0.0000	0.0000	0.0000	0.0000	0.0000	0.0658	0.0000	0.0000
ZNF169	0.4350	0.4816	0.7056	0.2736	0.6917	0.7049	0.7266	0.4047	0.4739	0.1787	0.4357	0.7080	1.8414	1.2164	2.3354	1.7130	1.5096	0.8601	1.7757	1.5315	1.6109	0.6935	1.1015	0.6994	1.8161	0.8048	0.8169	0.8469	0.9728	1.0698	0.5543	1.0322	0.4761	0.7648	1.0101	1.9457	1.1036	1.1246	1.0304	1.3640	1.4181	0.4483	1.0104	0.6281	0.9378	0.2978	1.4738	1.8218	2.0017
RPL10AP3	0.0000	0.0000	0.0000	0.0000	0.0000	0.0000	0.0000	0.0678	0.0000	0.0000	0.0000	0.0000	0.0581	0.0774	0.1055	0.0000	0.1218	0.0000	0.2646	0.0000	0.0000	0.0000	0.0671	0.1297	0.0000	0.0899	0.0000	0.0000	0.0000	0.0000	0.0000	0.0000	0.0000	0.0000	0.1986	0.0000	0.0000	0.1054	0.1151	0.3302	0.0000	0.0662	0.0000	0.0782	0.1796	0.0000	0.0000	0.2394	0.0000
OBP2B	0.0000	0.0000	0.0000	0.0000	0.1017	0.0000	0.0000	0.0000	0.0000	0.0000	0.0000	0.0000	0.0334	0.0444	0.0605	0.0000	0.1398	0.1911	0.2276	0.0000	0.0000	0.0000	0.0000	0.0000	0.0513	0.1547	0.0000	0.0423	0.0000	0.1445	0.0346	0.3408	0.0000	0.1593	0.0000	0.4894	0.0800	21.5818	0.0660	0.0000	0.0000	0.0380	0.0000	0.0449	0.0000	0.1786	0.0000	0.0458	0.0000
CCDC97	32.2734	33.3147	34.9367	34.8270	41.6589	30.2993	31.6407	46.8935	34.8332	31.9574	47.5749	37.4980	36.2332	35.7036	46.9371	38.5981	31.6988	45.2179	43.5748	50.1096	15.7137	23.7944	31.2156	24.7253	33.0774	25.2047	37.2756	20.5372	36.9043	15.7287	29.1453	45.6528	33.1375	31.2706	34.7391	36.2956	34.8511	32.2997	42.1198	41.5307	68.0298	27.9198	49.6351	36.9063	33.9425	24.0972	27.1530	30.4770	32.5855
NBDY	22.8068	24.0885	18.9157	26.7546	31.6220	20.8590	17.8540	36.5294	18.7254	18.9211	23.3988	22.1689	21.6616	30.9983	43.7256	96.2858	42.1864	40.8978	47.5246	54.4710	43.4013	29.1642	27.7656	49.9989	14.2172	39.5289	31.7693	44.4106	19.2869	33.7588	41.3673	28.5956	24.2010	61.5006	35.7666	40.7300	33.8249	46.4914	22.0148	35.8590	32.4840	27.1649	55.9506	24.9881	25.3641	66.2836	70.9448	19.6085	26.1510
AC078962.1	0.0000	0.0000	0.0000	0.2908	0.6162	0.1655	0.0000	0.0000	0.0000	0.0000	0.0000	0.3487	0.0000	0.1793	0.2443	0.9520	0.2822	0.0000	0.0000	0.2308	0.1817	0.0000	0.1555	0.3005	0.0000	0.0000	0.2229	0.0000	0.5309	0.0000	0.0000	0.1966	0.0000	1.0725	0.0000	0.0000	0.0000	0.2442	0.2668	0.0000	0.1975	0.1534	0.6653	0.1812	0.2081	0.2405	0.0000	0.0000	0.0000
LINC01432	0.0000	0.0000	0.0000	0.0000	0.0000	0.0000	0.0000	0.1274	0.0000	0.0000	0.0000	0.0000	0.0000	0.0000	0.0000	0.0000	0.0000	0.0000	0.0000	0.0000	0.0000	0.0000	0.0000	0.0000	0.0000	0.0000	0.0000	0.0000	0.1076	0.0000	0.0000	0.0000	0.0000	0.0000	0.0000	0.0000	0.0000	0.1980	0.0000	0.0000	0.0000	0.0000	0.0000	0.0000	0.0000	0.0000	0.0000	0.0000	0.0000
IGHEP2	0.1694	0.1953	0.3234	0.5205	0.0000	0.3703	0.1382	0.1055	0.4014	0.1292	0.0000	0.2340	0.7233	0.3610	0.3280	0.0000	0.1263	0.0000	0.0686	0.0000	0.0407	0.3999	0.0000	0.0000	0.0000	0.0932	0.0000	0.1148	0.0594	0.0435	0.0939	0.0880	0.4869	0.0480	0.0000	0.1106	0.0000	0.4370	0.3581	0.1712	0.0884	0.0343	0.0496	0.0811	0.1862	0.1614	0.1128	0.3722	0.9874
COMMD3	5.5853	5.3223	5.4163	3.3778	7.2767	4.4055	4.5594	4.9134	3.3863	3.1717	4.1458	4.4890	7.1329	5.5531	4.6591	6.9112	5.2454	4.1469	3.8563	13.0231	4.9251	4.7295	5.8416	4.5663	4.9934	6.6149	4.1860	3.5920	7.5282	4.3515	5.6334	4.1491	3.1952	12.1461	4.7946	10.6198	5.1583	18.4595	4.2863	8.0720	15.1582	2.1089	3.7566	10.5575	7.6342	12.5938	4.0850	6.2268	4.1372
MIR4503	0.0000	0.0000	0.0000	0.0000	0.0000	0.0000	0.0000	0.0000	0.0000	0.0000	0.0000	0.0000	0.0000	0.0000	0.0000	0.0000	0.0000	0.0000	0.0000	0.0000	0.0000	0.0000	0.0000	0.0000	0.0000	0.0000	0.0000	0.0000	0.0000	0.0000	0.0000	0.0000	0.0000	0.0000	0.0000	0.0000	0.0000	0.0000	0.0000	0.0000	0.0000	0.0000	0.0000	0.0000	0.0000	0.0000	0.0000	0.0000	0.0000
PRR26	0.0092	0.0189	0.0063	0.0442	0.2309	0.0050	0.1032	0.0191	0.0318	0.0175	0.0050	0.0265	0.0123	0.1035	0.0668	0.0771	0.0343	0.0117	0.0652	0.0140	0.0000	0.0634	0.0142	0.0365	0.0000	0.0507	0.0203	0.0728	0.0968	0.0296	0.0425	0.0478	0.0441	0.0261	0.0233	0.0075	0.0000	0.1632	0.1783	0.0232	0.2340	0.0047	0.0135	0.0275	0.0759	0.0365	0.0869	0.0169	0.0071
LINC02667	0.0000	0.0000	0.0000	0.0000	0.0000	0.0000	0.0000	0.0000	0.0000	0.0000	0.0249	0.0000	0.0000	0.0268	0.0000	0.0000	0.0423	0.0000	0.0000	0.0000	0.0000	0.0000	0.0000	0.0000	0.0000	0.0000	0.0000	0.0000	0.0000	0.0000	0.0000	0.0000	0.0000	0.0000	0.0000	0.0000	0.0000	0.0000	0.0399	0.0000	0.0000	0.0000	0.0000	0.0000	0.0000	0.0000	0.0000	0.0000	0.0000
AC107892.1	0.0000	0.0000	0.0000	0.0000	0.0000	0.0000	0.0000	0.0000	0.0000	0.0000	0.0000	0.0000	0.0000	0.0000	0.0252	0.0000	0.0000	0.0000	0.0000	0.0000	0.0000	0.0000	0.0000	0.0000	0.0000	0.0000	0.0000	0.0000	0.0000	0.0000	0.0000	0.0000	0.0000	0.0000	0.0000	0.0000	0.0000	0.0000	0.0275	0.0000	0.0000	0.0000	0.0000	0.0000	0.0000	0.0496	0.0000	0.0000	0.0000
AL591684.2	0.0262	0.0000	0.0000	0.1006	0.0355	0.1145	0.0000	0.1631	0.0259	0.0499	0.0861	0.0301	0.0233	0.1240	0.0845	0.0000	0.0976	0.0000	0.2120	0.0000	0.0943	0.1030	0.0000	0.2598	0.0358	0.1081	0.1156	0.3844	0.0000	0.0000	0.0726	0.0680	0.1255	0.2225	0.1061	0.0855	0.0558	0.1267	0.0000	0.0661	0.1366	0.0000	0.0383	0.1253	0.0360	0.0832	0.3780	0.0320	0.0000
AC092813.1	0.0000	0.0000	0.0000	0.0000	0.0000	0.0000	0.0000	0.0000	0.0000	0.0000	0.0000	0.0000	0.0181	0.0240	0.0000	0.0850	0.0000	0.0000	0.0000	0.0309	0.0000	0.0000	0.0000	0.0805	0.0000	0.0000	0.0000	0.0000	0.0000	0.0000	0.0000	0.0000	0.0000	0.0000	0.0000	0.0000	0.0000	0.0000	0.0000	0.0000	0.0000	0.0000	0.0000	0.0000	0.0000	0.0000	0.0000	0.0000	0.0000
LYRM2	8.8155	8.6387	11.9118	6.4195	13.4860	9.3655	10.7204	10.4456	8.0486	6.1158	8.5393	9.1487	13.0823	12.7003	14.7840	5.8692	13.0003	12.4270	10.4926	15.3616	15.5808	9.0618	13.7492	8.9152	16.6227	6.5193	23.9363	12.9400	10.7132	19.9329	11.6237	9.5089	8.3717	10.2136	9.1101	14.1431	14.0710	13.6122	9.0468	17.8058	17.9745	6.8732	10.3586	9.4134	10.6300	2.7343	11.9055	10.5025	19.8641
AC114498.1	0.0000	0.0000	0.0000	0.0000	0.0000	0.0000	0.0000	0.0000	0.0000	0.0000	0.0000	0.0000	0.0000	0.0000	0.0000	0.0000	0.0000	0.0000	0.0000	0.0000	0.0000	0.0000	0.0000	0.0000	0.0000	0.0000	0.0000	0.0000	0.0000	0.0000	0.0000	0.0000	0.0000	0.0000	0.0000	0.0000	0.0000	0.0000	0.0000	0.0000	0.0000	0.0000	0.0000	0.0000	0.0000	0.0000	0.0000	0.0000	0.0000
RNU6-957P	0.0000	0.0000	0.0000	0.0000	0.0000	0.0000	0.0000	0.0000	0.0000	0.0000	0.0000	0.0000	0.0000	0.0000	0.0000	0.0000	0.0000	0.0000	0.0000	0.0000	0.0000	0.0000	0.0000	0.0000	0.0000	0.0000	0.0000	0.0000	0.0000	0.0000	0.0000	0.0000	0.0000	0.0000	0.0000	0.0000	0.0000	0.0000	0.0000	0.0000	0.0000	0.0000	0.0000	0.0000	0.0000	0.0000	0.0000	0.0000	0.0000
AC073389.1	0.4818	0.7492	0.5109	0.9765	2.1780	0.7020	0.8188	0.8332	0.4227	0.3061	0.2347	0.6162	0.9999	1.1406	0.4318	0.7851	0.3990	2.1827	0.7582	2.2839	0.5138	0.9477	0.8246	0.8496	1.9772	0.8101	2.8365	0.5440	2.6270	1.1006	1.1868	1.1815	0.8334	1.2889	2.2766	1.0481	0.7991	2.1577	0.2829	3.1098	2.5826	0.4338	1.1758	0.4483	1.3240	1.7001	1.3669	0.9801	1.0674
PTPRK	12.6347	12.3502	12.6547	19.6835	28.4061	30.3620	11.9565	39.5538	17.7520	8.6288	31.0556	30.7507	27.5059	44.6269	53.4672	37.0907	38.6517	52.1036	57.4355	41.7272	50.4627	184.5798	32.0168	97.0364	56.6983	15.5995	34.1022	44.6446	27.7284	57.5563	64.7139	68.2229	27.2274	68.2803	124.8101	28.9986	35.8206	19.5800	24.5610	91.2522	54.9318	15.6270	56.7377	14.6363	28.4654	15.0795	63.1237	55.7455	124.8198
RNASEH1P1	0.0000	0.0000	0.0000	0.0000	0.0000	0.0000	0.0000	0.0000	0.0000	0.0000	0.0000	0.0000	0.0000	0.0000	0.0000	0.0000	0.0000	0.0000	0.2321	0.0000	0.0000	0.0000	1.8849	0.0000	0.0000	0.5523	1.0130	0.0000	0.7037	0.0000	0.1060	0.0000	0.0000	0.0000	0.4065	0.0000	0.0000	0.3699	0.1010	0.1449	0.0000	0.0000	0.0000	0.0000	0.0000	0.0000	0.0000	0.0000	0.0000
ELK1P1	0.0000	0.0000	0.0000	0.0000	0.0000	0.0000	0.0000	0.0000	0.0000	0.0000	0.0000	0.0000	0.0000	0.1737	0.0000	0.1537	0.0000	0.0000	0.0000	0.0000	0.0000	0.0000	0.0000	0.0000	0.0000	0.0000	0.0000	0.0000	0.0000	0.0000	0.0000	0.0000	0.0000	0.0000	0.0000	0.1197	0.0000	0.0000	0.2585	0.0000	0.0000	0.0000	0.0000	0.0000	0.0000	0.1165	0.0815	0.0000	0.0000
AC006272.2	0.0000	0.0000	0.0000	0.0000	0.0000	0.0000	0.0000	0.0000	0.0000	0.0000	0.0000	0.0000	0.0000	0.0000	0.0000	0.0000	0.0000	0.0000	0.0000	0.0000	0.0000	0.0000	0.0000	0.0000	0.0000	0.0000	0.0000	0.0000	0.0000	0.0000	0.0000	0.0000	0.0000	0.0000	0.0000	0.0000	0.0000	0.0000	0.0000	0.0000	0.0000	0.0000	0.0000	0.0000	0.0000	0.0000	0.0000	0.0000	0.0000
TMEM98	9.1070	8.0445	9.3066	11.7917	45.0871	7.5672	13.4198	25.0297	9.1926	6.1620	15.4327	19.1070	32.9653	6.3906	29.7023	48.2549	45.5795	28.0181	23.0934	7.6512	8.3480	6.5689	23.2814	9.1480	2.3345	17.6303	12.8127	2.9738	16.2635	36.5840	11.3912	49.5310	2.3876	24.3094	19.4316	29.5972	12.6151	80.3611	2.9336	26.6293	17.6197	7.0483	12.3143	26.8246	6.3244	4.5339	10.0741	8.4821	15.8936
AC245047.1	0.0000	0.0000	0.0000	0.0000	0.0000	0.0000	0.0000	0.0000	0.0000	0.0000	0.0000	0.0000	0.0000	0.0577	0.0000	0.0000	0.0000	0.0000	0.0000	0.0000	0.0000	0.0000	0.0000	0.0000	0.0000	0.0000	0.0000	0.0000	0.0000	0.1253	0.0000	0.0000	0.0000	0.0000	0.0000	0.0000	0.0000	0.0000	0.0000	0.0000	0.0000	0.0000	0.0714	0.0000	0.0000	0.0000	0.0000	0.0000	0.0000
RN7SKP253	0.0000	0.0000	0.0000	0.0000	0.1868	0.0000	0.0000	0.0000	0.0000	0.0000	0.0000	0.0000	0.1225	0.0000	0.0000	0.0000	0.0000	0.0000	0.0000	0.0000	0.0000	0.2709	0.0000	0.0000	0.0000	0.0000	0.0000	0.0000	0.2414	0.1770	0.0000	0.0000	0.0000	0.0000	0.0000	0.0000	0.0000	0.0000	0.0000	0.0000	0.1796	0.0000	0.0000	0.0000	0.0000	0.0000	0.0000	0.0000	0.0000
CCL23	3.8427	0.8971	5.0827	1.1563	15.0903	0.6268	5.3807	0.8332	5.7750	4.0452	0.8173	1.0564	0.1020	1.2221	5.4592	0.6009	0.9620	0.4385	0.6963	1.1361	0.2065	0.4513	2.8863	0.4552	0.1569	0.1578	0.6754	0.3886	0.9047	0.2211	0.3179	0.0745	2.6787	1.0560	0.0581	0.5615	0.2446	0.0925	0.5051	2.4627	0.8974	0.6391	0.5039	0.1372	2.9947	0.0000	6.2401	0.5600	0.1759
CICP27	0.0112	0.0827	0.0152	0.0322	0.0303	0.0610	0.0000	0.0116	0.0220	0.0000	0.0367	0.1414	0.0000	0.0132	0.0540	0.0468	0.0416	0.0000	0.0452	0.0170	0.0000	0.0220	0.0803	0.0000	0.0153	0.0768	0.0329	0.0126	0.0391	0.0287	0.0722	0.0000	0.0535	0.0158	0.0113	0.0000	0.0000	0.1260	0.0787	0.0564	0.0728	0.0113	0.3433	0.0000	0.0153	0.0709	0.2107	0.0000	0.1027
DUSP7	81.4128	44.9854	92.0101	49.6791	15.8417	46.3828	19.6736	95.2128	59.6551	54.7209	67.7966	46.1647	79.6030	50.8571	60.9543	33.1416	60.5766	59.7851	76.1042	99.0846	140.3797	102.9746	79.0014	110.3321	98.5127	78.8184	44.2084	71.8563	60.1677	121.9611	83.4441	69.4609	127.7842	40.4130	144.0145	79.5765	101.1289	22.8876	21.4865	77.2481	62.7146	67.3121	66.4827	98.6334	95.9286	46.9553	254.0664	72.9724	115.1292
EPB41L2	7.2701	7.6114	8.1802	8.4922	5.2068	9.1930	26.9169	5.6312	9.0697	5.3689	7.3002	8.6778	35.9549	19.0721	23.7771	23.3033	7.4929	12.3378	25.0584	18.6940	8.6787	12.7929	8.5634	3.9271	18.7849	8.2373	16.1513	15.8085	14.7947	38.0419	7.7177	15.6330	3.6396	13.1061	10.3136	14.9501	2.9548	22.0936	18.4998	36.4242	5.8179	7.5615	6.3041	4.5830	10.1652	2.4032	24.7402	4.0669	37.3614
TBC1D22B	20.8359	21.0091	17.3794	27.5806	23.6401	25.4560	15.2804	26.2253	26.4902	19.6831	24.0385	26.6887	35.6462	22.7440	25.5232	36.2911	17.7083	17.8565	16.8399	21.1101	34.4401	28.6797	19.1010	21.0714	28.8391	18.4837	14.2936	17.0451	19.0456	11.4206	21.4162	45.8350	23.8629	28.3089	18.2225	17.7298	16.6987	12.5060	12.4497	17.7910	24.0267	12.2539	17.5142	14.2203	14.0192	13.6249	20.4434	20.0603	20.2871
AUH	9.1395	8.1125	14.0757	8.9370	21.9848	9.3505	16.8179	16.4500	10.0060	6.7393	14.4502	12.2530	12.0775	14.2917	14.8054	16.0371	15.5604	12.1730	18.8745	15.2734	10.2667	18.5710	12.8241	13.1704	17.7761	9.9603	17.7979	9.6193	10.8108	18.7523	7.6957	10.8402	10.4271	14.1962	17.6138	18.6244	17.6056	17.1915	20.8345	16.8623	18.5623	9.1065	7.4075	7.5140	8.8113	8.6302	20.4810	27.4983	18.8926
EMC8	14.6795	14.7338	12.3083	8.6877	13.5212	10.1432	9.2924	17.6264	10.5941	10.3093	13.7707	11.4039	10.9865	15.3349	12.5498	24.4822	13.2544	41.5371	15.7195	24.5134	46.7832	24.0680	29.6086	21.5437	24.8154	26.3536	25.5478	24.1525	22.2224	18.1698	17.5004	26.8629	20.1399	32.1081	27.1132	21.0844	19.1622	44.4689	10.6257	20.9048	28.6217	9.8106	18.8763	21.5494	23.1516	31.4949	23.8640	24.2344	16.6227
MIR377	0.0000	0.0000	0.0000	0.0000	0.0000	0.0000	0.0000	0.0000	0.0000	0.0000	0.0000	0.0000	0.0000	0.0000	0.0000	0.0000	0.0000	0.0000	0.0000	0.0000	0.0000	0.0000	0.0000	0.0000	0.0000	0.0000	0.0000	0.0000	0.0000	0.0000	0.0000	0.0000	0.0000	0.0000	0.0000	0.0000	0.0000	0.0000	0.0000	0.0000	0.0000	0.0000	0.0000	0.0000	0.0000	0.0000	0.0000	0.0000	0.0000
LINC01654	0.0000	0.0000	0.0000	0.0000	0.0000	0.0000	0.0000	0.0000	0.0000	0.0000	0.0000	0.0000	0.0000	0.0204	0.0278	0.0000	0.0000	0.0000	0.0000	0.0000	0.0000	0.0000	0.0000	0.0000	0.0000	0.0000	0.0000	0.0000	0.0000	0.0000	0.0000	0.0000	0.0000	0.0000	0.0000	0.0000	0.0000	0.0000	0.4247	0.0000	0.0000	0.0000	0.0000	0.0000	0.0000	0.0000	0.0000	0.0000	0.0000
AC025178.1	0.3062	0.3361	0.2783	0.3919	0.6228	0.4461	0.1561	0.3706	0.3022	0.0000	0.0000	0.1175	0.2269	0.1812	0.4116	0.4277	0.4755	0.0000	0.6195	1.0108	0.0612	0.3011	0.1572	0.4049	0.6980	1.0530	0.3755	0.2881	0.5366	0.1311	0.9899	0.4637	0.1222	0.6504	0.7234	1.0823	0.5441	2.2213	0.8089	0.3867	1.6634	0.3619	0.1494	1.0377	0.3506	1.1344	0.4532	0.3114	0.3913
SLC14A2	0.0180	0.0296	0.1103	0.0604	0.0244	0.0491	0.2016	0.0093	0.0266	0.0171	0.0394	0.1138	0.0560	0.1596	0.1885	0.0000	0.0000	0.2748	0.1818	0.0274	0.0431	0.0354	0.0461	0.0357	0.0738	0.1113	0.0397	0.0710	0.0472	0.6235	0.0249	0.0000	0.0108	0.2164	0.0364	0.4545	0.0192	0.1014	0.0475	0.1135	0.0000	0.1092	0.0395	0.0322	0.0000	0.0571	0.0399	0.0768	0.0138
GAGE12C	0.0000	0.0000	0.0000	0.0000	0.0000	0.0000	0.0000	0.0000	0.0000	0.0000	0.0000	0.0000	0.0000	0.0000	0.0000	0.0000	0.0000	0.0000	0.0000	0.0000	0.0000	0.0000	0.0000	0.0000	0.0000	0.0000	0.0000	0.0000	0.0000	0.0000	0.0000	0.0000	0.0000	0.0000	0.0000	0.0000	0.0000	0.0000	0.0000	0.0000	0.0000	0.0000	0.0000	0.0000	0.0000	0.0000	0.0000	0.0000	0.0000
RNU6-163P	0.0000	0.0000	0.0000	0.0000	0.0000	0.0000	0.0000	0.0000	0.0000	0.0000	0.0000	0.0000	0.0000	0.0000	0.0000	0.0000	0.0000	0.0000	0.0000	0.0000	0.0000	0.0000	0.0000	0.0000	0.0000	0.0000	0.0000	0.0000	0.0000	0.0000	0.0000	0.0000	0.0000	0.0000	0.0000	0.0000	0.0000	0.0000	0.0000	0.0000	0.0000	0.0000	0.0000	0.0000	0.0000	0.0000	0.0000	0.0000	0.0000
AC138915.1	0.0000	0.0000	0.0000	0.0000	0.0000	0.0000	0.0000	0.0000	0.0000	0.0000	0.0000	0.0000	0.0000	0.0000	0.0000	0.0000	0.0000	0.0000	0.0000	0.0000	0.0000	0.0000	0.0000	0.0000	0.0000	0.0000	0.0000	0.0000	0.0000	0.0000	0.0000	0.0000	0.0000	0.0000	0.0000	0.0000	0.0000	0.0000	0.0000	0.0000	0.0000	0.0000	0.0000	0.0000	0.0000	0.0000	0.0000	0.0000	0.0000
LTBP3	8.7187	7.1055	11.9031	16.9630	16.2904	6.4084	53.8283	11.4463	8.3667	9.4839	16.1949	14.3140	33.2982	15.2665	48.6161	84.5417	62.3849	38.0075	43.1824	30.2643	10.1886	15.5436	46.1056	11.0098	7.7658	20.5116	13.3434	12.0416	20.7868	22.9861	12.6425	46.9853	5.0988	79.3865	60.5385	24.4958	9.8704	43.3605	23.0246	38.3847	32.4055	17.2048	24.1210	19.4391	16.1430	37.6601	22.4790	14.3010	12.3759
AP001042.2	0.0874	0.0000	0.0000	0.0000	0.1185	0.0000	0.0000	0.0000	0.0863	0.0833	0.0958	0.0000	0.0000	0.0000	0.1410	0.0000	0.0000	0.4454	0.0000	0.0000	0.0000	0.0000	0.0897	0.1734	0.0000	0.0000	0.0000	0.2960	0.0000	0.0000	0.2422	0.0000	0.0000	0.0000	0.0885	0.0000	0.0000	0.1409	0.0000	0.0000	0.2279	0.0000	0.2559	0.3136	0.0000	0.2775	0.0000	0.1067	0.0000
ZNF727	0.2610	0.1570	0.1574	0.1012	0.2383	0.1097	0.7217	0.1094	0.2131	0.0957	0.2476	0.4796	0.0804	0.3922	0.2591	1.6197	0.0094	0.0895	0.2743	0.0153	0.0000	0.0790	0.2629	0.0398	0.0687	0.1519	0.3177	0.0340	0.7038	0.0645	1.4375	3.2585	0.0601	0.2062	0.0203	0.4586	0.0107	0.2914	0.0177	2.0540	0.0785	0.2543	0.0147	0.0300	0.0345	0.0558	0.3678	0.0368	0.0308
LCEP2	0.0000	0.0000	0.0000	0.0000	0.0000	0.0000	0.0000	0.0000	0.0000	0.0000	0.0000	0.0000	0.0000	0.0000	0.0000	0.0000	0.0000	0.0000	0.0000	0.0000	0.0000	0.0000	0.0000	0.0000	0.0000	0.0000	0.0000	0.0000	0.0000	0.0000	0.0000	0.0000	0.0000	0.0000	0.0000	0.0000	0.0000	0.0000	0.0000	0.0000	0.0000	0.1228	0.0000	0.1450	0.0000	0.0000	0.0000	0.0000	0.0000
ZNF30-AS1	0.0000	0.1121	0.5570	0.0000	0.1847	0.1488	0.1389	0.0707	0.0000	0.0000	0.0746	0.0784	0.0606	0.0000	0.4394	0.1427	0.5076	0.0000	0.2756	0.5188	0.0000	0.0000	0.0699	0.0000	0.0931	0.2810	0.0000	0.0000	0.0000	0.0000	0.1258	0.3536	0.0000	0.2893	0.0689	0.1111	0.0000	0.6587	0.0000	0.0000	0.1776	0.0000	0.0000	0.5702	0.0000	0.0000	0.0000	0.0831	0.1044
LINC00304	0.0107	0.0000	0.0000	0.0000	0.0146	0.0000	0.0219	0.0000	0.0000	0.0000	0.0000	0.0124	0.0096	0.0127	0.1213	0.0000	0.0601	0.0000	0.0000	0.0164	0.0000	0.0000	0.0221	0.0000	0.0147	0.0148	0.0000	0.0121	0.0188	0.0000	0.0397	0.0279	0.0129	0.0609	0.0435	0.0526	0.0000	0.0346	0.0000	0.0543	0.1121	0.0109	0.0000	0.0000	0.0148	0.0171	0.0119	0.0000	0.0165
AC093730.1	0.0000	0.0000	0.0000	0.0000	0.0000	0.0000	0.0000	0.0000	0.0000	0.0000	0.0000	0.0000	0.0000	0.0000	0.0000	0.0000	0.0000	0.0000	0.0620	0.2333	0.0000	1.5659	0.0000	0.2430	0.0000	0.0000	0.0000	0.0000	0.0000	0.0000	0.1697	0.0000	0.0000	0.0000	0.0310	0.0000	0.0000	0.1975	0.0000	0.0000	0.0000	0.0000	0.0000	0.0000	0.0000	0.0000	0.0000	0.0000	0.0000
AL136985.2	0.0795	0.1310	0.1084	0.1527	0.4315	0.2608	0.3245	0.0825	0.1570	0.0758	0.1744	0.3663	0.2830	0.4708	0.2567	0.0000	0.0000	0.4054	0.4829	0.2424	0.0954	0.4694	0.3268	0.3156	0.1088	0.3283	0.0000	0.8084	0.8365	0.2044	0.5144	0.3098	0.5716	1.2393	1.3693	0.5191	1.3571	0.1283	0.7005	0.2009	0.3112	0.2418	0.4659	0.1903	0.4372	0.5053	0.3532	0.5825	0.1220
VN1R85P	0.0000	0.0000	0.0000	0.0959	0.0000	0.0000	1.3243	0.0000	0.0000	0.0000	0.0000	0.0000	1.4218	0.0000	0.3223	0.0000	0.0000	0.0000	0.2021	0.0000	0.0000	0.0000	0.0000	0.0000	0.0000	0.2749	0.0000	0.0000	0.1751	0.0000	0.0000	0.5188	0.2393	0.0000	0.0000	0.1630	0.0000	0.0000	0.0000	0.0000	0.0000	0.1012	0.0000	0.0000	0.0000	0.0000	0.0000	0.0000	0.0000
TICAM2	0.0125	0.0206	0.0341	0.0120	0.0340	0.0137	0.0383	0.0000	0.0000	0.0358	0.0137	0.0288	0.0223	0.0593	0.0404	0.0262	0.0233	0.0319	0.0253	0.0763	0.0150	0.0493	0.0514	0.0497	0.0343	0.0172	0.0369	0.0283	0.0659	0.0483	0.0116	0.0650	0.0300	0.0355	0.0000	0.0204	0.0801	0.0000	0.0221	0.0316	0.0000	0.0381	0.0367	0.0150	0.0344	0.0597	0.1529	0.0459	0.0576
AC132216.1	0.0000	0.0000	0.0000	0.0000	0.0000	0.0000	0.0000	0.0000	0.0000	0.0000	0.0000	0.0000	0.0000	0.0000	0.0000	0.0000	0.0000	0.0000	0.0000	0.0000	0.0000	0.0000	0.0000	0.0000	0.0000	0.0000	0.0000	0.0000	0.0000	0.0000	0.0000	0.0000	0.0000	0.0000	0.0000	0.0000	0.0000	0.0000	0.0000	0.0000	0.0000	0.0000	0.0000	0.0000	0.0000	0.0000	0.0000	0.0000	0.0000
HIC2	2.8403	2.7972	2.2082	3.9212	1.7111	3.5271	2.9801	1.9729	6.2043	3.1601	2.7789	3.4453	5.5645	2.0215	7.2993	9.0128	8.3552	3.4397	2.6718	2.2623	7.9354	1.0043	5.4964	2.2121	3.3315	3.0920	3.8955	2.7499	5.0912	5.9045	4.4072	3.8475	3.3452	4.7292	15.2414	3.0830	6.5576	5.2511	4.1551	4.7135	3.5045	1.2484	1.7873	5.0195	3.2011	1.8917	7.2772	3.4023	2.8892
THEGL	0.0474	0.0585	0.0969	0.0000	0.0000	0.0259	0.0967	0.0246	0.0468	0.0452	0.0519	0.1091	0.0211	0.0280	0.1911	0.0000	0.0000	0.1812	0.2877	0.2166	0.0284	0.3263	0.0730	0.0940	0.0648	0.1630	0.1395	0.0268	0.1246	0.0304	0.4597	0.1231	0.0851	0.0000	0.3119	0.0387	0.0000	0.0764	0.1669	0.0000	0.0309	0.0480	0.0347	0.0567	0.0000	0.0000	0.4209	0.0868	0.0000
EMP1	2433.0770	1967.8155	1244.7586	2069.2043	38.7208	3590.2413	876.1687	1184.7964	2110.5507	1849.9600	1408.9838	1957.4578	61.7964	36.9227	163.2409	45.9109	97.0077	303.6409	123.6587	46.5847	596.3186	121.6487	415.0624	310.2740	147.4544	60.7806	97.9765	30.8152	192.4643	655.1311	165.0884	123.2197	961.4794	223.2205	93.5830	281.5430	105.7593	42.1253	33.8761	202.5635	218.5270	109.9701	135.3494	106.7612	104.5506	54.8958	181.0775	134.8763	90.6059
OR8G1	0.0000	0.0000	0.0000	0.0000	0.0000	0.0000	0.0000	0.0000	0.0000	0.0000	0.0000	0.0000	0.0000	0.0000	0.0000	0.0000	0.0314	0.0000	0.0170	0.0898	0.0000	0.0000	0.0000	0.0000	0.0000	0.0000	0.0000	0.0000	0.0000	0.0000	0.0000	0.0000	0.0000	0.0000	0.0000	0.0000	0.0000	0.0814	0.0000	0.0000	0.0000	0.0000	0.0000	0.0000	0.0000	0.0134	0.0187	0.0000	0.0000
AL136295.3	0.0000	0.0000	0.0000	0.0000	0.0000	0.0000	0.0000	0.0000	0.0000	0.0000	0.0000	0.0000	0.0000	0.0000	0.0000	0.0000	0.0000	0.0000	0.0000	0.0000	0.0000	0.0000	0.0000	0.0000	0.0000	0.0000	0.0000	0.0000	0.0000	0.0000	0.0000	0.0000	0.0000	0.0000	0.0000	0.0000	0.0000	0.0000	0.0000	0.0000	0.0000	0.0000	0.0000	0.0000	0.0000	0.0000	0.0000	0.0000	0.0000
RN7SL87P	0.0000	0.0000	0.0000	0.0000	0.2004	0.0000	0.0000	0.0000	0.0000	0.0000	0.1620	0.0000	0.0000	0.0000	0.0000	0.0000	0.0000	0.0000	0.0000	0.0000	0.0000	0.0000	0.0000	0.0000	0.0000	0.0000	0.0000	0.0000	0.0000	0.0000	0.0000	0.0000	0.0000	0.0000	0.0000	0.0000	0.0000	0.0000	0.0000	0.0000	0.0000	0.0000	0.0000	0.0000	0.2030	0.0000	0.1640	0.0000	0.0000
EDNRB	2.5725	0.4686	2.2554	1.1074	2.6141	0.6054	7.1425	1.0709	4.1876	2.2205	1.1729	2.4198	3.9759	5.4168	6.7212	4.8496	4.2426	3.6745	4.2535	0.9713	1.5115	5.9564	4.2787	1.3851	1.7232	1.7852	1.3068	7.4720	4.0832	5.0708	1.8296	2.8079	2.3356	3.5145	0.2305	0.5324	0.9548	3.1689	1.4168	2.3384	1.5634	3.8593	0.5112	1.7430	1.8352	0.2651	8.9471	4.2144	1.0010
GRPEL2-AS1	0.0000	0.0874	0.0000	0.0000	0.0000	0.0000	0.4329	0.0000	0.0000	0.2023	0.0000	0.2443	0.1888	0.0000	0.1712	0.6671	0.1978	0.2705	0.0000	0.3234	0.0000	0.0000	0.0000	0.4211	0.0000	0.4380	0.0000	0.1198	0.1860	0.0000	0.5882	0.0000	0.7626	0.0000	0.0000	0.0000	0.0000	0.0000	0.0000	0.0000	0.0000	0.5376	0.1554	0.1270	0.1458	0.0000	0.1178	0.1295	0.0000
GRPEL2	35.2378	39.2849	23.6074	20.0820	6.8439	39.2548	9.6928	15.8590	76.5487	50.1716	19.8566	33.5805	16.1477	12.4832	11.4817	25.8892	23.8340	12.0506	11.6340	9.9054	59.3594	19.3238	18.6140	24.3609	35.6227	16.2164	57.5925	15.5613	15.8662	29.6263	31.8484	10.1900	37.3670	11.6620	19.2104	20.3167	15.0745	20.6045	12.4676	16.7841	8.6394	26.7907	12.2123	15.4149	18.7639	11.8365	14.6796	18.2315	14.3131
C2orf83	0.0000	0.0000	0.0000	0.0000	0.0000	0.0000	0.0000	0.0000	0.0000	0.0000	0.0000	0.0000	0.0000	0.0289	0.0000	0.0000	0.0000	0.0000	0.0000	0.0000	0.0146	0.0000	0.0000	0.0000	0.0000	0.0000	0.0359	0.0000	0.0000	0.0314	0.0000	0.0000	0.0000	0.0000	0.0000	0.0199	0.0260	0.0394	0.0215	0.0000	0.0000	0.0000	0.0000	0.0000	0.0000	0.0000	0.0000	0.0000	0.0000
FAM185BP	0.4972	0.6003	0.8134	0.6682	0.8091	0.3984	1.1491	0.5503	0.3272	0.2211	0.3633	0.8012	0.8550	1.1378	2.5131	1.8056	0.5559	0.7602	3.2863	0.7576	0.7158	0.5216	1.1233	0.1973	1.0882	1.4135	2.7319	0.6362	0.9294	1.2351	1.2247	0.7315	0.5557	1.0797	0.6712	1.0275	1.5550	0.2672	0.2335	1.1720	1.4694	0.9066	0.9221	0.4758	0.8197	0.4737	0.7359	1.1732	0.9150
GTF3C6P1	0.0000	0.0000	0.0000	0.0000	0.0000	0.0000	0.0000	0.0000	0.0000	0.0000	0.0000	0.0000	0.0000	0.0000	0.0000	0.0000	0.0000	0.0000	0.0000	0.0000	0.0000	0.0000	0.0000	0.0000	0.0000	0.0000	0.0000	0.0000	0.0000	0.0000	0.0000	0.0000	0.0000	0.0000	0.0000	0.0000	0.1418	0.0000	0.0000	0.0000	0.0000	0.0000	0.0000	0.0000	0.0000	0.0000	0.0000	0.0000	0.0000
YWHAQP9	0.0000	0.0000	0.0000	0.0000	0.0000	0.0000	0.0000	0.0000	0.0000	0.0000	0.0000	0.0000	0.0000	0.0000	0.1341	0.0000	0.0000	0.0000	0.0000	0.0000	0.0000	0.0000	0.0000	0.0000	0.0000	0.1143	0.0000	0.0000	0.0000	0.0000	0.0000	0.0000	0.0000	0.0000	0.0000	0.0000	0.0000	0.0000	0.0000	0.0000	0.0000	0.0000	0.0000	0.0000	0.0000	0.1320	0.0000	0.1015	0.0000
AC138647.1	0.0000	0.0000	0.0000	0.0000	0.0000	0.0000	0.0000	0.0000	0.0000	0.0000	0.0000	0.0000	0.0000	0.0000	0.0000	0.0000	0.0000	0.0000	0.0000	0.0000	0.0000	0.0000	0.0000	0.0000	0.0000	0.0000	0.0000	0.0000	0.0000	0.0000	0.0000	0.0000	0.0000	0.0000	0.0000	0.0000	0.0000	0.0000	0.0000	0.0000	0.0000	0.0000	0.0000	0.0000	0.0000	0.1024	0.0000	0.0000	0.0000
MTND3P10	0.0000	0.0000	0.1701	0.0000	0.0000	0.0000	0.0000	0.0000	0.0000	0.0000	0.0000	0.0000	0.0000	0.2955	0.0000	0.0000	0.2326	0.0000	0.0000	0.0000	0.0000	0.0000	0.0000	0.0000	0.1707	0.1717	0.0000	0.0000	0.2187	0.1604	0.2306	0.0000	0.0000	0.0000	0.1264	0.2036	0.0000	0.2012	0.0000	0.0000	0.1627	0.0000	0.0000	0.0000	0.0000	0.1982	0.1386	0.0000	0.0000
GARS1-DT	0.7320	0.7074	0.5999	0.6762	0.7807	1.0660	0.9948	0.4709	0.7171	0.5605	0.5506	1.0863	1.0203	1.4774	1.5872	1.5337	1.9005	0.8569	1.7752	1.5223	0.3819	0.6723	1.2051	1.1942	1.2209	1.9588	1.5662	1.0624	1.3072	1.1202	1.4124	0.6198	0.8584	0.5742	1.1083	1.5261	1.2216	1.5907	0.7336	1.3665	0.9995	0.9588	1.5845	0.6572	1.0020	1.3491	2.3365	1.2954	2.4725
AC027343.3	0.0000	0.0000	0.0000	0.0000	0.0000	0.0000	0.0000	0.0000	0.0000	0.0000	0.0000	0.0000	0.0000	0.0000	0.0000	0.0000	0.0000	0.0000	0.0000	0.0000	0.0000	0.0000	0.0000	0.0000	0.0000	0.0000	0.0000	0.0000	0.0000	0.0000	0.0000	0.0000	0.0000	0.0000	0.0000	0.0000	0.0000	0.0000	0.0000	0.0000	0.0000	0.0000	0.0000	0.0000	0.0000	0.0000	0.0000	0.0000	0.0000
PSMC1P13	0.0000	0.0000	0.0000	0.0000	0.0000	0.0000	0.0000	0.0000	0.0000	0.0000	0.0000	0.0000	0.0000	0.0000	0.0000	0.0000	0.0000	0.0000	0.0000	0.0000	0.0000	0.0000	0.0000	0.0000	0.0000	0.0000	0.0000	0.0000	0.0000	0.0000	0.0000	0.0000	0.0000	0.0000	0.0000	0.0000	0.0000	0.0000	0.0000	0.0000	0.0000	0.0000	0.0000	0.0000	0.0000	0.0000	0.0000	0.0000	0.0000
CDCA4	32.5783	31.5576	21.0941	27.7390	13.6511	24.7917	11.0797	24.4068	32.5204	21.4074	30.8895	21.6935	62.8906	50.6036	43.7800	72.5229	54.9786	54.2275	63.0031	61.8808	67.9168	138.6745	33.0297	71.1533	75.0295	53.1648	27.3789	70.6284	46.0386	36.3904	37.9473	90.5954	56.1275	67.6112	85.6556	49.4668	150.2204	33.5785	29.3953	29.2440	69.7941	25.7832	40.6280	31.3617	61.4133	31.2769	92.6976	73.4598	48.4483
NBPF10	0.4711	0.5245	0.2828	0.6572	0.2853	0.5991	0.3958	0.2398	0.4212	0.3333	0.4515	0.7129	0.2636	0.5402	0.3968	0.2918	0.1988	0.2039	0.7735	0.5599	0.5404	0.4722	0.2891	0.3292	0.2797	0.1997	0.1963	0.5320	0.4155	0.3808	0.3531	0.2808	0.4897	0.0755	0.5011	0.1982	0.0758	0.3058	0.3288	0.3218	1.4334	0.3272	0.1822	0.2446	0.2076	0.1129	1.6580	0.3291	0.7544
AC011330.3	0.0000	0.0000	0.0000	0.0000	0.0000	0.0000	0.0000	0.0000	0.0000	0.0000	0.0000	0.0000	0.0000	0.0000	0.0000	0.0000	0.0000	0.0000	0.0000	0.0000	0.0000	0.0000	0.0000	0.0000	0.0000	0.0000	0.0000	0.0000	0.0000	0.0325	0.0000	0.0000	0.0000	0.0000	0.0000	0.0000	0.0000	0.0000	0.0000	0.0000	0.0330	0.0000	0.0000	0.0000	0.0000	0.0000	0.0000	0.0000	0.0000
AC083799.1	24.5520	18.4417	20.3391	18.8124	22.7060	20.7999	11.7314	22.5165	16.7580	13.0153	18.0956	16.4737	27.7465	40.8000	35.0829	28.7106	37.7372	26.6966	27.6324	69.4084	65.8765	18.8595	24.0145	29.7832	49.1319	27.8575	55.9619	31.7368	21.8846	21.2134	11.0161	29.6898	34.4990	21.6589	17.9470	63.6361	54.0541	39.5853	15.4035	50.9107	25.6111	5.9221	17.1199	19.1335	34.8923	41.8835	21.9617	32.1938	14.7761
AC021573.1	0.0434	0.0179	0.0888	0.0000	0.1472	0.1186	0.0221	0.0000	0.0000	0.0207	0.0714	0.1499	0.1158	0.0514	0.1751	0.0000	0.2022	0.1106	0.0439	0.0661	0.0000	0.0000	0.0000	0.0000	0.0297	0.0000	0.1278	0.0490	0.0380	0.2231	0.0000	0.0000	0.0000	0.1844	0.0439	0.0708	0.2314	0.1050	0.0382	0.0548	0.0000	0.0000	0.0318	0.0000	0.0000	0.3791	0.0241	0.0000	0.0000
AC017037.1	0.0000	0.0000	0.0000	0.0000	0.0000	0.0000	0.0000	0.0000	0.0000	0.0000	0.0000	0.0000	0.0000	0.1070	0.0000	0.0000	0.0000	0.0000	0.0000	0.0000	0.0000	0.0000	0.0000	0.0000	0.0000	0.0000	0.0000	0.0000	0.0000	0.0000	0.0000	0.1173	0.0000	0.0000	0.0000	0.0000	0.0000	0.0000	0.0000	0.0000	0.0000	0.0000	0.0000	0.0000	0.0000	0.0000	0.0000	0.0000	0.0000
GPR6	0.0000	0.0000	0.0000	0.0000	0.0000	0.0000	0.0000	0.0000	0.0216	0.0000	0.0000	0.0000	0.0000	0.0000	0.0000	0.0000	0.0000	0.0558	0.0000	0.0000	0.0000	0.0000	0.0000	0.0000	0.0000	0.0000	0.0000	0.0000	0.0000	0.0000	0.0202	0.0000	0.0000	0.0000	0.0000	0.0000	0.0000	0.0000	0.0000	0.0000	0.0000	0.0000	0.0000	0.0000	0.0000	0.0695	0.0243	0.0000	0.0000
AL355987.4	0.1374	0.1940	0.0803	0.0283	0.1598	0.1716	0.0701	0.1121	0.1357	0.0655	0.0430	0.1469	0.3056	0.1395	0.3801	0.1646	0.1830	0.2001	0.1589	0.2094	0.2709	0.0772	0.4033	0.2922	0.2552	0.6077	0.4624	0.1441	0.3785	0.2271	0.1632	0.1657	0.1411	0.1529	0.2286	0.4805	0.1465	1.0288	0.2248	0.3224	4.2242	0.0497	0.7475	0.1292	0.4991	0.7171	0.2616	0.4433	0.1807
CRACD	0.4543	0.6389	0.1462	0.4725	1.7798	0.8343	0.6048	0.6023	0.3426	0.7878	0.4011	0.4140	0.2918	0.5975	2.2088	5.0368	1.0465	2.4280	0.7660	0.1250	0.3558	0.2358	1.5357	0.1878	0.5265	0.3732	1.7366	0.1282	1.9020	4.2241	0.6761	1.1058	0.3627	0.9472	0.9008	0.8132	0.0807	4.3539	0.2445	4.1275	0.2715	1.0866	0.4989	0.5208	0.1734	0.0601	0.3642	0.2156	0.1452
AC006196.1	0.0000	0.0000	0.0000	0.0000	0.0000	0.0000	0.0000	0.0000	0.0000	0.0000	0.0000	0.0000	0.0000	0.0000	0.0000	0.0000	0.0000	0.0000	0.0000	0.0000	0.0000	0.0000	0.0000	0.0000	0.0000	0.0000	0.0000	0.0000	0.0000	0.0000	0.0000	0.0000	0.0000	0.0000	0.0000	0.0000	0.0000	0.0000	0.0000	0.0000	0.0000	0.0000	0.0000	0.0000	0.0000	0.0000	0.0000	0.0000	0.0000
AP000797.1	0.0000	0.0000	0.0000	0.0000	0.0000	0.0000	0.0000	0.0000	0.0000	0.0000	0.0000	0.0000	0.0000	0.0000	0.0000	0.0000	0.0000	0.0000	0.0000	0.0000	0.0000	0.0000	0.0000	0.0000	0.0000	0.0000	0.0000	0.0000	0.0000	0.0000	0.0000	0.0000	0.0000	0.0000	0.0000	0.0000	0.0000	0.0000	0.1937	0.0000	0.0000	0.0000	0.0000	0.0000	0.0000	0.0000	0.0000	0.0000	0.0000
GGA1	19.0220	18.7298	14.4813	17.8368	15.6079	17.1611	14.1579	16.0870	18.5521	15.8749	18.6104	19.7273	15.2723	14.3525	19.2516	24.4460	25.8740	15.9727	19.9634	25.9206	21.3849	15.2306	23.1736	21.3418	14.3769	19.4404	14.3632	18.3753	17.2585	21.8049	18.4771	29.1311	18.1916	27.3179	23.3251	28.0740	19.4767	30.8799	24.7093	30.6125	19.9959	12.7651	15.1708	28.6739	20.1351	17.4744	18.9887	13.9842	17.7374
B4GALT6	2.6067	1.7300	3.1383	1.1858	3.2198	1.0518	3.2797	3.4206	2.2486	1.0396	2.5232	2.0220	3.7099	1.4147	5.0076	4.7895	7.3390	2.7185	2.5643	0.3422	0.7506	1.0256	1.7628	1.1934	4.1034	0.4524	6.8825	1.1502	2.7131	4.4524	2.7932	4.3005	2.8431	4.9528	1.5349	3.9782	1.7959	0.9440	8.4762	6.7461	8.3874	0.4713	1.8674	2.4851	0.5841	1.4137	8.2098	1.1943	1.0333
SP2	24.1646	22.9240	25.3462	25.5668	17.5431	23.4317	32.2318	31.3433	20.4285	20.9489	27.5512	26.3381	28.8849	35.2585	43.3017	33.0284	38.5222	31.4764	39.3924	25.5331	37.2385	39.8820	37.5380	15.4398	33.2162	28.2441	42.4643	27.2068	29.0815	23.7694	15.1226	38.4724	25.3283	31.3782	19.4990	25.9857	29.0805	21.4962	22.8661	30.2817	41.1533	16.1703	22.7570	25.6930	27.2467	14.4359	24.2458	25.6154	29.1238
AC105052.2	0.8576	0.4413	0.3654	0.4631	0.2181	0.2929	0.4919	0.7230	0.2116	0.0511	0.4113	0.3702	0.7151	0.4441	1.7294	1.7969	0.4994	0.4098	0.9761	0.8984	0.3859	0.1054	1.9816	0.7444	1.8330	2.0646	2.9189	0.6657	1.0333	1.1020	0.9407	0.4871	0.3209	0.5314	4.3417	1.3117	0.5715	3.0246	0.7552	1.6246	1.0483	0.4887	0.7848	0.7694	1.1783	0.9362	0.9521	0.3925	0.6577
AL133390.1	0.1661	0.0273	0.0000	0.0000	0.0451	0.0000	0.0339	0.0345	0.0656	0.0317	0.0000	0.2295	0.0591	0.0393	0.0536	0.2088	0.0619	0.0847	0.1344	0.0506	0.0000	0.1307	0.0341	0.0659	0.3181	0.2285	0.0489	0.0375	0.4076	0.0854	0.1841	0.1294	0.0000	0.0000	0.1346	0.1626	0.0708	0.4285	0.1170	0.2517	0.5198	0.0337	0.1459	0.0795	0.0000	0.2638	0.0738	0.0405	0.0510
AC017104.3	0.0535	0.0880	0.0729	0.0257	0.5801	0.2337	0.2181	0.0000	0.0000	0.0000	0.0000	0.2154	0.0238	0.0949	0.0863	0.0560	1.1956	0.0000	0.2164	0.2444	0.0641	0.1578	0.1922	0.0000	0.2194	0.4413	0.1180	0.2415	0.1874	0.1374	0.0988	0.0347	0.0320	0.1136	0.4060	0.5234	0.2850	0.4741	0.4708	0.2026	0.1046	0.0000	0.1174	0.1599	0.0367	0.2122	0.5935	0.0979	0.1230
CNOT7P1	0.0000	0.0000	0.0000	0.0000	0.1355	0.0000	0.1019	0.0000	0.0000	0.0000	0.0548	0.0000	0.0444	0.2365	0.0000	0.1047	0.0931	0.1273	0.1011	0.0000	0.0000	0.0000	0.0000	0.0991	0.0000	0.0000	0.0000	0.1128	0.0000	0.0000	0.0000	0.0000	0.0000	0.0000	0.0000	0.0815	0.0000	0.1611	0.1760	0.1262	0.0651	0.0000	0.0000	0.0000	0.0000	0.0000	0.0555	0.0610	0.0766
MIR3938	0.0000	0.0000	0.0000	0.0000	0.0000	0.0000	0.0000	0.0000	0.0000	0.0000	0.0000	0.0000	0.0000	0.0000	0.0000	0.0000	0.0000	0.0000	0.0000	0.0000	0.0000	0.0000	0.0000	0.0000	0.0000	0.0000	0.0000	0.0000	0.0000	0.0000	0.0000	0.0000	0.0000	0.0000	0.0000	0.0000	0.0000	0.0000	0.0000	0.0000	0.0000	0.0000	0.0000	0.0000	0.0000	0.0000	0.0000	0.0000	0.0000
PLEK	14.1945	10.4505	18.7911	6.7182	3.6377	5.1222	34.0269	4.2988	7.7074	9.4538	3.1002	4.6316	14.5396	86.8909	47.4065	44.5429	14.9957	10.8286	45.4353	37.7148	4.7637	17.7361	21.0281	5.8483	1.9072	20.3860	5.2964	20.8409	45.3812	22.0280	9.3098	13.0154	8.0303	7.8046	15.3275	31.8470	7.1358	10.8756	43.5481	187.8835	4.7267	5.8515	5.9886	10.4998	25.2693	9.6570	263.5472	10.7615	12.1789
TMEM184C	17.9843	17.2089	18.3463	15.1318	20.8485	19.5149	18.5052	25.8261	17.7713	15.2030	21.9325	24.8542	21.5361	14.3033	22.1178	20.6023	17.5831	30.3094	22.0179	17.8885	18.8029	29.0318	18.8970	13.0888	23.8478	9.2624	20.0460	23.3484	25.1689	28.4289	21.7975	20.5446	15.9095	24.4475	20.7818	19.9797	17.7116	19.7290	13.6736	40.1980	31.4514	16.0128	15.0068	13.5683	15.0006	4.8793	43.0424	19.4031	23.7168
AC097382.1	0.0000	0.0000	0.0000	0.0691	0.0000	0.0000	0.0734	0.0000	0.0000	0.0000	0.0000	0.0000	0.0000	0.0852	0.1162	0.4526	0.2684	0.0000	0.0000	0.0000	0.0000	0.0000	0.1479	0.1429	0.0000	0.1981	0.1060	0.0000	0.0000	0.3701	0.1330	0.0000	0.0000	0.1020	0.0000	0.1175	0.0000	0.1161	0.0000	0.3638	0.0939	0.0729	0.3163	0.0861	0.0989	0.0000	0.3198	0.1758	0.2209
AF178030.1	0.0000	0.0000	0.0000	0.0000	0.0000	0.0000	0.1080	0.0000	0.1045	0.0000	0.0000	0.0000	0.0000	0.1253	0.0000	0.0000	0.3946	0.2698	0.0000	0.0000	0.0000	0.0000	0.0000	0.0000	0.0000	0.2913	0.0000	0.0000	0.0000	0.0000	0.0000	0.2749	0.0000	0.1499	0.0000	0.0000	0.0000	0.0000	0.0000	0.2674	0.0000	0.0000	0.3100	0.0000	0.1455	0.0000	0.4701	0.1292	0.1624
AL512326.1	0.0000	0.0000	0.0000	0.0000	0.0000	0.0000	0.0000	0.0000	0.0000	0.0000	0.0000	0.0000	0.0000	0.0000	0.0000	0.0000	0.0000	0.0000	0.0000	0.0000	0.0000	0.0000	0.0000	0.0000	0.0000	0.0000	0.0000	0.0000	0.0000	0.0000	0.0000	0.0000	0.0000	0.0000	0.0000	0.0000	0.0000	0.0000	0.0000	0.0000	0.0000	0.0000	0.0000	0.0000	0.0000	0.0000	0.0000	0.0000	0.0000
GPD1L	36.2055	47.6337	70.8304	62.8302	35.4753	79.9124	96.5964	68.4533	40.0607	43.5579	85.8785	57.6580	9.7599	10.8863	23.1390	29.0080	19.7386	9.0283	13.9338	8.8360	19.2097	4.3846	18.2195	7.9273	6.9904	4.5122	27.3519	5.7906	10.4649	13.7967	7.6164	24.2319	15.0712	28.5778	3.8991	19.0107	8.3664	4.2510	13.6926	14.4405	16.7760	11.1798	21.1083	14.0690	12.9973	9.2511	13.0765	16.3451	4.7527
AC013717.1	0.0000	0.0000	0.0000	0.0000	0.0000	0.0000	0.0000	0.0000	0.0000	0.0000	0.0000	0.0000	0.0000	0.0000	0.0000	0.0000	0.0000	0.0000	0.0000	0.0000	0.0000	0.0000	0.0000	0.0000	0.0000	0.0000	0.0000	0.0000	0.0000	0.0000	0.0000	0.0000	0.0000	0.0000	0.0000	0.0000	0.0000	0.0000	0.0000	0.0000	0.0000	0.0000	0.0000	0.0000	0.0000	0.0000	0.0000	0.0000	0.0000
AC008759.3	1.1728	0.4138	0.3426	0.3217	1.2498	0.4577	0.2563	1.0431	0.4135	0.1597	1.4693	1.5430	0.1490	2.6775	0.8109	2.2819	4.3714	0.0000	0.1695	1.4042	1.3067	0.0000	0.3441	5.1523	0.5730	1.3830	0.8631	0.9459	0.0000	0.0000	1.6251	0.9789	0.0000	0.2373	0.1697	1.6402	11.2551	0.0000	0.2951	0.4232	6.7725	0.0000	0.1227	0.5011	1.6115	3.1927	1.8601	1.2270	0.8994
GNAI2P1	0.0000	0.0000	0.0000	0.0000	0.0000	0.0000	0.1378	0.0000	0.0000	0.0000	0.0000	0.0000	0.0000	0.4798	0.0000	0.0000	0.0000	0.0000	0.0000	0.0000	0.0000	0.0000	0.0000	0.0000	0.0000	0.0000	0.0000	0.0000	0.0000	0.0000	0.0000	0.0000	0.0000	0.0000	0.0000	0.4409	0.2881	0.0000	0.0000	0.0000	0.0000	0.0000	0.1978	0.4849	0.0000	0.2145	0.1500	0.0000	0.2072
AL049779.4	0.0953	0.0336	0.1300	0.0654	0.0739	0.0744	0.2361	0.1272	0.0672	0.0260	0.0597	0.1411	0.4361	0.2579	0.4394	0.1712	0.2030	0.0694	0.0551	0.1453	0.1144	0.2143	0.0420	0.0270	0.2049	0.0937	0.0401	0.1538	0.2864	0.0700	0.0252	0.0177	0.0489	0.0579	0.1793	0.1111	0.0000	0.1098	0.1199	0.2408	0.7636	0.0552	0.0199	0.2770	0.0374	0.1081	0.2419	0.0831	0.4177
AP003128.1	0.0000	0.0000	0.0000	0.0000	0.0000	0.0000	0.0000	0.0000	0.0000	0.0000	0.0000	0.1094	0.0000	0.0000	0.3065	0.0000	0.0000	0.0000	0.0000	0.0000	0.0000	0.0000	0.0000	0.0000	0.0000	0.0000	0.0000	0.0000	0.0000	0.0000	0.0000	0.0000	0.0000	0.0000	0.0000	0.0000	0.0000	0.0000	0.0000	0.2399	0.0000	0.0000	0.0000	0.0000	0.0000	0.1508	0.1055	0.0000	0.0000
BEST4	0.0847	0.4463	0.1155	0.0813	2.6423	0.1111	0.2073	0.1582	0.0502	0.0646	0.1671	0.2535	0.4822	0.3209	1.2846	0.2130	1.0735	0.1727	0.1714	0.7228	0.6505	0.0333	0.3132	0.3697	0.6026	2.0510	0.3990	0.2487	0.8908	0.1306	0.2817	0.3959	0.0609	0.9598	0.7205	0.2211	0.3252	7.2930	0.3282	0.3423	3.0926	0.1030	0.3969	0.7904	0.5587	2.8516	0.3385	1.7783	0.1559
UGT2B29P	0.0000	0.0000	0.0000	0.0000	0.0000	0.0000	0.0000	0.0000	0.0000	0.0000	0.0000	0.0000	0.0389	0.0000	0.0000	0.0000	0.0000	0.0000	0.0000	0.0000	0.0000	0.0000	0.0000	0.0000	0.0000	0.0000	0.0000	0.0000	0.1533	0.0000	0.0404	0.0000	0.0000	0.0000	0.0000	0.0000	0.0000	0.0000	0.1541	0.0000	0.0000	0.0000	0.0000	0.0000	0.0000	0.0000	0.0000	0.0000	0.0000
AC098850.2	0.1104	0.0454	0.0753	0.0530	0.0000	0.0603	0.0000	0.0000	0.0000	0.0000	0.0000	0.0635	0.0000	0.0000	0.0000	0.0000	0.0000	0.0000	0.0000	0.0000	0.0000	0.0000	0.0000	0.0000	0.0000	0.0000	0.0000	0.0000	0.0000	0.0000	0.0000	0.0000	0.0000	0.0000	0.0000	0.0000	0.0000	0.0890	0.0000	0.0000	0.0720	0.0000	0.0000	0.0000	0.0000	0.0000	0.0000	0.0000	0.0000
ANKS4B	0.0000	0.0000	0.0134	0.0000	0.0000	0.0000	0.0100	0.0000	0.0000	0.0000	0.0108	0.0000	0.0263	0.0117	0.0318	0.0619	0.4220	0.0251	0.0199	0.0600	0.0354	0.0000	0.0202	0.0781	0.0000	0.0135	0.0145	0.0000	0.0000	0.1139	0.0091	0.0128	0.0000	0.0000	0.0698	0.0321	0.0210	0.0317	0.0173	0.0000	0.0385	0.0499	0.0000	0.0471	0.0000	0.0313	0.0656	0.0120	0.0151
ATL1	1.5326	1.7130	1.4801	3.0706	3.1612	2.0296	2.1327	2.4518	2.2589	2.1506	2.6541	3.4000	1.3538	1.8206	2.3352	1.4607	5.0678	3.7974	2.2291	2.5868	1.4941	0.9003	1.2844	0.5701	0.7061	0.9005	0.7989	1.1477	1.7815	1.1215	1.0766	1.4923	0.4270	1.2512	1.6704	1.0332	2.6783	5.3282	0.6468	3.4679	1.7625	1.0297	1.4494	0.5475	0.8994	0.9633	1.6306	0.8509	0.4408
ANKFN1	0.0503	0.1658	0.0686	0.1719	3.4214	0.2690	0.0913	0.1625	0.1215	0.0213	0.0429	0.2576	0.0149	0.0132	0.3519	0.0117	0.0000	0.1853	0.1924	0.5455	0.2416	0.0000	0.2585	0.1443	0.1530	0.0385	0.3376	0.4169	0.1471	0.0934	0.0827	0.0000	0.0067	0.0396	0.0170	0.3286	0.0000	0.0090	0.0099	0.4097	0.0292	0.7934	0.1392	0.0268	0.0307	0.0622	0.0373	0.0341	0.4290
MTCO1P23	0.0000	0.0000	0.0000	0.0000	0.0000	0.0000	0.0000	0.0000	0.0000	0.0000	0.0000	0.0642	0.0000	0.0000	0.0000	0.0000	0.0000	0.0000	0.0000	0.0000	0.0000	0.0000	0.0000	0.0000	0.0000	0.0000	0.0000	0.0000	0.0000	0.0000	0.0000	0.0000	0.0000	0.0000	0.0000	0.0000	0.0000	0.0000	0.0000	0.0000	0.0000	0.0000	0.0000	0.0000	0.0000	0.0886	0.0000	0.0000	0.0000
WDR91	16.5867	11.1809	10.0420	9.1577	6.6117	12.5362	8.0937	4.7805	9.6251	13.9194	5.8930	9.0477	20.3207	27.1262	29.7870	19.6906	31.4502	20.4612	14.1907	20.6734	24.5325	26.4116	18.7665	25.9231	11.5911	17.5967	9.2733	39.4900	12.4025	41.9847	11.6855	21.1221	19.0948	27.5190	20.7958	13.4910	37.0724	19.3945	61.6738	31.8803	7.3779	16.4747	24.1332	29.5910	16.5286	29.0612	33.5627	9.9031	41.3477
AL031714.1	0.0095	0.0234	0.0259	0.0000	0.0257	0.0518	0.0580	0.0295	0.0094	0.0271	0.0104	0.0437	0.0759	0.0898	0.1071	0.0795	0.2297	0.0000	0.0192	0.1734	0.0114	0.0373	0.0487	0.0752	0.1297	0.2608	0.0279	0.1070	0.2160	0.0853	0.3415	0.0369	0.0114	0.0671	0.2688	0.0464	0.0000	0.2446	0.1336	0.0239	0.2472	0.1441	0.0139	0.0340	0.0651	0.1806	0.1052	0.0347	0.1163
TRAJ45	0.0000	0.5308	0.0000	0.0000	0.0000	0.0000	0.0000	0.0000	0.0000	0.0000	0.0000	0.0000	0.0000	2.2899	1.0403	0.0000	0.0000	0.0000	3.9143	0.0000	0.0000	0.0000	0.0000	0.0000	0.0000	0.0000	0.0000	0.0000	0.0000	0.0000	0.0000	0.0000	0.0000	0.9132	0.0000	0.0000	0.0000	0.0000	0.0000	0.0000	0.0000	0.0000	0.0000	0.0000	0.0000	0.0000	0.0000	0.0000	0.0000
AC119396.1	0.1810	0.4683	0.9517	0.0248	0.2104	0.0565	0.2109	0.0000	0.0255	0.0493	0.0283	0.0298	0.6439	8.8451	1.9604	0.1625	0.3855	0.0000	0.6801	0.5122	0.0620	0.1526	0.8763	0.0513	0.2122	0.2134	0.0761	0.3503	1.3594	0.1329	0.1672	0.0671	0.2787	0.0000	0.6021	0.2953	0.1654	0.3752	0.2732	0.1959	0.2360	0.3143	0.0757	0.2165	0.2487	0.0821	0.8611	0.3156	0.2776
RPS25	775.3305	688.0398	692.8300	594.9644	876.2577	542.7990	559.8098	748.6779	602.9095	511.2045	667.6734	534.4182	446.9296	715.7525	434.8114	1126.0574	894.5775	328.1554	550.0965	696.3331	860.0458	683.1747	786.7143	563.5281	1252.1024	761.2143	1255.6160	703.1433	369.5060	1386.8149	682.4950	376.2454	586.5567	863.1372	498.2549	1020.5587	425.6948	1802.0479	335.3063	731.6252	427.8083	593.8898	729.3191	965.1330	760.4548	908.5740	1095.8447	733.9309	685.9659
CECR3	0.0000	0.0000	0.0000	0.0000	0.0000	0.0000	0.0453	0.0000	0.0000	0.0000	0.0000	0.0000	0.0000	0.0263	0.0000	0.0000	0.0000	0.0000	0.0000	0.0000	0.0000	0.0000	0.0000	0.0000	0.0000	0.0000	0.0000	0.0000	0.0389	0.0000	0.0000	0.0000	0.0000	0.0629	0.0225	0.0000	0.0000	0.0000	0.0391	0.0561	0.0290	0.0000	0.0325	0.1063	0.0000	0.0000	0.0000	0.0000	0.0000
TAF10	0.4022	0.3973	0.3589	0.2597	0.6843	0.3356	0.5965	0.2883	0.3176	0.2091	0.3447	0.5303	0.9431	0.6492	1.1561	0.3677	1.1583	0.4845	0.4143	0.9359	0.1492	0.1726	0.3530	0.3627	0.7202	1.0261	0.3014	0.5780	0.6664	0.9678	1.0335	0.3607	0.5079	0.5282	0.8219	0.6323	0.4990	1.4265	0.6568	0.3324	0.7342	0.3185	0.3640	0.4899	0.5124	0.8592	0.8605	0.8479	0.9982
AC134698.4	0.0000	0.0000	0.0000	0.0000	0.0000	0.0000	0.0000	0.0000	0.0000	0.0000	0.0000	0.0000	0.0000	0.0000	0.0000	0.0000	0.0000	0.0000	0.0000	0.0000	0.0000	0.0000	0.0000	0.0000	0.0000	0.0000	0.0000	0.0000	0.0000	0.0000	0.1904	0.0000	0.0000	0.0000	0.0000	0.0000	0.0000	0.0000	0.0000	0.0000	0.0000	0.0000	0.0000	0.0000	0.0000	0.0000	0.0000	0.0000	0.0000
RSPO4	0.0926	0.1271	0.1684	0.2964	0.0837	0.1349	0.3935	0.0000	0.1371	0.0883	0.0846	0.2310	0.0000	0.1096	0.2241	1.8435	0.0288	0.1574	0.2811	0.1411	17.3543	0.0000	1.1097	0.0306	0.0000	0.2336	19.6527	0.2440	7.7375	0.0793	0.4991	0.0000	0.1479	0.2623	33.7607	0.2518	0.0658	0.1493	0.0000	1.0137	0.7246	0.0626	0.4521	0.0739	0.0848	0.0245	0.4970	0.1884	0.0474
AL080317.1	0.0922	0.3541	0.0419	0.1180	0.6251	0.1679	0.1567	0.0638	0.2427	0.2050	0.1010	0.2476	0.1913	0.5820	0.3470	0.3863	0.4008	0.1566	0.3109	0.3746	0.2949	0.2418	0.6943	0.8535	0.3363	0.4227	1.3568	1.0062	0.1616	0.8687	1.1921	0.0399	0.2576	0.3046	0.7778	1.4037	2.3590	1.0404	0.4871	1.2418	0.4407	0.7160	0.6749	0.3308	0.5066	0.3415	0.5117	0.3375	0.9897
ADCYAP1	0.3622	0.0813	0.0299	0.3478	0.2680	0.2279	0.8619	0.3417	0.0650	0.6382	0.0241	0.3538	1.4353	0.2209	0.8677	0.0920	0.9205	1.0910	0.3110	1.0705	0.2766	0.0432	0.3833	0.6969	0.0751	0.0453	0.1939	0.4462	2.3471	0.0282	0.9126	0.7268	1.2094	0.7151	0.0333	0.0179	0.1405	1.5574	0.1547	0.0277	1.2166	0.0334	0.0804	0.2495	0.6033	0.2615	1.4624	0.1206	0.5051
RNU6-679P	0.0000	0.0000	0.0000	0.0000	0.0000	0.0000	0.0000	0.0000	0.0000	0.0000	0.0000	0.0000	0.0000	0.0000	0.6477	0.0000	0.0000	0.0000	0.0000	0.0000	0.0000	0.0000	0.0000	0.0000	0.0000	0.0000	0.0000	0.0000	0.0000	0.0000	0.0000	0.0000	0.0000	0.0000	0.0000	0.6550	0.0000	0.0000	0.0000	0.0000	0.0000	0.0000	0.0000	0.0000	0.0000	0.0000	0.0000	0.0000	0.0000
CENPC	5.4949	6.1031	3.8038	6.2085	6.4877	8.0575	7.4524	7.0065	5.2266	4.3922	7.2367	7.8825	11.9945	7.2044	9.3256	11.8704	5.8343	4.9913	6.9532	7.5717	12.8378	7.9914	17.3313	2.9714	11.4295	4.4033	2.2487	4.2025	6.0752	4.0036	5.6497	5.8008	4.2110	5.0654	3.9815	8.8428	4.2408	8.6656	8.4345	7.7683	20.8221	2.5068	2.8606	7.7421	3.3519	3.2135	11.9228	6.9454	10.5792
RPL21P35	0.0921	0.0758	0.0000	0.0000	0.1249	0.0000	0.1879	0.0000	0.0000	0.0000	0.0000	0.0000	0.0000	0.1090	0.0000	0.1930	0.0000	0.0000	0.0000	0.0000	0.0000	0.0000	0.0946	0.0000	0.0000	0.0000	0.0000	0.0000	0.1614	0.0000	0.0000	0.1196	0.2206	0.0000	0.0933	0.0000	0.0000	0.2970	0.6490	0.0000	0.0000	0.0000	0.0000	0.1102	0.0000	0.0000	0.0000	0.0000	0.0000
PSMD6	25.5501	26.2262	21.7449	17.1082	20.3881	18.0611	16.7147	29.1357	23.6912	20.6479	21.8151	20.7247	16.4654	16.1379	13.8891	18.2750	14.9230	15.1617	17.3542	16.1761	20.8739	20.9571	20.2074	17.4066	17.3440	16.0846	22.7079	16.5663	16.8268	17.2042	16.7520	20.8411	21.8242	15.2016	22.3834	22.3502	18.8405	28.7081	17.3407	24.7838	17.2183	17.8669	17.7605	17.2588	21.7409	18.6034	36.9685	15.8252	15.2083
RNA5SP353	0.0000	0.0000	0.0000	0.0000	0.0000	0.0000	0.0000	0.0000	0.0000	0.0000	0.0000	0.0000	0.0000	0.0000	0.5818	0.0000	0.0000	0.0000	0.0000	0.0000	0.0000	0.0000	0.0000	0.0000	0.0000	0.0000	0.0000	0.0000	0.6321	0.0000	0.0000	0.0000	0.0000	0.0000	0.0000	0.0000	0.0000	0.0000	0.0000	0.0000	0.0000	0.0000	0.0000	0.0000	0.0000	0.5727	0.0000	0.0000	0.0000
MIR3665	0.0000	0.0000	0.0000	0.0000	0.0000	0.0000	0.0000	0.0000	0.0000	0.0000	0.0000	0.0000	0.0000	0.0000	0.0000	0.0000	0.0000	0.0000	0.0000	0.0000	0.0000	0.0000	0.0000	0.0000	0.0000	0.0000	0.0000	0.0000	0.0000	0.0000	0.0000	0.0000	0.0000	0.0000	0.0000	0.0000	0.0000	0.0000	0.0000	0.0000	0.0000	0.0000	0.0000	0.0000	0.0000	0.0000	0.0000	0.0000	0.0000
SOX5	0.7002	0.4022	0.3199	0.6537	1.0487	0.2228	0.8121	0.6188	0.3684	0.3007	0.3374	1.0275	0.8487	0.4918	2.3771	0.2579	0.3011	0.3726	0.7473	2.4621	0.0739	0.3179	1.0747	0.1603	1.8683	0.1164	4.8811	0.1434	0.7619	5.3737	0.1990	0.7742	0.0875	1.8907	0.0701	1.8517	0.3938	0.5024	0.0813	3.4593	0.0652	0.2884	4.9236	1.1506	0.1956	0.0367	0.5937	0.1315	0.0767
CSGALNACT2P1	0.0450	0.0000	0.0000	0.1296	0.1830	0.0000	0.1835	0.0000	0.0000	0.0429	0.0493	0.3107	0.2801	0.1598	0.2177	2.5450	0.4192	0.1146	1.4565	0.4798	0.7557	0.2655	0.2310	0.1785	0.0615	0.1238	1.1919	0.1524	0.3942	0.6937	0.3740	0.0000	0.1077	0.0637	1.7310	0.1468	0.2878	0.0725	0.3169	0.4545	1.2905	0.1823	1.9762	1.9374	0.6181	0.0000	1.7480	0.6040	0.1380
RPL29P3	0.4596	0.2270	0.0000	0.0000	0.0000	0.1004	0.0000	0.0954	0.2722	0.0000	0.2015	0.2116	0.0000	0.0000	0.0000	0.0000	0.0000	0.0000	0.5580	0.0000	0.0000	0.0000	0.0944	0.1824	0.0000	0.0000	0.0000	0.0000	0.0000	0.0000	0.0849	0.0000	0.1101	0.0000	0.2792	0.0000	0.1960	0.1482	0.3238	0.6965	0.1199	0.0931	0.0000	0.2199	0.0000	0.0000	0.1020	0.1122	0.0000
RPL17P19	0.0000	0.0000	0.0000	0.0000	0.0000	0.0000	0.0000	0.0000	0.0000	0.0000	0.0000	0.0000	0.0000	0.0000	0.0000	0.0000	0.0000	0.0000	0.0000	0.0000	0.0000	0.0000	0.0000	0.0000	0.0000	0.0000	0.0000	0.0000	0.0000	0.0000	0.0000	0.0000	0.0000	0.0000	0.0000	0.0000	0.0000	0.0000	0.0000	0.0000	0.0000	0.0000	0.0000	0.0000	0.0000	0.0000	0.0000	0.0000	0.0000
H4C13	0.0000	0.0000	0.0000	0.0000	0.0000	0.0000	0.0000	0.0000	0.0000	0.0000	0.0000	0.0000	0.2934	0.1302	0.0000	0.4608	0.0000	0.0000	0.0000	0.0000	0.0000	0.0000	0.0000	0.4363	0.0000	0.4538	0.4856	0.0000	0.0000	0.2826	0.1016	0.1428	0.0000	0.0000	0.0000	0.0000	0.0000	0.0000	0.0000	0.0000	0.0000	0.1114	0.0000	0.1316	0.1511	0.0000	0.0000	0.0000	0.0000
KCNJ6-AS1	0.0000	0.0000	0.0000	0.0000	0.0000	0.0000	0.1216	0.0000	0.0000	0.0000	0.0000	0.0000	0.0000	0.1411	0.0000	0.0000	0.0000	0.0000	0.0000	0.0000	0.0000	0.0000	0.1224	0.0000	0.0000	0.1640	0.0000	0.0000	0.0000	0.0000	0.1101	0.0000	0.0000	0.0000	0.0000	0.0000	0.0000	0.0000	0.0000	0.0000	0.0000	0.0000	0.0000	0.0000	0.0000	0.0000	0.0000	0.0000	0.0000
AC055874.1	0.0177	0.0146	0.1690	0.0340	0.0000	0.0194	0.2167	0.0551	0.0175	0.0169	0.0194	0.0000	0.0000	0.1258	0.0000	0.0000	0.0000	0.0000	0.0000	0.0000	0.0000	0.0000	0.0364	0.0000	0.0000	0.0000	0.0000	0.2200	0.0000	0.0000	0.0164	0.0000	0.0000	0.0251	0.2152	0.1445	0.2644	0.0000	1.5597	0.0000	0.0231	0.0179	0.0000	0.0212	0.0000	0.1687	0.0000	0.0000	0.0272
BX005040.3	0.0000	0.0000	0.0000	0.0000	0.0000	0.0000	0.0000	0.0000	0.0000	0.0000	0.0000	0.0000	0.0000	0.0000	0.0000	0.0000	0.0000	0.0000	0.0000	0.0000	0.0000	0.0000	0.0000	0.0000	0.0000	0.0000	0.0000	0.0000	0.0000	0.0000	0.0000	0.0000	0.0000	0.0000	0.0000	0.0000	0.0000	0.0000	0.0000	0.0000	0.0000	0.0000	0.0000	0.0000	0.0000	0.0000	0.0000	0.0000	0.0000
MIR3131	0.0000	0.0000	0.0000	0.0000	0.0000	1.4764	0.0000	0.0000	0.0000	0.0000	0.0000	0.0000	0.0000	0.0000	0.0000	0.0000	1.2589	0.0000	0.0000	0.0000	0.0000	0.0000	0.0000	0.0000	0.0000	0.0000	0.0000	0.0000	0.0000	0.0000	0.0000	0.0000	0.8090	0.0000	0.0000	0.0000	0.0000	0.0000	0.0000	0.0000	0.0000	0.0000	0.0000	0.0000	0.0000	0.0000	0.0000	0.0000	0.0000
AP000866.2	2.4505	1.2784	0.9262	4.3560	0.2632	6.7081	1.4350	1.1078	1.9640	1.5725	1.3298	2.4858	0.2806	0.2298	0.4306	0.3050	0.5426	0.4328	0.3928	0.4437	1.5138	0.2386	1.0216	0.3851	0.5974	0.3004	0.0357	0.0822	0.4678	0.9353	0.3138	0.3780	0.7555	0.2749	0.3931	0.5146	0.2070	1.6821	0.1709	0.3064	0.6011	0.2212	0.1066	0.4934	0.3334	0.8861	0.7542	0.4146	0.0744
MIR1303	0.0000	0.0000	0.0000	0.0000	0.0000	0.0000	0.0000	0.0000	0.0000	0.0000	0.5424	0.0000	0.0000	0.0000	0.0000	1.0369	0.0000	0.0000	0.0000	0.0000	0.0000	0.0000	0.0000	0.0000	0.0000	0.0000	0.0000	0.0000	0.0000	0.0000	0.0000	0.0000	0.0000	1.4017	0.0000	0.0000	0.0000	0.0000	0.0000	0.0000	0.0000	0.0000	0.0000	0.0000	0.0000	0.0000	0.0000	0.0000	0.0000
MRPS35P2	0.0000	0.0000	0.0000	0.0000	0.0000	0.0000	0.0000	0.0000	0.0000	0.0000	0.0000	0.0000	0.0000	0.0000	0.0000	0.0000	0.0000	0.0000	0.0000	0.0000	0.0000	0.0000	0.0000	0.0000	0.0000	0.0000	0.0000	0.0000	0.0000	0.0000	0.0000	0.0000	0.0000	0.0000	0.0000	0.0000	0.0000	0.0000	0.0000	0.0000	0.0000	0.0000	0.0000	0.0000	0.0000	0.0000	0.0000	0.0000	0.0000
AC005077.4	6.6727	7.0672	3.1708	7.4233	4.7725	3.8589	0.6208	6.7218	5.9380	9.9691	10.1573	7.5553	0.8123	1.0522	14.2814	1.8880	25.0522	0.2793	0.4435	5.5663	1.0665	0.3593	0.5252	1.3045	0.8828	2.3117	1.9535	0.3162	0.8323	0.5007	2.5533	8.5999	3.1789	1.3797	1.2453	0.7351	1.4801	17.4726	0.1072	0.0923	14.8928	1.1349	0.3923	61.6173	3.2793	1.2568	2.1900	1.2484	0.8965
RNU6-258P	0.0000	0.0000	0.0000	0.0000	0.0000	0.0000	0.0000	0.0000	0.0000	0.0000	0.0000	0.0000	0.0000	0.0000	0.0000	0.0000	0.0000	0.0000	0.0000	0.0000	0.0000	0.0000	0.0000	0.0000	0.0000	0.0000	0.0000	0.0000	0.0000	0.0000	0.0000	0.0000	0.0000	0.0000	0.0000	0.0000	0.0000	0.0000	0.0000	0.0000	0.0000	0.0000	0.0000	0.0000	0.0000	0.0000	0.0000	0.0000	0.0000
BRD7	23.3600	26.4917	20.5442	17.8232	18.6400	21.3320	15.9094	25.0561	24.8052	16.8966	23.5918	26.9431	15.2554	21.5515	20.5665	30.4152	14.7185	47.7426	16.1730	29.5555	30.6341	22.8446	37.9835	23.4940	30.2253	26.8067	24.4222	23.1835	22.2647	14.6282	20.7786	26.3131	23.9973	18.0272	35.4729	27.0802	20.6870	78.1688	12.3936	51.9722	33.7970	13.2325	24.4935	20.1713	21.1978	30.8395	20.1955	26.2758	19.6752
AL078602.1	0.0069	0.0000	0.0094	0.0000	0.0187	0.0000	0.0140	0.0000	0.0068	0.0000	0.0000	0.0079	0.0061	0.0407	0.0444	0.0433	0.0128	0.0000	0.0139	0.0105	0.0000	0.0000	0.0212	0.0000	0.0000	0.0379	0.0304	0.0078	0.0000	0.0354	0.0064	0.0089	0.0000	0.0000	0.0000	0.0225	0.0000	0.0777	0.0485	0.0174	0.0000	0.0209	0.0302	0.0329	0.0000	0.0437	0.0153	0.0336	0.0211
AL049612.1	0.0000	0.0505	0.0000	0.0000	0.0832	0.1340	0.4377	0.1273	0.0000	0.1169	0.0672	0.0706	0.0000	0.5081	0.1979	0.1285	0.0000	0.0000	0.0000	0.0000	0.0000	0.0000	0.1889	0.3650	0.0000	0.1687	0.0903	0.1385	0.1075	0.0788	0.0566	0.0796	0.0000	0.0000	0.5588	0.0000	0.0000	0.1977	0.3240	0.4647	0.0000	0.1242	0.0000	0.0000	0.1685	0.0974	0.0000	0.0000	0.2822
AP001020.1	0.0000	0.0000	0.0000	0.0000	0.0000	0.0000	0.0000	0.0000	0.0000	0.0000	0.0000	0.0000	0.0000	0.0000	0.0000	0.0000	0.0000	0.0000	0.0000	0.0000	0.0000	0.0000	0.0000	0.0000	0.0000	0.0000	0.0000	0.0000	0.0000	0.0000	0.0000	0.0000	0.0000	0.0000	0.0000	0.0000	0.0000	0.0000	0.0000	0.0000	0.0000	0.0000	0.0000	0.0000	0.0000	0.0000	0.0000	0.0000	0.0000
AC023050.2	0.0000	0.0000	0.0000	0.0000	0.0000	0.0000	0.0000	0.0000	0.0000	0.0000	0.0000	0.0000	0.0000	0.0000	0.0000	0.0000	0.0000	0.0000	0.0000	0.0000	0.0000	0.0000	0.0000	0.0000	0.0000	0.0000	0.0000	0.0000	0.0000	0.0000	0.0000	0.0000	0.0000	0.0000	0.0000	0.0000	0.0000	0.0000	0.0000	0.0000	0.0000	0.0000	0.0000	0.0000	0.0000	0.0000	0.0000	0.0000	0.0000
AL662899.2	0.0000	0.0000	0.0000	0.0000	0.0000	0.0000	0.0000	0.0000	0.0000	0.0000	0.0000	0.0000	0.0000	0.0000	0.0000	0.0000	0.0000	0.0000	0.0000	0.0000	0.0000	0.0000	0.0000	0.0000	0.0000	0.0000	0.0000	0.0000	0.0000	0.0000	0.0000	0.0000	0.0000	0.0000	0.0000	0.0000	0.0000	0.0000	0.0000	0.0000	0.0000	0.0000	0.0000	0.0000	0.0000	0.0000	0.0000	0.0000	0.0000
AC243562.3	0.0702	0.0289	0.0479	0.0000	0.1905	0.1919	0.0358	0.0729	0.0347	0.1339	0.0000	0.0404	0.0625	0.2494	0.0000	0.0736	0.0000	0.4474	0.1421	0.0000	0.0421	0.1381	0.0721	0.0000	0.0000	0.0483	0.1550	0.1189	0.0615	0.0000	0.0649	0.0456	0.3364	0.2984	0.0000	0.2292	0.0749	0.0566	0.4948	0.0887	0.0916	0.1067	0.2571	0.0000	0.0482	0.0000	0.0780	0.0000	0.0539
GPR61	0.0421	0.1386	0.1262	0.0566	0.0571	0.0368	0.0944	0.0611	0.0582	0.0321	0.0738	0.0969	0.1347	0.1494	0.0407	0.0353	0.0627	0.1072	0.1873	0.0898	0.0404	0.0497	0.0605	0.0167	0.0806	0.1273	0.1239	0.0570	0.1032	0.0433	0.0155	0.0546	0.0605	0.0119	0.2130	0.0824	0.1795	0.2171	0.1186	0.0213	0.0658	0.0597	0.1109	0.0302	0.0925	0.1336	0.1869	0.0822	0.0774
C2orf66	0.3512	0.3680	0.2176	0.3678	0.8227	1.1513	0.1953	0.1325	0.3782	0.3651	0.1750	1.1026	0.1988	0.3401	0.3605	0.2676	2.6179	0.0814	1.1628	1.2648	0.0766	0.2512	1.5082	1.2035	2.4457	0.0439	0.2350	0.1802	0.5036	1.8871	0.4129	0.1243	0.9558	0.4070	0.6142	2.8128	0.2043	2.3163	3.4864	0.9677	1.5819	0.3881	0.7480	0.0764	0.8773	0.2028	0.2127	0.4286	5.8761
KDR	2.2148	1.1824	2.8640	3.1315	17.9311	1.9289	15.5697	4.0601	4.3594	3.7485	2.7146	7.6101	11.3905	15.8099	15.6782	8.8171	16.0219	14.5724	18.5240	2.8226	3.6479	11.6711	14.2264	5.9919	5.9951	13.4893	11.6367	11.0795	19.1263	19.5856	5.7037	29.3289	6.7192	14.7049	3.5746	5.4313	6.5408	6.0163	3.4281	14.1378	5.9070	17.6708	2.2505	4.2633	5.0074	1.6306	25.8770	4.2351	5.7954
LINC02366	0.0000	0.0000	0.0000	0.0000	0.4213	0.0000	0.0000	0.0000	0.0000	0.0000	0.1459	0.0000	0.0000	0.0000	0.0000	0.0000	0.0000	0.0000	0.0000	0.0000	0.0000	0.0000	0.0000	0.0000	0.0000	0.0000	0.0000	0.0000	0.0000	0.0000	0.0000	0.0000	0.0000	0.0000	0.0000	0.0000	0.0000	0.0000	0.0000	0.0000	0.0000	0.0000	0.0650	0.0000	0.0000	0.0705	0.0000	0.0000	0.0000
KANK1	31.7390	30.5574	19.7527	36.1843	8.2251	61.5144	20.9586	13.9176	53.9102	37.0393	35.2372	42.6795	9.7212	25.5736	19.1534	6.2227	1.2854	14.0988	16.0543	5.8106	21.7321	2.5309	12.6883	8.0547	34.5983	12.7043	42.2185	13.6156	12.9533	11.5866	9.4847	10.1751	33.8279	10.5991	7.0891	6.7114	7.6899	8.6027	11.0347	13.2604	11.2165	22.1647	7.5044	10.3335	10.1011	3.2972	26.6663	27.2500	103.3420
LINC00992	0.8928	1.0719	1.7751	1.7143	4.2379	0.6504	0.4173	2.0072	1.5056	1.8792	2.4058	0.9421	5.4268	0.0440	4.4411	0.0779	0.0000	3.3181	0.9033	0.6235	4.0172	0.0000	1.6428	0.2952	1.1195	0.0000	5.2564	0.0420	3.0644	0.1912	1.8556	0.0000	0.7128	3.8462	0.7910	3.4596	0.0000	21.0522	0.0000	2.8188	0.0970	0.0377	2.5602	0.0445	0.5111	0.0000	0.0826	0.2724	0.3994
RPL23AP67	0.0000	0.0739	0.0000	0.0862	0.0000	0.0000	0.0000	0.0932	0.0886	0.0000	0.0000	0.2067	0.0000	0.2126	0.1448	0.0000	0.3346	0.2288	0.0000	0.4104	0.0000	0.0000	0.0000	0.1781	0.0000	0.3705	0.5286	0.3041	0.1574	0.3461	0.1659	0.2331	0.3226	0.1272	0.1818	0.1465	0.0000	0.4343	0.4744	0.0000	0.2341	0.0000	0.0000	0.0000	0.3701	0.2851	0.1994	0.1096	0.1377
AC093249.3	0.0000	0.1653	0.0000	0.0000	0.0000	0.0000	0.0000	0.0000	0.0000	0.0000	0.1100	0.0000	0.0893	0.1188	0.0000	0.0000	0.0000	0.0000	0.0000	0.0000	0.1204	0.0000	0.0000	0.0000	0.0000	0.0000	0.0000	0.0000	0.0000	0.1290	0.0000	0.0000	0.1202	0.1422	0.0000	0.1638	0.0000	0.3237	0.3536	0.2535	0.1309	0.0000	0.0000	0.2401	0.0000	0.0000	0.0000	0.0000	0.0000
AP003035.1	0.0000	0.0000	0.0000	0.0000	0.0000	0.0000	0.0000	0.0000	0.0000	0.0000	0.0000	0.0000	0.0000	0.0000	0.0000	0.0000	0.0000	0.0000	0.0000	0.0000	0.0000	0.0000	0.0000	0.0000	0.0000	0.0413	0.0000	0.0000	0.0000	0.0000	0.0000	0.0000	0.0000	0.0000	0.0000	0.0000	0.0000	0.0000	0.0000	0.0000	0.0000	0.0000	0.0000	0.0000	0.0000	0.0000	0.0000	0.0000	0.0000
THEM5	8.2841	8.0572	3.8980	2.9561	3.0822	7.4105	3.8126	3.2711	10.0232	4.2623	7.1520	7.9330	13.7595	30.9814	11.1176	5.7603	15.9848	35.5912	24.9963	32.0049	55.1530	2.8122	3.6893	2.1817	22.9656	90.0123	14.7290	10.5959	12.7847	3.1559	27.1563	2.0463	5.5310	1.5575	5.4561	10.8847	37.6778	35.2233	32.6045	5.7403	2.4376	77.4621	2.3080	2.2364	24.0751	21.2455	5.8600	27.2470	14.6738
AP001922.1	0.0000	0.0000	0.0000	0.0000	0.0384	0.0000	0.0000	0.0000	0.0000	0.0000	0.0000	0.0000	0.0000	0.0000	0.0456	0.0000	0.0000	0.0000	0.0573	0.0000	0.0000	0.0000	0.0000	0.0000	0.0000	0.0000	0.0000	0.0000	0.0000	0.0000	0.0000	0.0000	0.0000	0.0401	0.0000	0.0462	0.0000	0.0000	0.0997	0.0000	0.0000	0.0000	0.0000	0.1693	0.0000	0.0000	0.0000	0.0000	0.0000
LINC02408	0.0720	0.0000	0.0393	0.1106	0.0195	0.1259	0.1028	0.0000	0.1280	0.0412	0.0948	0.1161	0.1153	0.4775	0.3951	0.5132	0.0268	0.2203	1.1078	0.1317	0.0519	1.0769	0.1775	0.0572	0.1182	0.7333	0.0212	0.2765	0.0505	0.1296	0.3194	0.0561	0.1553	0.2244	0.2334	0.3291	0.0922	0.1161	0.0254	0.1456	0.1127	0.1605	0.0633	0.0689	0.1782	0.0915	0.7997	0.0176	0.2210
AC015909.2	0.0000	0.0000	0.2121	0.0000	0.0000	0.0850	0.2380	0.0000	0.0000	0.0742	0.0000	0.1791	0.0000	0.2763	0.1255	0.0000	0.0000	0.0000	0.3149	0.1186	0.0934	0.1530	0.0799	0.0000	0.1064	0.0000	0.1145	0.2636	0.2727	0.0000	0.0000	0.0000	0.0000	0.1102	0.8666	0.1269	0.4977	0.0000	0.1370	0.0000	0.0000	0.0000	0.1139	0.0000	0.1069	0.0000	0.0000	0.1899	0.0000
RNU7-149P	0.0000	0.0000	0.0000	0.0000	0.0000	0.0000	0.0000	0.0000	0.0000	0.0000	0.0000	0.0000	0.6416	0.0000	0.0000	0.0000	1.3442	0.0000	0.0000	0.0000	0.0000	0.0000	0.0000	0.0000	0.0000	0.0000	0.0000	0.0000	0.0000	0.0000	0.0000	0.0000	0.0000	0.0000	0.0000	0.0000	0.0000	0.0000	0.0000	0.0000	0.0000	0.0000	0.0000	0.0000	0.0000	0.0000	0.0000	0.0000	0.0000
AC026150.1	0.0000	0.0500	0.2483	0.0000	0.1647	0.1990	0.1238	0.1260	0.0599	0.0000	0.0665	0.0699	0.0000	0.0719	0.1959	0.2544	0.0000	0.0000	0.0000	0.0000	0.0728	0.0000	0.0000	0.4818	0.0000	0.0835	0.0000	0.0686	0.2128	0.0000	0.0000	0.0000	0.0000	0.0000	0.0000	0.0000	0.0000	0.0000	0.0000	0.0000	0.1583	0.0000	0.2667	0.1453	0.0000	0.0000	0.4044	0.0000	0.1862
AC087855.1	0.0000	0.0000	0.0000	0.0000	0.0000	0.0000	0.0000	0.0000	0.0000	0.0000	0.0000	0.0000	0.0000	0.0000	0.0000	0.0000	0.0000	0.0000	0.0000	0.0000	0.0000	0.0000	0.0000	0.0000	0.0000	0.0000	0.0000	0.1118	0.0000	0.0000	0.0000	0.0000	0.0000	0.0000	0.0000	0.0000	0.0000	0.1596	0.0000	0.0000	0.0000	0.0000	0.0000	0.0000	0.0000	0.0000	0.0000	0.0000	0.0000
AC034102.8	0.2638	0.0000	0.2398	0.0844	0.5962	0.1922	0.0000	0.1825	0.0868	0.0000	0.0964	0.3037	0.3911	0.0000	0.2837	0.1842	0.6554	0.0000	0.0000	0.4019	0.3165	0.1730	0.0903	0.0000	0.0000	0.0000	0.1294	0.0000	0.1541	0.1130	0.0812	0.1142	0.1053	0.1245	0.0000	0.2869	0.1875	0.1418	0.3097	0.4442	0.3440	0.0000	0.1288	0.2104	0.1208	0.0000	0.2928	0.2146	0.0000
AC025260.1	0.0000	0.0000	0.0000	0.0000	0.0000	0.0000	0.0000	0.0000	0.0000	0.0000	0.0000	0.0000	0.0000	0.0000	0.0000	0.0000	0.0000	0.0000	0.0000	0.0000	0.0000	0.0000	0.0000	0.0000	0.0000	0.0000	0.0000	0.0000	0.0000	0.0000	0.0000	0.0000	0.0000	0.0000	0.0000	0.0000	0.0000	0.0000	0.0000	0.0000	0.0000	0.0000	0.0000	0.0000	0.0000	0.1572	0.0000	0.1208	0.1518
GAPDHP24	0.0000	0.0000	0.0000	0.0000	0.0000	0.0000	0.0000	0.0000	0.0000	0.0000	0.0000	0.0000	0.0770	0.0000	0.0000	0.0000	0.1614	0.0000	0.0000	0.1979	0.0000	0.0000	0.0000	0.0000	0.0000	0.1191	0.0000	0.0489	0.0000	0.0000	0.0000	0.0000	0.0000	0.0000	0.0000	0.0000	0.0000	0.0000	0.0763	0.1094	0.0000	0.0000	0.0000	0.0000	0.0000	0.0000	0.0000	0.0000	0.0000
IFNA4	0.0000	0.0000	0.0000	0.0000	0.0000	0.0000	0.0000	0.0000	0.0000	0.0000	0.0000	0.0000	0.0000	0.0000	0.0000	0.0000	0.0000	0.0000	0.0000	0.0000	0.0000	0.0000	0.0000	0.0000	0.0000	0.0000	0.0000	0.0000	0.0000	0.0000	0.0000	0.0000	0.0000	0.0000	0.0000	0.0000	0.0000	0.0000	0.0000	0.0000	0.0000	0.0000	0.0000	0.0000	0.0000	0.0000	0.0000	0.0000	0.0000
AC068587.3	0.0000	0.0000	0.0000	0.2335	0.0000	0.0000	0.0000	0.0000	0.0000	0.0000	0.0000	0.2799	0.0000	0.0000	0.0000	0.0000	0.0000	0.0000	0.0000	0.0000	0.0000	0.0000	0.0000	0.0000	0.0000	0.0000	0.0000	0.0000	0.0000	0.0000	0.0000	0.0000	0.0000	0.0000	0.0000	0.0000	0.0000	0.0000	0.0000	0.0000	0.0000	0.0000	0.0000	0.0000	0.0000	0.0000	0.0000	0.0000	0.0000
ZNF226	3.2400	3.0925	2.1290	2.8982	5.9784	3.4063	3.6739	3.2855	2.0999	1.6232	3.1944	4.4801	2.5813	3.7335	5.6933	2.4991	6.2444	2.2719	6.7429	6.5485	1.1287	3.5679	3.2202	5.4279	4.7182	4.1613	2.3799	2.1382	3.9977	2.1884	4.3504	2.5143	2.6211	3.5440	3.8348	4.7948	2.4518	8.8915	4.3857	4.1773	6.2048	2.2422	3.8982	3.0523	5.0264	3.4853	4.5731	2.8966	4.6300
AC026433.1	0.0000	0.0000	0.0000	0.0000	0.0000	0.0000	0.0000	0.0000	0.0000	0.0000	0.0000	0.0000	0.0000	0.0000	0.0000	0.0000	0.0000	0.0000	0.0000	0.0000	0.0000	0.0000	0.0000	0.0000	0.0000	0.0000	0.0507	0.0000	0.0000	0.0000	0.0000	0.0000	0.0000	0.0000	0.0000	0.0000	0.0000	0.0000	0.0000	0.0000	0.0000	0.0000	0.0000	0.0000	0.0000	0.0547	0.0000	0.0000	0.0000
GTF2IRD1P1	0.0521	0.0751	0.0355	0.0876	0.1414	0.0712	0.0532	0.0000	0.1801	0.2112	0.0429	0.2551	0.0464	0.1543	0.2313	0.0546	0.0729	0.2325	0.5011	0.2185	0.0313	0.1282	0.1606	0.0259	0.1961	0.0538	0.4604	0.0883	0.1599	0.1507	0.0241	0.1354	0.0780	0.2954	0.0396	0.1063	0.0834	0.0841	0.1148	0.7243	0.0680	0.0924	0.1909	0.0312	0.0179	0.1242	0.2605	0.0477	0.0400
UGGT1	15.8468	16.5313	15.7922	14.2312	17.4588	20.1939	21.0541	28.3891	20.9331	16.0651	21.3616	22.4858	38.5688	35.7688	59.8305	50.9999	30.2520	35.2534	31.9298	23.1015	43.8863	41.3535	35.1723	23.1372	38.5287	17.7510	40.2082	57.3989	34.0572	52.5564	28.9759	79.3834	21.7662	29.3324	32.7299	27.8499	26.0054	23.5486	24.2529	54.2524	34.2997	17.1897	38.7934	22.8423	20.4604	10.8134	65.6552	29.9699	46.1669
CYP4F35P	0.4735	0.5482	0.4237	0.8524	0.1605	0.6953	1.4788	0.0154	0.3944	0.1410	0.3568	1.8227	0.0132	0.0525	0.0477	0.0000	0.0000	0.0377	0.0000	0.0902	0.0178	0.0000	0.2583	0.0587	0.0202	0.0204	0.0000	0.0000	0.1297	0.0000	0.0820	0.0000	0.3721	0.0000	0.0150	0.0241	0.0000	0.0000	0.0000	0.0748	0.0000	0.0000	0.0000	0.0531	0.0407	0.0470	0.0000	0.1806	0.0681
AC009452.1	0.0000	0.0000	0.0000	0.0000	0.0000	0.0000	0.0000	0.0000	0.0000	0.0000	0.0000	0.0000	0.0000	0.0000	0.0000	0.0000	0.0000	0.0000	0.0000	0.0000	0.0000	0.0000	0.0000	0.0000	0.0000	0.0000	0.0000	0.0000	0.0000	0.0000	0.0000	0.0000	0.0000	0.0000	0.0000	0.0000	0.0000	0.0000	0.0000	0.0000	0.0000	0.0000	0.0000	0.0000	0.0000	0.0000	0.0000	0.0000	0.0000
AC012593.1	0.0000	0.0000	0.0000	0.0000	0.0000	0.0000	0.0000	0.0000	0.0000	0.0000	0.0000	0.0000	0.0000	0.0000	0.0000	0.0000	0.0000	0.0000	0.0000	0.0000	0.0107	0.0000	0.0000	0.0000	0.0000	0.0000	0.0000	0.0000	0.0000	0.0000	0.0000	0.0000	0.0000	0.0254	0.0000	0.0000	0.0000	0.0000	0.0000	0.0000	0.0000	0.0000	0.0131	0.0000	0.0000	0.0284	0.0000	0.0000	0.0000
MRPL46	0.6647	0.6950	0.7975	0.4021	0.6942	0.4867	0.5287	0.9450	0.5250	0.5829	0.5101	0.4974	0.4435	0.6295	0.7936	0.7661	1.0654	0.4574	0.4842	1.0231	0.8614	0.2746	0.5598	0.5407	0.8002	1.3534	1.6046	0.3303	0.7223	0.5638	1.1115	0.5782	0.6050	0.6214	0.7135	0.8894	0.6663	0.9967	0.5269	0.4365	1.5082	0.3434	0.3602	0.7793	0.5846	1.0345	0.7675	0.9087	0.6219
CACNA1S	0.0000	0.0058	69.5998	0.0000	0.0000	0.0154	157.0902	12.6358	0.0069	0.0000	0.0077	4.9128	0.0438	0.0499	10.4466	0.0295	0.0000	0.5734	28.3255	0.0214	0.0000	2.2959	0.4910	0.0000	0.0000	3.6464	0.1656	0.0000	0.2588	0.0181	0.0260	0.0091	0.0000	0.0100	0.0641	0.0115	0.4348	2.8906	0.1238	0.0888	0.5317	0.0071	0.0103	0.0168	0.2319	0.0223	0.1951	0.0172	0.0000
TCIM	6.9105	4.2717	3.7115	5.4283	166.2068	4.1446	27.9979	45.1011	6.5921	12.4412	35.9111	27.2408	14.4466	18.2063	45.2332	157.3749	40.0665	12.8675	25.4248	5.9919	34.9259	16.8900	27.3135	102.7126	17.5063	20.6143	21.6102	6.5683	30.6671	831.6844	44.5568	15.9500	5.1550	43.8955	49.9950	31.4716	12.8516	168.6663	189.9154	41.7859	17.3238	15.0624	20.4088	27.3621	25.4171	18.1784	25.0051	12.5813	10.9919
KCNMB1	1.2902	0.2960	0.8459	0.4671	2.4001	0.3775	0.7477	2.3704	0.4385	0.6586	1.5689	0.3896	0.7400	2.2034	1.7403	1.9057	0.9066	0.9882	4.0518	1.3322	0.3468	2.0666	1.4844	0.8393	0.3569	1.3967	1.0689	1.2818	1.1492	0.9785	1.1854	0.8971	1.5536	1.0685	0.9781	0.9203	0.5563	0.6366	4.1229	1.9233	0.2942	1.0785	1.1357	0.3796	1.2982	1.0188	1.5811	0.8864	0.7570
DYNC2I1	3.7230	3.4737	5.5097	5.1446	15.7691	3.9224	8.0278	4.6491	6.7724	3.0571	4.1019	6.6962	6.9404	4.3695	8.9222	11.1478	5.0643	6.7795	5.6019	6.2258	2.6421	4.6948	5.6079	6.2500	5.6762	4.8241	11.7090	6.6041	7.2168	9.5437	2.9688	5.1475	2.7590	7.1748	5.4646	6.8012	6.2159	7.4494	9.3711	8.9697	4.2819	2.8755	7.0266	6.5247	3.8826	4.9519	8.5491	7.6436	6.9207
NPAP1L	0.0000	0.0000	0.0000	0.0000	0.0000	0.0000	0.0000	0.0000	0.0409	0.0000	0.0000	0.0000	0.0000	0.0491	0.0000	0.0000	0.0000	0.0000	0.1679	0.0632	0.0000	0.0000	0.0000	0.0000	0.0567	0.0000	0.1221	0.0000	0.0727	0.1066	0.0766	0.0000	0.0000	0.0000	0.0000	0.0000	0.0000	0.0000	0.0000	0.0000	0.0000	0.0420	0.2429	0.0000	0.0000	0.0659	0.0000	0.0000	0.0000
F7	0.1904	0.0738	0.0305	0.0645	0.0912	0.0857	0.4569	0.0000	0.1106	0.1068	0.1965	0.0903	0.1794	0.0398	0.3976	0.5164	0.1044	0.5139	0.2267	0.2219	0.0806	0.0881	0.1841	0.0667	0.0153	0.0616	0.0495	0.0253	0.4712	0.2303	0.0517	0.0436	0.0134	0.0793	0.7600	0.4021	0.1194	0.1445	0.0395	0.3395	0.0876	0.2156	0.0000	0.1876	0.0770	0.1067	0.0373	0.0273	0.0172
AC243591.1	0.0312	0.0000	0.0000	0.0000	0.0000	0.0341	0.0000	0.0000	0.0000	0.0000	0.0000	0.0000	0.0000	0.0000	1.1577	0.0654	0.0000	0.0000	0.0000	0.0000	0.0000	0.0000	0.0000	0.0000	0.0000	0.0429	0.0000	0.0000	0.0000	0.0000	0.0000	0.0000	0.0000	0.0000	0.0000	0.0509	0.0000	0.0000	0.0000	0.0000	0.0000	0.0000	0.0000	0.0000	0.0857	0.0000	0.0346	0.0000	0.0000
MIR193BHG	0.3729	0.2085	5.0165	0.7970	0.0572	1.4377	11.2205	0.6643	0.8612	0.4426	0.1465	1.3444	1.9087	2.1737	0.6697	0.5307	6.0704	2.0081	3.0181	8.1689	1.8825	1.9653	0.8598	1.9541	3.2529	17.4021	0.9630	4.9651	1.0481	1.4194	4.9197	0.7672	1.2385	1.3551	12.7017	0.8379	2.9557	2.4274	0.2602	1.7770	0.3119	0.8838	0.7623	2.5670	2.0107	1.6311	5.6705	4.9806	4.9853
GPR132	2.0091	1.6874	3.7491	0.8281	1.2936	1.0091	4.0665	0.9476	0.6411	1.4120	0.5561	0.7359	2.0850	12.8886	11.7702	4.8263	9.2471	1.9912	5.4207	9.5710	1.0836	2.3155	3.7516	4.9121	0.7218	3.8807	0.7020	3.9186	7.3272	1.0301	2.8120	2.8455	1.8228	2.4863	5.8463	2.6986	4.0898	3.0430	4.7899	2.8962	7.5549	1.2438	0.6835	1.9180	9.8435	5.0595	9.0572	9.5738	1.8987
IGLVIV-53	0.0000	0.0000	0.0000	0.0000	0.0000	0.0000	0.0000	0.0000	0.0000	0.0000	0.0000	0.0000	0.0000	0.0000	0.0000	0.0000	0.0000	0.0000	0.0000	0.0000	0.0000	0.0000	0.0000	0.0000	0.0000	0.0000	0.0000	0.0000	0.0000	0.0000	0.0000	0.0000	0.0000	0.0000	0.0000	0.0000	0.0000	0.0000	0.0000	0.0000	0.0000	0.0000	0.0000	0.0000	0.0000	0.0000	0.0000	0.0000	0.0000
TRIAP1	52.0274	48.2450	45.0266	34.6029	48.1447	42.8803	36.1384	42.9076	35.4901	35.0707	36.9288	41.6993	40.4573	45.2717	41.5055	36.0216	50.4184	48.1937	55.2941	73.0283	60.3271	70.0713	52.8751	54.6325	72.6568	65.5995	52.4283	44.4440	37.1618	69.7239	59.0938	68.0554	43.4877	73.7298	41.6870	82.6233	69.7869	115.4921	54.5584	71.1530	87.3851	44.5184	85.9889	42.7564	61.7077	49.2826	70.3504	52.3856	37.3321
AL133383.1	0.0943	0.0518	0.0429	0.0302	0.1705	0.0343	0.0000	0.0000	0.0621	0.1198	0.1378	0.0362	0.0280	0.2976	0.1014	0.0000	0.2929	0.0000	0.2544	0.0000	0.0377	0.3091	0.0323	0.2494	0.0000	0.0432	0.0000	0.3194	0.0551	0.0000	0.5807	0.0408	0.0000	0.0000	1.3367	0.1026	0.0000	0.3041	0.0000	0.0000	0.3688	0.0318	0.0000	0.1128	0.0864	0.2995	0.1745	0.1535	0.0482
GLRB	0.2635	0.1860	1.1464	0.2651	5.9061	0.3017	3.0074	1.0158	0.2726	0.3110	2.4349	0.7513	0.4800	0.7577	3.1383	1.7618	0.3508	5.3092	1.7015	0.9753	0.2108	0.8147	0.5027	1.1204	0.4807	1.5366	0.4618	0.4676	0.4399	0.5483	1.5071	0.5377	0.0150	7.2876	0.2414	0.7167	0.7494	1.2141	0.5747	6.2447	0.1800	0.7755	5.5131	0.2702	0.5863	0.2192	1.4211	0.6740	0.1540
MBD3L2	0.0000	0.0000	0.0000	0.0000	0.0000	0.0000	0.0547	0.0000	0.0000	0.0000	0.0000	0.0000	0.0000	0.0000	0.0000	0.0000	0.0000	0.0000	0.0000	0.0000	0.0000	0.0000	0.0000	0.0000	0.0000	0.0000	0.0000	0.0000	0.0000	0.0000	0.1487	0.0000	0.0000	0.0000	0.0000	0.0000	0.0000	3.1149	0.0000	0.0000	0.0000	0.0000	0.0000	0.0000	0.0000	0.0000	0.0000	0.0000	0.0000
AC100800.1	0.0000	0.0000	0.0000	0.0000	0.0000	0.0226	0.0000	0.0000	0.0000	0.0000	0.0000	0.0000	0.0000	0.0000	0.0334	0.0434	0.0000	0.0000	0.0000	0.0000	0.0000	0.0000	0.0000	0.0000	0.0283	0.0570	0.0000	0.0234	0.0726	0.0266	0.0000	0.0000	0.0496	0.0000	0.0629	0.0338	0.0000	0.0000	0.0000	0.0523	0.0270	0.0210	0.0000	0.0000	0.0000	0.1316	0.0000	0.0000	0.0318
AC005618.1	0.0541	0.1224	0.5161	0.2206	0.1833	0.2659	0.7444	0.2244	0.0801	0.1288	0.0741	0.2490	1.5873	0.2400	0.3490	0.4815	0.6298	0.1378	2.4073	3.1723	2.2222	0.1596	0.6942	0.0536	0.1664	0.5951	0.2985	0.9922	0.4976	0.4517	0.1748	0.0878	0.0648	0.2489	0.4107	0.4632	0.0577	3.4874	0.0952	0.7512	0.2468	0.3972	0.1782	3.6873	1.6718	0.0644	1.0356	1.9141	0.2073
VN2R10P	0.0000	0.0000	0.0000	0.0000	0.0000	0.0000	0.0000	0.0000	0.0000	0.0476	0.0000	0.0000	0.0000	0.0000	0.0805	0.0000	0.0000	0.0000	0.0000	0.0000	0.0000	0.0000	0.0512	0.0000	0.0000	0.0000	0.0000	0.0563	0.0874	0.0000	0.0000	0.0000	0.0000	0.0000	0.1516	0.0000	0.0000	0.0000	0.0000	0.1260	0.0000	0.0000	0.0000	0.1194	0.0000	0.0000	0.0000	0.0000	0.0000
TRGV7	0.6028	0.4963	0.8218	0.2315	0.4905	0.2635	0.9835	0.0000	0.2380	0.6894	0.3964	0.5551	6.1126	1.4271	9.7248	2.7786	0.8987	0.3072	2.1956	1.6533	0.0000	0.2372	0.7429	0.0000	0.4948	0.4976	0.0000	1.0890	3.1695	1.2393	0.3341	1.7217	0.5775	0.5122	0.3662	1.7703	0.5142	0.1944	1.9111	4.2631	0.9432	0.1221	0.3531	0.1442	0.6626	0.5743	4.6845	1.3243	1.4793
AL670379.6	0.0000	0.0000	0.0000	0.0000	0.0000	0.0000	0.0000	0.0000	0.0000	0.0000	0.0000	0.0000	0.0000	0.0000	0.0000	0.0000	0.0000	0.0000	0.0000	0.0000	0.0000	0.0000	0.0000	0.0000	0.0000	0.0000	0.0000	0.0000	0.0000	0.0000	0.0000	0.0000	0.0000	0.0000	0.0000	0.0000	0.0000	0.0000	0.0000	0.0000	0.0000	0.0000	0.0000	0.0000	0.0000	0.0000	0.0000	0.0000	0.0000
RN7SKP285	0.0000	0.0000	0.3649	0.0000	0.0000	0.1462	0.1365	0.0000	0.0000	0.0000	0.0000	0.0000	0.0000	0.0000	0.0000	0.0000	0.0000	0.3411	0.0000	0.0000	0.0000	0.2633	0.0000	0.0000	0.0000	0.0000	0.0000	0.0000	0.0000	0.0000	0.1236	0.0000	0.0000	0.0000	0.0000	0.0000	0.0000	0.0000	0.2357	0.0000	0.0000	0.0000	0.0000	0.0000	0.0000	0.2125	0.0000	0.1633	0.0000
TPI1	667.6072	641.4969	717.2210	660.5745	444.5659	548.4416	456.5182	653.8872	661.6192	606.4219	506.5358	515.2717	900.7942	495.0031	584.0921	1079.3455	1329.4568	1531.5860	554.5470	637.2123	1525.4897	1564.4040	561.0438	681.8981	955.4147	954.6218	1768.7089	1105.7578	704.1659	2295.2803	584.0201	1120.9403	819.8100	1040.2163	779.0047	893.8346	2864.7684	1053.6899	875.5647	1343.4428	609.0209	709.8940	2854.7454	1191.9907	998.2367	1588.2080	537.1726	953.1309	1054.0424
RPL22P10	0.0000	0.0939	0.0000	0.1095	0.1547	0.0000	0.0000	0.0000	0.0000	0.1087	0.1251	0.0000	0.0000	0.0000	0.0000	0.0000	0.0000	0.0000	0.0000	0.0000	0.0000	0.0000	0.0000	0.0000	0.1561	0.0000	0.3359	0.0000	0.0000	0.1466	0.0000	0.0000	0.0000	0.0000	0.1155	0.0000	0.0000	0.5519	0.0000	0.0000	0.1488	0.0000	0.0000	0.1365	0.1568	0.5435	0.1267	0.1393	0.0000
AL353796.1	1.0242	1.0486	0.6803	0.5799	0.7301	0.8179	0.9239	0.5586	1.2962	0.6383	0.8636	0.9976	0.8643	0.9326	0.8897	0.7153	3.8908	0.7027	0.7174	1.2005	0.3939	0.4391	1.2946	1.0681	2.9279	0.8490	1.5655	0.7413	1.8411	4.0327	0.7884	0.6989	0.7548	2.5850	0.8908	4.8847	2.2962	2.5405	1.8965	1.7246	1.6779	0.7449	1.5190	1.8850	1.4073	0.2085	0.6706	1.2982	0.8660
SULT1A1	0.7036	0.6999	0.5939	0.6072	3.5388	0.4943	2.3148	1.0039	0.4920	0.3593	0.9366	0.8389	0.5924	0.8627	1.7703	1.8253	9.4522	0.5977	1.7120	3.2676	1.7689	0.3131	1.5915	0.6897	1.2261	0.8067	1.1774	0.4729	0.8075	0.8019	0.5803	4.6926	0.2157	1.3050	0.5640	2.0569	0.6788	3.6937	0.6934	1.3435	2.2063	0.2970	1.3554	0.7315	0.7999	5.8061	0.6417	0.7566	1.3490
AC104623.1	0.0000	0.0000	0.0000	0.0000	0.0396	0.0000	0.0298	0.0000	0.0000	0.0000	0.0000	0.0336	0.0000	0.0346	0.0471	0.0000	0.0544	0.0000	0.0000	0.0000	0.0000	0.0000	0.0000	0.1158	0.0399	0.0000	0.0000	0.0000	0.0512	0.0000	0.0539	0.0000	0.0000	0.0000	0.0000	0.0952	0.0000	0.0000	0.0000	0.0000	0.0381	0.0000	0.0000	0.0000	0.0000	0.0000	0.0000	0.1069	0.0000
AP001094.2	0.0184	0.0151	0.0752	0.0353	0.0748	0.0402	0.3749	0.0000	0.0181	0.0526	0.0000	0.0635	0.3434	0.1959	0.2373	0.0000	0.1028	0.0468	0.0744	0.1120	0.0000	0.1085	0.0000	0.1824	0.1006	0.1012	0.0541	0.0830	0.1289	0.0709	0.3736	0.0239	0.0660	0.0781	0.3909	0.1800	0.0784	0.0593	0.0000	0.0929	0.0000	0.1304	0.0269	0.0000	0.0000	0.0000	0.1020	0.0000	0.0282
AC133865.1	0.0000	0.0000	0.0000	0.0000	0.0000	0.0000	0.0000	0.0000	0.0000	0.0000	0.0000	0.0000	0.0000	0.0000	0.0000	0.0000	0.0000	0.0000	0.0000	0.0000	0.0000	0.0000	0.0000	0.0000	0.0000	0.0000	0.0000	0.0000	0.0000	0.0000	0.0000	0.0000	0.0000	0.0000	0.0000	0.0000	0.0000	0.0000	0.2211	0.0000	0.0000	0.0000	0.0000	0.0000	0.0000	0.1993	0.0000	0.0000	0.0000
AC068531.1	0.0000	0.0000	0.0000	0.0000	0.0000	0.0000	0.0000	0.0000	0.0000	0.0000	0.0000	0.0000	0.0000	0.0000	0.0000	0.0000	0.0000	0.0000	0.0000	0.0000	0.0000	0.0000	0.0000	0.0000	0.0000	0.0000	0.0000	0.0000	0.0000	0.4272	0.0000	0.0000	0.0000	0.0000	0.0000	0.5425	0.7090	0.0000	1.7568	0.0000	0.0000	0.0000	0.0000	0.3977	0.0000	0.0000	0.3691	0.0000	0.0000
AC097103.1	0.0000	0.0000	0.0000	0.0000	0.0000	0.0000	0.0000	0.0000	0.0000	0.0000	0.0000	0.0000	0.0000	0.1845	0.2515	0.3266	0.0000	0.0000	0.0000	0.0000	0.0000	0.0000	0.0000	0.0000	0.0000	0.0000	0.0000	0.0000	0.0000	0.0000	0.0000	0.0000	0.0000	0.0000	0.0000	0.0000	0.0000	0.0000	0.0000	0.0000	0.4065	0.0000	0.0000	0.0000	0.0000	0.2475	0.0000	0.0000	0.0000
RN7SL369P	0.0000	0.0000	0.0000	0.0000	0.0000	0.0000	0.0000	0.0000	0.0000	0.0000	0.0000	0.0000	0.0000	0.0000	0.0000	0.0000	0.0000	0.0000	0.0000	0.2169	0.0000	0.0000	0.0000	0.0000	0.0000	0.0000	0.0000	0.0000	0.0000	0.0000	0.1315	0.0000	0.0000	0.0000	0.0000	0.0000	0.0000	0.0000	0.0000	0.0000	0.0000	0.0000	0.0000	0.0000	0.0000	0.0000	0.0000	0.0000	0.2183
LRRC37A5P	0.0183	0.0754	0.1498	0.0703	2.1358	0.1401	0.1120	0.1900	0.1446	0.0698	0.2609	0.2319	0.1140	0.3902	0.3545	0.0767	0.1024	2.0067	0.5558	0.5302	0.1758	0.0000	0.0752	0.1817	0.0752	0.0504	0.1887	0.0620	0.1605	0.0000	0.0000	0.0475	0.0658	0.7262	0.0000	0.3287	0.0781	0.1771	0.2580	0.6013	0.0478	0.1113	0.0000	0.1533	0.1258	0.8433	0.1830	0.0447	0.3932
LINC00525	0.0000	0.0885	0.0488	0.0688	0.0972	0.0783	0.0000	0.0743	0.0354	0.0000	0.0393	0.0000	3.6644	0.4241	0.5779	0.3002	0.0668	0.1826	0.0000	0.1092	0.3868	0.0705	2.5753	0.0711	0.0490	0.1478	1.0545	0.0404	1.5696	0.2762	0.8935	0.1860	0.0000	0.0507	2.0675	0.4091	0.1528	1.0396	1.7667	0.9048	0.1401	0.1089	0.0525	0.1714	1.5751	0.9101	0.3977	1.1805	0.3297
HNF4G	0.2661	1.0006	1.0039	1.2095	6.2565	0.5914	0.0814	5.2196	0.2189	0.5158	2.7132	3.6357	0.2683	0.3466	1.4599	7.4540	0.0000	0.2487	0.0539	0.2433	0.6600	0.4363	1.4213	2.1649	0.1092	0.0244	1.0185	0.4207	2.8921	1.4136	0.5245	1.5204	0.2231	4.6490	0.1437	1.0711	0.1135	1.2015	0.0625	0.8739	6.7209	0.1887	2.8190	0.5413	0.2316	0.1550	0.5319	0.6064	1.6329
BX276092.5	0.0000	0.0000	0.0000	0.0000	0.0000	0.0000	0.0000	0.0000	0.0000	0.0000	0.0000	0.0000	0.0000	0.0000	0.0000	0.0000	0.0000	0.0000	0.0000	0.0000	0.0000	0.0000	0.0000	0.0000	0.0419	0.0000	0.0000	0.0000	2.2554	0.0000	0.0000	0.0000	0.0000	0.0000	0.0000	0.1000	0.0000	0.0000	0.0000	0.0000	0.0000	0.0000	0.0000	0.0000	0.0000	0.0000	0.0000	0.0000	0.0000
RPS2P1	0.0518	0.0000	0.0000	0.0498	0.1406	0.0000	0.1057	0.1614	0.0512	0.0494	0.0568	0.1193	0.0000	0.3068	0.0836	0.3258	0.0966	0.0000	0.4196	0.2370	0.0000	0.0000	0.1065	0.3085	0.0000	0.0713	0.1526	0.0000	0.0909	0.1332	0.0958	0.0000	0.0621	0.1468	0.2624	0.0846	0.1105	0.1671	1.1869	0.2619	0.2704	0.0525	0.0000	0.3721	0.1424	0.0000	0.0575	0.0633	0.0795
AC073648.5	0.0000	0.0000	0.0000	0.0000	0.0000	0.0000	0.0000	0.0000	0.0000	0.0000	0.0000	0.0000	0.0000	0.0000	0.0000	0.0000	0.0000	0.0000	0.0000	0.0000	0.0000	0.0000	0.1433	0.0000	0.0000	0.0000	0.0000	0.0000	0.0000	0.1793	0.2578	0.0000	0.0000	0.0000	0.0000	0.0000	0.0000	0.0000	0.0000	0.0000	0.0000	0.0000	0.0000	0.0000	0.0000	0.0000	0.0000	0.0000	0.0000
TCF19	24.9102	26.2096	19.3457	23.9617	7.4821	21.0349	12.4307	15.5739	66.4701	10.7919	26.6319	21.7844	153.3593	49.8354	33.9495	61.9365	26.1296	18.9405	35.3429	19.8967	26.7960	64.3581	22.0078	9.0096	48.0659	24.4590	17.0736	57.6022	29.7676	23.9765	14.6545	60.2866	30.5383	21.0012	36.4201	23.3677	38.0694	17.5955	84.9510	30.9117	57.5954	14.9486	20.7428	14.2083	18.7690	15.5317	38.6876	44.4750	65.2733
PDSS1	12.7915	12.7285	12.7385	5.5957	4.9480	9.3109	5.8982	10.5263	8.9379	7.6755	9.9491	9.0657	9.5973	6.3465	6.4242	9.2292	13.9299	6.8032	4.4565	8.5763	11.9849	6.3456	7.3110	3.4867	16.2506	5.5700	9.1355	6.3302	7.2911	16.3230	4.5621	16.2316	9.1912	13.4852	5.2485	19.6364	11.5282	13.9883	11.1281	17.4189	10.8487	7.2569	8.5022	22.3017	19.2574	5.6521	6.1250	19.4959	9.6221
SEPTIN14P21	0.0000	0.0000	0.0000	0.0000	0.0000	0.0000	0.0589	0.0000	0.0000	0.0000	0.0000	0.0000	0.0000	0.0000	0.0000	0.0000	0.0000	0.0000	0.0000	0.0000	0.0346	0.0000	0.0000	0.0000	0.0000	0.0000	0.0000	0.0000	0.0000	0.0000	0.0000	0.0000	0.0000	0.0000	0.0000	0.0000	0.0000	0.0000	0.1017	0.0000	0.0000	0.0000	0.0000	0.0345	0.0000	0.0458	0.0000	0.0000	0.0443
PIEZO2	0.2358	0.0602	0.1885	0.2134	0.3860	0.1659	1.9208	0.1828	0.4789	0.2764	0.0654	0.5086	0.2001	1.2192	1.7096	2.0728	0.3485	2.4935	2.5063	0.1569	0.5106	0.3732	0.5372	1.6615	0.2113	0.4362	0.2234	0.8936	1.2541	0.7523	1.7651	0.9149	0.5161	0.8291	0.2717	0.2521	0.6705	1.3852	0.1671	1.4376	0.2792	1.8533	0.1230	0.0584	0.0819	0.1592	2.6358	0.1621	0.7690
AC015802.2	0.0000	0.5561	0.0000	0.0000	0.0000	0.0000	0.0000	0.0000	0.0000	0.0000	0.0000	0.0000	0.0000	0.0000	1.0898	0.0000	0.8393	0.0000	0.0000	0.0000	0.0000	0.0000	0.4625	0.0000	0.0000	0.0000	0.0000	0.0000	0.3946	0.5787	0.0000	0.0000	0.0000	0.0000	0.2280	0.0000	0.9604	0.0000	0.0000	0.0000	0.0000	0.0000	0.0000	0.2694	0.0000	0.0000	0.0000	0.0000	0.6907
AC008705.1	0.0000	0.0000	0.0000	0.0000	0.0000	0.0000	0.0000	0.0000	0.0000	0.0000	0.0000	0.0000	0.3292	0.0000	0.0000	0.7754	0.0000	0.0000	0.0000	0.0000	0.0000	0.0000	0.0000	0.0000	0.0000	0.5091	0.0000	0.0000	0.0000	0.0000	0.3418	0.0000	0.0000	0.0000	0.0000	0.0000	0.0000	0.0000	0.0000	0.0000	0.0000	0.0000	0.0000	0.0000	0.0000	0.0000	0.0000	0.0000	0.0000
FO393412.1	0.0000	0.0000	0.0000	0.0000	0.0000	0.0000	0.0000	0.0000	0.0000	0.0000	0.0000	0.0000	0.0000	0.0000	0.3595	0.2334	0.0000	0.0000	0.2254	0.0000	0.0000	0.0000	0.0000	0.0000	0.0000	0.0000	0.0000	0.0000	0.0000	0.0000	0.0000	0.0000	0.0000	0.0000	0.0000	0.0000	0.0000	0.0000	1.1774	0.0000	0.0000	0.0000	0.0000	0.5331	0.0000	0.1769	0.0000	0.0000	0.0000
AC064859.1	0.0000	0.0000	0.0000	0.0000	0.0000	0.0000	0.0000	0.0000	0.0000	0.0000	0.0000	0.0000	0.0000	0.5790	0.0000	0.0000	0.0000	0.0000	0.0000	0.0000	0.0000	0.0000	0.0000	0.0000	0.0000	0.0000	0.0000	0.0000	0.0000	0.0000	0.0000	0.0000	0.2929	0.0000	0.0000	0.0000	0.0000	0.0000	0.4308	0.0000	0.0000	0.0000	0.0000	0.0000	0.0000	0.0000	0.0000	0.0000	0.0000
TRBJ2-6	0.0000	0.6610	1.0947	0.0000	0.0000	0.0000	0.8188	1.6664	0.0000	0.7653	0.0000	0.0000	0.7142	5.7031	5.1817	3.3649	1.4964	2.0463	1.6248	3.6706	0.0000	0.0000	0.0000	0.0000	0.0000	2.2093	1.1819	0.0000	1.4073	1.0318	0.0000	2.0849	0.0000	0.0000	0.8131	1.3101	0.0000	0.0000	0.0000	0.0000	0.0000	0.8135	0.0000	0.9606	2.2066	1.2751	1.7829	0.9801	0.0000
AL049844.1	0.1675	0.0000	0.0000	0.1072	0.0000	0.0610	0.1139	0.0000	0.0000	0.0000	0.0000	0.0000	0.0000	0.0000	0.0000	0.0000	0.2082	0.0000	0.0000	0.1702	0.0000	0.0000	0.1147	0.0000	0.0000	0.0000	0.0000	0.0000	0.0000	0.0000	0.1032	0.0000	0.0000	0.0000	0.0566	0.0911	0.0000	0.0900	0.0000	0.0000	0.0728	0.0566	0.0000	0.0000	0.0000	0.0000	0.0000	0.0000	0.1713
HMGA1P3	0.7881	2.2708	0.5372	2.2699	0.1781	1.2918	0.5358	0.8178	1.8153	1.8778	1.7277	1.6633	1.5189	0.4665	1.2714	2.4769	0.7343	2.0084	0.0000	2.0015	1.2608	0.2584	1.2141	0.7818	0.8984	1.2649	1.9333	0.1483	2.0719	0.5064	1.8200	1.7053	0.7865	0.5581	1.1970	0.8572	0.5602	1.2706	0.6941	3.3176	3.7679	0.1331	1.7310	4.2426	0.3610	0.8343	0.7291	1.7635	1.0073
TAF4	5.4671	4.9902	4.4426	4.4865	4.4194	4.9123	4.7167	6.0917	6.3478	4.7311	6.4256	6.6183	4.1722	6.0352	5.9571	20.5104	11.0942	8.3486	7.4191	5.4480	6.3985	11.1305	8.6718	5.2340	15.3554	6.0826	10.5760	5.5511	6.5477	8.8374	5.6195	9.2329	6.1471	5.5001	9.6526	7.4688	6.7641	6.6250	6.5191	8.9649	10.4667	3.1253	8.5965	5.8500	6.6297	3.5208	6.8740	11.4077	5.3773
AL627082.1	0.0000	0.0000	0.0000	0.0000	0.0000	0.0000	0.0000	0.0000	0.0000	0.0000	0.0000	0.0000	0.0000	0.0000	0.0000	0.0000	0.0000	0.0000	0.0000	0.0000	0.0000	0.0000	0.0000	0.0000	0.0000	0.0000	0.0000	0.0000	0.0000	0.0000	0.0000	0.0000	0.0000	0.0000	0.0000	0.0000	0.0000	0.0000	0.0000	0.0000	0.0000	0.0000	0.0000	0.0000	0.0000	0.0000	0.0000	0.0000	0.0000
APLN	0.4488	0.1956	1.1518	1.4701	0.5729	3.7072	4.0112	1.4108	1.0034	0.8429	0.3762	0.8965	8.7827	4.2814	1.1926	0.6914	15.4732	7.9727	7.7728	0.8850	7.8241	13.1653	3.2265	14.3513	5.8144	11.5312	24.2861	20.9864	11.8221	46.8157	8.5721	8.5173	5.3114	11.4416	41.3676	5.3842	5.5737	12.3864	1.3717	11.3693	0.7745	4.8542	5.9533	18.0177	2.7569	2.3686	25.4110	2.8679	27.1297
OR10N1P	0.0000	0.0000	0.0000	0.0000	0.0000	0.0000	0.0000	0.0000	0.0000	0.0000	0.0000	0.0000	0.0000	0.0000	0.0000	0.0000	0.0000	0.0000	0.0000	0.0000	0.0000	0.0000	0.0000	0.0000	0.0000	0.0000	0.0000	0.0000	0.0000	0.0000	0.0000	0.0000	0.0000	0.0000	0.0000	0.0000	0.0000	0.0000	0.0000	0.0000	0.0000	0.0000	0.0000	0.0000	0.0000	0.0457	0.0000	0.0000	0.0000
UQCRH	276.5721	269.4141	214.1269	210.9903	200.4795	194.7280	157.7624	229.6227	223.8369	195.1844	192.7868	189.5689	275.8812	185.8811	130.6580	255.8715	368.3352	220.9539	214.7410	292.2739	348.6812	235.2335	233.3939	386.3977	410.9867	262.5611	382.6988	226.3303	208.3569	623.1615	229.0137	207.2839	209.1404	276.2442	217.0338	430.4351	206.2800	445.4569	305.5893	285.3611	322.1441	190.6163	564.1486	512.1069	402.0007	350.6396	193.0368	320.4172	191.4390
MIR7113	0.0000	0.0000	0.0000	0.0000	0.0000	0.0000	0.0000	0.0000	0.0000	0.0000	0.0000	0.0000	0.0000	0.0000	0.0000	0.0000	0.0000	0.0000	0.0000	0.0000	0.0000	0.0000	0.0000	0.0000	0.0000	0.0000	0.0000	0.0000	0.0000	0.0000	0.0000	0.0000	0.0000	0.0000	0.0000	0.0000	0.0000	0.0000	0.0000	0.0000	0.0000	0.0000	0.0000	0.0000	0.0000	0.0000	0.0000	0.0000	0.0000
AL021707.2	0.1628	0.2049	0.3002	0.4504	0.2207	0.3348	0.3710	0.1292	0.3969	0.1643	0.2834	0.3527	0.9027	0.8160	1.6990	1.3641	1.2133	0.6588	0.4456	0.7440	0.1953	0.3390	1.1799	0.5129	1.1787	0.8430	0.6905	0.6270	1.0236	0.7013	1.0613	1.8023	0.1605	1.5730	1.3669	0.6248	1.4905	1.8987	0.6577	1.0882	1.0736	0.4462	0.8271	1.0194	0.3683	0.4713	1.1479	0.4090	0.6755
RNU6-1219P	0.0000	0.0000	0.0000	0.0000	0.0000	0.0000	0.0000	0.0000	0.0000	0.0000	0.0000	0.0000	0.3380	0.0000	0.0000	0.0000	0.0000	0.0000	0.0000	0.0000	0.0000	0.0000	0.0000	0.0000	0.0000	0.0000	0.0000	0.0000	0.0000	0.0000	0.0000	0.0000	0.4550	0.5382	0.0000	0.0000	0.0000	0.0000	0.0000	0.0000	0.0000	0.0000	0.0000	0.0000	0.0000	0.0000	0.8437	0.0000	0.0000
MYF5	0.0000	0.0000	2.4489	0.0000	0.0000	0.0000	7.0168	0.4875	0.0000	0.0000	0.0000	0.3817	0.0000	0.0000	1.0700	0.0000	0.0000	0.0000	3.3551	0.0000	0.0000	1.6309	0.1703	0.0000	0.0000	1.0645	0.0000	0.0000	0.0000	0.0000	0.0000	0.0000	0.0000	0.0000	0.0000	0.0000	0.0589	0.0446	0.0000	0.0000	0.3964	0.0000	0.0000	0.0331	0.7214	0.0000	0.0307	0.0000	0.0000
CTSO	13.1175	9.5037	15.0366	15.8898	46.6581	14.7255	48.0647	25.5605	7.9926	10.0756	17.2483	18.3612	43.5173	33.4437	48.9714	25.1772	10.2102	41.4499	47.4138	42.3090	6.0932	46.9100	13.7069	15.3822	5.2052	16.7274	5.0953	20.2231	29.1833	26.5619	21.8167	27.1333	18.1930	30.8967	8.8067	20.7722	6.4978	27.3074	14.9412	52.4630	25.4418	16.5206	9.3213	7.7179	15.0168	9.7903	52.3759	24.8108	35.3902
CCNB3	0.1337	0.1359	0.2037	0.2793	0.8318	0.0859	0.2566	0.2937	0.1863	0.1874	0.2413	0.2082	0.0210	0.0838	0.3045	0.6261	0.0147	0.1603	0.4774	0.0240	0.1981	0.0773	0.1696	0.0156	0.1183	0.1298	0.3588	0.0888	0.2756	0.2223	1.6998	0.1123	0.0848	0.1002	0.4698	0.1540	0.1174	0.7987	0.0693	0.3376	0.1025	0.0478	0.2303	0.0753	0.0756	0.0250	0.1484	0.0672	0.1568
CAMSAP1	32.1409	37.7060	35.3693	39.9409	19.6403	45.9608	25.1372	33.8047	41.5979	36.8719	44.4568	39.8103	58.4006	18.8015	56.5730	40.7034	40.4955	35.7321	45.3928	40.1462	62.3353	26.9933	26.0433	13.6542	42.4927	21.7717	36.6255	22.1123	30.8508	30.7488	14.7816	61.2509	29.7880	25.2263	29.8565	31.0443	23.1952	19.6118	21.7930	32.1274	54.9209	23.8276	21.0458	28.9612	32.5399	14.2396	46.5608	54.4657	31.3836
POLR2H	33.2230	26.8834	18.9775	16.4417	34.9858	22.8834	15.4358	27.3014	28.1895	16.4257	21.4264	23.1249	46.9397	42.0024	54.9080	71.2845	58.4609	22.4081	43.9607	63.7758	121.5702	56.1755	48.6244	53.4879	101.5546	56.9082	79.6424	46.2058	31.4853	56.2680	38.6125	115.4370	40.8234	51.8248	54.9263	93.2495	59.1091	89.4649	37.6458	72.0254	52.8097	14.4989	162.3678	97.7435	101.5417	57.0095	33.7152	69.3960	47.6167
Z98257.1	0.0000	0.0120	0.0396	0.0139	0.0394	0.0794	0.1333	0.0452	0.0143	0.0138	0.0000	0.0502	0.0258	0.4126	0.0703	0.0913	0.0271	0.0740	0.0294	0.6640	0.0349	0.0000	0.1193	0.4899	0.0596	0.5195	0.0428	3.5589	0.0255	0.0560	0.1073	0.3206	0.0174	0.0206	0.7795	0.4503	0.0000	4.5899	0.1279	0.2935	0.0568	0.0147	0.0000	0.0174	0.7384	0.7611	0.6611	0.9396	0.5792
LINC02381	1.5302	0.5153	2.3436	1.0970	0.5660	0.4886	4.9142	0.4227	0.7651	1.2311	0.2723	0.8922	1.5556	3.3169	1.8755	9.8059	1.0740	0.3292	4.1218	1.4686	5.1623	0.8210	1.1633	0.7294	0.3262	1.7087	3.7732	0.5273	3.2043	5.7712	0.6792	0.5547	1.6064	1.4776	5.6141	7.6844	0.1483	5.8314	1.5226	3.2124	0.7515	0.9160	3.5647	0.3804	0.5734	0.3629	0.5295	0.3275	0.9296
AC092301.1	0.1671	0.2293	0.1519	0.0535	0.0000	0.2435	0.1704	0.0000	0.1650	0.1062	0.3053	0.5130	0.2477	0.5275	0.6291	0.3501	0.3114	0.0000	0.3381	0.5093	0.1337	0.2192	0.1144	1.4367	0.5334	0.3832	0.1640	0.0629	0.0976	0.5726	0.9777	0.0000	0.2668	0.3945	0.4512	0.4544	0.5939	0.8981	0.3925	0.2814	0.2905	0.2822	0.4078	0.3998	0.2296	0.0885	0.8658	0.3399	0.4272
CDIPTOSP	1.0403	0.3504	0.4513	0.3178	0.5772	0.3100	0.0964	0.4907	0.9802	0.1803	0.4665	0.1089	17.1609	0.2799	2.0597	0.2972	1.3218	0.2410	0.1914	5.7642	0.4539	0.0930	0.9227	0.0000	11.3198	5.9196	0.9744	0.0000	0.0829	6.7446	0.0437	9.9452	0.5096	14.9345	1.0055	6.4806	1.0084	3.2020	3.0816	0.5972	11.0365	0.0958	0.9694	0.1697	1.0396	17.7205	1.0499	1.9623	0.2176
AL589765.3	0.0000	0.0000	0.1256	0.0000	0.1249	0.0000	0.0939	0.0000	0.0909	0.0000	0.0000	0.0000	0.0000	0.0000	0.0000	0.0000	0.0000	0.0000	0.0000	0.0000	0.0000	0.0000	0.0000	0.0000	0.0000	0.0000	0.0000	0.0000	0.1614	0.0000	0.0000	0.0000	0.0000	0.0000	0.0933	0.0000	0.0000	0.2970	0.1622	0.0000	0.0000	0.0000	0.0000	0.2204	0.0000	0.1463	0.0000	0.0000	0.0000
LINC02796	0.0308	0.0000	0.0000	0.0296	0.0000	0.0000	0.0314	0.0959	0.0000	0.0000	0.0000	0.0354	0.0274	0.1094	0.1987	0.0645	0.0000	0.0000	0.1246	0.0938	0.1847	0.0000	0.1265	0.0000	0.2106	0.0000	0.0453	0.0695	0.0540	0.1583	0.1138	0.1999	0.0000	0.0000	0.1247	0.0000	0.0000	0.0993	0.0000	0.3111	0.2409	0.0312	0.1804	0.2579	0.0423	0.0489	0.0342	0.1503	0.1417
GLE1	28.2176	32.7882	30.3169	27.9410	25.5018	32.7848	24.8653	33.9252	34.3461	28.9294	35.6248	35.0252	78.6451	55.5040	49.3202	26.9948	33.1435	72.2827	90.3370	57.0837	55.1093	60.5450	43.9182	12.0101	90.8094	39.6703	68.3348	61.0812	41.2700	38.9725	14.0865	75.3952	53.5649	27.5597	46.0891	60.3499	47.3179	48.6834	52.2868	56.7486	52.1531	24.4814	50.1126	32.2909	49.3572	51.1266	52.1756	61.3464	68.5853
LINC02234	0.0000	0.0000	0.0315	0.0000	0.0627	0.0000	0.1651	0.0000	0.0000	0.0000	0.0254	0.0533	0.0000	0.1643	0.0000	0.1454	0.0000	0.0589	0.0936	0.0000	0.0000	0.0000	0.0238	0.1377	0.0316	0.0000	0.1021	0.0522	0.0405	0.0892	0.0214	0.0000	0.1108	0.0655	0.0703	0.0000	0.0000	0.0000	0.0815	0.0000	0.0302	0.0937	0.0000	0.0000	0.0000	0.0000	0.4879	0.1129	0.0355
WDR33	11.5042	11.9685	9.6893	13.8088	11.5076	10.6222	9.2957	14.8673	13.3713	10.7950	13.2121	13.2266	14.8147	15.9859	18.0039	20.6481	17.2168	13.3792	19.2613	17.0584	15.5518	18.5471	20.2504	11.7770	21.6528	12.3639	21.6990	15.6608	15.4396	14.5730	13.5078	22.4871	15.0813	11.7488	18.1296	17.7697	18.1822	18.6424	16.2568	25.0752	23.0453	8.1611	11.7108	13.4691	14.2106	11.7259	16.9600	16.1516	18.7468
AC108206.1	0.0000	0.0253	0.1535	0.0000	0.0000	0.0000	0.0000	0.0000	0.0000	0.0000	0.0112	0.0000	0.0000	0.6299	0.0330	0.0000	0.0000	0.0000	0.0207	0.0000	0.0000	0.0201	0.0105	0.0000	0.0000	0.0000	0.0000	0.0116	0.0179	0.0000	0.0095	0.0133	0.0000	0.0000	0.0000	0.0167	0.0000	0.0000	0.0180	0.0000	0.0133	0.0000	0.0000	0.0000	0.0000	0.0162	0.0000	0.0000	0.0000
OR5H4P	0.0000	0.0000	0.0000	0.0000	0.0000	0.0000	0.0000	0.0000	0.0000	0.0000	0.0000	0.0000	0.0000	0.0000	0.0000	0.0000	0.0000	0.0000	0.0000	0.0000	0.0000	0.0000	0.0000	0.0000	0.0000	0.0000	0.0000	0.0000	0.0000	0.0000	0.0000	0.0000	0.0000	0.0000	0.0000	0.0000	0.0000	0.0000	0.0000	0.0000	0.0000	0.0000	0.0000	0.0000	0.0000	0.0000	0.0000	0.0000	0.0000
MICD	0.0000	0.0000	0.0000	0.1005	0.0710	0.0000	0.2669	0.0543	0.0000	0.0000	0.0574	0.0603	0.1862	0.1239	0.0844	0.1097	0.1951	0.0000	0.2118	0.0000	0.0000	0.0000	0.0000	0.0000	0.0000	0.4321	0.0000	0.1182	0.2752	0.0000	0.0000	0.0000	0.0000	0.0741	0.0530	0.0854	0.0000	0.1688	1.9362	0.0000	0.0683	0.0530	0.6132	0.0626	0.0000	0.0831	0.0000	0.1278	0.0000
NXPH2	0.0000	0.0000	0.0643	0.0000	0.0000	0.0000	0.2563	0.0000	0.0000	0.0000	0.0000	0.0181	1.7607	0.2046	0.1014	0.0000	0.0000	0.0000	0.2543	0.0958	0.0000	0.0000	0.0484	0.0312	0.0000	0.0216	0.0000	0.0887	0.0000	0.9892	0.0435	0.0000	0.0000	0.0000	0.7476	0.0256	0.0000	0.0000	8.1626	0.2778	0.0000	0.0000	0.0000	0.0000	0.0648	0.0249	0.0000	0.0192	0.0000
AC022164.1	0.0000	0.0000	0.0000	0.0000	0.0000	0.0000	0.0000	0.0165	0.0000	0.0000	0.0000	0.0000	0.0991	0.0377	0.0000	0.0000	0.0000	0.0000	0.0000	0.0728	0.1719	0.0000	0.0164	0.0000	0.0000	0.0657	0.0469	0.0000	0.0837	0.2864	0.0000	0.0000	0.0000	0.0000	0.0000	0.0260	0.0000	0.0257	0.0000	0.0402	0.0000	0.0000	0.0000	0.0000	0.0000	0.0000	0.0000	0.0000	0.0000
RNU6-225P	0.0000	0.0000	0.0000	0.0000	0.0000	0.0000	0.0000	0.0000	0.0000	0.0000	0.0000	0.0000	0.0000	0.0000	0.0000	0.0000	0.0000	0.0000	0.0000	0.0000	0.0000	0.0000	0.0000	0.0000	0.0000	0.0000	0.0000	0.0000	0.0000	0.0000	0.0000	0.0000	0.0000	0.0000	0.0000	0.0000	0.0000	0.0000	0.0000	0.0000	0.0000	0.0000	0.0000	0.0000	0.0000	0.0000	0.0000	0.0000	0.0000
KIF2B	0.0000	0.0000	0.0000	0.0000	0.0000	0.0000	0.0000	0.0000	0.0000	0.0000	0.0000	0.0000	0.0000	0.0222	0.0000	0.0000	0.0000	0.0000	0.0000	0.0000	0.0000	0.0000	0.0000	0.0000	0.0000	0.0000	0.0000	0.0000	0.0000	0.0000	0.0000	0.0000	0.0225	0.0000	0.0000	0.0000	0.0000	0.0000	0.0992	0.0000	0.0000	0.0000	0.0000	0.0225	0.0000	0.0000	0.0000	0.0229	0.0000
ALX3	0.0000	0.0000	0.0000	0.0620	0.0000	0.0000	0.0000	0.0000	0.0425	0.0821	0.0236	0.0000	3.9273	0.0255	0.0000	2.6173	0.0000	0.0000	0.0436	0.0000	0.0000	0.0000	0.0000	0.0000	0.0000	0.0000	0.1902	0.0000	0.4530	0.0000	0.0000	2.6004	0.0774	0.0000	0.1527	0.3163	0.0000	0.7292	0.5690	0.0000	0.7582	0.0000	0.0000	0.0000	0.0000	0.0000	0.0239	0.0000	0.0000
RNU6-352P	0.0000	0.0000	0.0000	0.0000	0.0000	0.0000	0.0000	0.0000	0.0000	0.0000	0.0000	0.0000	0.0000	0.0000	0.0000	0.0000	0.0000	0.0000	0.0000	0.0000	0.0000	0.0000	0.0000	0.0000	0.0000	0.0000	0.0000	0.0000	0.0000	0.0000	0.0000	0.0000	0.0000	0.0000	0.0000	0.0000	0.0000	0.0000	0.0000	0.0000	0.0000	0.0000	0.0000	0.0000	0.0000	0.6316	0.0000	0.0000	0.0000
NRTN	4.6433	2.7801	2.5113	7.4420	3.7992	4.4870	1.6044	4.3801	3.8260	3.9501	4.5849	3.9316	15.1215	0.2726	5.2622	6.9148	8.1526	2.0537	5.9791	10.2329	2.9929	1.8117	1.1823	1.2181	3.9896	1.4254	2.2593	0.7366	2.0177	7.5939	2.7650	3.1885	3.7224	25.6531	3.9634	6.8872	9.0837	1.7942	7.5701	1.7447	30.3723	2.4103	1.2924	8.6764	1.5818	2.6202	3.7490	2.5293	0.1766
VDAC2P5	2.7051	3.6189	3.2929	2.6434	2.0309	2.1115	1.8226	3.5087	2.4796	1.5654	2.0650	4.3930	2.2773	2.3445	0.7014	1.7206	3.2408	1.7235	4.5941	2.5026	2.0866	1.7105	1.5379	3.6418	3.4361	2.5252	4.6926	1.6363	2.2012	2.6071	1.9634	2.0696	2.3139	1.3683	4.8912	4.7288	1.2362	3.5826	4.5945	6.5886	2.0785	1.0766	2.6172	3.9295	4.0488	6.0598	6.7571	5.4243	1.1113
SEPTIN14P2	0.0000	0.1914	0.3171	0.0000	0.0000	0.0000	0.0000	0.0000	0.0000	0.0000	0.0000	0.0000	0.0000	0.0000	0.0000	0.0000	0.0000	0.0000	0.0000	0.0000	0.0000	0.0000	0.0000	0.0000	0.3181	0.0000	0.0000	0.2626	0.0000	0.0000	0.0000	0.0000	0.0000	0.0000	0.0000	0.0000	0.0000	0.3749	0.0000	0.0000	0.0000	0.0000	0.3405	0.0000	0.0000	0.0000	0.0000	0.0000	0.0000
AC106821.2	0.0000	0.0000	0.0000	0.0000	0.0000	0.0000	0.0000	0.0000	0.0000	0.0000	0.0000	0.0000	0.0000	0.0000	0.0000	0.0000	0.0000	0.0000	0.0000	0.0000	0.0000	0.0000	0.0000	0.0000	0.0000	0.0000	0.0000	0.0000	0.0000	0.0000	0.0000	0.0000	0.0000	0.0000	0.0000	0.0000	0.0000	0.0000	0.0000	0.0000	0.0000	0.0000	0.0000	0.0201	0.0000	0.0266	0.0000	0.0205	0.0000
GRM4	0.0026	0.0387	0.0071	0.0100	0.4107	0.0371	0.0186	0.0406	0.0026	0.0025	0.0343	0.0331	0.0116	0.1669	0.0505	0.2571	0.0049	0.1198	0.2641	0.0119	0.0564	0.0873	0.0161	0.0725	0.0464	0.0503	0.0038	0.0914	0.1418	0.0201	0.7910	0.0169	0.0438	0.0407	1.3032	0.0469	0.1113	0.1431	0.0598	0.0725	0.1600	0.0159	0.0420	0.0094	0.0143	0.0373	0.6956	0.0637	0.0200
AC023538.1	0.0578	0.0000	0.0000	0.0000	0.0000	0.0000	0.0000	0.0000	0.0000	0.0000	0.0000	0.0000	0.0000	0.1369	0.0000	0.0000	0.0000	0.0000	0.0000	0.0000	0.0000	0.0000	0.0000	0.0000	0.0791	0.0000	0.0851	0.0000	0.0000	0.0000	0.0000	0.0751	0.0000	0.0000	0.0000	0.0000	0.0000	0.0000	0.0000	0.1460	0.0000	0.0000	0.0000	0.0000	0.0000	0.0918	0.0000	0.0000	0.0000
SLC25A51P1	0.0000	0.0000	0.0000	0.0000	0.0000	0.0000	0.0000	0.0000	0.0000	0.0000	0.0000	0.0000	0.0000	0.0000	0.0788	0.0000	0.0000	0.0000	0.0000	0.0000	0.0000	0.0000	0.0000	0.0000	0.0000	0.0000	0.0719	0.0000	0.0000	0.0000	0.0000	0.0000	0.0000	0.0000	0.0000	0.0000	0.0000	0.0000	0.0000	0.0000	0.0000	0.0000	0.0000	0.0000	0.0000	0.0000	0.0000	0.0000	0.0000
CCNG1P1	0.0000	0.0000	0.0000	0.0000	0.0000	0.0000	0.0000	0.0000	0.0000	0.0000	0.0000	0.0554	0.0000	0.0000	0.0000	0.0000	0.0000	0.0000	0.0000	0.0000	0.0000	0.0000	0.0000	0.0000	0.0000	0.0000	0.0000	0.0000	0.0000	0.0000	0.0000	0.0000	0.0000	0.0000	0.0000	0.0000	0.0000	0.0000	0.0000	0.0000	0.0000	0.0000	0.0000	0.0000	0.0000	0.0000	0.0000	0.0000	0.0738
AL031121.3	0.0000	0.0000	0.0000	0.0000	0.0000	0.0000	0.0000	0.0000	0.0000	0.0000	0.0000	0.0000	0.0000	0.0226	0.0000	0.0000	0.0000	0.0000	0.0773	0.0000	0.0000	0.0000	0.0000	0.0000	0.0000	0.0000	0.0000	0.0000	0.0000	0.0000	0.0000	0.0000	0.0000	0.0000	0.0000	0.0000	0.0000	0.0000	0.1010	0.0000	0.0000	0.0000	0.0280	0.0000	0.0000	0.0607	0.0212	0.0000	0.0000
DGCR11	2.8640	3.1332	4.1144	1.9008	1.7205	2.0585	2.1365	6.1233	1.9734	2.0519	3.0341	2.4562	2.2740	1.8203	1.5505	3.1817	2.2209	2.4003	4.2007	1.4059	4.8203	9.0373	1.9741	4.2712	2.8924	1.9304	1.6127	5.7300	1.3476	4.3719	6.5520	12.6523	3.7982	2.6680	3.4061	2.5403	2.0496	4.3698	2.8778	8.4478	4.5616	2.3952	2.7584	4.1851	2.8524	3.7238	4.1399	2.8858	3.2135
GRM7-AS1	0.2518	0.3455	0.0000	0.2418	0.2277	0.2752	0.0000	0.4355	0.1657	0.0000	0.2760	0.0000	0.0000	0.1987	0.0000	0.0000	0.0000	0.0000	0.0000	0.0000	0.0000	0.0000	0.0000	0.1665	0.2296	0.0000	0.0000	0.0000	0.0000	0.0000	0.0000	0.0000	0.0000	0.0000	0.0000	0.0000	0.0000	1.6240	1.1828	0.4240	0.0000	0.0000	0.0000	0.0000	0.0000	0.1333	0.0000	0.0000	0.0000
TBX20	0.0233	0.0000	0.0317	0.0000	0.0000	0.4579	0.0000	0.0242	0.0000	0.0000	0.0000	0.0000	0.1035	0.0000	1.5399	0.0000	1.2582	0.0000	0.0000	0.0000	0.0000	0.0458	3.7299	0.0000	0.0000	0.0000	0.0000	2.4973	3.4683	4.3976	0.0000	3.4759	0.0000	0.0000	0.2357	1.2155	1.2908	0.0375	0.0820	3.2930	0.0000	1.9104	0.0682	0.0000	0.0000	0.0739	0.0000	0.0000	3.8207
IZUMO4	1.0601	1.5937	0.9216	0.7817	3.0213	1.9140	1.0497	1.4667	1.1981	0.8200	1.6335	1.2557	3.2525	2.7280	2.1068	1.8671	8.1313	1.2138	2.4871	3.7925	0.9217	0.9067	0.8836	3.2005	2.8373	6.0871	0.9724	3.6084	1.2117	1.7965	7.1103	6.2432	2.4102	1.7190	3.4225	1.6544	1.7365	9.5614	10.0124	0.6597	3.5258	1.9767	0.9224	7.0760	0.9711	14.6378	8.7670	2.2878	4.8778
RNU6-636P	0.0000	0.0000	0.0000	0.0000	0.0000	0.0000	0.0000	0.0000	0.0000	0.0000	0.0000	0.0000	0.0000	0.0000	0.0000	0.0000	0.0000	0.0000	0.0000	0.0000	0.0000	0.0000	0.0000	0.0000	0.0000	0.0000	0.0000	0.0000	0.0000	0.0000	0.0000	0.0000	0.0000	0.5633	0.0000	0.0000	0.0000	0.0000	2.8022	0.0000	0.0000	0.0000	0.0000	0.0000	0.0000	0.0000	0.0000	0.0000	0.0000
PSAT1P4	0.0000	0.0000	0.0000	0.0000	0.0000	0.0000	0.0000	0.0000	0.0000	0.0000	0.0000	0.0000	0.0720	0.0000	0.0000	0.0000	0.1508	0.0000	0.1637	0.0000	0.0000	0.0000	0.0000	0.0000	0.0000	0.0000	0.2382	0.0000	0.0000	0.0000	0.0000	0.0000	0.0000	0.0000	0.0000	0.1320	0.0000	0.0000	0.0000	0.6131	0.0000	0.0000	0.0000	0.0968	0.0000	0.1285	0.0898	0.0000	0.0000
PPIAP81	0.0000	0.0000	0.0000	0.0000	0.0000	0.0000	0.0000	0.0000	0.0000	0.0000	0.0000	0.1416	0.1094	0.0000	0.0000	0.0000	0.0000	0.0000	0.0000	0.0000	0.0000	0.0000	0.0000	0.0000	0.0000	0.1692	0.1810	0.1389	0.0000	0.0000	0.0000	0.1597	0.0000	0.0000	0.0000	0.0000	0.2623	0.0000	0.2166	0.3107	0.0000	0.1246	0.1801	0.1471	0.0000	0.0000	0.0000	0.0000	0.1887
AC009970.1	0.4926	0.4055	0.6715	0.6620	0.0000	0.4306	0.2009	0.0000	0.7780	0.0000	0.3239	0.7938	0.3505	0.4665	0.1589	1.4449	0.5508	0.2511	0.3987	0.0000	0.1182	0.3876	0.3035	0.5863	0.4043	0.2710	0.4350	0.1112	0.6906	0.1266	0.1820	0.1279	0.4719	0.4186	0.0997	0.3215	0.6302	0.0000	0.6941	0.2488	1.4130	0.0998	0.1443	0.0000	0.0000	0.0000	0.1094	0.3607	0.1511
LINC02673	0.0000	0.0000	0.0000	0.0000	0.0000	0.0000	0.0311	0.0000	0.0000	0.0000	0.0000	0.0000	0.0000	0.0000	0.0000	0.0639	0.0000	0.0000	0.0000	0.0000	0.0000	0.0000	0.0000	0.0000	0.0000	0.0000	0.0000	0.0000	0.0000	0.0000	0.0000	0.0000	0.0000	0.0000	0.0000	0.0498	0.0000	0.0000	0.0000	0.0000	0.0000	0.0000	0.0000	0.0365	0.0000	0.0000	0.0339	0.0372	0.0000
RPL12P13	0.2569	0.3525	0.4670	0.2466	0.3484	0.1871	0.0873	0.1777	0.0000	0.0816	0.3754	0.2957	0.1523	0.3041	0.1381	0.1794	0.3192	0.4364	1.2129	0.5219	0.3082	0.3369	0.2638	0.1699	0.2343	0.7068	0.5041	0.0000	0.1501	0.1100	0.0791	0.3335	0.4102	0.0000	0.6936	0.2794	0.1826	0.9664	0.9049	0.6488	0.5583	0.0867	0.1254	0.9219	0.5883	0.6799	0.6654	0.2090	0.0000
AL606517.1	0.1100	0.0000	0.0000	0.0000	0.0000	0.0000	0.0000	0.0000	0.0000	0.0000	0.0000	0.0000	0.0000	0.0000	0.0000	0.0000	0.0000	0.0000	0.0000	0.0000	0.1319	0.0000	0.0000	0.0000	0.0000	0.0000	0.0000	0.0000	0.1927	0.0000	0.2032	0.0000	0.0000	0.0000	0.0000	0.1794	0.0000	0.0000	0.0000	0.0000	0.1434	0.0000	0.0000	0.0000	0.0000	0.1746	0.0000	0.0000	0.6747
VDAC1P9	0.0000	0.0000	0.0000	0.0000	0.0000	0.0000	0.0000	0.0000	0.0000	0.0000	0.0000	0.0000	0.0450	0.1198	0.0000	0.0000	0.0000	0.0000	0.0000	0.0000	0.0000	0.0000	0.0000	0.0000	0.0000	0.0000	0.0000	0.0000	0.0000	0.0000	0.0000	0.0000	0.0000	0.0000	0.0000	0.0000	0.0000	0.0000	0.0000	0.0000	0.0000	0.0000	0.0000	0.0000	0.0000	0.0000	0.0000	0.0000	0.0000
MYL6P4	0.0939	0.0773	0.0000	0.0000	0.0000	0.0000	0.0000	0.0000	0.0000	0.0000	0.0000	0.0000	0.1671	0.0000	0.0000	0.0000	0.0000	0.0000	0.0000	0.1432	0.0000	0.0000	0.0000	0.0000	0.0000	0.0000	0.1383	0.0000	0.0000	0.0000	0.0000	0.0000	0.0000	0.1331	0.0000	0.0000	0.0000	0.0000	0.0000	0.2373	0.0000	0.0000	0.0000	0.2248	0.0000	0.1492	0.0000	0.0000	0.0000
GSDME	2.8658	3.7774	1.3631	2.2002	5.8065	5.3819	6.3798	5.9475	1.7785	2.0616	2.4306	2.9971	15.2204	9.7204	4.5915	3.8787	23.5123	19.2237	21.8842	17.4074	4.1751	39.7654	6.9082	21.2209	9.1272	6.4075	8.4509	24.1947	7.2350	16.7595	18.2159	5.9634	19.1517	16.1796	35.9049	16.4745	6.8504	3.2400	9.3196	16.9901	1.2262	7.9276	10.1904	20.1559	16.9073	8.5985	50.4773	13.8106	28.5219
LEF1	5.8822	5.3458	4.4590	2.8046	6.0935	2.3596	1.9590	3.5914	5.5011	2.2849	3.2109	4.3955	10.2952	25.8229	27.3680	9.2147	10.4740	9.9736	17.7659	11.3825	5.4482	5.1064	12.8730	4.5515	8.6874	7.4261	42.8925	2.9132	7.9444	18.7184	2.5006	13.2536	3.1276	43.6792	3.4563	12.1100	2.4716	61.7799	2.9502	42.0060	20.0909	2.2115	8.3809	9.7814	3.2068	3.1136	4.2390	1.5406	0.9984
AL024508.1	1.8425	2.1273	0.7965	0.5824	1.9808	1.1786	0.2062	3.2175	0.5323	0.5140	1.1330	0.8019	0.4397	0.2660	1.2687	0.7062	1.1725	1.4888	0.3183	1.2326	2.1029	0.2210	3.3922	0.6241	2.3668	0.7110	4.1340	0.5328	1.2996	0.6641	0.6642	0.4959	1.3454	2.1640	1.2969	0.6232	2.1563	6.3398	0.1187	1.6459	5.4495	1.8210	0.9213	1.5859	1.9142	0.6779	0.7733	1.2616	1.7921
MAN2A1	9.3758	9.7974	9.4974	9.7691	11.6849	15.0519	11.3754	18.8635	13.8210	12.1735	11.9356	13.4511	32.3986	20.6924	16.9390	13.4490	31.6834	17.1564	27.3176	12.0365	14.4653	16.7577	12.9399	16.3362	17.0387	9.0086	7.6768	28.3403	17.2976	24.9895	10.2248	18.4154	22.4821	12.8047	12.9221	8.6625	11.7601	27.9278	9.5862	19.7151	9.3792	11.3228	23.5764	9.7513	11.9920	3.7635	75.4421	25.9082	32.1532
RNU6-33P	0.0000	0.3274	0.5422	0.0000	0.0000	0.8693	0.0000	0.0000	0.0000	0.0000	0.0000	0.0000	0.7076	0.4708	0.6417	0.0000	0.0000	0.0000	0.0000	0.0000	0.0000	0.0000	0.0000	0.0000	1.0882	0.0000	0.0000	0.0000	0.0000	0.0000	1.1022	0.0000	0.0000	0.0000	0.8055	0.0000	0.0000	1.2825	0.7005	1.0046	1.0372	0.4029	0.0000	0.0000	0.0000	0.0000	0.8831	0.0000	0.6100
AC007114.1	1.2988	1.8883	1.9215	4.4837	11.8056	1.6609	3.7479	2.8675	1.5549	1.8174	2.5445	2.4813	2.9006	2.4861	3.1653	2.2003	1.4420	2.9579	2.7959	3.2424	2.6858	1.0329	1.1636	0.9320	0.4536	1.7868	4.1488	3.4324	3.7778	2.2727	1.9911	3.3366	0.8604	2.4266	3.1619	1.7584	1.1197	1.6931	3.0178	2.5128	8.0353	0.6439	2.4684	0.9918	0.9113	5.1342	0.9817	0.8770	1.5683
UNC119B	11.9311	15.2484	8.0883	13.1215	35.0740	14.0363	10.3877	12.9439	15.5874	12.3990	16.8484	17.8268	35.3372	11.1820	31.8859	16.4132	20.9007	21.1793	14.9519	16.1241	25.7387	14.8432	38.8473	15.4270	36.4245	9.2030	32.6031	25.0211	26.5067	27.4383	12.1008	32.9455	7.8240	21.8277	20.3545	23.6417	15.4943	41.8294	26.4208	24.1502	42.9914	16.0215	25.5917	19.9233	9.2258	8.2839	52.7090	8.5870	13.4156
DEFB4A	4.4199	24.0153	10.6744	0.7274	9.4196	16.2839	0.0000	64.2081	2.2439	92.3161	0.2768	94.0560	33.8111	200.3131	21.7991	0.0000	0.2353	2.2528	0.2555	0.1924	18.6371	3.9747	1.5563	11.0238	1.5547	21.8895	0.0000	13.1186	172.1942	2.9209	7.6991	4.7545	282.7996	0.7154	8.4394	18.9556	125.2259	19.1388	0.0000	18.5000	5.7631	53.6033	0.9246	56.5004	21.1691	27.8734	34.0678	199.1437	95.6825
RNU6ATAC23P	0.0000	0.0000	0.0000	0.0000	0.0000	0.0000	0.3528	0.0000	0.0000	0.0000	0.0000	0.0000	0.0000	0.0000	0.0000	0.0000	0.0000	0.0000	0.0000	0.0000	0.0000	0.0000	0.0000	0.0000	0.0000	0.0000	0.0000	0.0000	0.0000	0.0000	0.0000	0.0000	0.0000	0.0000	0.0000	0.0000	0.0000	0.0000	0.0000	0.0000	0.0000	0.3505	0.0000	0.0000	0.0000	0.0000	0.0000	0.0000	0.0000
TCAF2P1	0.0294	0.0242	0.0401	0.0705	0.0399	0.0482	0.0300	0.0152	0.0580	0.0420	0.0644	0.0846	0.0654	0.0696	0.0474	0.0308	0.0274	0.0000	0.0297	0.1120	0.0000	0.0289	0.0000	0.0583	0.0000	0.2224	0.0865	0.1825	0.0258	0.0189	0.0136	0.0191	0.0176	0.0000	0.0149	0.0719	0.0000	0.0000	0.0000	0.0000	0.1150	0.0744	0.0215	0.0527	0.0202	0.0233	0.0489	0.0717	0.1352
C19orf38	1.4807	1.3770	1.7571	0.8687	2.6404	0.5993	1.4540	1.2804	0.4872	0.7840	0.5711	0.6313	1.8537	4.7716	5.3085	4.4240	1.8907	1.3976	6.9913	17.4236	1.1186	4.6929	3.4357	0.9792	0.9753	2.8292	1.2108	2.3532	5.4307	1.0571	1.4691	4.4856	1.5434	3.2234	0.7497	3.5344	1.7543	2.5200	6.0372	10.8045	1.5017	1.0556	1.4455	1.8370	5.1241	2.7867	7.7628	2.8783	1.8505
AC009167.1	0.0000	0.0000	0.0000	0.0000	0.0000	0.0000	0.0000	0.0000	0.0000	0.0000	0.0000	0.0000	0.0000	0.0000	0.0000	0.0000	0.0000	0.0000	0.0000	0.0000	0.0000	0.0000	0.0000	0.0000	0.0000	0.0000	0.0000	0.0000	0.0000	0.0000	0.0000	0.0000	0.0000	0.0000	0.0000	0.0000	0.0000	0.0000	0.0000	0.0000	0.0000	0.0000	0.0000	0.0000	0.0000	0.0000	0.0000	0.0000	0.0000
AC004691.2	0.0000	0.0000	0.0000	0.0000	0.0000	0.0000	0.0000	0.0000	0.0000	0.0000	0.0000	0.0000	0.0000	0.0000	0.0000	0.0000	0.0000	0.0000	0.0000	0.0000	0.0000	0.0000	0.0000	0.0000	0.0000	0.0000	0.0000	0.0000	0.0000	0.0000	0.0000	0.0000	0.0000	0.0000	0.0000	0.0000	0.0000	0.0000	0.0000	0.0000	0.0000	0.0000	0.0000	0.0000	0.0000	0.0000	0.0000	0.0000	0.0000
AC091912.3	0.0000	0.0113	0.0000	0.0132	0.0000	0.0000	0.0562	0.0000	0.0272	0.0000	0.0302	0.0000	0.0000	0.0326	0.0222	0.0289	0.0257	0.0000	0.0279	0.0000	0.0000	0.0000	0.0142	0.0000	0.0000	0.0190	0.0000	0.0000	0.0000	0.0000	0.0000	0.0000	0.0000	0.0195	0.0000	0.0000	0.0000	0.0222	0.0000	0.0000	0.0000	0.0000	0.0000	0.0330	0.0189	0.0000	0.0000	0.0000	0.0000
MIR223HG	0.5355	0.3544	0.3149	0.1411	0.8259	0.1951	0.5782	0.5121	0.1658	0.1301	0.1496	0.3868	0.2895	1.0068	0.6945	0.1320	0.3914	0.1606	0.1275	0.4000	0.0252	0.1033	0.4206	0.5625	0.0287	0.1878	0.0309	0.1541	2.7421	0.1754	0.0291	0.0682	0.1257	0.1487	0.3190	0.3426	0.0448	0.3386	0.1480	0.3183	0.2328	0.1170	0.0461	0.4522	0.4184	0.1501	5.1758	0.2563	0.2899
AC006499.1	0.0000	0.0000	0.0000	0.0000	0.0000	0.0000	0.0000	0.0000	0.0000	0.0000	0.0000	0.0000	0.0000	0.0000	0.0000	0.0000	0.0000	0.0000	0.0000	0.0000	0.0000	0.0000	0.0000	0.0000	0.0000	0.0000	0.0000	0.0000	0.0000	0.0000	0.0000	0.0000	0.0000	0.0000	0.0000	0.0000	0.0000	0.0000	0.0000	0.0000	0.0000	0.0000	0.0000	0.0000	0.0000	0.0000	0.0000	0.0000	0.0000
PAICSP6	0.0000	0.0000	0.0000	0.0000	0.0000	0.0000	0.0000	0.0000	0.0000	0.0000	0.0000	0.0000	0.0000	0.0000	0.0000	0.0000	0.0000	0.0000	0.0673	0.0000	0.0000	0.0000	0.0000	0.0000	0.0000	0.0000	0.0000	0.0000	0.0000	0.0000	0.0000	0.0000	0.0000	0.0000	0.0000	0.0000	0.0000	0.0000	0.0000	0.0840	0.0000	0.0000	0.0000	0.0000	0.0000	0.0000	0.0000	0.0000	0.0000
AL035252.5	0.1019	0.0210	0.0000	0.0489	0.1382	0.1114	0.0260	0.2380	0.0252	0.0000	0.1955	0.1173	0.0680	0.0302	0.2467	0.1068	0.1900	0.0649	0.0516	0.0388	0.1835	0.0000	0.1309	0.0000	0.1394	0.0351	0.7877	0.0000	0.0000	0.2947	0.0235	0.0000	0.0305	0.0000	0.0258	0.0416	0.0543	0.0822	0.2244	0.2575	0.1661	0.0000	0.1493	0.0610	0.0000	0.0000	0.0283	0.1244	0.0000
RBMS2P1	0.6595	0.2286	0.4259	1.5663	0.5178	2.8070	0.8495	0.9365	1.0965	0.3639	0.8751	1.0390	0.7410	1.3560	0.8400	0.9455	0.5822	1.7693	2.4584	0.4231	0.8746	2.2534	0.3565	1.5840	0.3799	0.1910	0.3576	1.4502	0.7909	0.9367	1.2826	1.7576	0.5820	1.2782	1.4762	0.9062	0.4442	0.3358	0.4280	0.8768	0.4526	0.8088	1.4232	0.4568	0.4293	0.2205	4.7786	0.4237	1.2245
AL049641.1	0.0000	0.0000	0.0000	0.0000	0.0000	0.0000	0.0000	0.0000	0.0000	0.0000	0.0000	0.0000	0.0000	0.0000	0.0000	0.0000	0.0000	0.0000	0.0000	0.0000	0.0000	0.0000	0.0000	0.0000	0.0000	0.0000	0.0000	0.0000	0.0000	0.0000	0.0000	0.0000	0.0000	0.0000	0.0000	0.0000	0.0000	0.0000	0.0000	0.0000	0.0000	0.0000	0.0000	0.0000	0.0000	0.0000	0.0000	0.0000	0.0000
CT45A3	0.0000	0.0000	0.0000	0.0000	0.0000	0.0000	0.0000	0.0000	0.0000	0.0000	0.0000	0.0000	0.0000	0.0000	0.0000	0.0000	0.0000	0.0000	0.0000	0.0000	0.0000	0.0000	0.0375	0.0000	0.0000	0.0000	1.2356	0.0000	0.4478	0.0000	0.0000	0.0000	0.0000	0.0000	0.3696	0.2977	0.0000	0.0000	0.1286	0.0000	0.0000	0.0000	0.1069	0.0000	0.0000	0.0000	0.0000	0.0000	0.0000
NOP56P1	2.1736	0.1884	2.0276	1.8671	1.3964	0.1250	0.1167	1.3058	0.0000	0.0000	0.0000	0.0000	1.2211	2.1668	1.8456	2.1573	0.2132	0.0000	3.9354	3.1378	0.0000	2.9256	6.3445	0.9079	0.0000	9.6003	13.4707	5.4254	0.2005	0.0000	3.5931	3.5646	0.0000	0.1620	4.0543	2.4265	3.6595	0.1844	4.0300	0.8669	3.8784	3.2451	0.3350	4.6531	0.1572	6.5398	5.0802	6.8421	0.0000
AC091931.1	0.0000	0.0000	0.0000	0.0000	0.0000	0.0000	0.0000	0.0000	0.0000	0.0000	0.0000	0.0000	0.0000	0.0692	0.0000	0.0000	0.0000	0.0000	0.0000	0.1782	0.0000	0.0000	0.0000	0.0000	0.0000	0.0000	0.0000	0.0000	0.2049	0.0000	0.0540	0.0000	0.0000	0.3312	0.0592	0.0000	0.0000	0.3770	0.0000	0.0000	0.2287	0.0000	0.0856	0.0000	0.0803	0.0000	0.0649	0.0000	0.0000
ZBTB45P2	0.0278	0.0229	0.0000	0.0000	0.0000	0.0304	0.0283	0.0288	0.0000	0.0000	0.0609	0.0000	0.0495	0.0000	0.0448	0.0000	0.0000	0.0000	0.0000	0.0000	0.0000	0.0000	0.0285	0.0000	0.0000	0.0000	0.0409	0.0000	0.0000	0.0000	0.0000	0.0361	0.0333	0.0000	0.0000	0.0454	0.0000	0.0000	0.0000	0.0000	0.0362	0.0282	0.1221	0.0333	0.0000	0.0000	0.0309	0.0000	0.0853
AC118553.2	0.0000	0.0061	0.0302	0.0071	0.0300	0.0323	0.0602	0.0306	0.0291	0.0070	0.0324	0.0340	0.0460	0.0961	0.1072	0.0619	0.0688	0.0188	0.0448	0.0562	0.0089	0.0290	0.0607	0.0586	0.0202	0.0203	0.0652	0.0417	0.0518	0.0569	0.1364	0.1054	0.0088	0.0418	0.0822	0.0241	0.0157	0.0714	0.0650	0.0559	0.0289	0.0823	0.0216	0.0706	0.0101	0.0234	0.0328	0.0360	0.0340
HNRNPDLP1	0.0000	0.0000	0.0000	0.0000	0.0000	0.0000	0.0000	0.0000	0.0000	0.0000	0.0000	0.0000	0.0000	0.0000	0.0000	0.0000	0.0000	0.0000	0.0000	0.0000	0.0000	0.0000	0.0000	0.0000	0.0000	0.0000	0.0000	0.0000	0.0000	0.0000	0.0000	0.0000	0.0000	0.0000	0.0000	0.0000	0.0000	0.0000	0.0000	0.0000	0.0000	0.0000	0.0000	0.0000	0.0000	0.0000	0.0000	0.0000	0.0000
AL450472.2	0.0000	0.0000	0.0000	0.0000	0.0000	0.0000	0.0000	0.0000	0.0000	0.0000	0.0000	0.0000	0.0000	0.0000	0.0000	0.0000	0.0000	0.0000	0.0000	0.0000	0.0000	0.0000	0.0000	0.0000	0.0000	0.0000	0.0000	0.0000	0.0000	0.0000	0.0000	0.0000	0.0000	0.0000	0.0000	0.0000	0.0000	0.0594	0.0648	0.0000	0.0000	0.0000	0.0000	0.0000	0.0000	0.0000	0.0000	0.0000	0.0000
AL161716.1	0.0000	0.0000	0.0000	0.0000	0.1595	0.0000	0.0000	0.0305	0.0000	0.0000	0.0000	0.0000	0.0000	0.0348	0.0000	0.0000	0.0000	0.0000	0.1785	0.0000	0.0000	0.0000	0.0302	0.0000	0.0000	0.0000	1.7315	0.0000	0.0000	0.0000	0.5162	0.0000	0.0000	0.0000	0.0000	0.0000	0.0627	0.0948	0.0000	0.0000	0.0000	0.4171	0.0000	0.0352	0.0000	0.0934	0.0327	0.0359	0.0000
MAK16	16.1034	9.4411	11.3519	3.5713	6.9139	6.5609	8.7069	8.9599	7.0208	5.4927	7.6691	7.7879	8.5294	10.6093	8.0380	5.2702	6.2858	10.0203	9.6723	12.8197	39.5112	8.9670	11.5600	6.5771	21.5806	12.6611	13.5604	6.8011	7.1784	12.0245	31.7009	16.4527	7.8709	6.3741	6.5770	21.9500	9.4126	22.9803	9.9808	19.0593	7.6777	8.1032	9.1019	7.3784	14.9763	7.9423	17.5569	12.8448	6.4446
TRPC6P	0.0000	0.0000	0.0000	0.0000	0.0000	0.0000	0.0000	0.0000	0.0000	0.0000	0.0000	0.0000	0.0000	0.0000	0.0000	0.0000	0.0000	0.0000	0.0000	0.0000	0.0000	0.0000	0.0000	0.0000	0.0000	0.0000	0.0000	0.0000	0.0000	0.0000	0.0000	0.0000	0.0000	0.0000	0.0000	0.0000	0.0000	0.0000	0.0000	0.0000	0.0000	0.0000	0.0000	0.0000	0.0000	0.0000	0.0000	0.0000	0.0000
RPL9	198.9780	171.7001	176.5176	162.0067	207.4775	217.8466	166.7938	196.2136	217.2501	186.9205	242.1897	167.4786	123.4158	201.7436	97.8270	245.5137	98.1808	218.0522	155.5402	197.4584	140.4173	249.1694	160.1592	341.7121	325.1527	485.8543	249.2864	307.8355	77.6090	315.3149	341.5342	174.1783	166.8574	224.5930	253.0882	317.7869	287.0971	415.3692	150.2955	135.3111	147.0987	161.6690	214.2085	239.0888	209.5658	286.4743	288.1754	163.8577	117.1165
MIR4515	0.0000	0.0000	0.0000	0.0000	0.0000	0.0000	0.5358	0.5452	0.0000	0.0000	0.0000	0.0000	0.0000	0.0000	0.0000	0.0000	0.0000	0.0000	0.0000	0.0000	0.0000	0.0000	0.0000	0.0000	0.0000	0.0000	1.5466	0.0000	0.0000	0.0000	0.0000	0.0000	0.0000	0.0000	0.0000	0.0000	0.0000	0.0000	0.0000	0.0000	0.0000	0.0000	0.0000	0.0000	1.4438	0.0000	0.0000	0.0000	0.0000
UBE2M	82.4280	90.8748	87.9464	72.4558	70.9617	72.4936	76.9590	89.1043	94.9395	73.9785	82.0568	73.9215	112.7831	91.7080	132.0355	153.1687	181.2326	143.0511	117.9816	163.5887	77.6927	167.5314	125.9786	164.7466	162.5245	148.2287	85.0995	68.4004	106.5971	83.5196	107.2460	85.0479	130.7882	224.8428	126.2099	165.9987	116.9975	166.7533	121.8336	146.3436	189.1396	62.5051	182.0516	173.3244	138.6228	168.9644	76.3855	131.0367	95.6068
ITPR3	24.2923	45.5211	18.4878	35.2732	41.1207	44.8661	16.4002	70.7178	56.8994	33.4312	61.6500	63.3303	165.4995	80.0932	162.3767	89.1332	122.7886	101.0489	67.8448	19.6777	56.4898	83.2342	51.3937	53.9184	120.2782	49.3873	70.3305	87.3687	71.5576	49.5611	57.3433	146.3899	62.8251	66.3868	109.0525	43.9544	41.3409	26.8340	38.3524	58.1564	73.9595	49.7349	59.6269	35.4467	34.8304	9.0446	131.9210	89.9255	117.2670
AC011491.1	0.0604	0.0497	0.0000	0.0000	0.0819	0.0000	0.0616	0.0000	0.0000	0.0000	0.0000	0.0000	0.0537	0.0000	0.2922	0.1265	0.0000	0.0000	0.0000	0.0920	0.0724	0.0000	0.0620	0.0000	0.0000	0.0000	0.3554	0.0000	0.0000	0.1551	0.0000	0.0784	0.0000	0.0000	0.0000	0.0985	0.0000	0.0973	0.0000	0.0000	0.0000	0.0000	0.0000	0.0000	0.0000	0.0959	0.0000	0.0000	0.0000
PHC1P1	0.4171	0.1946	0.3412	0.6941	0.3205	0.4406	0.9073	0.3607	0.4255	0.4108	0.6401	0.9603	0.4452	0.3292	0.6729	5.7970	1.2437	0.3897	0.7315	0.2754	0.3837	0.1094	0.3570	0.1379	0.2663	0.1721	0.7162	0.2355	0.4873	0.8575	0.3981	0.3429	0.2830	1.2602	0.1549	0.2949	0.9191	0.3138	0.4898	0.4214	0.0544	0.3239	0.6922	0.0998	0.0764	0.0221	0.6637	0.4582	0.1706
AC084357.2	0.6190	0.8918	0.6330	1.0400	0.2099	0.1691	0.9468	1.1241	0.6111	0.1475	0.8482	0.7126	0.6883	0.9159	0.2497	2.2698	0.5768	0.0000	0.9394	0.7074	1.8568	0.9133	1.7483	0.6141	0.4234	0.6387	3.6444	0.3495	1.3561	0.9943	0.7148	2.2100	0.5560	0.0000	0.9402	2.5249	1.9801	1.4970	1.3629	2.7361	1.6143	0.6271	1.5862	0.5554	0.8505	0.7372	0.5154	1.3222	0.9494
RN7SKP89	0.0000	0.0000	0.0000	0.0000	0.0000	0.0000	0.0000	0.0000	0.0000	0.0000	0.0000	0.0000	0.0000	0.0000	0.0000	0.0000	0.0000	0.0000	0.0000	0.0000	0.0000	0.0000	0.0000	0.0000	0.0000	0.0000	0.0000	0.0000	0.0000	0.0000	0.0000	0.0000	0.0000	0.0000	0.0000	0.0000	0.0000	0.0000	0.0000	0.0000	0.0000	0.0000	0.0000	0.0000	0.0000	0.0000	0.0000	0.0000	0.0000
RNF182	0.1142	0.1624	0.0000	0.1994	0.4225	1.6001	0.2859	0.2155	0.1128	0.1584	0.3187	0.1076	0.2494	0.1721	0.4524	3.6773	0.1161	0.9528	0.2942	0.0158	0.2990	0.5924	1.8878	0.1648	0.1421	0.0571	2.6596	0.1759	0.5278	0.5605	0.1151	0.1213	0.1119	0.0294	1.4196	0.7455	0.0664	0.0670	0.1280	1.4951	0.0542	0.1788	0.0304	0.1242	0.1284	0.0989	0.1960	0.1521	0.0956
AL133412.1	0.0000	0.0000	0.0000	0.0000	0.0000	0.0000	0.0000	0.0000	0.0000	0.0000	0.0000	0.0000	0.0380	0.0000	0.0000	0.0000	0.0000	0.0362	0.0000	0.0217	0.0000	0.0000	0.0146	0.0000	0.0195	0.0196	0.0000	0.0000	0.0000	0.0000	0.0000	0.0000	0.0000	0.0000	0.0000	0.0000	0.0000	0.0000	0.0752	0.0000	0.0000	0.0000	0.0000	0.0000	0.0000	0.0000	0.0158	0.0174	0.0000
AC007191.1	0.2416	0.2457	0.3681	0.1501	0.6938	0.5435	0.6231	0.2212	0.1823	0.1083	0.2648	0.3108	0.7457	0.8074	1.4213	1.1909	1.5888	0.2897	0.2300	0.3464	0.1193	0.1677	0.5108	0.7893	4.2180	0.8210	2.2797	0.2246	1.0460	0.3652	1.2732	0.4059	0.1361	2.1735	0.7338	0.8114	0.1515	1.8099	0.7759	0.5384	1.2784	0.2015	0.4994	1.2579	0.5272	0.1128	0.5837	0.3122	0.3923
FOSL1P1	0.1565	0.0000	0.0000	0.0000	0.0000	0.0000	0.0000	0.0000	0.0000	0.0000	0.0572	0.1801	0.0464	0.1852	0.2524	0.8742	0.0000	0.5316	0.2111	0.0795	0.0626	0.0000	0.3749	0.2069	0.0713	0.1435	0.0000	0.0589	0.0914	0.1340	0.0000	0.0000	0.3123	0.2955	0.3169	0.1702	0.1112	0.0000	0.4593	0.1317	0.0000	0.0000	0.0000	0.8735	0.1433	0.2484	0.1737	0.1910	0.5599
AL357507.1	0.0000	0.0000	0.0867	0.0000	0.1725	0.1390	0.2595	0.0000	0.0000	0.0000	0.0000	0.1465	0.1132	0.0753	0.1026	0.0000	0.0000	0.0000	0.0000	0.0000	0.0000	0.0000	0.0000	0.2524	0.0000	0.0875	0.0000	0.0000	0.0000	0.0000	0.1175	0.0000	0.0000	0.0000	0.1932	0.0000	0.0000	0.0000	0.0000	0.1607	0.1659	0.0000	0.4657	1.3698	0.1748	2.3233	0.0000	0.0000	0.0000
HSBP1P2	0.0000	0.0000	0.0000	0.0000	0.0000	0.0000	0.0000	0.0000	0.0000	0.0000	0.0000	0.0000	0.0000	0.0000	0.0000	0.0000	0.0000	0.0000	0.3760	0.0000	0.2230	0.0000	0.1909	0.0000	0.0000	0.0000	0.0000	0.0000	0.0000	0.0000	0.1717	0.0000	0.0000	0.0000	0.1882	0.0000	0.0000	0.0000	0.3273	0.0000	0.0000	0.0000	0.0000	0.6670	0.0000	0.0000	0.0000	0.4537	0.0000
PTPRN2	1.6610	2.5478	1.8832	1.5108	53.7564	1.7101	5.3221	14.9950	2.2006	2.6580	9.9373	5.8773	2.3018	11.2800	22.4108	3.1506	0.8961	4.5004	3.0427	10.2973	3.5664	1.2038	3.1244	4.0586	1.0046	4.6784	0.9651	3.3267	2.9112	0.8088	1.0660	4.8237	1.9787	2.8849	2.7795	2.4248	1.1745	3.9325	6.1900	1.5236	2.0176	2.7543	0.2688	1.4955	3.5316	8.8012	7.1529	5.4313	1.8772
AC092798.1	0.0000	0.4283	0.7093	0.0999	0.2822	0.4548	0.3183	0.0000	0.1027	0.0992	0.0000	0.3593	0.3702	0.7390	0.3357	0.2180	0.1939	0.0000	0.4211	0.0000	0.1248	0.2047	0.4274	0.2064	0.2847	0.0000	0.0000	0.3525	0.3647	0.0000	0.0000	0.2702	0.0000	0.4421	0.3161	0.1698	0.0000	0.1678	0.3665	0.7884	0.0000	0.2108	0.1524	0.1245	0.2859	0.3305	0.3465	0.3810	0.3192
PTPRN2-AS1	0.1615	0.0886	0.2569	0.1292	0.6571	0.0588	0.3019	0.1676	0.1063	0.0513	0.1180	0.1549	0.1437	1.5932	1.6936	0.7332	0.0000	0.6174	0.9804	1.3125	0.0969	0.2118	0.3870	0.2136	0.3682	0.8887	0.1585	0.5167	0.2831	0.0346	0.2238	0.7688	0.0645	0.1906	0.1090	0.1757	0.1722	0.1302	0.3793	2.5156	0.1053	0.1909	0.2365	0.0000	0.3699	0.4702	1.1655	0.1643	0.4954
AC006453.3	0.0000	0.0000	0.0000	0.0000	0.0000	0.0000	0.0000	0.0000	0.0000	0.0000	0.0000	0.0000	0.0000	0.0000	0.0000	0.0000	0.0000	0.0000	0.0000	0.0000	0.0000	0.0000	0.0000	0.0000	0.0000	0.0000	0.0000	0.0000	0.0000	0.0000	0.0000	0.0000	0.0000	0.0000	0.0000	0.0000	0.0000	0.5480	0.0000	0.0000	0.0000	0.0000	0.0000	0.0000	0.0000	0.0000	0.0000	0.0000	0.0000
PHKA2-AS1	0.1548	0.1821	0.1206	0.0425	0.0900	0.1450	0.1579	0.0459	0.0000	0.0422	0.0485	0.0764	0.0590	0.0786	0.1427	0.2317	0.1649	0.0564	0.0448	0.4045	0.0531	0.1305	0.1136	0.1755	0.0908	0.1217	0.0651	0.0999	0.2326	0.1990	0.0613	0.0574	0.0795	0.0000	0.2464	0.1804	0.0943	0.8202	0.2338	0.2235	0.2884	0.0224	0.0648	0.0794	0.1520	0.6322	0.1473	0.0270	0.1357
AL353637.2	0.0000	0.0000	0.0000	0.0000	0.0000	0.0000	0.0000	0.0000	0.0000	0.0000	0.0000	0.0000	0.0000	0.0000	0.0438	0.0000	0.0000	0.0000	0.0000	0.0000	0.0000	0.0000	0.0000	0.0269	0.0000	0.0000	0.0200	0.0000	0.0000	0.0000	0.0000	0.0000	0.0000	0.0000	0.0687	0.0664	0.0000	0.0000	0.0000	0.0000	0.0000	0.0000	0.0000	0.0324	0.0000	0.0215	0.0000	0.0166	0.0000
IGLJ4	0.0000	0.0000	0.0000	0.0000	0.0000	0.0000	0.0000	0.0000	0.0000	0.0000	0.0000	0.0000	0.0000	0.0000	0.0000	0.0000	0.0000	0.0000	0.0000	0.0000	0.0000	0.0000	0.0000	0.0000	0.0000	0.0000	0.0000	0.0000	0.0000	0.0000	0.0000	0.0000	0.0000	0.0000	0.0000	0.0000	0.0000	0.0000	0.0000	0.0000	0.0000	0.0000	0.0000	0.0000	0.0000	0.0000	0.0000	0.0000	0.0000
AC067747.1	0.0000	0.0000	0.0000	0.0000	0.0000	0.0000	0.0000	0.0000	0.0000	0.0000	0.0000	0.0000	0.0000	0.0000	0.0000	0.0000	0.0000	0.0000	0.0000	0.0000	0.0000	0.0000	0.0000	0.0000	0.0000	0.0000	0.0000	0.0000	0.0000	0.0000	0.0000	0.0000	0.0000	0.0000	0.0000	0.0000	0.0000	0.0000	0.0000	0.0000	0.0000	0.0000	0.0000	0.0000	0.0000	0.0000	0.0000	0.0000	0.0000
ZNF783	3.8550	3.9658	2.5545	2.7226	5.3226	3.9153	4.2926	3.5732	3.7368	2.3892	4.3159	5.7640	6.0980	6.3243	12.6734	9.8149	10.2159	5.5010	11.2079	9.2019	3.6685	1.8679	9.0559	6.9073	8.5294	6.8012	5.3387	2.7948	5.9355	2.1800	2.3156	7.3553	5.0335	3.9627	4.2816	9.4088	7.4651	10.1549	8.1726	8.2022	5.7117	2.2060	7.3504	7.0350	4.4185	5.1365	7.6811	10.1678	7.0002
AL353740.1	0.0000	0.0000	0.0000	0.1421	0.0000	0.0809	0.0000	0.0000	0.0000	0.0000	0.0000	0.0000	0.0000	0.0876	0.0000	0.0000	0.0000	0.0000	0.0000	0.0000	0.0000	0.0000	0.0000	0.0000	0.0000	2.0364	0.0000	0.0000	0.2594	0.0000	1.3674	0.0000	0.0000	0.0000	0.4497	0.0000	0.0000	0.0000	0.0000	0.0000	0.0000	0.0000	0.0000	0.0000	0.0000	0.1175	0.0000	0.0000	0.0000
IGHVII-30-1	0.0000	0.0000	0.1928	0.0000	0.0000	0.0000	0.0000	0.0000	0.0000	0.0000	0.0000	0.0000	0.0000	0.0000	0.0000	0.0000	0.0000	0.0000	0.0000	0.0000	0.0000	0.0000	0.0000	0.0000	0.0000	0.0000	0.0000	0.0000	0.0000	0.0000	0.0000	0.0000	0.0000	0.0000	0.0000	0.2307	0.0000	0.0000	0.0000	0.0000	0.0000	0.0000	0.0000	0.0000	0.0000	0.0000	0.0000	0.0000	0.0000
AC010591.1	0.1311	0.1080	0.0000	0.0000	0.0000	0.0000	0.0000	0.0000	0.0000	0.0625	0.0000	0.0000	0.0000	0.0000	0.2116	0.2748	0.0000	0.0000	0.0000	0.2998	0.0787	0.0000	0.3367	0.0000	0.0897	0.0000	2.7024	0.0000	0.0000	0.0843	0.0000	0.0000	0.0785	0.0000	0.0000	0.0000	0.0000	0.3172	0.0000	0.0000	0.0000	0.1329	0.1920	0.0000	0.0000	0.1041	0.0000	0.0000	0.0000
AC006065.3	0.0000	0.0000	0.0000	0.0000	0.0000	0.0000	0.0000	0.0000	0.0000	0.0000	0.0000	0.0000	0.0000	0.0000	0.0000	0.0000	0.0000	0.0000	0.0000	0.0000	0.0000	0.0000	0.0000	0.0000	0.0000	0.0000	0.0000	0.0000	0.0000	0.0000	0.0000	0.0000	0.0000	0.0000	0.1028	0.0000	0.0000	0.0000	0.0000	0.0000	0.0000	0.0000	0.0000	0.0000	0.0000	0.0000	0.0000	0.0000	0.0000
OR52Z1	0.0000	0.0000	0.0000	0.0000	0.0000	0.0000	0.0000	0.0000	0.0000	0.0000	0.0000	0.0000	0.0000	0.0000	0.0000	0.0000	0.0000	0.0000	0.0000	0.0000	0.0000	0.0000	0.0000	0.0000	0.0000	0.0000	0.0000	0.0000	0.0000	0.0000	0.0000	0.0000	0.0000	0.0000	0.0000	0.0000	0.0000	0.0000	0.0000	0.0000	0.0000	0.0000	0.0000	0.0000	0.0000	0.0000	0.0000	0.0000	0.0000
AC012451.1	0.0000	0.0000	0.0000	0.0000	0.0000	0.0000	0.0000	0.0000	0.0000	0.0000	0.0000	0.0000	0.0000	0.1411	0.0000	0.2498	0.0000	0.0000	0.0000	0.0000	0.0000	0.0000	0.0000	0.0000	0.0000	0.0000	0.0000	0.0000	0.0000	0.0000	0.0000	0.0000	0.0000	0.0000	0.0000	0.0000	0.0000	0.0000	0.6299	0.0000	0.0000	0.0000	0.0000	0.0000	0.0000	0.0000	0.0000	0.0000	0.0000
CALML5	137.4091	478.7494	24.7617	321.1566	8.3207	372.8449	19.0171	116.5628	340.6987	139.0873	501.6604	432.1146	173.5525	79.2548	111.2336	1767.8793	365.1489	156.8503	34.8794	1237.4477	1694.8270	12.7396	28.8042	23.9578	274.9618	2600.5321	279.5092	1.9793	97.8007	1123.1941	1101.7329	970.5589	68.6329	8.1377	19.2286	180.8965	505.3833	1028.7463	252.3185	11.5609	699.2212	1607.6083	13.6184	1058.1168	3837.2847	1768.7032	3.9462	1094.8025	56.2366
RPLP0P1	0.0000	0.0000	0.0000	0.1132	0.1599	0.0000	0.7213	0.0000	0.0000	0.0000	0.0000	0.0000	0.0000	0.0000	0.1902	0.0000	0.0000	0.0000	0.0000	0.0000	0.2829	0.0000	0.1211	0.0000	0.0000	0.0000	0.8676	0.0000	0.0000	0.3030	0.0000	0.0000	0.0000	0.0000	0.1194	0.0000	0.0000	0.0000	0.2076	0.5955	0.0000	0.0000	0.0000	0.2821	0.0000	0.0000	0.0000	0.0000	0.0000
AL035696.3	0.0000	0.0000	0.0000	0.0000	0.0000	0.0204	0.0000	0.0000	0.0000	0.0000	0.0000	0.0000	0.0000	0.0000	0.0302	0.0000	0.0000	0.0000	0.0379	0.0000	0.0000	0.1104	0.1921	0.0000	0.0256	0.0000	0.0000	0.0000	0.0000	0.0000	0.0173	0.0000	0.1568	0.0000	0.0379	0.0000	0.0000	0.0000	0.0000	0.0000	0.0000	0.0569	0.0000	0.0000	0.0257	0.0000	0.2492	0.0000	0.2869
AC006130.3	0.2092	0.1968	0.3260	0.0574	0.0811	0.8491	0.7924	0.0930	0.1180	0.0000	0.2293	0.2408	0.2658	0.2476	0.0482	0.1879	0.2785	0.2285	0.6047	0.0911	0.1076	0.1764	0.1842	0.0000	0.1635	0.2467	0.2199	0.1012	0.2619	0.2304	0.3865	0.1164	0.0716	0.3386	0.1816	0.2926	0.0000	0.1446	0.4738	0.2265	0.1169	0.3330	0.0438	0.1788	0.0821	0.1898	0.2654	0.1824	0.1375
PPFIBP1	9.7054	12.0721	14.7757	16.2941	7.9095	15.5112	20.7443	14.7060	13.7352	9.3093	16.7401	20.8660	15.1873	12.5878	18.8645	11.0222	19.9392	34.1230	43.8161	13.3967	24.8281	22.1576	18.1817	21.9350	12.1313	15.9711	17.4413	31.3235	17.0742	79.0915	18.4421	25.9571	18.4588	22.2018	33.6441	21.2047	23.8184	14.3509	12.1061	29.7555	20.2311	14.0181	23.2741	12.4991	19.9486	6.7289	56.6309	17.4005	29.4148
EEF1B2P5	0.0000	0.0000	0.0000	0.0000	0.0000	0.0000	0.0000	0.0000	0.0000	0.0000	0.0000	0.0000	0.0000	0.0919	0.0000	0.0000	0.0000	0.0000	0.0000	0.0000	0.0000	0.0000	0.0000	0.0000	0.0000	0.0000	0.0000	0.0000	0.0000	0.0000	0.0000	0.0000	0.0930	0.1100	0.0000	0.0000	0.0000	0.0000	0.1368	0.0000	0.0000	0.0000	0.0000	0.1858	0.0000	0.0000	0.0000	0.0000	0.0000
AC011396.1	0.0000	0.0000	0.0000	0.0000	0.0000	0.0000	0.0000	0.0000	0.0000	0.0000	0.0000	0.0000	0.0000	0.0000	0.0000	0.0000	0.0000	0.0000	0.0000	0.0000	0.0000	0.0000	0.0000	0.0000	0.0000	0.0000	0.0000	0.0000	0.0000	0.0000	0.0000	0.0000	0.0000	0.0000	0.0000	0.0000	0.0000	0.0000	0.0000	0.0000	0.0000	0.0000	0.0000	0.0000	0.0000	0.0000	0.0000	0.0000	0.0000
ELOVL4	18.1640	16.2328	8.4537	11.6484	1.3217	31.0708	7.6337	4.1917	33.2124	7.1484	16.3495	27.4627	8.3173	2.6083	4.4890	3.1075	0.8160	13.1024	11.2609	2.1953	53.9607	0.8058	10.3282	11.2651	7.3422	12.5136	38.8763	11.1642	10.4963	114.0551	60.5015	0.4218	8.9310	9.3021	21.6246	11.3152	17.0185	2.9832	0.6468	16.4109	0.3131	30.0774	0.2896	2.1797	8.8499	2.3999	34.6546	4.3617	0.4766
AL445235.1	0.0000	0.0000	0.0000	0.0000	0.0000	0.0000	0.0000	0.0000	0.0000	0.0000	0.0000	0.0000	0.0000	0.0000	0.0000	0.0000	0.0000	0.0000	0.0000	0.0000	0.0000	0.0000	0.0000	0.0000	0.0333	0.0000	0.0000	0.0000	0.0427	0.0000	0.0000	0.0000	0.0000	0.0345	0.0000	0.0000	0.0000	0.0000	0.0000	0.0000	0.0000	0.0000	0.0000	0.0000	0.0000	0.0774	0.0000	0.0000	0.0000
RNU6-584P	0.0000	0.0000	0.0000	0.0000	0.0000	0.0000	0.4568	0.0000	0.0000	0.0000	0.0000	0.0000	1.1954	0.5303	0.7227	0.0000	0.8348	0.0000	0.9065	0.0000	0.0000	0.0000	0.0000	0.0000	0.0000	0.6163	0.0000	0.5058	0.0000	0.0000	0.8276	0.5816	0.0000	0.0000	0.0000	0.0000	0.9553	0.0000	0.0000	0.0000	0.5841	0.9076	0.0000	0.0000	0.0000	0.0000	0.9947	0.0000	0.0000
AC011462.3	0.0000	0.0649	0.0000	0.0757	0.0000	0.1722	0.0000	0.0000	0.0000	0.0000	0.0000	0.0000	0.0701	0.4665	0.2543	0.1651	0.0000	0.0000	0.1595	0.0000	0.0000	0.0000	0.0000	0.3127	0.1078	0.1084	0.1160	0.0000	0.0000	0.0000	0.0000	0.0000	0.0000	0.0000	0.0000	0.2572	0.3361	0.6353	0.1388	0.0000	0.1028	0.0000	0.0000	0.1886	0.0000	0.5006	0.0000	0.0000	0.0000
AC099331.1	0.3176	0.0000	0.0000	0.0000	0.0000	0.0000	0.0000	0.0000	0.0000	0.0000	0.0000	0.0000	0.0000	0.0000	0.0000	0.0000	0.0000	0.0000	0.0000	0.0000	0.0000	0.0000	0.3262	0.0000	0.0000	0.0000	0.0000	0.0000	0.0000	0.0000	0.0000	0.0000	0.0000	0.0000	0.0000	0.0000	0.0000	0.0000	0.0000	0.8022	0.0000	0.0000	0.4650	0.0000	0.0000	0.0000	0.3526	0.0000	0.0000
MGAT1	44.2038	37.2869	32.3985	54.0147	37.5139	45.9801	43.4760	42.3853	56.9785	43.6866	45.6954	44.3126	45.4892	50.7321	57.5395	74.4125	47.8517	35.8027	102.6802	62.2648	51.6267	113.5601	43.5391	39.4589	18.5802	45.9955	73.1139	94.4740	49.4853	34.4410	39.2507	45.6029	57.0452	50.1470	82.7922	30.3608	20.1888	39.9968	59.8999	56.9006	34.8271	31.9438	51.8627	62.8648	46.3672	43.8179	83.8181	65.8841	76.1209
GATM	3.7134	3.6360	13.7219	5.9698	8.8133	2.9330	9.6354	6.2758	6.5420	5.4534	9.8990	5.5815	15.8492	5.5165	14.7249	6.5192	19.5361	8.9481	7.2351	0.7283	10.4221	1.0306	4.1724	1.7506	1.3454	3.8314	13.8603	2.2626	12.2031	3.1831	5.9987	2.7327	1.6236	11.4755	0.5026	1.1772	9.6440	2.5786	29.3194	5.6416	1.3363	1.7366	1.0431	0.7917	3.0374	3.2767	7.7400	2.7262	0.9869
AC068787.5	0.0000	0.0000	0.0000	0.0000	0.0000	0.0000	0.0000	0.0000	0.0000	0.0000	0.0000	0.0000	0.0000	0.0000	0.0000	0.0000	0.0000	0.0000	0.0000	0.2824	0.0000	0.0000	0.0000	0.0000	0.0000	0.0000	0.0000	0.0000	0.0000	0.0000	0.0000	0.0000	0.0000	0.0000	0.0000	0.0000	0.0000	0.0996	0.0000	0.0000	0.0000	0.0000	0.0000	0.0000	0.0000	0.0000	0.0686	0.0754	0.0000
MIR151A	0.0000	0.0000	0.0000	0.0000	0.0000	0.0000	0.0000	0.0000	0.0000	0.0000	0.0000	0.0000	0.0000	0.0000	0.0000	0.0000	0.0000	0.0000	0.0000	0.0000	0.0000	0.0000	0.0000	0.0000	0.0000	0.0000	0.0000	0.0000	0.0000	0.6076	0.4368	0.0000	0.0000	0.0000	0.9576	0.0000	0.0000	0.0000	0.0000	0.0000	0.0000	0.0000	0.0000	0.0000	0.0000	0.0000	0.0000	0.0000	0.0000
CEP164	3.9798	5.4390	2.7805	3.9983	4.5695	6.2027	3.7185	4.9857	5.9680	4.6141	4.0116	5.1475	8.4598	7.4183	5.7019	11.7408	9.2864	4.3227	15.9128	7.9048	6.6402	7.9654	14.8275	3.5682	10.7801	5.1482	7.7521	11.5142	5.1823	25.5409	7.2095	6.8850	8.5995	4.2766	11.4546	7.4249	9.4091	7.0711	3.9118	14.7701	4.2556	5.5630	5.6006	8.1404	10.1162	3.4743	20.1244	11.0566	18.0038
GRIFIN	0.0000	0.0000	0.0667	0.0000	0.0000	0.0000	0.1496	0.0000	0.1449	0.0000	0.0536	0.0000	0.0000	0.1737	0.0789	0.0000	0.0000	0.0000	0.0990	0.0745	0.0000	0.0000	0.0000	0.0000	0.0000	0.0673	0.0000	0.0000	0.0857	0.0000	0.0452	0.0635	0.0000	0.0000	0.3467	0.0000	0.1043	0.5521	0.1723	0.0000	0.0000	0.0000	0.0716	0.0585	0.0672	0.0000	0.0000	0.0000	0.0000
RN7SL510P	0.4854	0.1332	0.4412	0.0000	0.4389	0.0000	0.0000	0.0000	0.0000	0.1542	0.0000	0.5588	0.0000	0.0000	0.2611	0.3390	0.0000	0.0000	0.0000	0.0000	0.0000	0.0000	0.0000	0.0000	0.0000	0.0000	0.0000	0.0000	0.2836	0.4159	0.4484	0.2101	0.1938	0.0000	0.3277	0.2640	0.0000	0.2609	0.2850	0.0000	0.2110	0.1639	0.4739	0.0000	0.0000	0.0000	0.1796	0.1975	0.2482
USP17L18	0.0000	0.0000	0.0000	0.0000	0.0000	0.0000	0.0000	0.0000	0.0000	0.0000	0.0000	0.0000	0.0000	0.0000	0.0000	0.0000	0.0000	0.0000	0.0000	0.0000	0.0000	0.0000	0.0000	0.0000	0.0000	0.0000	0.0000	0.0000	0.0000	0.0000	0.0000	0.0000	0.0000	0.0000	0.0000	0.0000	0.0000	0.0000	0.0000	0.0000	0.0000	0.0000	0.0000	0.0000	0.0000	0.0000	0.0000	0.0000	0.0000
FAM238B	0.0000	0.0000	0.0000	0.0000	0.0000	0.0000	0.0000	0.0000	0.0000	0.0000	0.0000	0.0000	0.3530	0.0000	0.0533	0.1386	0.0000	0.0000	0.0000	0.2015	0.0000	0.0000	0.0000	0.0000	0.0000	0.0000	0.0973	0.0000	0.0580	0.6799	0.1527	0.0000	0.0000	0.0468	0.0000	0.0540	0.0000	5.5979	0.0000	0.0000	0.0000	0.0000	0.0000	0.0000	0.0000	0.1575	0.0000	0.0000	0.0000
RNU6-1235P	0.0000	0.0000	0.0000	0.0000	0.0000	0.0000	0.0000	0.0000	0.0000	0.0000	0.0000	0.0000	0.0000	0.0000	0.0000	0.0000	0.0000	0.0000	0.0000	0.0000	0.0000	0.0000	0.0000	0.0000	0.0000	0.0000	0.0000	0.0000	0.0000	0.0000	0.0000	0.0000	0.0000	0.0000	0.0000	0.0000	0.0000	0.0000	0.0000	0.0000	0.0000	0.0000	0.0000	0.0000	0.0000	0.0000	0.0000	0.0000	0.0000
CHEK2	7.8143	5.8249	4.0290	5.6653	6.7826	5.2375	3.0039	6.5654	6.3955	4.0986	4.8694	6.0080	11.8713	6.3686	15.8768	25.4429	21.3409	6.6140	9.7557	16.4248	8.4214	14.2169	9.6109	5.6752	19.2154	11.0368	9.1177	5.3904	6.0261	15.4212	6.5535	24.8894	6.8626	8.3576	6.2053	28.1264	16.1998	19.1045	16.1661	18.3498	15.9815	3.6847	13.2733	11.4218	14.7978	13.1907	9.6112	11.0061	10.0096
IFNWP5	0.0000	0.0000	0.0000	0.0000	0.0000	0.0000	0.0000	0.0000	0.0000	0.0000	0.0000	0.0000	0.0000	0.0000	0.0000	0.0000	0.0000	0.0000	0.2929	0.0000	0.0000	0.0000	0.0000	0.0000	0.0000	0.0000	0.0000	0.0000	0.0000	0.0000	0.0000	0.0000	0.0000	0.0000	0.0000	0.0000	0.0000	0.0000	0.0000	0.0000	0.0000	0.0000	0.0000	0.0000	0.0000	0.0000	0.0000	0.0000	0.0000
SPOPL	6.9346	5.2507	6.1690	6.2176	9.0318	8.7087	8.1532	10.4640	8.0285	5.8854	7.3860	9.4981	11.0961	18.0921	16.5119	20.3063	13.3260	14.6187	11.6869	9.4592	16.4369	12.9460	12.4818	16.4213	21.7404	5.9366	17.2331	14.2557	14.8396	17.3929	8.2508	10.3208	13.6449	8.9034	14.0899	15.2460	13.0987	15.0553	13.2638	17.7967	21.6959	8.6770	8.0449	12.0795	9.8523	2.6723	20.0282	12.1727	21.5937
HTR3E-AS1	0.0000	0.0000	0.0000	0.0000	0.0000	0.0000	0.0000	0.0000	0.0000	0.0000	0.0000	0.0000	0.0000	0.0000	0.1333	0.0000	0.0000	0.0000	0.0000	0.0000	0.0992	0.0000	0.0000	0.0000	0.0000	0.0000	0.0000	0.0000	0.0000	0.0000	0.0000	0.0000	0.0000	0.0000	0.0000	0.0000	0.0000	0.0000	0.0000	0.0000	0.0000	0.0000	0.0000	0.0989	0.0000	0.0000	0.0000	0.0000	0.1267
FBXL6	8.5870	8.9068	6.3952	5.6656	5.3014	7.2480	3.5360	5.6655	5.5143	6.9705	7.1459	6.2127	11.8668	11.1352	7.0793	32.0745	18.0002	7.8730	24.1632	22.6727	11.1808	17.2148	19.7488	20.9141	16.9905	53.3244	10.6903	20.0901	13.3264	7.8262	16.3306	12.5399	10.4647	31.6639	37.6782	16.8496	12.0469	28.2997	10.8162	7.8668	10.6213	12.2505	18.3165	17.3021	19.1972	33.9392	19.8224	43.0326	17.3095
SYCP2L	0.0537	0.0354	0.0146	0.0000	0.0874	0.0470	0.0438	0.0000	0.0318	0.0102	0.0235	0.0124	0.0191	0.1399	0.1386	0.5176	0.0601	0.0000	0.0435	0.0982	0.0387	0.0000	0.0331	0.0213	0.0441	0.6206	0.5850	0.0243	0.5836	0.1518	1.1907	0.1534	0.0129	0.0609	0.0870	1.2268	0.0000	0.7966	0.3784	0.1628	0.5042	0.0109	0.2517	0.1799	0.0443	0.3070	0.1073	0.0262	0.2306
IDH1	67.4263	65.6866	55.8845	103.0088	58.9201	102.8592	34.1245	114.6417	81.4820	71.9297	155.7505	99.6284	34.9629	58.6966	64.5074	141.9802	125.8246	143.4450	55.2351	98.5894	69.9491	58.0625	72.5773	38.7751	15.2014	20.4456	129.3298	69.1920	55.9212	90.6238	37.9737	106.7747	38.1772	54.1041	32.7384	88.0387	70.3791	43.0027	57.1716	198.2150	168.2081	44.6359	169.3913	77.0433	85.3671	72.1513	67.6268	40.1711	44.3675
IGHV3-13	0.0000	12.2216	10.6596	19.0985	25.2341	2.1631	0.5046	1.9512	1.7586	0.3773	0.9764	0.6836	48.5952	87.7501	98.0356	105.7590	57.7297	3.2789	6.6088	11.3106	0.7125	0.7788	10.1643	7.4614	6.2278	0.4085	0.2913	19.5569	379.7049	0.3815	49.6432	17.8602	1.0667	1.5419	0.1002	2.0992	11.3972	2.7127	62.4069	81.2435	5.5491	37.0972	3.9129	19.6539	31.0055	0.9429	11.4270	23.9183	15.0280
TRAJ22	0.0000	0.0000	0.0000	0.0000	0.0000	0.0000	0.6888	0.0000	0.0000	0.0000	0.0000	0.0000	0.6009	1.5993	0.0000	1.4154	0.0000	0.0000	0.0000	0.0000	0.0000	0.0000	0.0000	0.0000	0.0000	1.8586	0.0000	0.0000	0.0000	0.0000	0.0000	0.0000	0.0000	0.0000	0.0000	0.0000	0.0000	0.0000	0.0000	0.0000	0.0000	0.0000	0.0000	0.0000	0.0000	1.0727	0.0000	0.0000	0.0000
SLC16A8	0.3284	0.3022	0.3160	0.8531	0.6550	0.3378	1.2607	0.1403	0.3433	0.2025	0.2965	0.7116	2.3026	1.0976	1.0285	1.6191	3.7441	1.0831	4.0653	1.5895	0.4404	0.1140	0.9721	0.3066	0.4757	1.5148	1.0805	0.0873	0.9819	0.1986	0.8922	4.8655	0.2545	0.7387	0.4303	2.9942	0.9063	2.4605	2.0075	0.1464	1.0831	0.0783	0.1697	3.6282	0.6370	7.6075	1.2439	0.7074	0.2370
RNU4-75P	0.0000	0.0000	0.0000	0.0000	0.0000	0.0000	0.0000	0.0000	0.0000	0.0000	0.0000	0.0000	0.0000	0.0000	0.0000	0.0000	0.0000	0.0000	0.0000	0.0000	0.0000	0.0000	0.0000	0.0000	0.0000	0.0000	0.0000	0.0000	0.0000	0.0000	0.0000	0.0000	0.0000	0.0000	0.0000	0.0000	0.0000	0.0000	0.0000	0.0000	0.0000	0.0000	0.0000	0.3487	0.0000	0.0000	0.0000	0.0000	0.0000
RPL23AP73	0.0000	0.0000	0.0000	0.0000	0.0000	0.0000	0.0000	0.0000	0.0000	0.0000	0.0000	0.0000	0.0000	0.0000	0.0000	0.0000	0.0000	0.0000	0.0000	0.0000	0.0000	0.0000	0.0000	0.0000	0.0000	0.0000	0.0000	0.0000	0.0000	0.0000	0.0000	0.0000	0.0000	0.0000	0.0000	0.0000	0.0000	0.0000	0.1591	0.0000	0.0000	0.0000	0.0000	0.0000	0.0000	0.0000	0.0000	0.0000	0.0000
AC106788.1	0.0000	0.0000	0.0000	0.0000	0.0000	0.0000	0.0000	0.0000	0.0000	0.0000	0.0000	0.0000	0.0000	0.4708	0.0000	0.0000	0.0000	0.0000	0.0000	0.0000	0.0000	0.0000	0.0000	0.0000	0.0000	0.0000	0.0000	0.0000	0.0000	0.0000	0.0000	0.0000	0.0000	0.0000	0.0000	0.0000	0.0000	0.0000	0.0000	0.0000	0.0000	0.0000	0.0000	0.0000	0.0000	0.0000	0.4416	0.4855	0.0000
ADSL	0.7495	0.6766	3.1539	0.4201	0.7327	0.5031	4.4037	1.0660	0.5146	0.3771	0.5338	0.8935	1.4147	1.1936	0.8594	1.4908	2.2336	0.8824	1.0625	0.9218	1.3057	1.6242	1.6803	0.9587	0.8484	0.9265	1.0528	1.2201	0.8669	0.9730	1.3110	1.8722	0.5832	4.6344	1.6066	2.0672	1.5660	2.0735	1.1259	2.4699	1.8307	0.5396	1.1421	1.2381	1.3697	1.1721	1.3010	0.9520	0.6828
HNRNPA1P55	0.1337	0.0000	0.1215	0.0428	0.1209	0.0487	0.0454	0.0925	0.0440	0.0425	0.0000	0.0000	0.0396	0.0528	0.0719	0.0934	0.1661	0.0000	0.0902	0.0000	0.0535	0.0000	0.0458	0.0000	0.0000	0.0000	0.4591	0.0000	0.0781	0.0000	0.0823	0.2314	0.1067	0.0631	0.0902	0.2181	0.0000	0.0718	0.2355	0.3377	0.0000	0.0451	0.2610	0.4798	0.0000	0.0000	0.2968	0.2720	0.0000
BTBD6	68.3543	64.9296	90.8634	55.9399	49.2713	57.0046	103.6117	54.9963	79.7357	60.8081	65.7606	60.7466	73.7476	67.2469	81.9175	78.1350	87.3329	122.1479	118.4438	113.9985	74.3313	120.8166	40.4357	75.8194	86.5942	111.4132	49.9905	72.3823	64.2355	48.0333	68.7307	104.2655	67.8389	45.9362	85.5532	92.4252	177.4884	103.0652	40.2053	93.2460	88.2701	59.8750	68.2304	89.5834	103.2361	81.0540	67.6499	98.8279	105.3323
EIF4BP8	0.0000	0.0192	0.0000	0.0224	0.0000	0.0000	0.0238	0.0000	0.0000	0.0000	0.0000	0.0268	0.0000	0.1104	0.0376	0.0488	0.0000	0.0000	0.0472	0.0000	0.0280	0.0458	0.0718	0.0462	0.0000	0.0641	0.1715	0.0263	0.0000	0.0299	0.0646	0.0000	0.0279	0.0000	0.0944	0.0380	0.0497	0.0376	0.1642	0.1766	0.0000	0.0472	0.0341	0.0836	0.0320	0.0370	0.0517	0.0853	0.0000
SLC35B3	14.8896	13.6014	8.9576	11.5609	29.5815	17.1104	9.8866	20.4417	11.1502	10.4809	15.4210	19.5103	26.7831	18.1181	26.2582	22.5046	19.8770	20.1688	15.7985	20.4782	6.9491	18.0444	11.2169	11.7655	12.1539	17.1382	13.1557	12.5494	12.2257	12.8423	11.3405	26.2131	12.2493	11.6167	15.1523	25.2507	9.7806	28.6668	8.9424	36.0190	44.9350	8.7090	20.6160	21.7551	11.6218	14.3624	17.6078	11.7687	21.2015
AC010201.2	0.0285	0.0000	0.0388	0.0273	0.6177	0.0622	0.0871	0.0000	0.0281	0.0000	0.0000	0.3277	0.1519	0.3033	0.5970	0.3579	1.5915	0.0000	0.1152	0.6073	0.0000	0.0000	0.1169	0.1130	0.0389	0.0783	0.0838	0.1607	0.0998	0.4024	0.4207	0.1109	0.0341	0.0000	0.4035	0.2787	0.1214	1.7899	0.1504	0.2876	0.5568	0.1154	0.1667	0.1703	0.1956	0.0452	0.2844	0.4864	0.1310
PPIAP69	0.0000	0.0000	0.0000	0.1695	0.0000	0.0000	0.0000	0.0000	0.1743	0.0000	0.0000	0.0000	0.0000	0.0000	0.0000	0.0000	0.0000	0.0000	0.0000	0.0000	0.0000	0.0000	0.0000	0.0000	0.0000	0.0000	0.0000	0.0000	0.0000	0.0000	0.0000	0.0000	0.0000	0.0000	0.0000	0.0000	0.0000	0.0000	0.3110	0.0000	0.0000	0.0000	0.0000	0.0000	0.0000	0.0000	0.0000	0.0000	0.0000
SEPTIN14	0.0000	0.0000	0.0000	0.0000	0.0000	0.0000	0.0000	0.0000	0.0000	0.0000	0.0000	0.0000	0.0000	0.0000	0.0177	0.0000	0.0205	0.0000	0.0444	0.0000	0.0132	0.0000	0.0000	0.0000	0.0150	0.0000	0.0000	0.0000	0.0000	0.0000	0.0000	0.0998	0.0000	0.0156	0.0000	0.0358	0.0000	0.0177	0.0387	0.0000	0.0143	0.0000	0.0000	0.0131	0.0000	0.0872	0.0122	0.0000	0.0000
MAGED2	66.6768	82.3324	68.8638	80.7570	206.0964	84.0202	134.7616	171.5962	82.8648	57.3482	110.4955	98.4638	93.1132	111.0080	126.0226	328.5904	73.7039	146.1176	241.8703	129.3428	72.6468	181.0327	85.5266	74.1326	83.6352	154.9683	114.2524	110.4768	118.7883	102.1998	86.1717	125.0141	76.8882	162.5532	254.8173	196.6264	95.0724	169.6361	100.2496	152.7816	102.1572	64.8525	102.9505	93.1202	89.9481	86.1545	163.7164	80.5368	90.7349
ZNF554	2.2735	3.0926	1.6935	3.8017	2.2972	5.1499	2.7790	1.9139	3.0246	1.6001	3.2843	5.3991	5.0022	1.8447	4.8459	6.1991	3.2408	1.3813	3.2447	3.6479	1.1652	1.0070	3.9740	2.2702	3.8516	1.5328	2.1718	1.0966	1.6229	2.3217	2.2254	4.7500	2.0375	2.7722	2.1268	2.9479	1.5412	4.0661	3.0895	3.2516	5.6639	0.9838	2.2488	3.0800	1.5309	2.3550	3.0422	2.0583	2.8982
MTND2P20	0.0000	0.0000	0.0000	0.0000	0.0000	0.0000	0.0000	0.0000	0.0000	0.0000	0.0000	0.0000	0.0000	0.0762	0.0000	0.0000	0.0000	0.0000	0.1303	0.0000	0.0000	0.0000	0.0000	0.0000	0.0000	0.0000	0.0000	0.0000	0.0000	0.0000	0.0000	0.0000	0.0000	0.0000	0.0000	0.0000	0.0000	0.0000	0.0000	0.0000	0.0000	0.0000	0.0000	0.0000	0.0000	0.0000	0.0000	0.0000	0.0000
SPINT5P	0.0000	0.0000	0.0000	0.0000	0.0000	0.0000	0.0000	0.0000	0.0000	0.0000	0.0000	0.0000	0.0000	0.0000	0.0000	0.0000	0.0000	0.0000	0.0000	0.0000	0.0000	0.0000	0.0000	0.0000	0.0000	0.0000	0.0000	0.0000	0.0000	0.0000	0.0000	0.0000	0.0000	0.7777	0.0000	0.0000	0.0000	0.0000	0.0000	0.0000	0.0000	0.0000	0.0000	0.0000	0.0000	0.0000	0.0000	0.0000	0.0000
HNRNPA1P10	1.1502	1.4204	1.2063	0.7220	1.7399	1.1119	0.8571	0.8722	1.3101	0.5481	2.0851	1.0185	2.3610	1.8329	1.4274	2.0392	2.0610	1.2401	2.0589	1.7526	1.1678	0.7832	0.6815	1.3165	2.1181	2.0083	2.7347	1.4486	1.2405	2.2170	0.6130	1.3784	1.5893	0.4386	1.8813	2.5984	1.2264	3.2096	3.7401	2.0113	2.5380	1.7926	1.6842	4.2337	1.3373	1.4752	3.8308	1.6199	2.3070
LINC01504	0.3140	0.7109	0.1204	0.5276	0.3859	0.2574	0.8405	0.1222	0.2131	0.1964	0.2259	1.3329	0.7768	0.5111	0.6174	0.6579	0.7863	0.2001	0.6155	0.4785	0.9654	0.1930	0.3930	0.7398	0.4430	0.8639	0.6788	0.4986	2.9925	0.6557	1.3053	0.5478	0.1410	0.1529	0.2782	1.9692	0.2511	0.2690	0.6222	0.9914	1.3434	0.2585	0.2012	0.0822	0.3236	1.6984	0.8279	0.4551	0.1505
CD44	176.9186	173.3779	139.8139	189.8081	106.0984	227.6142	120.3531	319.3827	160.6676	182.5422	141.6081	198.6637	330.8939	431.7308	523.0621	132.8616	569.1180	352.6200	440.9243	467.3614	250.5355	1097.6967	240.7611	205.4608	374.3796	159.4482	319.7572	1036.5464	269.1946	456.3987	240.2879	516.4685	348.7075	131.8884	528.0950	292.1455	220.5661	289.2631	88.0936	488.7672	134.8449	250.0264	364.7565	410.2770	578.2561	155.6282	768.8015	432.5915	988.8848
AC073626.2	0.0000	0.0000	0.0000	0.0000	0.1826	0.0000	0.0000	0.0000	0.0000	0.0000	0.0000	0.0000	0.0000	0.0000	0.0000	0.0000	0.0000	0.0000	0.0000	0.0000	0.0000	0.0000	0.0000	0.0000	0.0000	0.0000	0.0000	0.0000	0.0000	0.0000	0.0000	0.0000	0.0000	0.0000	0.0000	0.0000	0.0000	0.4343	0.0000	0.3402	0.3512	0.0000	0.1972	0.0000	0.0000	0.0000	0.0000	0.1644	0.0000
HMGB1P45	0.0000	0.0000	0.0000	0.0000	0.0000	0.0000	0.0000	0.0000	0.0000	0.0000	0.0000	0.0000	0.0000	0.1543	0.1051	0.0000	0.0000	0.0000	0.1319	0.0000	0.0782	0.1282	0.0000	0.0000	0.0000	0.0897	0.0000	0.0000	0.0000	0.0000	0.0000	0.0000	0.0000	0.0000	0.0000	0.0000	0.0000	0.0000	0.4592	0.1646	0.0000	0.0000	0.0000	0.0000	0.0000	0.0000	0.0000	0.0000	0.0000
MIR5195	0.0000	1.5233	0.5045	0.0000	0.0000	0.0000	0.0000	0.0000	0.0000	0.0000	0.0000	0.0000	0.6583	20.5890	1.7910	0.0000	0.0000	0.0000	0.0000	0.5639	0.0000	0.0000	1.5202	0.0000	0.0000	0.0000	0.0000	0.4179	0.0000	0.0000	1.0255	0.0000	0.0000	0.0000	0.0000	0.0000	0.0000	12.5296	1.9554	0.0000	0.0000	0.7498	0.0000	0.4427	2.0339	0.0000	0.4108	1.3551	0.0000
RNA5SP385	0.0000	0.0000	0.0000	0.3714	0.0000	0.4228	1.1835	0.0000	0.7638	0.0000	0.0000	0.8907	0.3441	0.0000	0.6242	0.0000	0.7210	0.0000	0.0000	0.0000	0.0000	0.0000	0.0000	0.0000	0.0000	0.5322	0.0000	0.0000	0.0000	0.0000	1.0722	0.0000	0.9266	0.0000	0.3917	1.2625	0.0000	0.0000	0.0000	0.9772	0.0000	1.1758	0.5665	0.0000	0.0000	0.0000	1.7180	0.0000	1.1868
CT69	0.5640	0.7873	0.1672	1.5538	0.2328	2.3983	0.0875	0.5471	1.4282	0.9115	0.2822	0.6634	1.0906	9.0130	3.9560	0.0257	1.7594	0.2812	2.5554	2.8211	0.7356	0.3377	1.6244	8.8056	0.3187	2.0915	1.9310	4.1672	1.6332	0.7247	4.2585	1.2257	3.7295	0.5036	0.2855	1.6804	0.3399	0.0593	0.0216	1.1149	0.7834	5.9993	1.3465	5.4123	4.0769	0.2336	4.7369	5.2079	13.5962
AC112722.1	0.0725	0.0597	0.0000	0.1392	0.0983	0.0000	0.0739	0.0752	0.0716	0.0691	0.0000	0.3338	0.1290	0.0000	0.3509	0.4557	0.1351	0.0000	0.1467	0.2209	0.0000	0.0000	0.2234	0.0000	0.3967	0.1995	0.0000	0.4093	0.1271	0.3726	0.2009	0.0000	0.1736	0.1027	0.3671	0.1183	0.0000	2.6885	0.2554	0.3662	0.1891	0.0000	0.0000	0.0000	0.1992	0.4605	0.1610	0.2655	0.2224
ANKRD33B-AS1	0.0000	0.0000	0.0000	0.0000	0.0000	0.0000	0.0000	0.0000	0.0000	0.0000	0.0000	0.0000	0.0000	0.0000	0.0000	0.0000	0.0000	0.0000	0.0000	0.0000	0.0000	0.0000	0.0000	0.0000	0.0000	0.0000	0.0000	0.1841	0.0000	0.0000	0.0000	0.1058	0.0000	0.0000	0.0826	0.0000	0.0000	0.0000	0.0000	0.0000	0.0000	0.0000	0.0000	0.0000	0.0000	0.0000	0.0000	0.0000	0.0000
MIR6767	0.0000	0.0000	0.0000	0.0000	0.0000	0.0000	0.0000	0.0000	0.0000	0.0000	0.0000	0.0000	0.0000	0.7633	0.0000	0.0000	0.0000	0.0000	0.0000	0.0000	0.0000	0.0000	0.0000	0.0000	0.8821	0.0000	0.0000	0.0000	0.0000	0.0000	0.5956	0.0000	0.0000	0.0000	0.0000	0.0000	0.0000	0.0000	0.0000	0.0000	0.0000	0.6532	0.0000	0.0000	0.0000	0.0000	0.7159	0.0000	0.0000
KLHL6-AS1	0.0000	0.0000	0.0000	0.0000	0.1147	0.0000	0.0000	0.0000	0.0000	0.0000	0.0000	0.0000	0.0000	0.1002	0.5460	0.1773	0.0000	0.0000	0.0000	0.1289	0.4061	0.3329	0.2607	0.3357	0.1157	0.0000	0.0000	0.2866	0.0000	0.0000	0.0782	0.0000	0.0000	0.2397	0.9424	0.8283	0.0000	0.0000	0.4471	1.0685	0.1103	0.0000	0.3717	0.0000	0.0000	0.1343	0.0939	0.0000	0.0000
TRAV27	0.1001	0.6595	1.7747	0.3845	0.0000	0.0000	0.1021	0.0000	0.0988	0.2863	0.3293	0.2305	0.5344	5.0970	1.9385	1.8883	0.7464	0.0000	1.0131	0.4577	0.1201	1.1819	1.2341	0.0000	0.0000	0.2755	0.1474	1.0176	1.2285	0.1287	0.0925	0.2600	0.3597	0.0000	0.2028	0.4901	0.2135	0.1614	1.5873	0.0000	0.0000	0.6087	0.0000	0.1198	0.4128	0.3180	0.3335	0.6111	0.6143
RNU6-435P	0.0000	0.0000	0.0000	0.0000	0.0000	0.0000	0.0000	0.0000	0.0000	0.0000	0.0000	0.0000	0.0000	0.0000	0.0000	0.0000	0.0000	0.0000	0.0000	0.0000	0.0000	0.0000	0.0000	0.0000	0.0000	0.0000	0.0000	0.0000	0.0000	0.0000	0.0000	0.0000	0.0000	0.0000	0.0000	0.0000	0.0000	0.0000	0.0000	0.0000	0.0000	0.0000	0.0000	0.0000	0.0000	0.0000	0.0000	0.0000	0.0000
NOX1	1.5898	1.8599	1.1864	0.7230	2.7235	1.3167	0.4949	2.0838	1.1894	0.9730	2.0912	1.6375	1.1462	0.6537	0.8639	5.3649	0.9044	0.6824	1.2868	1.6320	0.6426	0.5267	0.5672	0.5976	0.5952	1.0820	1.0592	0.8881	0.4693	1.2903	0.6957	0.6953	0.8417	2.2043	0.7964	1.3106	0.4996	1.9697	1.5328	1.8176	2.5749	0.1865	1.2253	1.4214	0.8738	1.4084	1.0590	0.5311	0.3850
SLC26A9	0.5520	1.9609	7.5773	0.4428	3.5073	0.2644	0.2390	11.9500	0.3807	1.2324	2.3043	2.2981	1.6143	1.0652	4.0135	20.3119	12.9082	4.0276	1.1629	0.7720	2.1140	0.0893	0.7145	2.9104	10.0647	3.3496	0.7568	0.4355	5.9506	13.2051	2.5775	11.2308	2.2729	0.6854	0.4517	2.0727	3.4509	35.6605	21.1768	0.1719	3.8256	2.7884	0.1993	9.3807	13.4136	5.0792	4.7431	6.3130	0.2088
AL591623.1	0.0000	0.0000	0.0000	0.0208	0.0000	0.0237	0.0221	0.0000	0.0429	0.0000	0.0000	0.0500	0.0193	0.0257	0.0000	0.0455	0.0000	0.0000	0.0000	0.0331	0.0000	0.0000	0.0669	0.0000	0.0594	0.0299	0.0000	0.0000	0.0000	0.0837	0.0602	0.0000	0.0000	0.0000	0.0000	0.0000	0.0000	0.0000	0.0765	0.0548	0.0283	0.0000	0.1272	0.0260	0.0298	0.0000	0.0241	0.0265	0.0666
AC136628.2	0.0000	0.0000	0.0000	0.0000	0.0000	0.0000	0.0000	0.0000	0.0000	0.0000	0.0000	0.0000	0.0000	0.0000	0.0000	0.0000	0.0000	0.0000	0.0000	0.0000	0.0000	0.0000	0.0000	0.0000	0.0000	0.0000	0.0549	0.0000	0.0000	0.0000	0.0000	0.0000	0.0446	0.0000	0.0000	0.0000	0.0000	0.0000	0.0000	0.0000	0.0000	0.0000	0.0000	0.0446	0.0000	0.0592	0.0414	0.0000	0.0000
EGFR-AS1	0.0607	0.0125	0.0414	0.0437	0.0617	0.1492	0.0309	0.0315	0.1048	0.0434	0.0332	0.1222	0.0809	0.2693	0.1713	0.1271	0.1413	0.0773	0.5831	0.0924	0.0000	0.1193	0.0623	0.2708	0.0415	2.6081	0.1786	0.4110	0.1861	0.1364	0.2102	0.0985	0.1090	0.1074	0.3225	0.2969	0.4205	0.0000	0.0534	0.0383	0.0791	0.2151	0.2665	0.0907	0.1042	0.3853	0.9766	0.4443	0.5583
RN7SL722P	0.0000	0.0000	0.0000	0.0000	0.0000	0.0000	0.0000	0.0000	0.0000	0.0000	0.0000	0.0000	0.0000	0.0000	0.0000	0.0000	0.0000	0.0000	0.0000	0.0000	0.0000	0.0000	0.0000	0.0000	0.0000	0.0000	0.0000	0.0000	0.0000	0.0000	0.0000	0.0000	0.0000	0.0000	0.0000	0.0000	0.0000	0.0000	0.0000	0.0000	0.0000	0.0000	0.0000	0.0000	0.0000	0.0000	0.0000	0.0000	0.0000
RNU6-866P	0.0000	0.0000	0.0000	0.0000	0.4731	0.0000	0.3557	0.0000	0.0000	0.0000	0.0000	0.0000	0.0000	0.0000	0.0000	0.0000	0.0000	0.0000	2.1176	0.0000	0.0000	0.0000	0.3582	0.0000	0.0000	0.4799	0.0000	0.0000	0.0000	0.4482	0.0000	0.0000	0.0000	0.0000	0.0000	0.0000	0.0000	0.0000	0.0000	0.8811	0.4548	0.0000	0.0000	0.0000	0.0000	0.0000	0.0000	0.4258	0.0000
SCN2A	0.0283	0.0058	0.0000	0.0356	0.0695	0.0270	0.0955	0.0220	0.0593	0.0320	0.0155	0.0549	1.1646	0.4141	2.4912	0.0111	0.0033	0.2116	0.1573	2.6411	0.0000	0.0035	0.3121	0.0105	0.0218	0.0316	0.1144	1.7716	0.4088	0.1453	0.6904	1.8924	0.0085	0.1652	0.3489	0.6515	0.0414	2.4185	0.0062	0.4597	0.0207	0.4117	0.0310	0.8772	0.5462	0.2890	7.2320	1.3672	0.0271
ARHGEF40	2.1086	1.8599	3.4838	4.0937	6.5225	2.7016	18.2771	4.3222	1.7073	1.7078	5.6930	5.2614	9.7894	10.1505	27.5583	25.2142	35.3184	18.6759	42.0379	15.4799	3.3901	24.5922	6.8061	22.7309	4.9733	10.5817	4.0133	15.5410	12.9623	10.7183	6.9566	11.3145	5.0255	12.8139	50.7752	8.5586	6.8338	8.3319	4.7569	20.1235	6.9076	8.4447	1.8252	5.1942	3.9607	4.2556	27.6651	4.4502	6.7074
RPL37P24	0.0000	0.0000	0.0000	0.0000	0.0000	0.0000	0.0000	0.0000	0.0000	0.0000	0.0000	0.0000	0.0000	0.1749	0.0000	0.0000	0.0000	0.0000	0.2990	0.0000	0.0000	0.0000	0.0000	0.0000	0.0000	0.0000	0.0000	0.0000	0.0000	0.0000	0.0000	0.0000	0.0000	0.0000	0.0000	0.2411	0.0000	0.2382	0.0000	0.0000	0.0000	0.0000	0.0000	0.0000	0.0000	0.0000	0.3281	0.0000	0.0000
AC007682.1	0.0000	0.0189	0.0000	0.0000	0.0000	0.0251	0.0000	0.0238	0.0000	0.0000	0.0504	0.0265	0.0000	0.0000	0.0000	0.0000	0.0000	0.0000	0.0000	0.0000	0.0000	0.0000	0.0000	0.0000	0.0000	0.0316	0.0676	0.0000	0.0000	0.0000	0.0000	0.0000	0.0000	0.0000	0.0000	0.0000	0.0000	0.0000	0.0000	0.0000	0.0000	0.0000	0.0000	0.0000	0.0000	0.0000	0.0000	0.0000	0.0000
SNHG3	11.7948	12.8811	6.2875	9.1150	6.8192	9.8404	5.2972	7.6588	6.6900	6.2509	5.8653	10.0186	4.9263	11.7070	4.1315	7.0672	17.3634	5.3325	5.5402	19.3211	2.5481	5.9798	11.0121	25.4040	20.1364	21.5107	23.9645	10.1092	14.1403	22.5273	13.5112	5.1088	10.8337	5.8239	18.0147	44.4160	15.7845	47.3319	11.7901	25.5055	10.8049	8.2577	5.3353	18.8300	17.1792	26.6146	9.1649	25.9719	6.2591
RNU6-175P	0.0000	0.0000	0.0000	0.0000	0.0000	0.0000	0.0000	0.0000	0.0000	0.0000	0.0000	0.0000	0.0000	0.0000	0.0000	0.0000	0.0000	0.0000	0.0000	0.0000	0.0000	0.0000	0.0000	0.0000	0.0000	0.0000	0.0000	0.0000	0.0000	0.0000	0.0000	0.0000	0.0000	0.0000	0.0000	0.0000	0.0000	0.0000	0.0000	0.0000	0.0000	0.0000	0.0000	0.0000	0.0000	0.0000	0.0000	0.0000	0.0000
SNORD116-7	0.0000	0.0000	0.0000	0.0000	0.0000	0.0000	0.0000	0.0000	0.0000	0.0000	0.0000	0.0000	0.0000	0.0000	0.0000	0.0000	0.0000	0.0000	0.0000	0.0000	0.0000	0.0000	0.0000	0.0000	0.0000	0.0000	0.0000	0.0000	0.0000	0.0000	0.0000	0.0000	0.0000	0.0000	0.0000	0.0000	0.0000	0.0000	0.0000	0.0000	0.0000	0.0000	0.0000	0.0000	0.0000	0.0000	0.0000	0.0000	0.0000
LINC01734	0.0000	0.0000	0.0000	0.0000	0.0000	0.0000	0.0000	0.0000	0.0000	0.0000	0.0000	0.0000	0.0000	0.0000	0.0000	0.0000	0.0000	0.0000	0.0000	0.0000	0.0000	0.0000	0.0000	0.0000	0.0000	0.0000	0.0413	0.0000	0.0000	0.0000	0.0000	0.0000	0.0000	0.0000	0.0000	0.0000	0.0000	0.0000	0.0000	0.0000	0.0000	0.0000	0.0000	0.0000	0.0000	0.0000	0.0000	0.0000	0.0000
AC002064.3	0.0000	0.0000	0.0000	0.0000	0.3336	0.0000	0.0000	0.1276	0.0000	0.0000	0.1348	0.0000	0.0000	0.1456	0.0000	0.0000	0.0000	0.0000	0.0000	0.0000	0.0000	0.0000	0.1263	0.4880	0.1683	0.0000	0.0000	0.0000	0.0000	0.1581	0.1136	0.0000	0.0000	0.1742	0.1245	0.0000	0.0000	0.0000	0.0000	0.3107	0.1604	0.0000	0.0000	0.0000	0.0000	0.0000	0.1365	0.1501	0.0000
AP001596.2	0.0000	0.0000	0.1860	0.0000	0.0000	0.0000	0.1391	0.0000	0.1346	0.0000	0.0000	0.0000	0.0000	0.1615	0.0000	0.0000	0.0000	0.3476	0.0000	0.0000	0.0000	0.0000	0.0000	0.0000	0.1866	0.1876	0.0000	0.0000	0.0000	0.1753	0.0000	0.1771	0.0000	0.0000	0.0000	0.0000	0.0000	0.2199	0.0000	0.0000	0.1779	0.0000	0.0000	0.0000	0.0000	0.0000	0.0000	0.0000	0.0000
RBMY1A3P	0.0000	0.0000	0.0000	0.0000	0.0000	0.0000	0.0000	0.0000	0.0000	0.0000	0.0000	0.0000	0.0809	0.0000	0.0000	0.0000	0.0000	0.0000	0.0000	0.0000	0.0000	0.0000	0.0000	0.0000	0.0000	0.0000	0.0000	0.0000	0.0000	0.0000	0.0000	0.0000	0.0000	0.0000	0.0000	0.0000	0.3878	0.0000	0.0000	0.0000	0.0000	0.0000	0.0000	0.0000	0.0000	0.0000	0.0000	0.1110	0.0000
HMGB1P7	0.0695	0.0000	0.0000	0.0000	0.0000	0.0000	0.0000	0.0000	0.0000	0.0000	0.0000	0.0000	0.0000	0.0000	0.0000	0.0000	0.0000	0.0000	0.0000	0.0000	0.0000	0.0000	0.0000	0.0000	0.0000	0.0000	0.0000	0.0000	0.0000	0.0000	0.0000	0.0000	0.0000	0.1970	0.0000	0.0000	0.0000	0.1121	0.0000	0.0000	0.0000	0.0000	0.0000	0.0000	0.0000	0.0000	0.0000	0.0000	0.0000
AC007032.1	0.0502	0.0000	0.0000	0.0000	0.0000	0.0000	0.0000	0.0000	0.0496	0.0000	0.0000	0.0000	0.0000	0.0000	0.0000	0.0000	0.0000	0.0000	0.0000	0.0766	0.0000	0.0988	0.0000	0.0000	0.0000	0.1382	0.3698	0.0000	0.0881	0.0646	0.0928	0.0000	0.0602	0.2846	0.0000	0.0000	0.2143	0.1620	0.0000	0.3807	0.2621	0.0000	0.0736	0.0000	0.0000	0.0798	0.0000	0.0000	0.0000
DIPK1C	0.0443	0.0273	0.0453	0.0744	0.1201	0.0363	1.0163	0.0345	0.0875	0.0422	0.0607	0.1020	0.0788	0.0131	25.9585	0.6961	1.2176	0.1411	0.2017	0.2362	0.0133	0.0654	0.2275	0.0439	0.9392	0.1676	1.2388	0.0250	0.1165	0.1138	0.0102	0.2875	0.0530	19.7306	0.0224	1.4274	0.4959	0.1428	0.7217	2.3495	0.2166	0.0224	0.0811	2.5700	0.1065	0.2638	0.0123	0.0000	0.0000
RN7SL601P	0.0000	0.0000	0.0000	0.0000	0.0000	0.0000	0.0000	0.0000	0.0000	0.0000	0.0000	0.0000	0.0000	0.0000	0.0000	0.6087	0.0000	0.0000	0.0000	0.0000	0.0000	0.0000	0.0000	0.0000	0.0000	0.0000	0.0000	0.0000	0.0000	0.0000	0.0000	0.0000	0.0000	0.0000	0.0000	0.0000	0.0000	0.0000	0.0000	0.0000	0.0000	0.0000	0.0000	0.0000	0.0000	0.0000	0.0000	0.0000	0.0000
AXIN1	19.6890	15.1818	11.2469	14.1540	15.3078	13.2724	9.1607	19.1063	14.5033	10.2305	18.0232	14.8135	26.5542	24.7174	37.8310	41.2779	50.6981	18.5915	22.0057	35.6116	31.8016	18.4941	34.4455	22.0350	22.9018	28.5855	20.2950	28.0788	15.0423	34.2106	19.4084	35.9494	17.6012	22.9276	32.0001	19.9360	24.6485	23.5330	25.0722	27.4683	32.3064	11.7206	16.7759	15.0902	20.9632	18.6496	20.4920	40.2139	22.6209
PCDH12	0.8770	0.6189	1.4519	1.9313	0.9346	0.9204	6.3030	0.7584	0.6665	1.4861	0.5875	1.3462	2.7367	7.0943	4.3458	6.2421	6.1356	7.1842	14.3525	1.8455	2.6392	5.8057	6.7911	2.5962	3.4469	7.6510	8.7801	8.1741	5.1848	6.3148	3.0542	6.7143	5.2432	9.5429	1.7620	2.7597	3.1766	4.1074	3.5064	6.9446	1.6609	4.8867	1.0804	1.8985	2.4580	1.7022	18.0207	1.0535	2.7651
KIAA0895LP1	0.0564	0.1394	0.0577	0.0135	0.5167	0.0925	0.0288	0.1464	0.2089	0.0538	0.1392	0.2112	0.0126	0.4677	1.2293	0.8574	0.0000	0.6832	0.1142	0.0000	1.0328	0.0000	0.3913	0.5599	0.3088	0.0582	1.8900	0.3027	0.9150	0.2176	0.5344	0.0550	0.0000	0.8993	0.0429	1.1511	1.2036	0.0683	0.1988	0.1069	0.2392	0.1429	0.2066	0.0675	0.0000	0.2017	0.0157	0.1206	0.0000
MIR181B1	0.0000	0.0000	0.0000	0.0000	0.0000	0.0000	0.0000	0.0000	0.0000	0.0000	0.0000	0.0000	0.0000	0.0000	0.0000	0.0000	0.0000	0.0000	0.0000	0.0000	0.0000	0.0000	0.0000	0.0000	0.0000	0.0000	0.0000	0.0000	0.0000	0.0000	0.0000	0.0000	0.0000	0.0000	0.0000	0.0000	0.0000	0.0000	0.0000	0.0000	0.0000	0.0000	0.0000	0.0000	0.0000	0.6143	0.0000	0.0000	0.0000
IL11	0.2225	0.1962	0.0433	0.2594	0.0862	1.3545	0.1458	0.5112	0.2039	0.2575	0.1219	0.4573	5.3715	3.9692	3.5380	0.6992	74.0969	6.2368	33.3140	3.5838	3.8516	16.3809	11.4407	67.1231	7.7390	9.7722	1.0993	4.3783	11.5029	57.6472	12.6833	1.5680	5.3667	11.9738	56.8497	3.5262	6.1000	14.0150	3.2469	3.6526	1.5126	1.8353	1.7220	6.9579	20.0012	9.5134	25.7226	8.2629	12.3088
TNRC6A	7.2525	7.7052	7.1452	6.8715	7.5350	11.8775	12.4086	6.7220	9.2489	6.5340	7.5326	12.0739	19.6602	13.1421	20.2032	16.2207	17.5889	8.2462	18.1154	13.2116	8.9344	16.6105	11.9545	7.7348	13.7236	7.8013	8.0520	10.8240	12.7918	12.6004	12.5200	17.0508	10.3124	6.6930	15.6909	9.4504	7.8732	9.7144	12.3466	16.1884	19.2557	6.3100	19.2024	9.1041	8.6531	4.8307	30.5235	11.7523	16.0616
AL121581.3	0.0000	0.0000	0.0000	0.0000	0.0000	0.0000	0.0000	0.0000	0.0000	0.0000	0.0000	0.0000	0.0000	0.0400	0.0000	0.0236	0.0210	0.0000	0.0228	0.0000	0.0000	0.0000	0.0116	0.0000	0.0154	0.0155	0.0000	0.0000	0.0198	0.0000	0.0000	0.0000	0.0000	0.0000	0.0000	0.0000	0.0000	0.0000	0.0000	0.0000	0.0147	0.0000	0.0000	0.0000	0.0155	0.0000	0.0250	0.0138	0.0173
ATM	2.6671	2.3761	2.6372	1.2122	4.8643	3.0304	5.5494	4.3032	2.4946	1.4311	3.2444	4.3708	6.6252	12.7203	10.0515	4.1584	8.1602	3.3184	7.3885	3.9136	1.7973	3.4201	6.2253	1.6142	5.2332	2.1372	2.9396	3.4578	4.9264	5.7444	5.0055	3.7635	2.2670	1.9154	3.0171	4.8937	1.8614	5.9884	3.8468	9.4630	3.3817	2.8493	3.8581	2.2324	2.4555	1.3205	14.5836	4.1564	7.0796
RPL19P16	0.3619	0.2979	0.3947	0.2085	0.4908	0.4745	0.1476	0.2253	0.1429	0.3449	0.1587	0.0833	0.5794	0.5997	0.2335	0.7582	0.8093	0.0000	0.2929	0.4411	0.0868	0.4271	0.7433	0.4308	0.3960	0.7965	0.8522	0.3269	0.0000	0.5580	0.2006	0.0940	0.4334	0.0000	0.3664	0.7085	0.1543	1.1669	0.7649	1.2797	0.0000	0.1466	0.1060	0.7792	0.3978	0.2299	0.3214	0.7067	0.4440
AL035446.1	0.7516	0.0773	0.2562	0.0000	0.5096	3.4905	0.7664	0.0000	0.0927	0.0000	0.1030	0.1081	19.2200	0.2224	9.2452	0.5905	1.4006	1.9153	0.7604	35.2153	0.1127	1.1088	0.4824	0.5592	0.3855	1.2924	0.1383	1.8034	0.4940	0.7243	0.5207	4.8787	1.8001	5.3222	5.5173	6.2844	7.0120	5.6043	0.0000	6.4068	12.9846	1.9034	2.2010	0.0000	2.8399	0.2984	5.1105	11.1226	42.9391
H3P5	0.0000	0.0000	0.0000	0.0000	0.0000	0.0000	0.0000	0.0000	0.0000	0.0000	0.0000	0.0000	0.0000	0.0000	0.0000	0.0000	0.0000	0.0000	0.0000	0.0000	0.0000	0.0000	0.0000	0.0000	0.0000	0.4242	0.0000	0.0000	0.0000	0.0000	0.0000	0.0000	0.0000	0.0000	0.0000	0.0000	0.0000	0.0000	0.0000	0.0000	0.2011	0.0000	0.0000	0.3689	0.0000	0.0000	0.0000	0.0000	0.0000
AC012569.1	0.1955	0.0000	0.0000	0.0268	0.1894	0.0915	0.0285	0.0000	0.1930	0.0798	0.0306	0.0000	0.0248	0.0331	0.2703	0.0585	0.1561	0.1423	0.1130	0.0000	0.1675	0.0549	0.1147	0.2216	0.1910	0.0384	0.6576	0.1577	0.1958	0.0000	0.0516	0.2538	0.0669	0.0000	0.0566	0.0911	0.1191	0.0450	0.1967	0.0705	0.0364	0.0566	0.0818	0.7349	0.1918	0.1774	0.0000	0.0682	0.0000
RN7SKP114	0.0000	0.0000	0.0000	0.0000	0.0000	0.0000	0.0000	0.0000	0.0000	0.0000	0.0000	0.0000	0.0000	0.7223	0.2461	0.0000	0.0000	0.0000	0.3087	0.0000	0.0000	0.3001	0.0000	0.0000	0.0000	0.0000	0.0000	0.0000	0.0000	0.0000	0.0000	0.0000	0.0000	0.4321	0.0000	0.0000	0.3253	0.0000	0.2687	0.0000	0.0000	0.0000	0.2234	0.3650	0.0000	0.0000	0.0000	0.0000	0.0000
LLPHP3	0.1091	0.2695	0.2975	0.2095	0.2960	0.1192	0.0000	0.2265	0.1077	0.0000	0.0000	0.1256	0.7765	0.2583	0.3521	0.2286	0.4067	0.2781	0.6624	1.6628	0.1309	0.2147	0.5603	0.4330	0.4478	0.7506	1.1243	0.0000	0.1913	0.2804	0.3024	0.7083	0.0000	0.3091	0.1105	1.6023	0.6981	0.5278	0.5766	0.8269	0.4269	0.1105	0.4794	0.7832	0.5997	0.1733	1.3326	0.3996	0.1674
CHCHD2P5	0.0000	0.0000	0.0000	0.0000	0.0000	0.0000	0.0000	0.1104	0.0000	0.0000	0.0000	0.0000	0.0000	0.0000	0.0000	0.0000	0.0000	0.2711	0.0000	0.0000	0.0000	0.0000	0.0000	0.0000	0.0000	0.0000	0.0000	0.0000	0.0000	0.0000	0.0000	0.0000	0.0000	0.0000	0.0000	0.0000	0.0000	0.3431	0.0000	0.0000	0.0000	0.1078	0.0000	0.1273	0.0000	0.0000	0.0000	0.0000	0.0000
RN7SL40P	0.0000	0.1024	0.1697	0.0000	0.3375	0.0000	0.1269	0.2582	0.0000	0.0000	0.0000	0.0000	0.0000	0.0000	0.4015	0.0000	0.0000	0.0000	0.2518	0.5688	0.0000	0.0000	0.1278	0.0000	0.1702	0.0000	0.0000	0.0000	0.0000	0.3198	0.0000	0.0000	0.0000	0.0000	0.0000	0.0000	0.0000	0.2006	0.2192	0.0000	0.3245	0.2521	0.0000	0.4466	0.0000	0.3952	0.6907	0.1519	0.0000
RPL35P1	9.2015	6.8177	23.6787	6.2943	5.9276	16.9683	11.6116	5.3707	4.6552	3.7273	15.1293	6.3555	22.5084	8.4416	3.5256	9.1579	6.6448	6.7418	22.1105	6.1342	10.7646	8.8243	7.6781	7.0740	9.7552	15.5067	22.3468	7.7925	4.6366	8.5724	1.3812	5.2264	24.9312	6.8419	11.7629	15.0130	7.3585	13.5375	10.1295	9.8776	4.0493	6.8748	10.1054	14.9980	13.7496	12.7850	10.5985	11.9330	18.1707
HOXB2	13.9367	14.8630	12.0214	17.9101	39.6059	18.1962	3.3254	25.0855	11.5997	11.9461	19.2306	28.1654	3.8082	14.1255	15.5771	21.4144	2.9537	8.8677	19.2062	4.8580	16.1757	8.4219	23.2938	10.8432	17.3951	19.1978	11.8520	6.1919	13.1551	9.8089	12.3524	9.8392	9.9049	31.8915	5.3127	12.1571	6.0607	36.0402	2.1499	23.0996	18.8374	3.5989	15.6325	6.7779	5.7574	24.7342	10.0924	13.9199	6.7341
RPS15AP14	0.4331	1.1589	0.7382	0.1040	0.4406	0.1183	0.6625	0.2247	0.5345	0.1032	0.5935	0.3740	0.8669	0.0000	0.3494	0.4538	0.6054	0.5519	0.4382	1.3201	0.5197	0.0000	0.5561	0.0000	0.2963	0.7449	0.7969	0.3668	0.7592	0.2783	0.2001	1.1247	0.6484	0.3067	0.2193	0.3534	0.9237	0.5238	0.3815	1.0941	1.6944	0.3291	0.4757	0.7773	0.1488	1.7195	0.2404	0.5287	0.4983
LINC01431	0.5060	0.5832	0.2760	1.2146	1.8530	0.4977	0.5160	0.4726	0.1499	0.1929	0.6101	0.2913	0.3601	1.0782	0.9796	1.8025	1.4146	1.6765	0.1024	1.0795	0.1214	0.6968	1.6630	0.4016	0.8999	0.6961	1.1172	3.3141	2.3059	0.1301	0.5142	0.9198	0.6666	1.7917	1.5884	1.2384	0.5396	5.4663	0.3565	1.4060	2.5733	0.4101	0.8892	0.6054	0.4867	6.2676	0.2809	0.4324	0.3881
AC099518.4	0.0000	0.0797	0.0000	0.0000	0.2190	0.0000	0.0329	0.0335	0.0000	0.0000	0.0000	0.0372	0.0287	0.0382	0.0000	0.0000	0.0000	0.0000	0.0000	0.0492	0.0387	0.1270	0.0332	0.0641	0.0442	0.0444	0.0000	0.0365	0.0566	0.0415	0.0597	0.0419	0.1160	0.1372	0.0327	0.0000	0.0689	0.0521	0.0000	0.0000	0.0000	0.0000	0.0000	0.0773	0.0444	0.0513	0.0717	0.0788	0.0990
AC010761.6	0.4320	0.1778	0.0000	0.0000	0.5860	0.0000	0.0000	0.2242	0.0000	0.0000	0.0000	0.2487	0.0000	0.0000	1.3940	0.4526	0.4026	0.0000	0.4371	0.0000	0.0000	0.8499	0.6656	0.0000	0.0000	0.0000	0.0000	0.2439	0.0000	0.5552	0.3991	0.0000	0.0000	0.3060	0.4375	0.3525	0.0000	0.6966	1.5220	0.0000	1.4084	0.0000	0.0000	0.2584	0.0000	0.0000	0.7195	0.5273	0.3313
TRDMT1	0.6582	0.8343	0.7735	0.5632	1.0122	0.8818	0.9267	0.8487	0.6525	0.5092	0.8935	0.7767	0.6271	1.1638	0.6220	0.9463	2.0734	1.0668	0.6576	0.5707	0.7435	1.2569	0.6788	0.5846	0.4370	0.5380	0.7661	0.9298	1.1102	0.6972	0.5012	0.4326	0.4617	3.0307	0.6163	1.4918	1.0924	1.5052	0.2280	1.9129	2.1258	0.9290	0.6856	1.0048	1.2639	0.3586	1.0089	0.8773	1.0222
AC003035.2	0.0000	0.0000	0.0000	0.0000	0.0000	0.0000	0.0624	0.0000	0.0000	0.0000	0.0000	0.0000	0.0000	0.0000	0.0000	0.0000	0.0000	0.0000	0.0000	0.0000	0.0000	0.0000	0.0000	0.0000	0.0000	0.0000	0.0000	0.0000	0.0000	0.6286	0.0000	0.0000	0.0000	0.0000	0.0000	0.1995	0.0000	0.0000	0.0000	0.0000	0.0000	0.0000	0.0000	0.0000	0.0840	0.0971	0.0000	0.0000	0.0000
SPATA31D1	0.0000	0.0000	0.0000	0.0000	0.0000	0.0000	0.0000	0.0000	0.0000	0.0000	0.0000	0.0000	0.0000	0.0000	0.0000	0.0000	0.0000	0.0210	0.0000	0.0000	0.0000	0.0000	0.0000	0.0000	0.0000	0.0000	0.0000	0.0000	0.0000	0.0000	0.0000	0.0000	0.0000	0.0000	0.0000	0.0135	0.0000	0.0133	0.0000	0.0000	0.0000	0.0000	0.0000	0.0000	0.0000	0.0131	0.0000	0.0202	0.0000
AC091179.3	0.0000	0.0000	0.0000	0.0000	0.0000	0.0000	0.0000	0.0000	0.0000	0.0000	0.0000	0.0000	0.0000	0.0000	0.0000	0.0000	0.0000	0.0000	0.0000	0.0000	0.0000	0.0000	0.0000	0.0000	0.0000	0.0000	0.0000	0.0000	0.0000	0.0000	0.0000	0.0000	0.0000	0.0000	0.0000	0.0000	0.0000	0.0000	0.0000	0.0000	0.0000	0.0000	0.0000	0.0000	0.0000	0.0000	0.0000	0.0000	0.0000
SPC24	7.6899	9.1938	5.6406	5.8861	1.8094	6.0774	3.6992	4.4953	4.6169	5.5149	6.4411	5.8154	32.1614	18.4368	10.5198	21.7977	15.8674	8.0988	14.9237	10.8727	13.0220	18.1944	11.9311	5.5317	18.8039	14.1054	9.2005	19.9731	9.7471	14.8321	2.2571	16.2308	23.7499	7.9827	15.1330	20.8378	39.2238	16.8938	22.7857	10.6015	30.6088	3.6598	10.5580	12.3018	18.0019	16.8052	10.4511	20.2908	21.8651
PPIAL4H	0.0000	0.0531	0.0000	0.0000	0.0000	0.1409	0.1973	0.0000	0.0000	0.0000	0.0000	0.0000	0.0000	0.0000	0.0000	0.0000	0.0000	0.0000	0.2610	0.0000	0.0000	0.0000	0.0000	0.0000	0.0000	0.0000	0.0000	0.0000	0.0000	0.0000	0.0000	0.0000	0.0000	0.0000	0.1306	0.0000	0.0000	0.0000	0.6814	0.4886	0.0000	0.0000	0.0000	0.0771	0.0000	0.0000	0.0716	0.0000	0.0989
PPIE	6.9857	9.0990	7.1404	7.4634	12.0061	7.4082	6.9870	7.0701	6.8054	6.3664	7.4561	7.9845	9.3038	11.8380	7.3199	11.1582	10.5232	13.4253	20.1739	15.2850	7.0324	15.7817	9.4493	11.5825	12.0630	5.3420	12.7710	12.7349	9.4408	20.2886	10.4359	12.9237	9.6669	6.2311	15.4060	12.5962	13.9429	19.6949	16.3945	14.3592	11.3186	6.8677	10.5261	10.3616	10.0350	9.9144	17.0272	10.9220	12.4221
AC079089.2	0.0000	0.0000	0.0000	0.0320	0.0000	0.0000	0.0340	0.0000	0.0329	0.0000	0.0000	0.0000	0.0889	0.0394	0.0000	0.1397	0.1863	0.0000	0.0674	0.0508	0.0400	0.0000	0.0000	0.0000	0.0456	0.0458	0.0000	0.0000	0.0000	0.0428	0.0000	0.0000	0.0000	0.0944	0.0675	0.0000	0.0000	0.0537	0.0587	0.0000	0.0000	0.0000	0.0488	0.0797	0.0000	0.0000	0.0000	0.0000	0.0000
LINC02490	0.0000	0.0000	0.0000	0.0000	0.0000	0.1548	0.0000	0.0000	0.0000	0.0000	0.0000	0.0000	0.0000	0.1676	0.2285	0.0000	0.0000	0.0000	0.0000	0.1079	0.0850	0.0000	0.0000	0.1405	0.0000	0.0000	0.0000	0.0000	0.0000	0.0000	0.0654	1.3790	0.0000	0.0000	0.0000	0.0000	0.0000	2.3975	0.1247	0.0000	0.0000	0.0000	0.0000	0.0000	0.0000	0.0000	0.0000	0.0000	0.0000
LINC00632	0.0059	0.0000	0.0020	0.0085	0.0220	0.0177	0.0646	0.0076	0.0087	0.0126	0.0275	0.0441	0.0262	0.0488	0.0880	0.0154	0.0137	0.0939	0.1014	0.0314	0.0212	0.0348	0.0515	0.0877	0.0161	0.0649	0.0412	0.0266	0.0465	0.0473	0.0490	0.0191	0.0088	0.0564	0.3492	0.0337	0.0220	0.0309	0.0208	0.1563	0.0096	0.0239	0.1619	0.0141	0.0182	0.0164	0.0654	0.0270	0.0136
AL590640.2	0.3230	0.0000	0.2202	0.0000	0.2190	0.2647	0.0000	0.0838	0.0797	0.1539	0.0885	0.0930	0.1437	0.0000	0.0000	0.0000	0.9030	0.0000	0.3268	0.1231	0.0969	0.0000	0.1659	0.1602	0.1105	0.0000	0.3566	0.0000	0.0000	0.2075	0.0000	0.0000	0.0000	0.0000	0.0818	0.1318	0.0000	0.1302	0.0000	0.4079	0.1053	0.0818	0.0000	0.0000	0.2219	0.1282	0.0897	0.1971	0.0000
AC092669.1	0.0000	0.0000	0.0000	0.0000	0.0470	0.0379	0.0000	0.0000	0.0342	0.0000	0.0000	0.2793	0.0308	0.0410	0.0000	0.1452	0.0000	0.0883	0.0000	0.0000	0.1247	0.0000	0.0000	0.0688	0.0000	0.0000	0.0510	0.0000	0.0000	0.0445	0.0320	0.0000	0.0000	0.3927	0.0000	0.1131	0.0000	0.0000	0.0610	0.0000	0.4067	0.0000	0.2030	0.0829	0.0000	0.0550	0.0000	0.0000	0.0532
AL008729.2	3.6889	5.4071	3.3120	3.2824	7.0773	3.3429	5.7801	1.4004	5.2402	3.0871	2.2683	3.3144	3.7615	29.6086	5.5158	7.1637	10.2280	1.8343	6.3721	10.1453	2.0511	3.3629	11.4579	4.9981	2.4616	7.6741	7.2836	5.1813	9.3038	4.6246	8.8099	3.8547	3.7712	7.6457	6.8327	4.6975	2.8781	8.1235	5.3881	11.3627	5.1619	1.1849	2.3715	3.1214	8.9011	12.1440	12.1861	3.8436	2.3460
TRAJ38	0.0000	0.0000	0.0000	0.0000	0.0000	0.7501	0.0000	0.0000	0.0000	0.0000	0.0000	0.0000	0.0000	0.0000	0.0000	1.4382	0.0000	0.0000	0.0000	0.0000	0.8236	0.0000	0.0000	0.0000	0.0000	0.0000	0.0000	0.0000	0.0000	0.0000	0.0000	0.0000	1.6440	0.0000	0.0000	0.0000	0.0000	1.1067	0.0000	0.0000	0.8950	0.0000	0.0000	0.0000	0.0000	0.0000	0.0000	0.8378	0.0000
ZNF473	2.8379	3.2404	2.3888	2.3159	5.8737	2.8249	2.7933	3.6938	2.9599	1.9111	2.8606	4.3181	8.0671	4.0679	5.1955	8.9712	7.4388	3.3647	5.4056	4.4466	2.6649	9.5393	3.3645	5.0552	11.9083	4.5153	8.5631	2.6681	4.9740	2.5369	4.5935	5.3104	4.4182	6.0204	4.8164	7.1670	3.0392	7.9974	6.7916	3.2724	7.3848	2.8125	5.0048	7.5060	3.8401	1.7928	5.6438	4.6838	5.3937
GATA4	0.0575	0.0710	0.0131	0.0460	0.0130	0.0209	0.0000	0.0000	0.0095	0.0183	0.0210	0.2646	7.2336	0.1247	0.0309	0.0803	5.3730	0.0488	0.0194	3.4007	4.0455	0.0000	0.9935	0.0000	0.0131	0.7116	0.0423	0.0000	1.5948	0.1354	0.0000	0.0870	0.0000	0.0000	3.5595	5.9543	0.0613	5.2044	0.0169	7.4758	0.0375	0.0291	0.0000	4.2512	0.8423	3.0268	0.0425	0.1637	0.0000
AC068987.3	0.0000	0.0000	0.0000	0.0000	0.0000	0.0000	0.0000	0.0000	0.0000	0.0000	0.0000	0.0000	0.0000	0.0000	0.0000	0.0000	0.0000	0.0000	0.0000	0.0000	0.0000	0.0000	0.0000	0.0000	0.0000	0.0000	0.0000	0.0000	0.0000	0.0000	0.0000	0.0000	0.0000	0.0000	0.0000	0.0000	0.0000	0.0000	0.0000	0.0000	0.0000	0.0000	0.0000	0.0000	0.0000	0.0000	0.0000	0.0000	0.0000
NSMCE3	7.9233	7.0665	7.8257	5.5446	11.7128	5.5896	8.9325	9.3818	6.5440	4.9422	7.9421	7.9455	3.3986	11.1614	11.9020	14.9415	4.1016	14.6058	16.0329	13.0259	13.9857	10.0274	13.3090	12.0692	7.9725	9.4831	15.7569	8.8970	10.1529	15.7361	11.2146	10.0352	5.7459	22.6557	19.0767	12.9562	11.2458	15.0600	8.8076	18.2562	20.0887	4.7983	16.2946	2.7593	7.3790	6.1930	11.5721	7.1780	9.5196
RNU6-1126P	0.0000	0.0000	0.0000	0.0000	0.0000	0.0000	0.0000	0.0000	0.0000	0.0000	0.0000	0.0000	0.0000	0.0000	0.0000	0.0000	0.0000	0.0000	0.0000	0.0000	0.0000	0.0000	0.0000	0.0000	0.0000	0.0000	0.0000	0.0000	0.0000	0.0000	0.0000	0.0000	0.0000	0.0000	0.0000	0.0000	0.0000	0.0000	0.0000	0.0000	0.0000	0.0000	0.0000	0.0000	0.0000	0.0000	0.0000	0.0000	0.0000
EPHA7	0.1881	0.1220	0.0699	0.2900	0.7883	0.1308	0.1569	0.7214	0.8044	0.1629	1.1993	0.7872	0.1419	0.0202	3.7601	8.1313	0.7753	0.1743	0.0807	1.6325	0.9299	5.3024	4.6235	0.0452	0.1715	0.0157	12.8163	0.0515	0.3296	1.1790	0.1842	0.2367	0.0205	1.4447	0.5251	1.7852	0.0486	1.0842	0.0201	2.2310	0.0966	0.9295	0.0000	0.6272	0.1488	0.0181	0.2910	0.1182	0.0524
REG1B	0.0000	0.0000	0.0000	0.0000	0.0000	0.0000	0.0000	0.0000	0.0000	0.0000	0.0000	0.0000	0.0000	0.0000	0.0000	0.0000	0.0000	0.0000	0.0000	0.0000	0.0000	0.1050	0.0000	0.0000	0.0000	0.0000	0.0000	0.0000	0.0000	0.0000	0.0000	0.0000	0.0000	0.0000	0.0000	0.0000	0.0000	0.0000	0.0000	0.0000	0.0000	0.0000	0.0000	0.1065	0.0000	0.0283	0.0000	0.0000	0.0000
RAB28P5	0.0654	0.0538	0.6239	0.0628	0.2660	0.0714	0.2666	0.0678	0.0645	0.0623	0.0717	0.0000	0.1163	0.1548	0.3164	0.1370	0.8528	0.0000	0.3968	0.0000	0.1569	0.3858	0.2014	0.3891	0.0894	0.5396	0.2887	0.0738	0.0000	0.0840	0.1812	0.0849	0.0000	0.0926	0.1986	0.6400	0.2788	0.9486	0.1151	0.1651	0.0852	0.0000	0.5743	0.3128	0.1796	0.8305	0.4354	0.3990	0.2005
AC138305.3	1.7732	1.0219	1.2088	0.1702	0.2405	0.3875	0.3616	1.2880	0.7002	0.1690	0.1944	0.6124	0.9464	1.4693	0.0000	1.1146	0.3305	1.3557	0.0000	1.3510	0.0000	0.3488	1.8211	1.0554	0.7277	3.4152	1.0440	1.6018	0.9323	0.2279	1.8018	0.6906	1.4865	1.7580	0.3591	0.2893	1.5126	0.5718	0.3123	1.7915	1.1561	0.0000	1.0386	0.0000	1.4619	1.6894	0.1969	0.8657	1.0879
MIR195	0.0000	0.0000	0.0000	0.0000	0.0000	0.0000	0.0000	0.0000	0.0000	0.0000	0.0000	0.0000	0.0000	0.0000	0.0000	0.0000	0.0000	0.0000	0.0000	0.0000	0.0000	0.0000	0.0000	0.0000	0.0000	0.0000	0.0000	0.0000	0.0000	0.0000	0.0000	0.0000	0.0000	0.0000	0.0000	0.0000	0.0000	0.0000	0.0000	0.0000	0.0000	0.0000	0.0000	0.0000	0.0000	0.0000	0.0000	0.0000	0.0000
AL358781.1	0.0000	0.0000	0.0000	0.0000	0.0000	0.0000	0.0000	0.0000	0.0000	0.0000	0.0000	0.0000	0.0000	0.0000	0.0000	0.0000	0.0000	0.0000	0.0000	0.0000	0.0000	0.0000	0.0000	0.0000	0.0000	0.0000	0.0000	0.0000	0.0000	0.0000	0.0000	0.0000	0.0000	0.0000	0.0000	0.0000	0.0000	0.0000	0.0000	0.0000	0.0000	0.0000	0.0000	0.0000	0.0000	0.0000	0.0000	0.0000	0.0000
MIR3142HG	0.1790	0.3685	0.4882	0.0172	1.6268	0.1174	0.2739	0.8546	0.0530	0.1365	0.4121	0.5153	3.3762	2.1194	2.5129	1.0879	5.3718	0.2738	0.6521	3.7103	0.7948	0.0704	0.2942	2.7351	0.1714	1.5271	0.0527	0.7884	2.0396	0.8512	0.6946	0.2789	0.2358	0.1775	1.7222	2.2201	0.3436	1.7608	1.0722	0.9497	1.8676	0.3628	0.1311	3.2127	1.8942	0.9666	2.5243	1.5952	0.4394
MIR4678	0.0000	0.0000	0.0000	0.0000	0.0000	0.0000	0.0000	0.0000	0.0000	0.0000	0.6304	0.0000	0.0000	0.0000	0.9278	0.0000	0.0000	0.0000	1.1637	0.0000	0.0000	0.0000	0.0000	0.0000	0.7867	0.0000	0.8465	0.0000	4.0318	0.0000	0.0000	0.7466	0.0000	0.0000	0.5823	0.0000	0.0000	0.0000	0.0000	0.0000	0.0000	0.0000	1.6842	0.0000	0.0000	0.9132	0.0000	0.0000	0.8821
PRRT2	0.1133	0.0467	0.1082	0.1306	0.3996	0.1486	0.7628	0.0823	0.0895	0.0864	0.0621	0.4175	0.8267	0.5098	1.5542	0.6412	4.3932	0.1733	0.4357	1.8824	0.0408	0.1784	0.3375	0.6746	0.5116	0.6860	0.3169	0.0640	0.8939	0.5825	0.5025	0.1324	0.0679	1.0273	1.7788	0.4253	0.5559	2.2841	1.6968	0.2576	0.9606	0.2985	0.0498	0.2847	0.5606	0.2160	0.5914	0.6640	0.2434
AL161773.1	0.0493	0.0000	0.1345	0.0000	0.1338	0.0000	0.4023	0.0000	0.0000	0.0000	0.0000	0.0568	0.2193	0.0584	0.0796	0.2066	0.0000	0.1257	0.1996	0.0000	0.0592	0.0000	0.3039	0.3913	0.2024	0.1357	0.3629	0.1670	0.4321	0.3802	0.1822	0.5122	0.1181	0.0698	0.0999	0.0805	0.1052	0.3180	0.2606	0.0000	0.0000	0.0500	0.0000	0.1770	0.3388	0.0000	0.0547	0.1204	0.0000
DLST	77.2537	75.8251	103.2073	69.3176	53.6554	75.7305	88.1199	93.7952	74.4329	66.9512	83.0097	73.3027	74.4781	79.2655	73.1404	75.0724	66.7536	102.2787	121.7119	64.8049	163.9778	126.3128	121.1919	84.9333	100.7520	90.6121	52.1714	81.2839	81.7385	39.8363	74.3977	108.7769	77.1078	92.0012	85.1888	43.7099	152.1964	69.2330	79.1278	80.0985	107.3943	69.1627	71.5791	57.4593	95.1444	48.9599	78.9412	93.8027	84.4620
BCORL1	3.2359	3.0803	2.7719	5.8251	3.8834	3.3734	8.1193	3.8383	10.2347	4.5096	5.0698	6.3107	5.3592	4.7189	6.9464	34.5593	8.5598	11.6512	10.6943	2.7331	14.0812	7.0358	11.0906	4.7622	9.3338	3.9977	12.4792	4.3090	9.4774	10.3477	10.8409	6.3778	6.1825	6.9048	25.5662	8.0585	5.4026	4.5222	6.5434	14.0884	3.1160	3.5370	25.8587	5.0745	4.5414	1.7579	7.6518	7.5811	4.4081
FAM222B	14.5715	13.7307	17.0358	17.7983	12.0897	21.2034	16.4410	13.9190	19.4358	18.4416	20.0334	16.8100	12.6870	12.7907	26.3471	18.3869	24.4947	14.9681	18.7410	19.5578	26.1611	31.9749	16.7406	14.0720	21.1791	13.6862	16.6991	18.2229	14.7309	25.3695	17.1394	23.8479	18.5224	23.6111	34.5032	20.1606	20.4421	17.7323	16.9519	18.4416	17.8327	16.2084	17.8790	15.3729	20.2235	6.6671	21.5496	24.5023	21.4145
AIMP1P1	0.0000	0.0000	0.0000	0.0000	0.0000	0.0000	0.0000	0.0000	0.0000	0.0000	0.0000	0.0000	0.0000	0.0000	0.0000	0.0952	0.0000	0.0000	0.0000	0.0000	0.0000	0.0000	0.0466	0.0000	0.0000	0.0000	0.0000	0.0000	0.0000	0.0000	0.0000	0.0000	0.0000	0.0000	0.0000	0.0000	0.0000	0.0000	0.0000	0.0000	0.0000	0.0460	0.0000	0.0000	0.0000	0.0000	0.0000	0.0554	0.0000
AC010320.4	0.0000	0.0368	0.0000	0.0000	0.0303	0.0977	0.0000	0.0000	0.0000	0.0000	0.0000	0.0257	0.0596	0.0000	0.0721	0.0000	0.0000	0.0000	0.0452	0.0000	0.0000	0.0000	0.0459	0.1330	0.0306	0.0000	0.1315	0.0000	0.0392	0.0287	0.0000	0.0000	0.0000	0.0316	0.0905	0.0000	0.0000	0.1081	0.0393	0.0000	0.1165	0.0000	0.0981	0.0534	0.0307	0.0709	0.0496	0.0273	0.0343
FXR1	18.2499	15.5467	47.1485	17.2149	27.8083	19.5556	69.5102	24.8430	19.1513	14.8219	16.8932	22.7294	41.4033	49.7027	40.0065	73.6995	46.6411	36.4805	48.1703	38.7426	81.8234	65.6190	39.4476	36.7977	96.4976	34.7163	68.3941	62.4491	59.8011	32.9803	29.7375	66.8884	29.3494	53.0049	43.3168	50.5354	42.9547	59.0914	24.5757	66.0392	40.2418	13.9571	127.6351	44.6080	44.6025	28.7352	35.6953	63.8121	39.8984
DEFB105A	0.0000	0.0000	0.0000	0.0000	0.0000	0.0000	0.0000	0.0000	0.0000	0.0000	0.0000	0.0000	0.0000	0.0000	0.0000	0.0000	0.0000	0.0000	0.0000	0.0000	0.0000	0.0000	0.0000	0.0000	0.0000	0.0000	0.0000	0.0000	0.0000	0.0000	0.0000	0.0000	0.0000	0.0000	0.0000	0.0000	0.0000	0.0000	0.0000	0.0000	0.0000	0.0000	0.0000	0.0000	0.0000	0.0000	0.0000	0.0000	0.0000
AL121901.1	0.0000	0.0000	0.0000	0.0000	0.0000	0.0000	0.0000	0.0000	0.0000	0.0000	0.0000	0.1339	0.0000	0.0000	0.0000	0.0000	0.0000	0.0000	0.0000	0.0000	0.0000	0.0000	0.0000	0.0000	0.0000	0.0000	0.0000	0.0000	0.0000	0.0000	0.0000	0.0000	0.0000	0.0000	0.0000	0.0000	0.0000	0.0000	0.0000	0.0000	0.0000	0.0000	0.0000	0.0000	0.0000	0.0000	0.0000	0.0000	0.0000
STYXL2	0.0000	0.0000	43.7666	0.0287	0.0675	0.0435	66.4355	7.2325	0.0098	0.0095	0.0218	3.3012	0.0886	0.0825	7.8552	0.0000	0.0000	0.0254	24.6618	0.0000	0.0119	3.2516	0.6340	0.0000	0.0000	4.3149	0.2198	0.0225	0.1047	0.0000	0.0828	0.0000	0.0000	0.0423	0.0101	0.0162	0.5096	1.8141	0.0000	0.0252	0.3376	0.0403	0.1604	0.0834	0.3968	0.0474	0.0995	0.0608	0.0000
NIPAL4	29.4601	25.4273	23.2882	24.1183	3.1135	22.6009	3.9395	15.7727	37.5279	32.2717	7.7600	27.2312	12.9542	55.9920	17.8984	16.8464	0.2262	33.7118	80.9167	0.6318	185.3572	41.2222	38.4196	48.4962	23.3806	58.3788	43.7637	100.7444	44.0119	19.1038	85.2015	1.8382	60.7504	2.1199	143.8887	18.7943	72.2072	2.2339	7.1253	12.9511	1.8198	95.2418	5.5386	9.6668	12.9652	15.4170	49.6602	31.5144	63.3964
KDM5B	10.1457	12.8074	9.9804	16.7933	10.3361	14.0569	6.4767	18.8581	18.1311	13.7474	17.1539	16.8463	18.2973	25.8937	18.2927	48.2214	20.0925	26.8622	18.9668	19.6817	45.4887	20.2443	16.3633	15.6189	22.9811	16.3347	27.2200	23.3409	23.3179	16.7074	25.1309	36.8865	15.5376	13.7449	31.5050	11.4475	16.3912	15.3934	5.1600	20.3637	22.0055	18.5930	26.9474	17.8972	10.0704	7.6754	18.2826	19.8834	17.1788
NPIPA2	0.0000	0.0491	0.0406	0.0000	0.0000	0.4885	0.0000	0.0000	0.0000	0.0284	0.0327	0.0000	0.0265	0.4939	1.0097	0.0000	0.2222	0.0000	0.1206	0.7720	0.0358	0.0000	0.0306	0.0000	0.0000	0.0000	0.0000	0.0000	0.0000	0.7276	0.0000	0.0000	0.3212	0.0000	0.0302	1.0211	0.0000	1.0571	0.2100	0.6022	0.0000	0.0000	0.0000	0.0000	0.0000	0.3786	0.0000	0.0000	0.0457
KRBOX4	3.0027	3.6984	3.2435	3.6700	6.7505	4.1142	4.6282	4.2662	4.2296	1.6511	3.8863	4.4138	4.7665	6.6714	8.9058	140.4448	6.3060	3.8555	5.3048	5.4377	5.6675	8.0651	6.5471	5.6364	5.2924	4.0354	12.5277	5.9334	4.2506	5.5354	5.5048	5.5926	3.8310	10.6481	7.8583	9.2517	4.4331	8.6397	5.7770	5.5715	5.6771	1.6847	4.6674	3.9237	4.2210	4.1629	6.1542	4.0878	7.0676
OR7E24	0.0000	0.0000	0.0000	0.0000	0.0000	0.0000	0.0000	0.0000	0.0000	0.0000	0.0000	0.0000	0.0000	0.0000	0.0000	0.0000	0.0000	0.0580	0.0000	0.0347	0.0000	0.0000	0.0000	0.0000	0.0000	0.0000	0.0000	0.0000	0.0000	0.0000	0.0000	0.0000	0.0000	0.0000	0.0000	0.0000	0.0000	0.0000	0.0000	0.0575	0.0000	0.0000	0.0000	0.0000	0.0000	0.0000	0.0000	0.0000	0.0000
ZNF548	3.6610	3.2982	3.0136	3.5612	5.1243	4.5140	5.3885	4.0497	2.4548	2.0738	4.4445	4.1031	6.5252	5.2822	5.9954	7.0195	14.7522	3.8376	7.1005	6.8521	0.5470	7.5143	4.0081	6.5232	6.5388	3.2689	2.7756	3.0497	5.2058	2.0504	4.5368	3.6589	3.3171	5.7427	5.6584	4.3052	1.9150	7.8181	3.7838	4.8154	8.0250	2.9810	3.0041	3.7598	5.0493	2.5009	5.6364	3.1869	5.8906
LINC00454	0.0150	0.0000	0.0000	0.0000	0.0000	0.0000	0.0000	0.0000	0.0000	0.0000	0.0000	0.0173	0.0000	0.0000	0.0242	0.0000	0.0000	0.0000	0.0000	0.0000	0.0000	0.0000	0.0000	0.0000	0.0000	0.0000	0.0000	0.0000	0.0000	0.0000	0.0000	0.0000	0.0000	0.0000	0.0152	0.0245	0.0000	0.1209	0.0000	0.0000	0.0000	0.0000	0.0000	0.0179	0.0000	0.0000	0.0166	0.0000	0.0230
AC114786.3	0.0000	0.0000	0.0000	0.0000	0.0819	0.0000	0.0000	0.0000	0.0000	0.0000	0.0000	0.0000	0.0000	0.0000	0.0000	0.0000	0.0000	0.0000	0.0000	0.0000	0.0000	0.0000	0.0000	0.0000	0.0000	0.0000	0.0000	0.0000	0.0000	0.0000	0.0000	0.0000	0.0000	0.0000	0.0000	0.0000	0.0000	0.0000	0.0000	0.0000	0.0000	0.0000	0.0000	0.0000	0.0000	0.0000	0.0000	0.0000	0.0000
APOBEC3F	1.6321	2.7545	3.1820	3.6901	4.4602	2.8804	2.6795	4.8774	2.1509	1.4233	4.3563	3.8234	7.8759	10.2783	6.2272	14.9442	2.7374	3.5770	7.8106	15.0461	4.2103	6.2287	9.6296	4.1123	1.6410	1.7850	2.6425	5.0219	5.6638	7.0363	8.8198	6.1979	5.1209	16.0653	8.0069	18.8267	4.4725	3.5524	8.0348	10.6770	4.2456	1.3558	9.1892	2.8994	3.3414	3.7061	9.2046	3.0877	9.7128
SCARB1	3.7823	2.4531	3.7551	3.9797	5.3235	1.7843	12.4287	2.9949	5.0634	2.9448	4.5920	2.7277	9.2327	16.7837	15.8405	12.3946	30.9614	17.4991	22.4270	14.3668	13.8788	20.2562	20.0041	12.6086	11.2808	15.8673	31.8656	8.0700	8.1612	26.6684	10.6851	36.5866	3.5223	39.7102	53.9191	15.8317	13.2246	28.2311	6.7783	19.6487	11.0394	4.9512	48.1724	8.4775	16.8529	7.5863	12.3410	5.6097	3.5921
SPDYE8	0.0000	0.0000	0.0000	0.0000	0.0000	0.0000	0.0000	0.0000	0.0000	0.0000	0.0000	0.0000	0.0000	0.0000	0.0000	0.0000	0.0000	0.0000	0.0000	0.0000	0.0000	0.0000	0.0000	0.0000	0.0000	0.0000	0.0000	0.0000	0.0000	0.0000	0.0000	0.0000	0.0000	0.0000	0.0000	0.0000	0.0000	0.0000	0.0000	0.0000	0.0000	0.0000	0.0000	0.0223	0.0000	0.0000	0.0000	0.0000	0.0000
TTPAL	8.9022	9.4887	7.7131	4.9624	8.5560	9.6162	7.0175	12.9925	7.1446	5.8117	9.0441	9.3940	8.5732	16.7353	10.5574	18.1599	11.3748	27.7593	26.1054	13.9235	21.3485	29.6619	22.1753	14.1797	24.5208	8.3139	16.9291	46.4059	14.0592	12.8888	16.8815	20.2650	15.8975	16.0252	47.3851	11.1592	31.9495	15.5102	10.0603	22.4550	8.5328	17.3588	16.2592	10.4693	23.5525	7.2884	23.9111	35.0856	29.6394
ODF2-AS1	0.0000	0.0000	0.0000	0.0000	0.1418	0.0000	0.2133	0.0000	0.0000	0.0000	0.0000	0.0000	0.2790	0.1238	0.5061	0.0000	0.0000	0.2665	0.0000	0.0000	0.0000	0.0000	0.0000	0.4149	0.4291	0.0000	0.1539	0.2361	0.1833	0.1344	0.2898	0.0000	0.0000	0.0000	0.1059	0.1706	0.0000	0.0000	0.5525	0.0000	0.0000	0.0000	0.0000	0.0000	0.0000	0.0000	0.1161	0.0000	0.1604
AL078596.1	0.0000	0.0000	0.0000	0.0000	0.0000	0.0000	0.0000	0.0000	0.0000	0.0000	0.0000	0.0000	0.0000	0.1127	0.0000	1.5959	0.5323	0.0000	0.0000	0.4352	0.2285	0.0000	0.0000	0.0000	0.0000	0.0000	0.0000	0.0000	0.0000	0.1223	0.8795	0.0000	0.0000	0.0000	0.0000	0.1553	0.0000	0.0000	0.0000	0.0000	2.1104	0.0964	0.0000	0.0000	0.1308	0.1512	0.0000	0.1162	0.0000
AC092337.1	0.0000	0.0000	0.0000	0.0000	0.0000	0.0000	0.0000	0.0000	0.0000	0.0000	0.0000	0.0000	0.0000	0.0000	0.0000	0.0000	0.0000	0.0000	0.0000	0.0000	0.0000	0.0000	0.0000	0.0000	0.0000	0.0000	0.0000	0.0000	0.0000	0.0000	0.0000	0.0000	0.0000	0.0000	0.0000	0.0000	0.0000	0.0000	0.0000	0.0000	0.0000	0.0000	0.0000	0.0000	0.0000	0.0000	0.0000	0.0000	0.0000
IGHD4OR15-4B	0.0000	0.0000	0.0000	0.0000	0.0000	0.0000	0.0000	0.0000	0.0000	0.0000	0.0000	0.0000	0.0000	0.0000	0.0000	0.0000	0.0000	0.0000	0.0000	0.0000	0.0000	0.0000	0.0000	0.0000	0.0000	0.0000	0.0000	0.0000	0.0000	0.0000	0.0000	0.0000	0.0000	0.0000	0.0000	0.0000	0.0000	0.0000	0.0000	0.0000	0.0000	0.0000	0.0000	0.0000	0.0000	0.0000	0.0000	0.0000	0.0000
AC005943.2	0.0000	0.0000	0.0000	0.0000	0.0000	0.0000	0.0000	0.0000	0.0000	0.0000	0.0000	0.0000	0.0000	0.0000	0.0000	0.0000	0.0000	0.0000	0.0000	0.0000	0.0000	0.0000	0.0000	0.0000	0.0000	0.0000	0.0000	0.0000	0.0000	0.0000	0.0000	0.0000	0.0000	0.0000	0.0000	0.0000	0.0000	0.0000	0.0000	0.0000	0.0000	0.0000	0.0000	0.0000	0.0000	0.0000	0.0000	0.0000	0.0000
USE1	18.5038	19.0669	17.2320	14.6892	18.2575	13.0086	18.6904	15.3314	14.6544	13.7151	15.7926	15.2755	15.0890	20.7850	18.1880	21.8980	25.1532	28.8202	29.1536	40.6532	21.0048	17.5976	24.2713	15.7681	27.1085	30.5854	29.5028	17.1974	22.6740	18.6261	10.6083	18.5003	16.4361	24.9674	16.4320	65.6077	37.5937	29.9183	18.8089	26.8839	22.2328	15.5355	25.0445	28.6281	23.0437	40.7247	13.2935	22.8843	13.3446
GEMIN8P4	2.2183	6.5361	4.9345	3.0825	7.5213	3.5087	2.4407	11.6305	3.2271	2.4481	5.1832	7.1907	4.3100	6.3576	4.3323	1.8348	13.2726	5.0583	21.4992	13.1652	4.1326	7.5794	8.3336	9.6130	56.3795	7.0673	3.0073	3.6914	11.6640	3.3007	2.9120	12.8085	10.4865	12.7328	9.3395	7.5245	2.4899	30.7777	6.8891	5.8980	26.7178	1.1237	23.3367	10.4056	7.2192	11.4020	6.8698	3.9902	8.2375
AL445933.2	0.0000	0.2644	0.4379	0.0000	0.0000	0.3510	0.1638	0.0000	0.0000	0.3061	0.0000	0.3697	0.0000	0.3802	0.0000	0.3365	0.0000	0.0000	0.0000	0.0000	0.0000	0.0000	0.0000	0.0000	0.0000	0.0000	0.0000	0.7253	0.8444	1.2382	0.1483	0.0000	0.0000	0.2274	0.4878	0.0000	0.0000	0.0000	0.0000	0.0000	0.2094	0.0000	0.2352	0.0000	0.0000	0.0000	2.1395	0.1960	0.2463
RPL17P33	0.1536	0.0000	0.2095	0.0000	0.0000	0.0000	0.0783	0.0797	0.0758	0.0000	0.0000	0.0884	0.1367	0.0000	0.0000	0.0000	0.0000	0.0000	0.0000	0.0000	0.0922	0.0000	0.0000	0.0000	0.0000	0.0000	0.2261	0.0867	0.0000	0.0000	0.0710	0.1995	0.0920	0.0000	0.1556	0.0000	0.0000	0.3716	0.5412	0.0000	0.0000	0.0000	0.0000	0.0919	0.1056	0.1220	0.0853	0.2813	0.1178
RN7SL804P	0.0000	0.0000	0.0000	0.0000	0.0000	0.0000	0.0000	0.0000	0.0000	0.0000	0.0000	0.0000	0.0000	0.0000	0.0000	0.0000	0.0000	0.0000	0.0000	0.2176	0.0000	0.0000	0.0000	0.0000	0.0000	0.0000	0.0000	0.0000	0.0000	0.0000	0.0000	0.0000	0.0000	0.2023	0.0000	0.0000	0.0000	0.0000	0.2515	0.0000	0.1862	0.0000	0.0000	0.0000	0.0000	0.0000	0.7927	0.0000	0.0000
AC015688.1	0.0000	0.0000	0.0000	0.0000	0.0000	0.0000	0.0000	0.0000	0.0000	0.0000	0.0000	0.0000	0.0000	0.0000	0.0000	0.0000	0.0000	0.0000	0.0000	0.0000	0.0000	0.0000	0.0000	0.0000	0.0000	0.0000	0.0000	0.0000	0.0000	0.0000	0.0000	0.0000	0.0000	0.0000	0.0000	0.0000	0.0000	0.0000	0.0000	0.0000	0.0000	0.0000	0.0000	0.0000	0.0000	0.0000	0.0000	0.0000	0.0000
RRP15	10.8918	8.4197	9.6566	4.1755	8.8659	6.1992	9.9223	11.7729	6.2720	5.6076	7.6040	6.6175	5.3825	7.0222	8.6900	8.2298	10.7330	11.4004	8.0025	13.4602	11.0592	10.4156	12.9116	12.4124	12.8598	11.3420	13.6776	10.4929	8.2002	22.4382	8.5691	15.1998	9.4786	12.3501	10.6403	12.6847	12.4778	15.3222	8.1172	16.6348	21.1340	5.9878	14.0899	8.5379	9.5764	4.7185	16.0926	10.8082	9.2064
AC004877.2	0.7105	0.8189	1.0655	0.8867	1.5417	0.6988	0.7245	0.9584	0.7013	0.4740	1.0124	1.3904	0.7584	1.6820	3.3240	2.2330	4.3693	1.6295	1.1501	3.2478	0.3410	0.4193	1.2404	0.8457	1.5550	2.0525	1.1503	0.2407	0.9962	1.8259	0.6563	0.9224	0.5105	2.1131	0.7913	2.2024	0.4545	3.6655	3.5039	3.4096	0.9264	1.2236	0.9363	0.8499	1.1715	4.2871	1.2620	0.7805	1.0897
ANKRD54	13.0967	14.5488	8.7890	8.9998	21.0224	9.6402	7.6809	9.7674	12.6127	11.1059	10.8068	11.1707	17.0822	10.0066	12.1831	22.3228	32.1934	12.5007	20.6754	35.6588	14.3650	24.1809	16.2580	11.7897	14.5342	20.1510	10.5730	17.1856	11.2986	14.6992	13.2623	37.1654	15.7189	24.9745	19.0036	18.2682	18.2130	25.6171	22.0947	31.7332	19.0994	7.4343	13.1447	21.1645	20.2998	22.4131	11.8169	21.1798	11.5083
GOLGA8S	0.0294	0.0000	0.0133	0.0188	0.0265	0.0000	0.0100	0.0000	0.0000	0.0000	0.0000	0.0113	0.0261	0.0116	0.0631	0.0205	0.0182	0.0499	0.0000	0.0149	0.0117	0.0000	0.0000	0.0582	0.0000	0.0538	0.0000	0.0110	0.0515	0.0126	0.1085	0.0381	0.0117	0.0554	0.0099	0.0160	0.0000	0.1104	0.0345	0.0000	0.0638	0.0000	0.0287	0.0234	0.0000	0.0155	0.0109	0.0239	0.0000
AC117945.1	0.0000	0.0000	0.0000	0.0000	0.0000	0.0000	0.0000	0.0000	0.0000	0.0000	0.0000	0.0000	0.0000	0.0000	0.0000	0.0000	0.0000	0.0000	0.0000	0.0000	0.0000	0.0000	0.0000	0.0000	0.0000	0.0000	0.0000	0.0000	0.0000	0.0000	0.0000	0.0000	0.0000	0.0000	0.0000	0.0000	0.0000	0.0000	0.0000	0.0000	0.0000	0.0000	0.0000	0.0000	0.0000	0.0000	0.0000	0.0000	0.0000
AP003096.1	0.1556	0.0640	0.2121	0.0000	0.3165	0.0000	0.1587	0.0404	0.0768	0.0371	0.0000	0.1791	0.3114	0.0921	0.0628	0.2445	0.2900	0.0991	0.0787	0.1778	0.0467	0.0000	0.1998	0.2315	0.1596	0.1605	0.2290	0.1318	0.2727	0.2499	0.1797	0.0000	0.0466	0.0000	0.2363	0.0635	0.3318	0.1882	0.2056	0.0983	0.2536	0.0000	0.0570	0.0931	0.0535	0.0000	0.2159	0.1424	0.0597
RNASEH1P2	0.0000	0.0000	0.0000	0.0000	0.0731	0.0000	0.0000	0.0000	0.0532	0.0000	0.0000	0.0000	0.0000	0.0638	0.1738	0.1129	0.0000	0.0000	0.0000	0.0821	0.0000	0.0000	0.0553	0.0000	0.0000	0.0000	0.0000	0.0000	0.0000	0.0000	0.3483	0.0000	0.0000	0.0000	0.0000	0.0000	0.1149	0.1737	0.0949	0.2721	0.0702	0.0546	0.0000	0.0644	0.0000	0.0000	0.0000	0.0658	0.0000
AC022417.1	0.4246	0.5915	0.8015	0.3449	0.7530	0.4640	1.9317	0.4406	0.3547	0.3113	0.1432	0.3384	0.1453	0.8119	0.5796	0.2053	1.2782	0.4162	0.7270	0.7465	0.0392	0.8352	0.2683	0.2592	0.4468	0.4942	0.1923	0.8482	0.3435	0.8394	0.4224	0.2968	0.3520	0.3238	0.2976	0.7993	0.9751	1.7904	0.6903	0.9899	0.5962	0.2978	0.4304	0.2735	0.4488	0.7261	0.7615	0.3588	0.2505
AC096667.1	0.0246	0.0000	0.0502	0.0236	0.0167	0.0000	0.0751	0.0255	0.0000	0.0234	0.0000	0.0848	0.0109	0.0582	0.1387	0.0772	0.0458	0.1252	0.1243	0.3556	0.0147	0.0725	0.1261	0.0000	0.0336	0.0338	0.0000	0.1109	0.1937	0.0473	0.0340	0.0159	0.0883	0.1044	0.0249	0.1403	0.0524	0.1782	0.0649	0.6204	0.0320	0.0000	0.0180	0.0147	0.0844	0.1950	0.2045	0.0300	0.0754
AC006028.1	0.0000	0.0000	0.0000	0.0000	0.0000	0.0000	0.0000	0.0000	0.0000	0.0000	0.0000	0.0000	0.0000	0.0000	0.0000	0.0000	0.0000	0.0000	0.0000	0.0000	0.0000	0.0000	0.1087	0.2100	0.0000	0.0000	0.0000	0.0000	0.1855	0.0000	0.0978	0.1374	0.0000	0.0000	0.1072	0.1727	0.0000	0.1707	0.1865	0.0000	0.0000	0.0000	0.0000	0.0000	0.0000	0.0000	0.0000	0.0000	0.6495
AC089998.2	0.0000	0.0000	0.0000	0.0000	0.0000	0.0000	0.1567	0.0000	0.0000	0.0000	0.0000	0.0000	0.0000	0.0000	0.0000	0.0000	0.0000	0.0000	0.0000	0.0000	0.0000	0.0000	0.0000	0.0000	0.0000	0.0000	0.0000	0.0000	0.0000	0.0000	0.0000	0.0000	0.0000	0.0000	0.0000	0.0000	0.0000	0.0000	0.0000	0.0000	0.2003	0.0000	0.0000	0.0000	0.0000	0.0000	0.0000	0.0000	0.0000
CR383656.6	0.0000	0.0000	0.0000	0.0000	0.0000	0.0000	0.0000	0.0000	0.0000	0.0000	0.0000	0.0000	0.0000	0.0000	0.0000	0.0000	0.0000	0.0000	0.0000	0.0000	0.0000	0.0000	0.0000	0.0000	0.0000	0.0000	0.0000	0.0000	0.0000	0.0000	0.0000	0.0000	0.0000	0.0000	0.0000	0.0000	0.0000	0.0000	0.0000	0.0000	0.0000	0.0000	0.0000	0.0000	0.0000	0.0000	0.0000	0.0000	0.0000
AC093151.2	0.0000	0.0000	0.0000	0.0000	0.0513	0.0000	0.0578	0.0000	0.0000	0.0000	0.0000	0.0000	0.3026	0.0000	0.0610	0.0000	0.0000	0.0000	0.0382	0.0000	0.0453	0.0372	0.0194	0.0750	0.0259	0.0000	0.0000	0.0000	0.0000	0.0000	0.0349	0.0000	0.0679	0.1338	0.0574	0.0925	0.0000	0.0000	0.0333	0.0000	0.0000	0.0000	0.0277	0.0000	0.0260	0.1500	0.0000	0.0000	0.0580
RPL9P16	0.0000	0.0000	0.3070	0.0000	0.1018	0.0000	0.0000	0.0000	0.0000	0.0000	0.0000	0.0864	0.1335	0.0888	0.1211	0.0000	0.0000	0.0000	0.0000	0.0000	0.0000	0.1477	0.0771	0.0000	0.1027	0.1033	0.0000	0.0000	0.0000	0.0000	0.0000	0.0000	0.0899	0.5315	0.3040	0.0000	0.0000	0.0000	0.2644	0.1896	0.0979	0.3041	0.2198	0.0000	0.0000	0.0000	0.2500	0.0000	0.0000
ATF6	22.6097	21.8436	20.3854	22.6368	24.0069	24.3115	19.7780	36.0621	26.6840	21.1936	28.0046	27.8469	25.5560	27.2257	42.2732	46.1381	24.0328	42.5325	36.8922	32.1600	43.7189	39.1016	18.9465	31.3507	27.8422	21.2102	30.9211	27.8217	30.3607	26.1122	23.4804	48.3446	22.0993	27.2781	29.4421	21.6057	16.7108	24.4915	16.5186	34.8144	53.6279	19.9227	42.9892	26.7113	18.1285	14.1532	54.7201	20.3773	29.4327
TRAJ49	1.5199	0.0000	0.0000	0.0000	0.0000	0.0000	0.0000	0.0000	0.0000	0.0000	0.0000	0.0000	0.0000	0.0000	0.0000	0.0000	0.0000	0.0000	0.0000	0.0000	0.0000	0.0000	0.0000	0.0000	0.0000	0.0000	0.0000	0.0000	0.0000	1.9531	0.0000	0.0000	0.0000	0.0000	0.0000	0.0000	0.0000	0.0000	0.0000	0.0000	0.0000	0.0000	0.0000	0.0000	0.0000	1.2067	0.0000	0.0000	0.0000
AL050343.2	0.2807	0.1156	0.0957	0.2695	0.1269	0.1534	0.4772	0.0486	0.2310	0.0223	0.2565	0.2155	0.6451	0.2493	0.6794	0.0490	0.9592	0.0596	0.3314	0.4635	0.2526	0.0920	0.2403	0.4178	0.6401	0.2897	0.4821	0.2642	0.4511	0.7817	0.5187	0.2126	0.3082	0.4970	0.3790	0.5344	0.1497	0.3018	0.2885	0.6500	0.4881	0.0948	0.1370	0.1399	0.1607	0.0372	1.1688	0.3998	0.8971
STPG3-AS1	0.0751	0.0000	0.0000	0.0240	0.0339	0.0820	0.1276	0.0000	0.0494	0.0000	0.0274	0.2304	0.2225	0.1481	0.2422	0.0524	0.9325	0.0638	0.0000	0.2287	0.0300	0.0000	0.2826	0.0993	0.0342	0.0688	0.0000	0.0283	0.4385	0.0321	0.0693	0.0974	0.0899	0.2480	0.4560	0.2857	0.0534	1.5328	0.1322	0.0632	0.3262	0.1774	0.0733	0.2394	0.2063	0.4370	0.1667	0.1832	0.0384
AC022092.1	0.0000	0.0000	0.0000	0.0000	0.0000	0.0923	0.0000	0.0000	0.0834	0.0000	0.0000	0.0000	0.0000	0.1000	0.0000	0.1769	0.0000	0.0000	0.3417	0.0000	0.0000	0.0000	0.2602	0.0000	0.0000	0.1162	0.0000	0.0000	0.5920	0.5425	0.0000	0.0000	0.1011	0.0000	0.0000	0.2755	0.0000	0.0000	0.0000	0.6398	0.0000	0.0000	0.3709	0.1010	0.0000	0.1341	0.5625	0.1031	0.1295
FYN	4.5595	3.0398	8.0012	4.7082	5.2257	2.7548	26.5147	3.0508	4.0078	3.3824	1.7373	3.8870	7.9429	31.3507	21.5485	13.6804	10.7337	10.4928	29.9560	26.6968	14.1937	12.7423	19.2730	9.9231	4.1398	11.6444	28.5344	12.0735	17.2103	24.0262	9.0443	6.4637	6.2717	10.9145	20.7580	15.1875	12.4909	30.2381	9.7908	16.7090	5.8928	7.8477	3.1701	4.2454	10.3127	2.0152	25.8002	6.2100	7.1077
TTTY17A	0.0000	0.0000	0.0000	0.0000	0.0000	0.0000	0.0000	0.0000	0.0000	0.0000	0.0000	0.0000	0.0000	0.0000	0.0000	0.0000	0.0000	0.0000	0.0000	0.0000	0.0000	0.0000	0.0000	0.0000	0.0000	0.0000	0.0000	0.0000	0.0000	0.0000	0.0000	0.0000	0.0000	0.0000	0.0000	0.0000	0.0000	0.0000	0.0000	0.0000	0.0000	0.0000	0.0000	0.0000	0.0000	0.0000	0.0000	0.0000	0.0000
ADPGK-AS1	0.0253	0.0486	0.0804	0.0162	0.0457	0.0368	0.0344	0.0437	0.0333	0.0080	0.0369	0.0097	0.0825	0.1197	0.1495	0.1236	0.0157	0.0644	0.2046	0.0514	0.0404	0.0663	0.0779	0.0502	0.0000	0.1275	0.0248	0.1047	0.0738	0.0217	0.0234	0.0219	0.0101	0.0597	0.0171	0.0550	0.0539	0.0543	0.1484	0.4044	0.0440	0.0427	0.0987	0.0605	0.0347	0.0401	0.2245	0.0514	0.0388
IGSF9	8.1497	11.2333	6.4079	13.5494	12.1659	11.5616	3.4132	18.2506	10.1719	8.1526	22.3087	15.5601	66.0138	21.6629	66.4742	22.4771	49.2561	54.4808	33.3845	87.7402	19.8958	11.4029	22.7718	33.7881	42.8749	13.2229	78.4187	19.9109	54.7975	57.9985	10.3834	43.1802	22.6218	46.2884	67.5108	40.3617	43.3196	19.7873	75.8502	35.8898	70.0385	6.6258	4.5820	40.4555	11.4801	16.6883	28.6667	9.6421	10.3658
AF274858.1	0.2125	0.3163	0.0892	0.3532	0.4545	0.3216	0.2084	0.1696	0.4196	0.1247	0.2419	0.2070	0.3563	0.2516	0.3297	0.9592	0.5637	1.3541	0.4962	0.8097	0.1569	0.3055	0.5793	0.4703	0.3914	1.7881	1.1671	0.1846	0.9599	0.3677	0.5588	0.8172	0.1468	1.2272	0.4553	0.4135	0.5056	0.8567	0.2304	1.1563	0.9593	0.2070	0.7541	0.3032	0.3370	1.7005	0.1634	0.1796	0.1505
MIR5007	0.0000	0.0000	0.0000	0.0000	0.0000	0.0000	0.0000	0.0000	0.0000	0.0000	0.0000	0.0000	0.0000	0.0000	0.0000	0.0000	0.0000	0.0000	0.0000	0.0000	0.0000	0.0000	0.0000	0.0000	0.0000	0.0000	0.0000	0.0000	0.0000	0.0000	0.0000	0.0000	0.0000	0.0000	0.0000	0.0000	0.0000	0.7223	0.0000	0.0000	0.0000	0.0000	0.0000	0.0000	0.0000	0.0000	0.0000	0.0000	0.0000
AC103591.4	0.3793	0.3123	3.0707	0.4552	0.9646	0.4664	5.5848	0.9349	0.4213	0.3390	0.5977	1.2828	1.0334	1.0104	1.1092	0.0994	1.5022	1.2084	3.1184	0.9032	0.2845	1.7723	0.9740	0.6115	0.6811	1.0111	0.6281	0.3213	0.9142	1.4928	1.1389	0.7695	1.0505	0.5373	0.5281	0.6576	0.5056	1.1850	0.7099	2.0360	0.8347	0.4083	1.4581	0.3687	0.3258	0.2635	0.9739	0.3473	0.8727
AL022318.4	0.0000	0.0000	0.0000	0.0000	0.0000	0.0000	0.0000	0.0000	0.0000	0.0000	0.0000	0.0000	0.0000	0.0000	0.0000	0.0000	0.0000	0.0000	0.0000	0.0000	0.0000	0.0000	0.0000	0.0000	0.0000	0.0000	0.0000	0.0000	0.0000	0.0000	0.0000	0.0000	0.0000	0.0000	0.0000	0.0000	0.0000	0.0000	0.0000	0.0000	0.0000	0.0000	0.0000	0.0000	0.0000	0.0000	0.0000	0.0000	0.0000
RNA5SP120	0.0000	0.0000	0.0000	0.0000	0.0000	0.0000	0.0000	0.0000	0.0000	0.0000	0.0000	0.0000	0.0000	0.0000	0.0000	0.0000	0.0000	0.0000	0.0000	0.0000	0.0000	0.0000	0.0000	0.0000	0.0000	0.0000	0.0000	0.0000	0.0000	0.0000	0.0000	0.0000	0.0000	0.0000	0.0000	0.0000	0.0000	0.0000	0.0000	0.0000	0.0000	0.0000	0.0000	0.0000	0.0000	0.0000	0.0000	0.0000	0.0000
TGIF2-RAB5IF	0.0000	0.0000	0.0000	0.0000	0.0000	0.0000	0.0000	0.0000	0.0000	0.0000	0.0000	0.0000	0.0000	0.0000	0.0000	0.0000	0.0000	0.0000	0.0000	0.0000	0.0000	0.0000	0.0000	0.0000	0.0000	0.0000	0.0000	0.0000	0.0000	0.0000	0.0000	0.0000	0.0000	0.0000	0.0000	0.0000	0.0000	0.0000	0.0000	0.0000	0.0000	0.0000	0.0000	0.0000	0.0000	0.0000	0.0000	0.0000	0.0000
SNORA73A	0.0000	0.0000	0.0000	0.0000	0.0000	0.0000	0.0000	0.0000	0.0000	0.0000	0.0000	0.0000	0.0000	0.0000	0.0000	0.0000	0.0000	0.0000	0.0000	0.0000	0.0000	0.0000	0.0000	0.0000	0.0000	0.0000	0.0000	0.0000	0.0000	0.0000	0.0000	0.0000	0.0000	0.0000	0.0000	0.0000	0.0000	0.0000	0.0000	0.0000	0.0000	0.0000	0.0000	0.0000	0.0000	0.0000	0.0000	0.0000	0.0000
AC100827.5	0.0000	0.0000	0.0000	0.0959	0.1355	0.0000	0.1019	0.0000	0.0000	0.0000	0.0000	0.0000	0.0000	0.1183	0.1612	0.0000	0.0000	0.0000	0.0000	0.0000	0.0000	0.0000	0.0000	0.1982	0.0000	0.0000	0.0000	0.0000	0.1751	0.0000	0.0000	0.0000	0.1196	0.0000	0.1012	0.0000	0.0000	0.0000	0.0000	0.2523	0.0000	0.0000	0.0000	0.2390	0.0000	0.1586	0.0000	0.0000	0.0000
RAD9A	6.3595	8.5550	4.2308	6.9876	10.8815	8.9576	4.3719	5.4762	7.1143	5.1176	7.0493	8.8721	11.7224	10.8754	12.0549	24.3617	21.8010	3.8762	12.3729	14.9170	4.4828	11.5867	9.8337	15.0070	14.1316	11.6698	6.9265	12.4717	8.8919	8.1065	14.3048	14.5383	9.3274	8.3421	13.6852	15.3560	8.2287	12.5577	16.7572	10.1587	22.9470	4.2813	5.3811	14.9838	8.9207	8.9315	12.4887	10.4909	15.8447
RN7SKP55	0.0000	0.0000	0.0000	0.0000	0.0000	0.0000	0.0000	0.0000	0.0000	0.0000	0.0000	0.0000	0.0000	0.0000	0.0000	0.0000	0.0000	0.0000	0.0000	0.0000	0.0000	0.0000	0.0000	0.0000	0.0000	0.0000	0.0000	0.0000	0.0000	0.0000	0.0000	0.0000	0.0000	0.0000	0.0000	0.2262	0.0000	0.0000	0.0000	0.0000	0.0000	0.0000	0.0000	0.0000	0.0000	0.0000	0.0000	0.0000	0.0000
RNU6-603P	0.0000	0.0000	0.0000	0.0000	0.0000	0.0000	0.0000	0.0000	0.0000	0.0000	0.0000	0.0000	0.0000	0.0000	0.0000	0.0000	0.0000	0.0000	0.0000	0.0000	0.0000	0.0000	0.0000	0.0000	0.0000	0.0000	0.0000	0.0000	0.6971	0.5111	0.0000	0.0000	0.0000	0.0000	0.0000	0.0000	0.0000	0.0000	0.0000	0.0000	0.0000	0.0000	0.5824	0.0000	0.0000	0.0000	0.0000	0.0000	0.0000
ZNF33A	7.4039	9.2057	9.4254	9.5607	17.2912	10.9255	12.6792	10.0349	9.0901	7.3201	11.5092	14.3135	12.9310	11.2810	13.6732	18.7271	13.2515	6.6823	9.3794	10.9211	6.4886	7.2547	6.2487	4.8106	13.0749	10.8450	6.8971	5.7624	12.7591	6.1374	5.3496	16.2964	5.3888	11.2370	4.1510	12.2733	6.3975	19.8197	12.1272	11.3801	30.0137	7.6949	7.0103	12.8238	10.7157	7.4141	10.7551	11.7694	13.2847
MYCBP	27.9160	31.8641	20.9443	18.3881	55.0314	26.3472	10.0158	30.9737	22.4975	20.0539	25.7552	23.0201	22.6611	20.2744	13.9641	22.3165	23.5668	22.0587	19.4403	26.0981	32.0592	27.5637	19.4180	22.3792	23.6812	21.9784	12.7627	25.4393	15.1435	33.9003	15.3393	31.5208	23.3227	18.3887	13.6750	29.3465	15.6113	34.7897	19.2463	22.3278	33.4985	17.5996	35.7090	28.7325	23.4280	32.9970	29.4927	24.1081	23.4447
ZMYM4-AS1	0.1854	0.0000	0.0000	0.0000	0.0000	0.0000	0.0945	0.0000	0.0915	0.0000	0.1016	0.0000	0.1649	0.0000	0.0000	0.7771	0.3456	0.2363	0.0000	0.2826	0.1112	0.0000	0.0952	0.1839	0.1268	0.1276	0.1365	0.2094	0.0000	0.1191	0.0856	0.1204	0.0000	0.1313	0.0939	0.1513	0.0000	0.0000	0.0000	0.7026	0.0000	0.0939	0.0000	0.0000	0.0000	0.0000	0.0000	0.2263	0.0000
AC022034.3	0.0000	0.0000	0.0000	0.0243	0.0172	0.0138	0.0387	0.0131	0.0000	0.0000	0.0000	0.0437	0.0113	0.2099	0.0204	0.0531	0.0000	0.0323	0.0513	0.0000	0.0152	0.0997	0.0000	0.1759	0.0000	0.0348	0.0186	0.0143	0.0444	0.0000	0.1638	0.0000	0.0000	0.0179	0.0385	0.0000	0.0000	3.2878	0.1339	0.0000	0.0330	0.0128	0.0556	0.0303	0.0000	1.5285	0.0000	0.0155	0.0000
AC141557.1	0.7447	1.0511	0.4352	0.8171	0.4329	0.9301	1.8444	0.6624	0.2101	0.1014	0.1166	0.9798	2.0820	2.5189	0.8582	2.2292	14.0774	0.0000	3.4446	2.1075	1.1489	0.4186	1.5297	1.4776	1.7465	10.6846	4.8545	0.6007	3.3565	230.6390	1.5725	0.2763	2.0386	1.2055	1.8314	7.9850	2.0420	2.0584	2.4361	1.6124	2.7745	0.7545	1.4021	1.6546	0.7309	3.3789	0.4725	1.0389	2.9373
VAC14-AS1	0.0465	0.0498	0.0254	0.0357	0.0316	0.0203	0.0332	0.0048	0.0322	0.0222	0.0051	0.0643	0.0290	0.0992	0.0450	0.0293	0.0260	0.0237	0.0753	0.0922	0.0279	0.0183	0.0812	0.0739	0.0446	0.0896	0.0616	0.0631	0.0979	0.0239	0.1591	0.0181	0.0613	0.0395	0.1178	0.0531	0.0794	0.2626	0.0574	0.0823	0.0425	0.0330	0.0409	0.0557	0.0448	0.1921	0.1085	0.1022	0.0428
AL513477.1	1.6796	1.9650	1.1329	1.0864	4.9156	1.5650	1.2621	1.2292	1.1170	0.8931	1.7442	2.1575	1.8558	1.7790	10.4682	1.3337	2.2076	2.3881	3.2557	4.7147	0.4879	0.4522	4.6303	1.5785	0.8707	0.3162	0.9368	0.1797	0.9606	0.6134	0.2940	0.0689	1.3128	1.4273	0.6982	1.0096	11.4622	0.8267	1.2145	1.0271	1.1066	0.3403	2.4077	0.7191	0.5831	0.7580	0.8048	0.6474	0.9220
TEX2	11.9872	12.6550	24.9502	19.9887	12.7508	14.1012	20.6845	18.1067	29.5600	14.0148	21.4513	21.2673	25.2687	26.4991	31.9433	31.4599	23.3819	23.6725	33.3025	15.8735	25.9121	49.0118	12.8855	13.2528	26.4426	13.4061	36.1039	54.8642	15.0033	44.2298	23.0888	27.2868	25.2317	16.7313	24.3234	19.1439	20.5109	11.5355	11.6581	38.2447	20.6259	18.7586	26.6324	14.1659	15.9284	8.5695	29.9980	21.1264	28.5305
AC116562.1	0.0000	0.0000	0.0000	0.0000	0.0000	0.0000	0.0000	0.0000	0.0000	0.0000	0.0000	0.0000	0.0000	0.0000	0.0000	0.2477	0.0000	0.0000	0.0000	0.0000	0.0000	0.0000	0.0000	0.0000	0.0000	0.0000	0.0000	0.0000	0.0000	0.0000	0.0000	0.0000	0.0000	0.0000	0.0000	0.0000	0.0000	0.0000	0.0000	0.0000	0.0000	0.0000	0.0000	0.0000	0.0000	0.3754	0.0000	0.0000	0.0000
RNU6-557P	0.0000	0.0000	0.0000	0.0000	0.0000	0.0000	0.0000	0.0000	0.0000	0.0000	0.0000	0.0000	0.0000	0.0000	0.0000	0.0000	0.0000	0.0000	0.0000	0.0000	0.0000	0.0000	0.0000	0.0000	0.0000	0.0000	0.0000	0.0000	0.0000	0.0000	0.0000	0.0000	0.0000	0.0000	0.0000	0.0000	0.0000	0.0000	0.0000	0.0000	0.0000	0.0000	0.0000	0.4628	0.0000	0.0000	0.0000	0.0000	0.0000
RN7SL305P	0.0000	0.0000	0.0000	0.0000	0.0000	0.0000	0.0000	0.0000	0.0000	0.0000	0.0000	0.0000	0.0000	0.0000	0.0000	0.0000	0.0000	0.0000	0.0000	0.0000	0.0000	0.0000	0.0000	0.0000	0.0000	0.0000	0.0000	0.0000	0.0000	0.0000	0.0000	0.0000	0.0000	0.0000	0.0000	0.0000	0.0000	0.0000	0.0000	0.0000	0.0000	0.0000	0.0000	0.1812	0.0000	0.0000	0.1681	0.0000	0.0000
RNF31	0.0589	0.0485	0.1492	0.1212	0.0685	0.1104	0.1287	0.0175	0.0499	0.1043	0.0461	0.2132	0.1048	0.1295	0.3259	0.4233	0.2824	0.0000	0.1022	0.2437	0.0606	0.0993	0.0864	0.3340	0.2073	0.3242	0.1734	0.0760	0.2508	0.1731	0.2488	0.1311	0.1210	0.0834	0.2813	0.2060	0.1436	0.3393	0.2372	0.2339	0.1646	0.0597	0.0123	0.1611	0.2313	0.0401	0.2056	0.2877	0.1420
COX7BP2	0.0000	0.0000	0.0000	0.0000	0.0000	0.0000	0.0000	0.0000	0.0000	0.0000	0.1928	0.0000	0.0000	0.0000	0.0000	0.3685	0.0000	0.0000	0.0000	0.2680	0.0000	0.0000	0.0000	0.0000	0.0000	0.0000	0.2588	0.1986	0.0000	0.0000	0.0000	0.0000	0.0000	0.4981	0.0000	0.2869	0.0000	0.0000	1.5487	0.0000	0.0000	0.1782	0.0000	0.4208	0.0000	0.2792	0.1952	0.0000	0.0000
AC004706.1	2.7597	1.8335	1.1881	0.6043	0.5910	0.4233	0.4443	1.0550	1.8162	1.1075	0.5307	2.2851	1.6365	0.9743	2.1870	1.8260	2.4361	0.7403	0.4898	2.8034	1.3361	0.0952	2.2872	0.6724	1.4571	3.3969	0.5701	2.0774	4.0731	0.3111	0.7603	0.0629	1.6234	0.4800	0.2451	1.8168	6.4014	1.2490	0.0853	0.8560	2.1464	0.3924	0.5672	1.2163	0.5987	1.3070	1.2363	3.7820	0.4456
AC092839.1	0.0000	0.0000	0.0000	0.0000	0.1531	0.0000	0.0000	0.0000	0.1114	0.0000	0.0000	0.1299	0.2008	0.1336	0.1821	0.0000	0.4207	0.2877	0.0000	0.0000	0.0000	0.2221	0.1159	0.0000	0.0000	0.1553	0.0000	0.1275	0.0000	0.1451	0.1043	0.0000	0.0000	0.0000	0.1143	0.1842	0.0000	0.0000	0.0000	0.0000	0.1472	0.0000	0.0000	0.0000	0.0000	0.0000	0.0000	0.0000	0.0000
RPS24P14	0.0000	0.0000	0.0000	0.0000	0.1577	0.0000	0.0000	0.0000	0.0000	0.0000	0.0000	0.0000	0.0000	0.0000	0.0000	0.0000	0.0000	0.0000	0.0000	0.0000	0.0000	0.0000	0.0000	0.0000	0.0000	0.0000	0.0000	0.0000	0.0000	0.0000	0.0000	0.0000	0.0000	0.0000	0.0000	0.0000	0.0000	0.0000	0.0000	0.0000	0.0000	0.0000	0.0000	0.1391	0.0000	0.0000	0.0000	0.0000	0.0000
MTCO3P43	0.0552	0.0000	0.0000	0.0000	0.0749	0.0000	0.0000	0.0000	0.0000	0.0526	0.0000	0.0635	0.1473	0.0653	0.0000	0.1157	0.1029	0.0000	0.2234	0.0841	0.0000	0.0000	0.0000	0.1095	0.3020	0.2278	0.2437	0.0000	0.8707	0.1419	0.1530	0.0717	0.0000	0.0000	0.4471	0.4503	0.0000	0.1780	0.0972	0.0000	0.5758	0.0000	0.0000	0.0660	0.0000	0.0000	0.4290	0.2021	0.0000
RPL21P40	0.1762	0.0725	0.0000	0.4230	0.1195	0.1926	0.0000	0.1829	0.0870	0.0000	0.0000	0.1014	0.0784	0.5215	0.4264	0.0000	0.0000	0.0000	0.1783	0.0000	0.0000	0.0000	0.0000	0.0000	0.1205	0.4849	0.1297	0.0000	0.0000	0.0000	0.0814	0.0000	0.1055	0.0000	0.0892	0.0000	0.0000	0.1421	0.3104	0.2225	0.1149	0.1785	0.1290	0.2108	0.1211	0.2798	0.2935	0.3226	0.4054
AL353804.2	0.1226	0.0000	0.1672	0.0000	0.0000	0.1340	0.2501	0.0000	0.0000	0.1169	0.0000	0.1412	0.1091	0.2904	0.1979	0.0000	0.4571	0.3126	0.0000	0.0000	0.0000	0.0000	0.3779	0.0000	0.3355	0.1687	0.5415	0.2770	0.2150	0.6304	0.1133	0.0000	0.1469	0.1737	0.1242	0.4002	0.0000	0.3955	0.0000	0.0000	0.0000	0.0000	0.0000	0.1467	0.0000	0.0000	0.5446	0.0000	0.1881
AC022107.1	0.8253	1.5966	0.8626	1.2281	6.8088	1.1273	1.0239	1.2703	1.4393	1.2323	1.0403	1.3459	1.3581	1.4003	1.1761	1.4698	2.2301	1.4722	1.5586	2.0540	0.8582	1.1906	1.7516	0.8187	3.1046	1.5327	2.3282	3.2150	3.0134	1.1135	0.6226	3.1072	1.2683	1.4611	2.0613	0.6957	1.8480	8.7154	1.0418	1.4939	0.5739	0.8779	3.8671	1.6455	0.6804	0.5024	3.3442	1.3095	1.0970
SNORD114-17	0.0000	0.0000	0.0000	0.0000	0.0000	0.0000	0.0000	0.0000	0.0000	0.0000	0.0000	0.0000	0.0000	0.0000	0.0000	0.0000	0.0000	0.0000	0.0000	0.0000	0.0000	0.0000	0.0000	0.0000	0.0000	0.0000	0.0000	0.0000	0.0000	0.0000	0.0000	0.0000	0.0000	0.0000	0.0000	0.0000	0.0000	0.0000	0.0000	0.0000	0.0000	0.0000	0.0000	0.0000	0.0000	0.0000	0.0000	0.0000	0.0000
RNA5SP403	0.0000	0.0000	0.0000	0.0000	0.0000	0.0000	0.0000	0.0000	0.0000	0.0000	0.0000	0.0000	0.0000	0.0000	0.0000	0.0000	0.0000	0.0000	0.0000	0.0000	0.0000	0.0000	0.0000	0.0000	0.0000	0.0000	0.0000	0.0000	0.0000	0.0000	0.0000	0.0000	0.0000	0.0000	0.0000	0.0000	0.0000	0.0000	0.0000	0.0000	0.0000	0.0000	0.0000	0.0000	0.0000	0.0000	0.0000	0.0000	0.0000
AP005057.1	0.0000	0.0000	0.0000	0.0000	0.0000	0.0000	0.0000	0.0000	0.0000	0.0000	0.0000	0.0000	0.0659	0.0000	0.0000	0.0000	0.0000	0.0000	0.0000	1.0168	0.0000	0.0000	0.0000	0.0000	0.0000	0.0000	0.0000	0.2512	0.0000	0.1905	0.0000	0.0000	0.0000	0.0000	0.0000	1.2097	0.0000	0.3586	0.0000	0.0000	0.0000	0.0000	0.1086	0.0887	0.0000	0.0000	0.1646	0.0000	0.0000
AP000695.2	0.0723	0.0595	0.3448	0.3468	0.4900	0.1974	0.6631	0.2249	0.0357	0.1377	0.2772	0.3327	1.4461	2.9508	0.4080	0.8327	1.2792	3.2223	2.9241	4.0736	1.3871	1.6346	0.8533	2.5803	0.2471	1.8886	1.3825	7.3835	0.8231	4.5959	3.2037	0.4221	0.6057	3.6840	3.0362	0.0589	0.4623	0.2912	2.3544	2.6462	2.1198	0.2562	4.0733	2.0745	0.2978	2.0652	1.9251	2.6898	1.4961
AL662791.1	0.2685	0.1105	0.3661	0.3867	0.5462	1.0269	0.5476	0.1393	0.6626	0.1280	0.0000	0.9273	9.4339	1.2713	0.8663	5.0632	1.2509	1.7106	0.8150	1.4320	0.6443	0.2641	0.4136	0.5327	0.7346	0.1847	0.5928	0.4548	0.9412	0.3450	2.7283	1.2201	1.2862	3.0422	2.7187	0.0000	0.2863	0.2164	1.4188	0.6782	1.4004	0.1360	0.5897	0.4818	0.1845	0.0000	2.2356	0.6554	2.2650
AP001148.1	0.1263	0.1040	0.2460	0.1386	1.2478	0.1183	0.7359	0.2621	0.0356	0.0688	0.3757	0.6438	0.0963	0.1495	0.1746	0.0000	0.1681	0.1379	0.1460	0.2199	0.0216	0.0355	0.1853	0.3937	0.2221	0.1241	0.1062	0.1426	0.3478	0.1623	0.2000	0.1171	0.1944	0.2044	0.0183	0.1177	0.0000	1.4543	0.2860	0.3645	0.2352	0.1279	0.0000	0.0216	0.0992	0.0573	0.2804	0.1762	0.2214
EP400P1	1.2020	0.9513	0.8827	0.6025	1.1438	1.1176	1.3781	0.7683	1.2324	0.4969	0.6406	1.4219	1.4679	2.2993	3.7390	1.1758	2.6236	0.8039	1.3236	2.2920	0.5617	0.9667	1.6470	1.6601	1.9940	2.2474	2.5560	1.2672	1.8797	2.9142	1.9385	1.3665	1.0259	1.8905	0.8069	2.3674	1.9331	2.4840	2.0294	1.3083	1.1083	0.6761	2.4359	1.4776	1.8934	0.7856	1.3197	2.6505	2.2510
RNU6-199P	0.0000	0.0000	0.0000	0.0000	0.0000	0.0000	0.0000	0.0000	0.0000	0.0000	0.0000	0.4579	0.3538	0.0000	0.0000	0.0000	0.0000	1.0136	0.0000	0.0000	0.0000	0.0000	0.4085	0.0000	0.0000	0.5472	0.5854	0.4491	0.0000	0.0000	0.0000	0.0000	0.0000	0.0000	0.0000	0.0000	0.8482	0.0000	0.0000	0.0000	0.5186	0.0000	0.0000	0.0000	0.0000	0.0000	0.0000	0.4855	0.6100
AC007363.1	0.0000	0.0000	0.0000	0.0000	0.0000	0.0000	0.0000	0.0000	0.0000	0.0000	0.0000	0.0000	0.0000	0.1625	0.0000	0.0000	0.0000	0.0000	0.0000	0.0000	0.0000	0.0000	0.0000	0.0000	0.0000	0.0000	0.0000	0.0000	0.0000	0.0000	0.0000	0.0000	0.0000	0.0000	0.0000	0.0000	0.0000	0.0000	0.0000	0.0000	0.0000	0.0000	0.0000	0.0000	0.0000	0.1090	0.0000	0.0000	0.0000
SIK1	0.7106	1.0692	0.0668	8.4460	12.9280	0.7766	5.2976	3.6362	0.1210	0.0389	0.5104	0.0940	0.3342	1.7888	0.4876	8.7800	0.0609	0.7494	0.6942	0.0124	3.4989	1.5105	2.1643	7.2440	0.0894	5.4613	3.2101	0.0553	0.9162	1.1756	16.8567	0.0212	0.0293	25.3821	0.2316	0.1333	0.0871	2.2652	15.9699	0.0825	0.1385	0.0414	4.6767	0.3420	0.0337	1.1933	0.2902	1.8943	1.7164
MIR320A	0.0000	0.0000	0.7076	0.0000	2.1116	0.0000	0.0000	1.6156	0.5123	0.0000	0.5689	0.0000	0.9233	0.0000	1.6746	1.0874	0.0000	0.0000	1.0502	3.1633	1.2454	1.0209	0.0000	2.0593	0.0000	4.2838	3.8194	0.5860	0.0000	2.0007	0.9588	2.0214	0.0000	0.7350	2.1020	0.0000	3.3203	3.3470	0.0000	2.6217	0.0000	2.1031	0.7600	2.4835	0.0000	8.2412	0.5762	1.2669	0.0000
RN7SL556P	0.0000	0.0000	0.0000	0.0000	0.0000	0.0000	0.0000	0.0000	0.0000	0.0000	0.0000	0.0000	0.0000	0.0000	0.2304	0.0000	0.0000	0.0000	0.0000	0.0000	0.0000	0.0000	0.0000	0.0000	0.0000	0.0000	0.0000	0.0000	0.0000	0.0000	0.0000	0.0000	0.0000	0.2023	0.1446	0.2330	0.0000	0.0000	0.0000	0.0000	0.1862	0.0000	0.0000	0.3417	0.0000	0.2268	0.1585	0.0000	0.2190
TSPAN31	10.3090	11.2359	13.6792	13.7022	19.9936	13.5417	12.7686	17.6772	10.5446	8.9063	14.0452	14.1626	8.0309	13.0668	16.2522	32.6722	10.8897	22.0173	20.9424	16.5608	29.6691	16.4215	13.3674	12.8634	10.5324	13.0895	10.9388	19.9683	14.2613	11.8412	15.7069	14.3520	10.0842	14.7040	15.9697	15.6166	10.2836	17.4705	10.5492	24.4010	14.2346	11.6260	33.5259	15.5224	15.0336	13.2942	30.1599	16.0055	25.4455
AL356583.3	0.1021	0.0000	0.0000	0.1960	0.1384	0.0000	0.0000	0.0000	0.0000	0.0000	0.0000	0.1175	0.0000	0.0000	0.0000	0.0000	0.0000	0.0000	0.0000	0.0000	0.0000	0.0000	0.0000	0.0000	0.0000	0.0000	0.0000	0.2305	0.0000	0.0000	0.0000	0.0000	0.0000	0.0000	0.0000	0.0000	0.0000	0.1645	0.1798	0.0000	0.0000	0.0000	0.0000	0.0000	0.0000	0.0000	0.2266	0.0000	0.0000
SOD3	25.4962	4.7744	17.2797	48.2879	50.3088	8.8956	149.9533	19.8696	15.9882	21.0244	25.3124	27.8212	9.6607	18.9726	42.9701	20.2376	14.5806	19.2403	23.4703	21.3374	1.9484	32.6491	29.5635	7.0709	7.5872	12.8812	8.3808	12.2397	30.3822	11.3275	14.8833	18.8094	8.1321	14.7250	5.7014	5.8837	12.6374	13.4645	23.8097	10.7065	31.6226	28.9698	6.0526	10.2932	17.0963	30.2728	27.7905	7.7478	4.7871
AL450263.1	0.1967	0.3239	0.0894	0.1259	0.6225	0.3583	0.4681	0.0680	0.2589	0.0625	0.1438	0.6794	1.0499	0.3105	1.3753	0.4122	3.4217	0.1671	0.0000	0.2998	0.0787	0.0000	0.4714	0.3903	0.7176	0.2706	1.1582	0.1481	0.2299	1.0111	0.2423	0.0000	0.0785	0.0929	0.0664	0.8559	0.2797	0.9515	0.8085	0.8281	0.8550	0.3986	0.0960	0.3922	0.7208	0.0000	0.6552	0.8004	0.2012
AC097512.1	0.0000	0.0000	0.0075	0.0053	0.0000	0.0060	0.0225	0.0057	0.0000	0.0000	0.0060	0.0000	0.3141	0.0065	0.0267	0.0116	0.0000	0.0000	0.0112	1.9083	0.0132	0.0760	1.0595	0.0000	0.0000	0.4174	0.1462	0.0000	0.0193	0.0142	0.0459	0.0000	0.0000	0.0156	0.0000	1.4402	0.0235	3.9137	0.0000	0.0279	0.0216	0.0000	0.0000	0.0132	0.0000	0.0175	0.0061	0.0337	0.0000
AC090877.1	0.1237	0.1018	0.0000	0.0000	0.0000	0.0000	0.1262	0.1284	0.1221	0.0000	0.1356	0.0000	0.0000	0.0000	0.7983	0.0000	0.0000	0.3153	0.5007	0.3770	0.4453	0.2434	0.0000	0.2454	0.0000	0.0000	0.1821	0.0000	0.0000	0.0000	0.8000	0.0000	0.0000	0.7009	0.1253	0.2018	0.0000	0.9973	0.2179	0.3125	0.0000	0.2507	0.0000	0.1480	0.3400	0.5893	0.2747	0.0000	0.0000
CASP9	10.1849	15.4397	7.7082	11.3291	10.6144	11.2977	6.9596	16.3597	9.9345	7.6750	16.4231	10.9622	9.0812	10.6893	7.8052	13.8772	11.7857	7.2043	8.3843	14.0427	7.5979	5.0526	7.6978	5.4002	7.7231	6.2890	10.7588	6.7489	8.5644	5.2309	8.4832	11.4613	11.4039	14.7339	6.9598	8.5657	3.1176	6.1465	13.1166	9.0375	18.8515	3.3875	6.7177	13.7688	5.4935	8.3238	7.5142	5.7376	5.0544
LIX1L-AS1	0.0000	0.0431	0.0893	0.1132	0.2488	0.0000	0.2138	0.0000	0.0517	0.0624	0.0000	0.0302	0.0699	0.3878	0.1480	0.0824	0.0977	0.0334	0.2386	0.1797	0.0314	0.1031	0.0673	0.2340	0.1613	0.1262	0.1157	0.1036	0.3904	0.1347	0.0605	0.0510	0.0157	0.0371	0.3317	0.1710	0.0559	0.2535	0.1154	0.0993	0.1025	0.0265	0.1151	0.1881	0.0180	0.2081	0.1309	0.0480	0.0603
GPR174	0.4415	0.5420	1.6264	0.2454	0.1996	0.1778	0.3318	0.0643	0.2141	0.2067	0.0425	0.3121	1.0818	8.9953	4.5613	1.9314	1.1548	0.1777	2.3511	2.9390	0.0465	0.9448	2.0366	0.5071	0.0848	0.6820	0.0684	0.6997	2.1179	0.2289	0.2791	0.7844	0.3803	0.2084	0.0863	1.8199	0.3469	0.5745	1.9374	0.7826	0.6969	1.1143	0.0567	0.2502	0.9366	0.2214	1.9177	1.0400	0.6178
AC079140.2	1.7982	2.9607	2.0430	0.5755	2.0323	1.3100	0.0000	1.5549	1.7751	0.2856	2.6281	1.0350	0.2666	3.1929	1.4505	1.8839	1.6755	2.2913	3.0322	2.7400	0.7192	0.5896	1.2312	1.1892	1.6399	7.0090	11.0279	0.3384	0.5253	1.5405	1.3842	1.1673	3.2301	3.3957	1.8208	5.3788	2.5565	5.7984	6.3345	4.5419	0.7816	0.9108	6.1439	3.9438	2.4708	0.9518	3.3272	2.9264	1.3790
LINC02189	0.0000	0.0000	0.0000	0.0422	0.0000	0.0000	0.0000	0.0000	0.0000	0.0000	0.0000	0.0506	0.0000	0.0000	0.0000	0.0000	0.0000	0.0000	0.0889	0.0000	0.0000	0.0000	0.0000	0.0871	0.0000	0.0000	0.0000	0.0000	0.0000	0.0000	0.0000	0.0000	0.0000	0.0000	0.0000	0.0000	0.0000	0.0000	0.0774	0.0000	0.0000	0.0890	0.0000	0.1051	0.0000	0.0000	0.1463	0.0000	0.0000
AL365255.1	0.0000	0.0000	0.1060	0.0000	0.0000	0.0000	0.0396	0.0000	0.0000	0.0000	0.0000	0.0447	0.0000	0.1380	0.0000	0.0000	0.0000	0.0000	0.0000	0.0000	0.0000	0.0000	0.0000	0.0000	0.0000	0.1604	0.0000	0.0000	0.0000	0.1498	0.0359	0.0000	0.0000	0.0000	0.0000	0.0000	0.0000	0.1253	0.0000	0.0000	0.0000	0.0000	0.0000	0.0000	0.0000	0.0617	0.0863	0.0474	0.0000
AL590666.5	0.0000	0.0000	0.0000	0.0000	0.0000	0.0000	0.0000	0.0000	0.0000	0.0589	0.0677	0.1422	0.0000	0.0000	0.0000	0.1294	0.0000	0.0000	0.2500	0.0000	0.0000	0.0000	0.0634	0.0000	0.0000	0.1699	0.0909	0.0000	0.0000	0.1587	0.0000	0.0000	0.0000	0.0875	0.0000	0.1008	0.0000	0.0996	0.1088	0.1560	0.0000	0.0626	0.0000	0.2217	0.0000	0.0000	0.0000	0.0754	0.0000
RNVU1-18	0.0000	0.0000	0.0000	0.0000	0.0000	0.0000	0.0000	0.0000	0.0000	0.0000	0.0000	0.0000	0.0000	0.0000	0.4186	0.0000	0.0000	0.0000	0.0000	0.3954	0.0000	0.0000	0.0000	0.0000	0.0000	0.0000	0.0000	0.0000	0.0000	0.0000	0.0000	0.0000	0.0000	0.3675	0.0000	0.0000	0.0000	0.0000	0.0000	0.0000	0.0000	0.0000	0.0000	0.3104	0.0000	0.0000	0.0000	0.0000	0.0000
AC016683.1	0.0000	0.0326	0.0540	0.0000	0.0000	0.0000	0.0000	0.0411	0.0000	0.0000	0.0000	0.0456	0.0000	0.2345	0.0639	0.0830	0.0000	0.0000	0.0000	0.1208	0.0000	0.0779	0.0407	0.0786	0.0542	0.0000	0.0583	0.0000	0.1389	0.0509	0.0000	0.0000	0.0000	0.0000	0.0000	0.0000	0.0000	0.0639	0.2094	0.0000	0.1033	0.0803	0.0000	0.0474	0.0000	0.0000	0.0880	0.0484	0.0000
HPN-AS1	0.0000	0.0000	0.0123	0.0000	0.0733	0.0000	0.0826	0.0093	0.0000	0.0000	0.0099	0.0207	0.3123	0.0213	0.2324	0.0566	0.4194	0.0000	0.0182	0.2195	0.0648	0.0000	0.2681	0.0179	0.1232	0.0248	0.3313	0.0102	0.0631	0.0578	0.0083	0.4675	0.0000	0.2550	0.0273	0.0588	0.0576	0.2468	0.0476	0.2047	0.0352	0.0000	0.1055	0.5924	0.2227	0.1144	0.0600	0.0769	0.0000
AC113189.2	0.0000	0.0000	0.0000	0.0000	0.0000	0.0000	0.0000	0.0000	0.0000	0.0000	0.0000	0.0000	0.0000	0.0000	0.0000	0.0000	0.0000	0.0000	0.0000	0.0000	0.0000	0.0000	0.0000	0.0000	0.0000	0.0000	0.0000	0.0000	0.0000	0.0000	0.0000	0.0000	0.0000	0.0000	0.0218	0.0352	0.0000	0.0000	0.0000	0.0000	0.0000	0.0000	0.0000	0.0000	0.0000	0.0000	0.0000	0.0000	0.0000
LINC01164	0.0000	0.0000	0.0000	0.0000	0.0000	0.0000	0.0000	0.0000	0.0000	0.0000	0.0000	0.0000	0.0000	0.0000	0.0000	0.0000	0.0000	0.0000	0.0000	0.0000	0.0000	0.0000	0.0000	0.0000	0.0000	0.0162	0.0000	0.0000	0.0827	0.0000	0.0000	0.0000	0.0000	0.0167	0.0717	0.0000	0.0000	0.0000	0.0000	0.0000	0.0154	0.0000	0.0000	0.0000	0.0000	0.0000	0.0000	0.0000	0.0000
AC087312.1	0.0000	0.0000	0.0000	0.0000	0.0000	0.0000	0.0000	0.0000	0.0000	0.0000	0.0000	0.0000	0.0789	0.0000	0.0000	0.0000	0.0000	0.0000	0.0000	0.0000	0.0000	0.0000	0.0000	0.0000	0.0000	0.0000	0.0000	0.0000	0.0000	0.0000	0.0000	0.0000	0.0000	0.0000	0.0000	0.0000	0.0000	0.1429	0.0000	0.0000	0.0000	0.0000	0.0000	0.0000	0.0000	0.0000	0.0984	0.0000	0.0000
IGHV3-69-1	0.2432	5.6057	1.4920	2.1012	5.1120	1.1959	0.2480	1.1355	0.0000	0.8112	1.1995	0.2799	50.1849	12.9541	65.9106	38.4702	5.6649	1.2395	2.7065	5.7437	1.8966	1.9135	29.7203	2.6536	5.4890	1.0036	0.0000	11.3957	77.9977	1.2500	20.5547	3.9465	0.4368	0.5166	0.2462	0.3968	8.0383	0.7842	7.0675	16.2773	3.8051	6.8981	0.5341	8.1457	2.6732	2.7031	5.3996	19.4418	7.4598
TRAV30	0.3788	0.3119	0.5165	0.0000	0.0000	0.0000	0.2575	0.1310	0.0000	0.0000	0.1384	0.1454	0.0000	2.0928	1.0186	0.2646	0.2353	0.6437	1.5332	0.3849	0.0000	0.4968	0.5188	0.5011	0.0000	0.5212	0.0000	0.4278	0.6640	0.0000	0.2333	0.1639	0.0000	0.0000	0.0000	0.0000	0.0000	1.0180	0.4449	0.3190	0.1647	0.5117	0.1849	0.0000	0.0000	0.4011	0.4206	0.3083	0.3874
AC244505.3	0.0000	0.0000	0.0000	0.0000	0.0000	0.0000	0.0000	0.0000	0.0000	0.0000	0.0000	0.0000	0.0000	0.0000	0.0000	0.0000	0.0000	0.0000	0.0000	0.0000	0.0000	0.0000	0.0000	0.0000	0.0000	0.0000	0.0000	0.0000	0.0000	0.0000	0.0000	0.0000	0.0000	0.0000	0.0000	0.0000	0.0000	0.0000	0.0000	0.0000	0.0000	0.0000	0.0000	0.0000	0.0000	0.0000	0.0000	0.0000	0.0000
UBE2V1P5	0.0000	0.0000	0.0000	0.0000	0.0000	0.0000	0.0000	0.1090	0.0000	0.0000	0.0000	0.0000	0.0000	0.0000	0.0000	0.0000	0.0000	0.0000	0.0000	0.0000	0.0000	0.0000	0.0000	0.0000	0.0000	0.0000	0.0000	0.0000	0.0000	0.0000	0.0000	0.0000	0.0000	0.0000	0.0000	0.1714	0.0000	0.0000	0.0000	1.0616	0.0000	0.0000	0.0000	0.0000	0.0000	0.0000	0.0000	0.1283	0.0000
NCAPGP2	0.0000	0.0465	0.0000	0.0000	0.0000	0.0000	0.0000	0.0000	0.0000	0.0000	0.0000	0.0000	0.0000	0.0000	0.0000	0.0000	0.0000	0.0000	0.0000	0.0000	0.0000	0.0000	0.0000	0.0000	0.0000	0.0000	0.0000	0.0000	0.0000	0.0000	0.0000	0.0000	0.0000	0.0000	0.0000	0.0000	0.0000	0.0000	0.0000	0.0000	0.0000	0.0000	0.0000	0.0000	0.0000	0.0000	0.0627	0.0000	0.0000
SLC5A8	0.0000	0.7603	0.0579	0.1834	33.6883	0.5916	0.0325	12.6453	0.1991	0.9511	5.3060	4.6192	0.6704	0.0126	4.4869	0.0890	0.0000	0.0812	0.0000	0.0162	0.0000	0.0418	1.7225	7.4976	1.1617	0.0000	0.0312	0.4075	0.4837	0.0136	0.3040	0.7856	0.0000	0.0000	0.0000	0.2771	0.7470	0.0856	0.0374	0.0000	0.0000	3.5488	0.0000	1.5239	0.5251	0.4720	1.0607	1.6066	1.0257
RNU4-20P	0.0000	0.0000	0.0000	0.0000	0.0000	0.0000	0.0000	0.0000	0.0000	0.0000	0.0000	0.0000	0.0000	0.0000	0.0000	0.0000	0.0000	0.0000	0.0000	0.0000	0.0000	0.0000	0.0000	0.0000	0.0000	0.0000	0.0000	0.0000	0.0000	0.0000	0.0000	0.0000	0.0000	0.0000	0.0000	0.0000	0.0000	0.0000	0.0000	0.0000	0.0000	0.0000	0.0000	0.0000	0.0000	0.0000	0.0000	0.0000	0.0000
AL731532.2	0.0000	0.0000	0.0000	0.0000	0.0000	0.0000	0.0000	0.0000	0.0000	0.0000	0.0000	0.0000	0.0000	0.0774	0.0000	0.0000	0.0000	0.0000	0.0000	0.0664	0.0000	0.0000	0.0000	0.0000	0.0000	0.0000	0.0000	0.0000	0.0000	0.0000	0.0000	0.0000	0.0000	0.0000	0.0883	0.0356	0.0000	0.0000	0.0000	0.0000	0.0000	0.0000	0.0000	0.0000	0.0000	0.0346	0.0242	0.0266	0.0000
WDR89	8.7395	6.9001	6.2016	4.0234	8.1655	6.1302	6.1397	5.7384	6.0744	5.6121	5.3350	8.1982	8.3047	12.1351	8.8148	8.6141	14.8782	7.3678	9.9023	10.7709	7.0810	14.7139	10.5010	11.7873	14.6584	9.7059	5.5826	9.3143	8.5768	6.6803	6.8726	12.1211	7.4485	9.5792	7.1708	6.9889	12.5852	17.8966	6.7273	12.9298	11.8798	5.2665	8.8746	7.8849	12.9378	5.7491	13.2360	10.1168	7.2413
LINC02157	0.0000	0.0000	0.0000	0.0000	0.1280	0.0000	0.1443	0.0000	0.0000	0.0000	0.0517	0.1086	0.0000	0.0000	0.0000	0.0000	0.0879	0.0000	0.0000	0.0000	0.0000	0.0000	0.0000	0.0000	0.0000	0.0000	0.0000	0.0000	0.0000	0.0606	0.0000	0.0000	0.0000	0.0000	0.0478	0.0770	0.0000	0.0000	0.0831	0.0000	0.0000	0.0000	0.0691	0.0000	0.1297	0.0000	0.1048	0.0000	0.1447
AC068725.1	0.0000	0.0000	0.0000	0.0000	0.0000	0.0000	0.0000	0.0000	0.0000	0.0000	0.0000	0.0000	0.0000	0.0000	0.0000	0.0000	0.0000	0.0000	0.0000	0.0000	0.0000	0.0000	0.0000	0.0694	0.0000	0.0000	0.0000	0.0000	0.0000	0.0000	0.0323	0.0000	0.0000	0.0495	0.0000	0.0000	0.0000	0.3947	0.0000	0.0000	0.0000	0.0000	0.0000	0.0000	0.0000	0.0000	0.0000	0.0427	0.0000
PLEKHA8	2.7756	1.9697	1.8335	2.6498	2.0889	4.8317	1.8497	2.8964	3.9672	2.1052	2.3097	3.7353	4.2598	3.7577	6.2754	7.2656	6.5205	4.5829	6.3127	3.4967	3.8839	7.4289	7.6324	5.5456	6.0965	2.2319	10.0926	4.9219	7.0162	5.4254	3.8316	5.3799	4.3727	2.0209	6.8877	3.2785	4.4269	4.6516	4.3242	8.3833	4.0321	4.9386	7.4762	3.5356	2.8792	1.5768	9.8433	3.6360	18.3360
POLM	8.1243	9.3563	8.2513	7.8525	8.3071	8.5590	7.2980	6.5737	9.9845	8.6482	11.9674	9.3000	6.8613	18.7051	16.2438	19.5285	14.2729	8.0260	17.0308	9.3057	2.6616	10.6667	8.8875	8.8923	11.3386	9.4939	15.6261	10.9879	7.6956	7.8123	9.0734	12.4084	6.3624	11.4549	23.6719	14.1938	9.4415	11.2297	10.7083	9.9606	7.0345	7.0838	10.6802	13.0389	6.8484	6.1316	21.7280	9.7715	17.9074
BACE1-AS	1.2094	0.8609	1.2398	1.4230	1.4182	1.5005	2.4388	1.1229	1.4811	0.9274	1.0765	2.2716	2.3214	2.0560	2.3766	2.3436	3.7282	0.9038	1.5640	2.5911	0.8183	1.1627	1.5503	0.7577	2.4008	1.1384	1.4455	1.8174	1.2909	1.8813	1.2180	1.0035	1.0781	0.8243	2.1546	2.1661	0.7563	3.0202	1.4095	3.0777	1.5770	0.9949	0.6525	1.2293	1.1870	1.2851	3.5738	1.4651	2.9429
ZNF165	3.9950	4.4038	2.7002	3.3317	4.7982	4.2177	1.1738	11.3648	3.1249	2.4524	4.1750	5.0472	4.5173	5.3503	2.6764	4.6110	9.3064	2.3727	2.9459	8.2285	7.0480	6.4936	3.3727	9.3366	12.5742	12.7152	8.1974	2.3511	4.4504	2.5016	14.7460	17.8676	6.8520	2.3256	4.2852	4.3639	3.3212	13.1552	0.2683	2.7792	5.8272	1.8864	2.7514	17.8208	9.2109	3.5751	7.2730	8.6780	5.3226
MACORIS	0.4906	0.7068	0.5016	0.5887	0.3327	0.4021	1.0005	0.0000	0.2421	0.3507	0.2689	0.2824	0.0000	0.7259	0.3957	1.5418	0.0000	0.3126	0.9927	0.3738	0.1472	0.4825	0.6298	0.0000	0.1678	1.1810	0.1805	0.0000	0.4299	0.9456	0.3399	0.6369	0.4406	0.8685	0.1242	0.6003	0.0000	0.0000	0.2160	2.1684	0.0000	0.2485	0.0000	0.2934	0.6741	0.9737	0.5446	0.0000	0.5643
BX284656.2	0.0000	0.0000	0.0000	0.0000	0.0000	0.0000	0.0000	0.0000	0.0000	0.0000	0.0000	0.0000	0.0000	0.0000	0.0000	0.0000	0.0000	0.0000	0.0000	0.0000	0.0000	0.0000	0.0000	0.0000	0.0000	0.0000	0.0000	0.0000	0.0000	0.0000	0.0000	0.0000	0.0000	0.0000	0.0000	0.0000	0.0000	0.2756	0.3010	0.0000	0.0000	0.0000	0.0000	0.0000	0.0000	0.1357	0.0000	0.0000	0.0000
STAU1	84.0743	76.7628	84.8059	87.4633	106.7627	78.9486	84.7160	130.5261	99.9572	84.2931	101.9116	99.7641	79.5657	108.2237	94.1978	248.6897	130.4708	190.8162	153.5089	108.4543	191.4915	156.0044	154.5095	90.5572	266.0968	77.6940	258.8782	119.1725	107.1269	151.9298	124.0535	151.5691	101.2317	207.8817	203.5021	132.4761	124.9822	100.1396	101.5613	199.3867	135.8127	62.8265	154.6955	140.5207	107.6092	77.8286	132.5757	152.5327	125.5243
DUSP22	30.0727	25.4231	24.5103	18.8407	27.1529	29.2972	32.2614	23.3612	28.2237	26.6937	18.6808	22.4447	47.1689	26.2252	23.8476	29.0122	15.3848	21.6300	27.7609	26.4591	25.2171	23.6901	20.2159	12.3396	11.4671	39.6826	9.4410	26.7230	22.9956	6.5689	20.9974	26.6732	22.9098	19.6638	16.7335	20.8940	9.2734	21.4073	17.4805	15.5206	25.1592	24.4150	15.2449	33.5943	11.7444	35.6193	48.4511	30.6949	45.8267
TK1	82.2766	98.7825	62.7378	65.1062	16.6423	62.9404	25.4736	57.7304	67.3307	49.0473	80.5038	44.7686	177.1285	144.6332	127.7874	238.0266	164.1206	96.9335	230.7128	165.4758	221.1888	492.9586	58.8200	82.3269	163.3526	155.2654	52.5894	489.3172	148.7717	299.4847	101.1465	260.2037	246.0933	183.8273	295.0798	235.1759	272.8064	90.3703	454.4607	137.6705	392.5254	47.2256	234.2022	139.7080	207.4047	178.0836	135.6186	178.3264	239.6537
RPLP1	1450.2973	1443.3436	1147.7274	1404.2180	1157.8599	846.8153	885.0837	1136.6718	1146.6344	1229.1878	1330.3200	933.3211	484.1526	1063.7003	1698.2233	1668.8817	1698.0749	1411.9832	911.8046	1150.9463	1413.0339	1266.8861	1020.0029	1112.5452	1433.0468	2182.7754	1936.0799	664.3626	989.2542	1146.7955	1237.6472	781.4312	940.5225	2076.0955	878.7449	1626.3001	1405.3364	1820.0353	1447.6432	811.9365	1354.5913	1100.2144	1942.6981	2012.3216	1074.1672	2007.1413	728.8013	839.7427	642.3556
RN7SL11P	0.0000	0.0000	0.0000	0.0000	0.0000	0.0000	0.0000	0.0000	0.0000	0.0000	0.0000	0.0000	0.2584	0.0000	0.0000	0.0000	0.0000	0.0000	0.0000	0.0000	0.0000	0.0000	0.0000	0.0000	0.0000	0.0000	0.2138	0.0000	0.0000	0.0000	0.0000	0.0000	0.0000	0.4114	0.0000	0.2370	0.0000	0.0000	0.0000	0.0000	0.1894	0.0000	0.2127	0.0000	0.0000	0.0000	0.0000	0.1773	0.0000
LNCOC1	0.1065	0.1425	0.1089	0.0575	0.1084	0.0291	0.3056	0.0484	0.0592	0.0127	0.0949	0.0767	0.5094	0.1182	0.1826	0.7255	0.0620	0.5430	0.2425	0.1218	0.1198	0.0262	0.6839	0.0925	0.1457	0.0824	0.1470	0.0827	0.6302	0.2310	0.1538	0.1297	0.1276	2.8670	0.1349	0.0978	0.0994	0.0644	0.0704	0.2186	0.3213	0.0337	0.4193	0.0876	0.0366	0.1586	0.1922	0.0894	0.1123
LRRC37B	1.5990	2.5380	1.4595	2.1401	2.0859	2.3249	1.6444	1.3569	2.3878	1.6596	1.4260	3.0809	2.7181	2.8393	4.7003	9.9093	3.4471	1.7440	2.5638	3.6445	1.5284	2.5991	3.5767	2.4869	1.9928	2.5447	4.7769	1.4689	3.0163	2.4988	3.0544	2.3751	2.1015	1.9768	1.9622	3.5375	2.6297	3.3209	2.4226	4.5523	6.4582	1.0845	1.2005	1.7913	2.1133	0.9791	3.7535	3.4734	3.5957
AP003040.1	0.0000	0.0000	0.0000	0.0000	0.0000	0.0000	0.0000	0.0000	0.0000	0.0000	0.0456	0.0000	0.0739	0.0492	0.0000	0.1742	0.0000	0.1059	0.1682	0.0000	0.0000	0.0000	0.0000	0.0000	0.0000	0.0000	0.0612	0.0000	0.0000	0.0000	0.0000	0.0000	0.0000	0.0589	0.0421	0.0000	0.0000	0.1340	0.0000	0.5249	0.0000	0.0000	0.0000	0.0497	0.1142	0.0000	0.1384	0.0507	0.0000
LINC02358	0.0000	0.0000	0.0000	0.0000	0.0000	0.0000	0.0000	0.0000	0.0000	0.0000	0.0000	0.0000	0.0000	0.0000	0.0000	0.0000	0.0000	0.0000	0.0000	0.0000	0.0000	0.0000	0.0000	0.0000	0.0000	0.0000	0.0000	0.0000	0.0000	0.0000	0.0000	0.0000	0.0000	0.0000	0.0000	0.0000	0.0000	0.0000	0.0000	0.0000	0.0000	0.0000	0.0000	0.0000	0.0000	0.0000	0.0000	0.0000	0.0000
LYZL6	0.0000	0.0000	0.0000	0.0000	0.0000	0.0000	0.0000	0.0000	0.0000	0.0000	0.0000	0.0000	0.0000	0.0442	0.0000	0.0782	0.0000	0.0000	0.0000	0.0000	0.0000	0.0000	0.0000	0.0000	0.0000	0.0000	0.0000	0.0000	0.0000	0.0000	0.0345	0.0000	0.0447	0.0000	0.0000	0.0000	0.0000	0.0000	0.0658	0.0943	0.0974	0.0000	0.0000	0.0000	0.0000	0.0593	0.0000	0.0000	0.0000
AC010145.1	0.0000	0.0000	0.0000	0.0000	0.0000	0.0000	0.0000	0.0000	0.0000	0.0000	0.0000	0.0000	0.0000	0.0000	0.0000	0.0000	0.0000	0.0000	0.0000	0.0000	0.0000	0.0000	0.0000	0.0000	0.0000	0.0000	0.0000	0.0000	0.0000	0.0000	0.0000	0.0000	0.0000	0.0000	0.0000	0.0000	0.0000	0.1330	0.0000	0.0000	0.0000	0.0000	0.0000	0.0000	0.0000	0.0000	0.0000	0.0000	0.0000
IGHV3-76	0.0000	0.3563	0.0000	0.1385	0.3913	0.1576	0.0000	0.1497	0.1424	0.0000	0.0000	0.0000	1.1549	0.6831	2.3274	0.3023	0.0000	0.0000	0.0000	1.3189	0.0000	0.2838	1.1853	0.0000	0.1973	0.0000	0.0000	0.1629	8.3437	0.1854	5.9968	0.7492	0.0000	0.2043	0.1461	0.2354	0.3076	0.0000	0.5082	0.7288	0.5643	0.2923	0.0000	0.6903	0.1982	0.0000	0.3203	0.7043	0.2213
AC009396.1	0.0000	0.0000	0.0000	0.0000	0.3744	0.0000	0.0000	0.0409	0.0000	0.0000	0.0000	0.0000	0.0000	0.0000	0.0000	0.0000	0.0000	0.0000	0.0000	0.0000	0.0000	0.0000	0.0000	0.0000	0.0540	0.0000	0.0000	0.0000	0.0000	0.0000	0.0000	0.0000	0.0000	0.0000	0.0000	0.0000	0.0000	0.0000	0.0000	0.0000	0.0000	0.0000	0.0000	0.0472	0.0000	0.0000	0.0000	0.0000	0.0000
LINC01861	0.0000	0.0000	0.0000	0.0000	0.0000	0.0000	0.0000	0.0000	0.0000	0.0000	0.0000	0.0000	0.0000	0.0000	0.0000	0.0000	0.0000	0.0000	0.0000	0.0000	0.0000	0.0000	0.0000	0.0000	0.0000	0.0000	0.0000	0.0000	0.0000	0.0000	0.0000	0.0000	0.0000	0.0000	0.0000	0.0000	0.0000	0.1278	0.0000	0.0000	0.0000	0.0000	0.0000	0.0000	0.0000	0.0000	0.0000	0.0000	0.0000
H4-16	0.5117	0.8969	0.6527	0.7924	1.4552	2.5075	0.5050	0.6680	0.7822	0.7552	0.3438	1.5963	1.3803	0.9966	3.7817	0.4842	2.7380	2.0614	2.6055	1.3080	1.1686	0.6820	0.9155	0.5568	1.8969	3.4746	3.1587	1.0252	0.9837	1.0182	1.5859	1.1573	1.1268	0.7949	1.1032	1.4544	2.1122	2.4486	0.9886	0.8339	2.3462	0.9532	5.7530	0.8492	0.8166	0.5243	2.0159	1.2089	1.3672
LINC02043	0.0232	0.0765	0.0000	0.0223	0.0945	0.0254	0.0474	0.0723	0.0459	0.0000	0.0255	0.0535	0.3099	0.3025	0.7121	0.0487	0.7792	0.2368	0.4231	0.3186	0.6411	0.0914	2.0279	0.3687	0.3496	0.0639	3.4875	0.0525	0.5293	0.1194	0.1073	0.0603	0.0556	0.8554	0.1647	1.3265	0.3963	7.3034	0.0409	0.5281	0.2726	0.0471	0.6463	0.2501	0.4469	0.2582	0.2321	0.0851	0.0713
BX546033.1	0.0000	0.0000	0.0000	0.0241	0.0341	0.0000	0.0000	0.1043	0.0248	0.0000	0.0000	0.0868	0.0000	0.0297	0.0000	0.0000	0.0000	0.1280	0.1017	0.1148	1.5072	0.0494	0.0516	0.0498	1.2372	1.3133	0.0000	0.1135	0.1761	0.0000	0.0696	0.0652	0.0000	0.2135	0.3053	0.2049	1.6072	0.0000	0.0000	0.0000	0.0000	0.1273	0.0000	0.0601	0.0000	0.1596	0.1673	0.0307	0.0000
AC010323.2	0.0716	0.0590	0.1954	0.0000	0.0972	0.0000	0.1461	0.0000	0.0000	0.0000	0.0000	0.0000	0.0637	0.0848	0.0000	0.0000	0.0000	0.0000	0.1450	0.4367	0.0000	0.0000	0.0000	0.1421	0.0000	0.2957	0.0000	0.0000	0.2511	0.0921	0.0662	0.0000	0.0000	0.0000	0.0725	0.2338	0.0000	0.5776	0.3786	0.1810	0.3737	0.0726	0.1049	0.0857	0.0984	0.0000	0.2386	0.2623	0.0000
MIR3618	0.0000	0.0000	0.0000	0.0000	0.0000	0.0000	0.0000	0.0000	0.0000	0.0000	0.0000	0.0000	0.0000	0.0000	0.0000	0.0000	0.0000	0.0000	0.0000	0.0000	0.0000	0.0000	0.0000	0.0000	0.0000	0.0000	0.0000	0.0000	0.0000	0.0000	0.0000	0.0000	0.0000	0.0000	0.0000	0.0000	0.0000	0.0000	0.0000	0.0000	0.0000	0.0000	0.0000	0.0000	0.0000	0.0000	0.0000	0.0000	0.0000
FAM177B	0.9483	0.2423	0.4681	0.0628	6.2750	0.1608	0.3668	2.6635	0.2098	0.4207	0.5376	0.8093	0.3781	2.0708	1.8727	0.7194	0.3047	0.0417	0.3639	0.4484	0.3139	0.7719	0.5373	1.1677	0.0895	0.1574	0.0481	0.2031	0.3439	0.2311	0.4833	0.2759	0.1958	0.7178	0.1821	0.2134	0.1395	0.2372	0.4032	0.5368	0.3837	0.0497	0.2633	1.3300	0.4044	0.3635	0.6716	1.0177	0.1755
AC010463.3	0.1702	0.2803	0.8123	0.2451	0.2309	0.3720	0.0868	0.1766	0.2521	0.2434	0.0000	0.5879	0.3785	0.3023	0.5493	0.5350	2.0620	0.2169	0.3445	1.2970	0.2043	0.1674	0.7867	0.1689	1.3972	0.4684	0.6264	0.2883	0.2984	0.4375	0.7862	0.2210	0.0000	0.3616	2.6717	1.5276	1.0891	0.6861	0.2998	0.4300	0.3329	0.1725	0.7478	0.5091	0.2339	0.4055	0.8504	0.1039	0.1305
AL354821.1	0.0000	0.0000	0.0000	0.0000	0.0000	0.0000	0.0000	0.0000	0.0000	0.0000	0.0000	0.0000	0.0000	0.0000	0.0000	0.0000	0.0000	0.0000	0.0000	0.0000	0.0000	0.0000	0.0000	0.0000	0.0000	0.0000	0.0000	0.0000	0.0000	0.0000	0.0000	0.0000	0.0000	0.0000	0.0000	0.0000	0.0000	0.0000	0.0000	0.0000	0.0000	0.0000	0.0000	0.0000	0.0000	0.0000	0.0584	0.0642	0.0000
CACFD1	11.1712	11.7747	7.0877	17.3876	34.8594	19.3818	11.2437	24.4508	14.1308	13.7586	19.8655	14.0291	22.9603	17.1597	18.5491	26.5228	13.1806	39.8079	41.2470	53.3519	23.5585	10.1793	23.2811	8.9709	30.5470	8.6821	22.3684	15.0851	19.3675	15.5825	11.0007	17.9252	18.9090	35.9931	50.1555	21.9549	30.6556	44.9308	14.7148	18.8110	6.1008	11.7213	18.2701	37.1128	23.3901	23.8059	15.9993	12.4842	35.9745
OLFML2B	4.8850	1.5594	5.8955	12.5982	5.6618	2.7100	80.1093	3.8922	3.1123	5.9862	1.4480	5.0927	15.8847	43.3554	48.1503	43.9972	39.8055	80.2218	233.0015	15.5520	7.1024	67.7096	43.2328	18.7654	10.7909	78.1754	17.5168	30.4647	38.7464	60.6112	22.6549	16.5187	11.1928	81.9478	16.7951	24.8462	15.2011	27.2047	31.2124	96.2858	5.8497	37.0405	12.7735	6.1123	30.6331	7.3811	91.8639	8.5939	8.0851
AL355076.2	0.0000	0.0940	0.1557	0.0000	0.4130	0.0832	0.0000	0.3160	0.0000	0.0726	0.0000	0.0000	0.2370	0.9913	0.3685	0.1595	0.0000	0.0970	0.2311	0.0580	0.0000	0.0000	0.1173	0.0000	0.0000	0.0000	0.0000	0.0000	0.3336	0.0978	0.1055	0.0000	0.0000	0.1617	0.0385	0.0000	0.0812	0.1227	0.1341	0.0000	0.0496	0.0386	0.1115	0.0911	0.0000	0.3022	0.1690	0.0000	0.1168
AC013262.1	0.0000	0.0000	0.0000	0.0000	0.0000	0.1845	0.0000	0.0000	0.0000	0.1610	0.0000	0.0000	0.0000	0.0000	0.0000	0.0000	0.0000	0.0000	0.3417	0.0000	0.0000	0.0000	0.0000	0.0000	0.0000	0.0000	0.4971	0.0000	0.0000	0.0000	0.0000	0.0000	0.0000	0.0000	0.1710	0.0000	0.0000	0.2723	0.0000	2.5593	0.0000	0.0000	0.0000	0.0000	0.0000	0.2682	0.0000	0.0000	0.2590
RPS23P1	0.2955	0.0811	0.0000	0.0946	0.0000	0.1077	0.2009	0.1022	0.0972	0.1878	0.4319	0.0000	0.2629	0.4665	0.0000	0.0000	1.1015	1.2553	0.7974	0.0000	0.4728	0.0000	0.4047	0.0000	0.5390	0.0000	0.2900	0.0000	0.0000	0.1266	0.6370	0.0000	0.1180	0.5581	0.2992	0.4822	0.2101	1.4295	0.3470	2.4882	0.1285	0.0000	0.4328	0.5892	0.4061	0.0000	0.4375	0.1202	0.0000
POU5F1P2	0.0000	0.0000	0.0000	0.0000	0.0000	0.0000	0.0000	0.0000	0.0000	0.0000	0.0000	0.0000	0.0000	0.0000	0.0000	0.0000	0.0000	0.0000	0.0000	0.0000	0.0000	0.0000	0.0000	0.0000	0.0000	0.0000	0.0000	0.0000	0.0000	0.0000	0.0000	0.0000	0.0000	0.0000	0.0000	0.0000	0.0000	0.0000	0.0000	0.0000	0.0000	0.0000	0.0000	0.0619	0.0000	0.0000	0.0000	0.0000	0.0000
LINC02382	0.0000	0.0000	0.0000	0.0000	0.0000	0.0000	0.0000	0.0000	0.0000	0.0000	0.0000	0.0798	0.0000	0.0000	0.0000	0.0000	0.0000	0.3533	0.0000	0.0000	0.0832	0.0000	0.0000	0.0000	0.0000	0.0000	0.1020	0.0000	0.6074	0.4453	0.1281	0.0000	0.0000	0.0000	0.0000	1.1309	0.0000	0.0000	0.0000	0.5252	0.0000	0.0000	0.3045	0.0000	0.0000	0.1101	0.0000	0.0000	0.0000
PUDP	18.7224	10.5904	12.6488	8.2335	15.8905	17.6116	9.0178	16.0296	9.6973	10.2014	12.3550	10.2058	16.8817	11.1935	19.6034	18.7160	12.7028	35.4515	18.6834	20.2129	10.6509	24.3638	18.3244	8.1979	15.5711	6.8950	15.0654	17.0660	22.0192	10.0184	7.1299	25.3192	14.4317	11.9570	16.0255	18.7535	12.1608	26.1098	9.8479	26.2750	18.6760	7.7741	20.0927	10.7657	13.6508	10.4878	18.1764	15.9869	24.0525
AC060814.4	0.0000	0.0000	0.0000	0.0000	0.0000	0.0000	0.0000	0.0000	0.0000	0.0000	0.0000	0.0000	0.0000	0.0000	0.0000	0.0000	0.0000	0.0000	0.0000	0.0000	0.0000	0.0000	0.0000	0.0000	0.0000	0.0000	0.0000	0.0000	0.0000	0.0000	0.0000	0.0000	0.0000	0.0000	0.0000	0.0000	0.0000	0.0000	0.0000	0.0000	0.0000	0.0000	0.0000	0.0000	0.0000	0.0000	0.0000	0.0000	0.0000
AC015871.6	0.0194	0.0160	0.0793	0.0745	0.0263	0.0636	0.0791	0.0403	0.0000	0.0000	0.0213	0.2010	0.0518	0.0689	0.0939	0.0406	0.1446	0.0989	0.0000	0.0887	0.0465	0.0000	0.0797	0.1154	0.2123	0.2402	0.3997	0.1095	0.1020	0.0249	0.0717	0.0755	0.1161	0.0275	0.0786	0.0633	0.4550	0.1564	0.1367	0.0980	0.0759	0.0590	0.1136	0.1392	0.1599	0.1848	0.1292	0.1657	0.0595
LINC02036	1.5190	1.0305	0.3645	2.7301	0.2967	2.8020	0.3098	0.3026	1.0797	0.9498	0.9990	1.1891	0.0324	0.0432	0.4705	0.5347	0.0226	0.0310	0.0000	0.0370	0.2770	0.0239	0.1123	0.1688	0.1829	0.0836	0.1431	0.0412	0.0852	0.1562	0.2245	0.0473	0.1892	0.2582	0.1354	0.1586	0.1296	3.1936	0.2997	0.0614	1.0300	0.0246	0.1424	0.1163	0.0668	1.3508	0.1349	0.1038	0.0559
RN7SKP60	0.0000	0.0000	0.0000	0.0000	0.0000	0.0000	0.0000	0.0000	0.0000	0.0000	0.0000	0.0000	0.0000	0.0000	0.0000	0.0000	0.0000	0.0000	0.0000	0.0000	0.0000	0.0000	0.0000	0.0000	0.0000	0.0000	0.0000	0.0000	0.0000	0.0000	0.0000	0.0000	0.0000	0.0000	0.0000	0.0000	0.0000	0.2871	0.0000	0.0000	0.0000	0.0000	0.0000	0.0000	0.0000	0.2828	0.0000	0.0000	0.0000
PPIAP22	183.9004	186.2923	172.6638	153.1745	100.3663	218.7082	74.6808	184.2638	152.8576	138.6253	155.1210	126.9032	243.5489	185.7282	105.4669	219.3423	117.2120	246.3105	195.5738	179.5681	86.9502	307.3010	218.3562	167.6773	276.1180	277.4460	203.0099	146.0918	123.8640	349.4205	111.3847	247.4091	225.8604	198.9766	227.1407	220.0170	373.9547	242.9063	139.8312	212.6084	129.8126	275.1261	176.9390	285.0185	236.0144	257.1492	233.2903	287.8815	506.0644
LINC01886	0.0330	0.0678	0.2022	0.0158	0.0447	0.0000	0.2521	0.0171	0.1464	0.1728	0.0542	0.0569	0.0147	0.0976	0.0532	0.0345	0.0000	0.0000	0.0334	0.0502	0.0198	0.0000	0.0339	0.0000	0.0225	0.0453	0.0243	0.2047	0.0867	0.0212	0.5786	0.0000	0.0592	0.0233	0.0501	0.0000	0.3163	0.0266	0.0000	0.0000	0.0000	0.6345	0.0000	0.0000	0.1132	0.0262	0.0183	0.1207	0.0000
AC007375.1	0.0000	0.0000	0.0000	0.0000	0.0000	0.0000	0.0000	0.0000	0.0000	0.0000	0.0000	0.0000	0.0000	0.0000	0.0000	0.0000	0.0000	0.0000	0.0000	0.0000	0.0000	0.0000	0.0000	0.0000	0.0000	0.0000	0.0000	0.0000	0.0000	0.0000	0.0000	0.0000	0.0000	0.0000	0.0000	0.0000	0.0000	0.0000	0.0000	0.0000	0.0000	0.0000	0.0000	0.4427	0.0000	0.5876	0.0000	0.0000	0.0000
RPL34P3	0.0000	0.0000	0.0000	0.0000	0.0000	0.0000	0.0000	0.0000	0.0000	0.0000	0.0000	0.0000	0.0000	0.0000	0.0000	0.0000	0.0000	0.0000	0.0000	0.0000	0.0000	0.0000	0.0000	0.0000	0.0000	0.0000	0.0000	0.0000	0.0000	0.0000	0.0000	0.0000	0.0000	0.0000	0.0000	0.0000	0.0000	0.0000	0.0000	0.0000	0.0000	0.0000	0.1844	0.0000	0.0000	0.0000	0.0000	0.0000	0.0000
HIGD2B	0.0375	0.0000	0.0512	0.0000	0.5599	0.0000	0.0383	0.1947	0.0000	0.0000	0.0000	0.0000	0.0334	0.1333	0.0605	0.0000	0.0699	0.2869	0.0000	0.1144	0.0901	0.1477	0.0771	0.0000	0.0513	0.0000	0.0000	0.0000	0.0658	0.0000	0.0347	0.0487	0.0449	0.0532	0.0760	0.0612	0.0800	0.0000	0.0000	0.0948	0.0489	0.0000	0.0000	0.0449	0.0000	0.1192	0.0417	0.0916	0.1151
AC004832.6	0.0000	0.0000	0.0000	0.0580	0.0820	0.0661	0.1233	0.0000	0.1790	0.1152	0.1988	0.0000	0.0538	0.1431	0.2926	0.2533	0.2253	0.1541	0.0000	0.0000	0.0725	0.0000	0.0000	0.0000	0.0827	0.1663	0.0890	0.0000	0.2119	0.4661	0.5584	0.0000	0.0000	0.0000	0.0000	0.6904	0.0000	0.2924	1.3842	0.1527	0.0788	0.0612	0.0000	0.0723	0.0000	0.0000	0.0671	0.0000	0.1854
COX17P1	1.3299	2.9196	2.1153	0.0000	0.3006	1.2111	1.5822	2.0700	0.6564	0.2113	0.9718	0.5103	2.7603	2.3614	1.4304	1.3933	1.6523	2.8243	0.8970	6.4172	3.4574	0.8721	1.3658	2.1988	2.1225	1.8296	1.9575	0.5006	0.7770	1.4241	1.8428	0.5755	1.0618	3.1393	0.6733	3.2548	1.4180	0.3574	2.7328	3.9190	1.1561	0.8982	1.2983	1.0606	1.2182	2.8157	0.9843	1.0822	0.3400
IFNWP9	0.0000	0.0593	0.0000	0.0000	0.0000	0.0000	0.0000	0.0000	0.0000	0.0000	0.0000	0.0000	0.0641	0.0852	0.0000	0.0000	0.0000	0.0000	0.0000	0.0000	0.0000	0.0000	0.0000	0.0000	0.0000	0.0000	0.0000	0.0000	0.0000	0.0000	0.0000	0.0935	0.0000	0.0000	0.0000	0.0000	0.0000	0.0000	0.0000	0.0000	0.0000	0.0000	0.0000	0.0000	0.0000	0.0000	0.0000	0.0000	0.0000
AC239860.3	0.0000	0.0159	0.0000	0.0000	0.0000	0.0000	0.0000	0.0000	0.0000	0.0000	0.0000	0.0000	0.0000	0.0000	0.0000	0.0000	0.0000	0.0000	0.0390	0.0000	0.0000	0.0000	0.0000	0.0000	0.0000	0.1060	0.0000	0.0000	0.0000	0.0000	0.0356	0.0000	0.0000	0.0000	0.0000	0.0000	0.0411	0.0000	0.0339	0.0000	0.0000	0.0390	0.0000	0.0000	0.0265	0.0000	0.0214	0.0000	0.0000
SDHCP1	0.0000	0.0000	0.0000	0.0798	0.0000	0.0000	0.0000	0.0000	0.0000	0.0000	0.0000	0.0000	0.0000	0.0000	0.0000	0.0000	0.1549	0.0000	0.0000	0.0000	0.0000	0.0000	0.0000	0.0000	0.0000	0.0000	0.0000	0.0000	0.0000	0.0000	0.0000	0.0000	0.0000	0.0000	0.0000	0.0000	0.0000	0.0000	0.0000	0.0000	0.0000	0.0000	0.0000	0.0000	0.0000	0.0000	0.0000	0.0000	0.0000
AC239809.1	0.0000	0.0000	0.0000	0.0000	0.0000	0.0000	0.0000	0.0000	0.0000	0.0000	0.0000	0.0000	0.0000	0.0000	0.0000	0.0000	0.0000	0.0000	0.0000	0.0000	0.0000	0.0000	0.0000	0.0000	0.0000	0.0000	0.0000	0.0000	0.0000	0.0000	0.0000	0.0000	0.0000	0.0000	0.0000	0.0000	0.0000	0.0000	0.0000	0.0000	0.0000	0.0000	0.0000	0.0000	0.0000	0.0000	0.0000	0.0000	0.0000
AP005137.1	0.0000	0.0617	0.0000	0.0000	0.0000	0.0000	0.0000	0.0000	0.0000	0.0000	0.0000	0.0000	0.0000	0.2661	0.1209	0.0000	0.1396	0.0000	0.3032	0.0000	0.0000	0.2948	0.0769	0.0000	0.0000	0.0000	0.0000	0.0000	0.0000	0.0000	0.0000	0.0000	0.1795	0.2122	0.0000	0.0000	0.0000	0.0000	0.1320	0.1892	0.0000	0.0000	0.0000	0.4482	0.0000	0.0000	0.1664	0.0000	0.0000
RNU6-1170P	0.0000	0.0000	0.0000	0.0000	0.0000	0.0000	0.4094	0.0000	0.0000	0.0000	0.0000	0.4622	0.0000	0.4753	0.0000	0.0000	0.0000	0.0000	0.0000	0.0000	0.0000	0.0000	0.0000	0.0000	0.0000	0.0000	0.0000	0.0000	0.0000	0.0000	0.0000	0.0000	0.0000	0.5686	0.0000	0.0000	0.0000	0.0000	0.0000	0.0000	1.0470	0.0000	0.0000	0.0000	0.0000	0.0000	0.4457	0.0000	0.6158
PPP1R13L	105.1988	98.3818	83.3037	157.3110	32.5200	97.7566	32.9619	81.3542	123.5417	124.4429	101.8144	101.5667	63.3551	65.6267	53.2405	32.5429	69.9397	70.7072	96.3910	128.5346	66.3673	80.7539	49.5652	125.3886	69.0536	124.2992	18.3506	67.4839	56.9497	13.5845	133.7305	41.4382	115.9167	106.9658	156.9835	52.2972	56.6588	26.6243	36.0031	23.9867	83.9534	68.0049	63.3205	106.4489	77.1761	63.6265	76.5262	117.1836	139.7118
AC027319.1	0.0833	0.0000	0.0000	0.0000	0.0000	0.0000	0.0000	0.0000	0.0000	0.1588	0.0000	0.0000	0.0000	0.0986	0.0000	0.0000	0.0000	0.0000	0.0000	0.0000	0.0000	0.0000	0.0000	0.0000	0.1139	0.0000	0.0000	0.0000	0.0000	0.0000	0.0000	0.0000	0.0000	0.0000	0.0000	0.0000	0.0000	0.0000	0.0000	0.0000	0.0000	0.0844	0.0000	0.0000	0.0000	0.0000	0.0000	0.0000	0.0000
SNORA59B	0.0000	0.0000	0.0000	0.0000	0.0000	0.0000	0.1857	0.0000	0.0000	0.0579	0.0000	0.0000	0.1080	0.0000	0.0000	0.0000	0.2263	0.0000	0.0000	0.0000	0.0000	0.0000	0.0000	0.0000	0.0000	0.0000	0.3574	0.0000	0.1064	0.3120	0.0000	0.0000	0.0000	0.0000	0.0000	0.0991	0.0000	0.0000	0.0000	0.1533	0.0000	0.0000	0.0000	0.0000	0.0000	0.1928	0.0000	0.0000	0.0000
OAZ3	0.1562	0.1966	0.2129	0.1676	0.4236	0.1807	0.2810	0.1048	0.1269	0.1401	0.2014	0.1586	0.0899	0.4023	0.1630	0.2310	0.2910	0.2107	0.5576	0.2939	0.1433	0.1807	0.4056	0.1276	0.1005	0.2148	0.0946	0.1660	0.2737	0.1771	0.5261	0.2385	0.2200	0.2342	0.1953	0.2548	0.1959	0.2221	0.4530	0.2320	0.2395	0.1396	0.3094	0.1319	0.1136	0.3355	0.4691	0.4821	0.1691
Z99129.1	0.0000	0.1374	0.4551	0.1602	0.2263	0.9119	0.5106	0.1732	0.4942	0.0000	0.0000	0.7685	0.1485	1.1853	0.5385	0.0000	0.0000	0.0000	0.0000	0.0000	0.0000	0.3283	0.5142	0.6622	0.0000	0.4592	1.2282	0.5653	1.1700	0.8578	0.4625	0.2167	0.3997	0.0000	0.1690	0.0000	0.0000	0.0000	0.0000	0.0000	0.0000	0.0000	0.2444	0.0000	0.0000	0.2650	0.9264	0.2037	1.2799
AL355974.2	0.0000	0.0000	0.0000	0.0000	0.0000	0.0000	0.0929	0.0000	0.0000	0.0000	0.0000	0.0000	0.0000	0.0000	0.0000	0.0000	0.0000	0.0000	0.0000	0.0000	0.1093	0.0000	0.0000	0.3616	0.1247	0.2507	0.1341	0.0000	0.0000	0.0000	0.0000	0.0000	0.0000	0.0000	0.0923	0.5947	0.0000	0.0000	0.0000	0.0000	0.0000	0.0000	0.5338	0.0000	0.0000	0.0000	0.0000	0.0000	0.0000
SLC47A1	1.2799	1.6602	6.3306	1.6289	1.2312	1.0571	11.0180	1.5829	1.5132	1.3263	1.3785	1.7218	1.8600	0.8016	1.9328	1.8398	8.9724	2.6170	1.3401	0.6803	2.0625	0.4392	2.6060	0.9449	0.4886	0.7166	9.3865	0.3613	2.3476	15.7011	3.3476	6.4149	1.7110	0.8326	0.6706	5.5728	4.1260	1.1758	0.3015	11.5216	0.7374	1.2137	8.3684	0.2849	0.2045	7.6570	1.4209	0.6176	0.1826
FAM245B	0.0000	0.0000	0.0000	0.0321	0.0000	0.0000	0.0341	0.0000	0.0000	0.0000	0.0000	0.0000	0.0000	0.0000	0.0539	0.0000	0.0623	0.0000	0.0000	0.0000	0.0000	0.0657	0.0000	0.0000	0.0000	0.0000	0.0000	0.0000	0.0000	0.0000	0.0000	0.0000	0.0000	0.0473	0.0000	0.0000	0.0000	0.0000	0.0000	0.0000	0.0000	0.0000	0.0000	0.0000	0.0000	0.0530	0.0742	0.0000	0.0000
ACTBP13	0.0645	0.0265	0.0147	0.0310	0.0000	0.0000	0.0219	0.0000	0.0106	0.0102	0.0118	0.0124	0.0000	0.0000	0.0173	0.0225	0.0000	0.0274	0.1523	0.0000	0.0258	0.0211	0.0994	0.0213	0.0294	0.0000	0.0158	0.0000	0.0000	0.0138	0.0099	0.0000	0.0000	0.0152	0.0218	0.0175	0.0000	0.0000	0.0000	0.0000	0.0420	0.0109	0.0944	0.0000	0.0000	0.0171	0.0477	0.0525	0.1154
AL442647.1	0.0000	0.0000	0.0000	0.0000	0.0000	0.0000	0.0000	0.0000	0.0000	0.0000	0.0000	0.0000	0.0000	0.0000	0.0000	0.0000	0.0000	0.1266	0.0000	0.0000	0.0000	0.0000	0.0000	0.0000	0.0000	0.0000	0.0000	0.0000	0.0000	0.0000	0.0000	0.0645	0.0000	0.0000	0.0000	0.0000	0.0000	0.0000	0.0000	0.0000	0.0000	0.0000	0.0000	0.0000	0.0000	0.0000	0.0000	0.0000	0.0000
SMG1P3	0.3234	0.3303	0.5143	0.2185	0.3898	0.3468	0.5557	0.3480	0.5024	0.2226	0.4398	0.5239	0.9534	0.6734	1.6423	1.5181	1.0601	0.3662	0.5453	0.2829	0.5101	0.4594	0.3936	0.5465	0.5652	0.1730	1.4719	0.3584	0.5143	0.5078	0.8574	0.6142	0.2653	0.4156	0.7518	0.3713	0.3831	0.2124	0.4535	0.4689	0.4607	0.1395	0.4735	0.5444	0.2551	0.6276	1.1900	0.6286	0.7715
AC009081.1	0.0000	0.0000	0.0000	0.0000	0.0000	0.0000	0.0000	0.0000	0.0000	0.0000	0.0000	0.0000	0.0000	0.0892	0.0000	0.1578	0.0000	0.0000	0.0000	1.9512	0.0000	0.0000	0.0774	0.0000	0.0000	0.0000	0.0000	0.0000	0.6601	0.0968	0.4871	0.3912	0.0000	0.0000	0.0763	0.0000	0.0000	0.3643	0.1327	1.3318	0.0000	0.0000	1.2132	0.0000	0.0000	0.1196	0.0000	0.0000	0.0000
VSIG1	0.3274	0.3532	0.2771	0.2493	0.4135	0.2591	0.1612	3.4212	0.3678	0.3229	0.1114	0.4939	1.6371	2.9005	0.8379	0.4259	1.2415	0.7482	1.7593	1.8582	0.9619	6.5526	0.5218	1.7921	3.0583	0.6679	1.4459	1.3642	1.4249	2.0023	0.1460	1.2607	1.5686	0.3838	2.6411	1.9160	0.5297	0.3823	0.4375	0.8556	1.2367	0.3546	1.1078	0.4187	0.7137	0.3227	3.8860	0.8545	1.7318
AC008438.1	1.2529	2.1341	1.4137	1.3273	1.1719	0.8026	1.2777	0.6725	1.1942	1.4413	1.4208	1.0445	0.9224	1.1763	1.1152	0.7242	2.1740	1.3213	0.7868	2.8967	1.8144	0.8499	1.4199	0.5143	4.2554	1.9614	2.9889	0.6830	2.2717	1.8321	0.1996	0.9536	0.6726	0.9179	1.0937	1.8328	0.2764	3.4830	1.6742	1.6369	1.9718	0.9192	0.8225	2.4292	2.3746	2.6757	0.6715	2.2149	0.4639
SETSIP	0.2809	0.1156	0.3191	0.1798	0.1270	0.5116	0.1432	0.2915	0.0924	0.0892	0.3592	0.2156	0.5414	0.2217	0.2266	0.1962	0.0872	0.7159	1.2316	0.2854	0.5617	0.3684	0.2404	0.0929	0.5764	0.3864	0.6891	0.0529	0.0821	0.4211	0.0865	0.5470	0.3364	0.0000	0.5689	0.2292	0.0998	0.5284	1.1545	1.4190	0.1831	0.1423	0.3428	0.3921	0.4503	0.1487	0.5198	0.8000	0.5027
AL357146.1	0.0000	0.0000	0.0000	0.0000	0.0000	0.0000	0.0123	0.0125	0.0000	0.0115	0.0000	0.0000	0.0000	0.0142	0.0194	0.0252	0.0000	0.0000	0.0000	0.0000	0.0000	0.0000	0.0000	0.0000	0.0000	0.0000	0.8845	0.0000	0.0000	0.0000	0.0000	0.0000	0.0000	0.0000	0.0487	0.0000	0.0000	0.0000	0.0000	0.0000	0.0000	0.0000	0.0000	0.0000	0.0000	0.0191	0.0000	0.0000	0.0000
EIF4G1	224.3378	210.3521	225.4332	200.3379	109.3130	225.5097	207.5529	242.1051	262.8538	229.5895	251.0086	228.4285	396.0932	385.5597	382.5629	389.1480	273.9665	383.2855	339.3621	321.5264	858.7139	304.2609	377.1770	177.5562	353.6477	271.6774	348.3277	427.8188	301.8632	218.5135	237.7197	878.2774	307.4811	274.4488	271.8104	278.9223	312.8209	136.7586	122.4148	495.2683	328.8802	203.9440	778.2523	272.4412	292.4161	247.5260	366.0614	547.6063	327.5895
ERP29	111.7450	116.4704	78.7437	115.5239	211.0652	85.5225	57.6442	116.1123	85.9914	96.1951	113.0952	88.0030	111.5288	125.5218	169.7169	125.8139	155.8351	154.1989	154.7749	180.5696	122.9927	144.7006	178.0794	124.1696	172.0520	92.0911	310.1942	125.1389	68.7169	198.9257	89.1327	209.4065	92.5182	234.4733	90.3247	319.1643	166.1809	291.1109	164.8633	227.9916	150.2927	75.3946	253.6810	144.7509	260.7507	223.1249	116.3724	106.1705	86.0819
PPID	27.8413	25.9144	29.6099	17.9117	29.5693	24.8241	31.2885	24.8529	23.7603	18.3139	24.9003	31.8750	28.5266	26.0896	23.7407	32.9246	29.2208	38.5369	16.3262	38.5581	27.2159	80.9559	26.5608	18.8261	32.5326	26.1083	44.5392	38.2751	31.4242	32.7552	17.8280	24.7048	28.3181	35.4313	42.5609	38.4156	17.0977	44.9158	15.8794	41.7405	44.2205	20.8196	17.3624	25.2328	31.6082	14.8801	53.8938	43.4792	30.0682
AC106729.1	0.0000	0.0000	0.0000	0.0000	0.2477	0.0000	0.0000	0.0000	0.0000	0.2611	0.0000	0.0000	0.0000	0.0000	0.0000	0.0000	0.0000	0.0000	0.0000	0.0000	0.0000	0.0000	0.0000	0.0000	0.0000	0.0000	0.0000	0.0000	0.0000	0.0000	0.0000	0.0000	0.0000	0.2587	0.0000	0.5960	0.0000	0.4417	0.0000	0.0000	0.0000	0.0000	0.0000	0.0000	0.0000	0.0000	0.1014	0.0000	0.0000
NMTRS-TGA3-1	0.0000	0.0000	0.0000	0.0000	0.0000	0.0000	0.0000	0.0000	0.0000	0.0000	0.0000	0.0000	0.0000	0.0000	0.0000	0.0000	0.0000	0.0000	0.0000	0.0000	0.0000	0.0000	0.0000	0.0000	0.0000	0.0000	0.0000	0.0000	0.0000	0.0000	0.0000	0.0000	0.0000	0.0000	0.0000	0.0000	0.0000	0.0000	0.0000	0.0000	0.0000	0.0000	0.0000	0.0000	0.0000	0.0000	0.0000	0.0000	0.0000
AC107081.3	0.1773	0.0292	0.3385	0.1021	0.7215	0.2713	0.6148	0.1472	0.0700	0.0338	0.0777	0.2450	0.1577	0.5877	0.4005	0.5202	1.5862	0.0000	0.5023	0.4323	0.0851	0.1395	0.6920	1.6886	1.1158	1.4636	0.7308	0.2403	0.2486	1.0482	0.6224	0.4144	0.2124	0.8037	0.5746	0.2893	0.3781	0.3431	0.3123	0.8958	0.3699	0.1437	0.7270	0.2121	0.4873	0.3379	0.6300	0.8657	0.7071
IRF2BP1	26.3000	23.6841	22.7595	25.4755	26.5122	15.8751	23.9419	23.8573	21.8176	19.4003	29.2889	22.3879	31.9093	21.2722	53.0506	74.3195	53.4257	30.3024	27.5608	51.0285	11.4458	28.1151	33.0299	20.2250	22.3537	20.8861	38.8093	17.3897	30.0825	21.4946	21.2075	17.9010	28.0968	41.7684	29.8446	38.6085	24.9988	42.2951	31.7699	32.8328	49.7533	15.6867	54.0290	30.8197	30.2760	19.8147	15.4753	36.6518	22.4876
RNA5SP410	0.0000	0.0000	0.0000	0.0000	0.0000	0.0000	0.0000	0.0000	0.0000	0.0000	0.0000	0.0000	0.0000	0.0000	0.0000	0.0000	0.0000	0.0000	0.0000	0.0000	0.0000	0.0000	0.0000	0.0000	0.0000	0.0000	0.0000	0.0000	0.0000	0.0000	0.0000	0.0000	0.0000	0.0000	0.0000	0.0000	0.0000	0.0000	0.0000	0.0000	0.0000	0.0000	0.0000	0.0000	0.0000	0.0000	0.0000	0.0000	0.0000
AC016866.3	0.0596	0.0000	0.0000	0.0000	0.0808	0.0000	0.0000	0.0000	0.0588	0.0568	0.0000	0.4117	0.3181	0.3528	0.3846	0.0000	0.2222	0.1519	0.1206	0.4541	0.2145	0.2345	0.0612	0.4730	1.4676	0.5740	0.0000	0.4038	1.9848	0.3064	0.3304	0.6964	0.0000	0.3377	1.3278	0.3890	0.5084	1.0571	0.4199	0.3011	0.3109	0.0604	0.2618	0.8556	0.0819	0.2839	0.5955	0.2910	0.0914
AL157813.2	0.2960	0.2437	0.3027	0.2132	1.0038	0.0000	0.1509	0.0768	0.4384	0.3527	0.3245	0.0852	0.2633	0.5257	0.1194	0.0000	0.0000	0.0000	0.2995	0.5639	0.0000	0.2912	0.0000	0.0000	0.0000	0.4073	0.0000	0.8357	0.1297	0.3804	0.0684	0.0000	0.0000	0.5241	0.0749	0.6038	0.0000	0.1193	0.0000	0.1869	0.4825	0.0000	0.0000	0.4427	0.0000	1.9980	0.0822	0.2710	0.3406
BNIP3P16	0.0000	0.0000	0.0000	0.0765	0.0000	0.0000	0.0000	0.0000	0.0000	0.0760	0.0000	0.0000	0.0709	0.0000	0.0000	0.0000	0.1485	0.0000	0.1613	0.0000	0.0956	0.0000	0.0000	0.0000	0.1090	0.1096	0.0000	0.0000	0.0000	0.2048	0.0736	0.1035	0.0000	0.0000	0.0000	0.2601	0.0000	0.3855	0.1404	0.0000	0.0000	0.0000	0.0000	0.0953	0.0000	0.0000	0.0000	0.0000	0.0000
IGKV2D-19	0.0000	0.1337	0.0000	0.0000	0.0000	0.0000	0.0000	0.0000	0.0000	0.0000	0.0000	0.0000	0.1445	0.0000	0.0000	0.0000	0.0000	0.0000	0.0000	0.0000	0.0000	0.0000	0.1668	0.0000	0.0000	0.0000	0.0000	0.0000	0.0000	0.0000	0.0000	0.0000	0.0000	0.0000	0.0000	0.0000	0.0000	0.0000	0.0000	0.0000	0.0000	0.0000	0.0000	0.0000	0.0000	0.0000	0.0000	0.0000	0.0000
SNX6P1	0.0000	0.0000	0.0000	0.0000	0.0000	0.0000	0.0000	0.0000	0.0343	0.0000	0.0000	0.0000	0.0000	0.0412	0.0561	0.0000	0.0000	0.0000	0.0000	0.0000	0.0000	0.0000	0.0000	0.0000	0.0000	0.0000	0.1024	0.0785	0.0609	0.0447	0.0321	0.0000	0.0000	0.0000	0.0000	0.3404	0.0741	0.0000	0.1225	0.0000	0.0000	0.0000	0.0509	0.0000	0.0000	0.0000	0.0000	0.0424	0.0000
AC113347.2	0.0000	0.0000	0.0000	0.0000	0.0000	0.0000	0.0000	0.0000	0.0000	0.0000	0.0000	0.0000	0.0000	0.0000	0.0000	0.0000	0.0000	0.0000	0.0000	0.0000	0.0000	0.0000	0.0000	0.0000	0.0000	0.0000	0.0000	0.0000	0.0000	0.0000	0.0000	0.0000	0.0000	0.0000	0.0000	0.0000	0.0000	0.0000	0.0000	0.0000	0.0000	0.0000	0.0000	0.0000	0.0000	0.0000	0.0000	0.0000	0.0000
AC008687.6	0.0000	0.0000	0.0000	0.0000	0.0000	0.0000	0.0000	0.0000	0.0000	0.0000	0.0000	0.0000	0.0000	0.3998	0.0000	0.0000	0.1259	0.0000	0.1367	0.0000	0.0000	0.5315	0.0000	0.4021	0.0000	0.7434	0.0000	1.5255	0.0000	0.0000	0.0000	0.0000	0.0000	0.0000	3.7620	0.0000	0.2881	0.1089	0.0000	0.0000	0.0000	0.0000	0.0989	0.0808	0.0000	0.3218	0.0000	0.4947	0.3108
CFAP298-TCP10L	0.0484	0.0435	0.0360	0.0381	0.0926	0.0289	0.0606	0.0800	0.0261	0.0210	0.0362	0.0735	0.3075	0.0339	0.1101	0.2353	0.1970	0.0673	0.0267	0.1577	0.1374	0.0043	0.0520	0.0131	0.0301	0.0364	0.0519	0.0124	0.0463	0.0481	0.0407	0.0629	0.0369	0.0655	0.0045	0.0647	0.0188	0.0817	0.0776	0.0890	0.0574	0.0245	0.0548	0.0711	0.0121	0.0525	0.0367	0.0403	0.0203
AC010991.1	0.0000	0.0000	0.0000	0.0000	0.0000	0.0000	0.0000	0.0000	0.0000	0.0000	0.0000	0.0000	0.0000	0.0000	0.2206	0.0000	0.0000	0.0000	0.0000	0.0000	0.0000	0.0000	0.0000	0.0000	0.0000	0.0000	0.0000	0.0000	0.0000	0.0703	0.0000	0.0000	0.0000	0.0000	0.0000	0.0446	0.0000	0.0441	0.0000	0.0000	0.0000	0.0000	0.0000	0.0000	0.0000	0.0000	0.0000	0.0334	0.0000
RNU6ATAC13P	0.0000	0.0000	0.0000	0.0000	0.0000	0.0000	0.0000	0.0000	0.0000	0.0000	0.0000	0.0000	0.0000	0.0000	0.0000	0.0000	0.0000	0.0000	0.0000	0.0000	0.0000	0.0000	0.0000	0.0000	0.0000	0.0000	0.0000	0.0000	0.0000	0.0000	0.0000	0.0000	0.0000	0.4601	0.0000	0.0000	0.0000	0.0000	0.0000	0.0000	0.0000	0.0000	0.0000	0.0000	0.0000	0.0000	0.0000	0.0000	0.0000
RPS27AP13	0.0000	0.0000	0.0000	0.0000	0.0000	0.0000	0.0000	0.0000	0.0000	0.0000	0.0000	0.0000	0.0000	0.0000	0.0000	0.0000	0.3346	0.0000	0.3634	0.0000	0.2155	0.0000	0.0000	0.0000	0.0000	0.4941	0.0000	0.4055	0.6294	0.2307	0.4976	0.0000	0.0000	0.0000	0.7273	0.2930	0.7659	0.0000	0.0000	0.4535	0.0000	0.3638	0.0000	0.0000	0.0000	0.5703	1.1961	0.4383	0.8262
AC105275.1	0.0000	0.0000	0.0000	0.0000	0.0000	0.0000	0.0000	0.0000	0.0000	0.0000	0.0000	0.0000	0.0000	0.0000	0.0000	0.1816	0.0000	0.0000	0.0000	0.0000	0.0000	0.0000	0.0000	0.0000	0.0000	0.0000	0.0000	0.0000	0.0000	0.0000	0.0000	0.0000	0.0000	0.0000	0.0000	0.0000	0.0000	0.0000	0.0000	0.0000	0.0000	0.0000	0.0000	0.1037	0.0000	0.0000	0.0000	0.0000	0.0000
CEACAM7	212.5759	171.1488	167.5228	141.6998	4.6774	81.4597	8.4405	82.0104	242.6096	398.3358	119.4087	142.4844	1.9120	1.5761	12.6807	28.6364	0.0299	4.9465	0.1298	0.3911	30.9494	0.0000	16.9026	30.1384	14.2414	4.1267	0.4486	0.1449	17.5154	0.1649	1.3484	6.6434	35.5771	8.6560	2.2577	8.1134	1.0947	2.9484	8.3349	0.1621	44.8235	14.3656	10.5936	13.9127	1.8294	21.3967	7.7646	33.4023	3.7151
GEMIN7	0.0892	0.2019	0.0304	0.2996	0.2419	0.2193	0.0682	0.1619	0.2421	0.1062	0.1466	0.4619	0.1586	0.3695	0.6833	0.2803	0.7063	0.1704	0.4060	0.2718	0.1337	0.0439	0.3205	0.2211	0.5184	0.9200	0.4594	0.1007	0.2344	0.1719	0.4530	0.1158	0.2403	0.2210	0.1354	0.4365	0.3328	0.5751	0.0785	0.5068	0.5523	0.1129	0.5223	0.2934	0.4288	0.4248	0.0495	0.5170	0.5129
AC004825.3	0.0000	0.0000	0.0124	0.0000	0.0000	0.0000	0.0185	0.0189	0.0269	0.0173	0.0100	0.0209	0.0162	0.0430	0.0440	0.0381	0.0677	0.0000	0.0000	0.0000	0.0654	0.0179	0.0653	0.0541	0.0373	0.0125	0.0669	0.0308	0.0478	0.0817	0.0504	0.0000	0.0218	0.0644	0.1012	0.0297	0.0194	0.0293	0.0640	0.0000	0.0355	0.0184	0.0399	0.0652	0.0250	0.0289	0.0504	0.0333	0.0418
C9orf43	0.5320	0.7977	0.0518	0.3830	1.7779	0.4983	0.1550	0.4929	0.3001	0.3440	0.6248	1.2248	0.2197	1.2369	0.9195	0.4379	0.6727	3.5829	2.6526	0.7527	1.4133	0.8596	0.6439	0.4900	0.9616	0.4705	1.5660	0.5578	0.8991	0.5127	0.4212	1.4553	1.0011	3.7133	0.5386	2.7898	0.8508	1.6235	0.9704	0.9118	1.7589	0.3272	0.5842	0.7500	0.4960	1.5386	1.0757	0.4638	1.1947
GEMIN7-AS1	0.0366	0.1205	0.0665	0.0586	0.9760	0.1200	0.1368	0.1013	0.0482	0.0349	0.0535	0.2247	0.2387	0.1588	0.5116	0.2300	0.2273	0.0622	0.1481	0.1487	0.0585	0.0240	0.1253	0.1936	0.2169	0.1846	0.0898	0.0551	0.4062	0.1254	0.1577	0.0950	0.0438	0.2764	0.0988	0.1194	0.0780	0.2753	0.1074	0.2773	0.2068	0.0989	0.0536	0.1167	0.0838	0.0775	0.2302	0.1787	0.0935
LINC01499	0.0000	0.0000	0.0000	0.0000	0.0000	0.0000	0.0000	0.0000	0.0000	0.0000	0.0000	0.0000	0.0000	0.0000	0.0000	0.0000	0.0000	0.0356	0.0000	0.0000	0.0000	0.0000	0.0000	0.0000	0.0191	0.0385	0.0000	0.0000	0.0000	0.0000	0.0000	0.0000	0.0000	0.0000	0.0566	0.0000	0.0000	0.0000	0.0246	0.0000	0.0000	0.0000	0.0000	0.0167	0.0000	0.0222	0.0310	0.0171	0.0000
MIR450A2	0.0000	0.0000	0.0000	0.0000	0.0000	0.0000	0.0000	0.0000	0.0000	0.0000	0.0000	0.0000	0.0000	0.0000	0.0000	0.0000	0.0000	0.0000	0.0000	0.0000	0.0000	0.0000	0.0000	0.0000	0.0000	0.0000	0.0000	0.0000	0.0000	0.0000	0.0000	0.0000	0.0000	0.0000	0.0000	0.0000	0.0000	0.0000	0.0000	0.0000	0.0000	0.0000	0.0000	0.0000	0.0000	0.0000	0.0000	0.0000	0.0000
OR9G1	0.0000	0.0000	0.0000	0.0000	0.0000	0.0000	0.0000	0.0000	0.0000	0.0000	0.0000	0.0000	0.0105	0.0000	0.0000	0.0247	0.0000	0.0000	0.0000	0.0000	0.0000	0.0000	0.0000	0.0000	0.0000	0.0000	0.0000	0.0000	0.0000	0.0000	0.0000	0.0000	0.0000	0.0000	0.0000	0.0000	0.0000	0.0000	0.0000	0.0000	0.0000	0.0358	0.0000	0.0000	0.0000	0.0374	0.0000	0.0144	0.0000
AC138393.3	0.1485	0.0000	0.4050	0.2852	0.0000	0.3246	0.2272	0.0000	0.2933	0.1416	0.1628	0.5130	0.3964	0.9671	0.2396	0.6225	1.5225	0.1893	0.6011	0.9054	0.0891	0.0000	0.3051	0.4421	0.7112	0.2043	0.2186	0.0000	0.7810	0.7635	0.7547	0.4821	0.1779	0.4208	0.9777	1.3330	0.4752	0.2395	0.2616	0.3752	0.0968	0.3762	0.7613	0.1777	0.2041	0.2359	0.9070	0.7252	1.0252
AL583835.1	0.0000	0.0000	0.0000	0.0000	0.0000	0.0000	0.0000	0.0000	0.0000	0.0000	0.0000	0.0000	0.0000	0.0000	0.0000	0.0000	0.0000	0.0000	0.0000	0.1593	0.0000	0.0000	0.0000	0.0000	0.0000	0.0000	0.0000	0.0000	0.0000	0.0000	0.0000	0.0000	0.0000	0.0000	0.0000	0.0000	0.0000	0.0000	0.0000	0.0000	0.0000	0.0000	0.0000	0.0000	0.0000	0.1660	0.0000	0.0000	0.0000
LEMD1-DT	0.0148	0.0243	0.0201	0.0142	0.0000	0.0161	0.0000	0.0000	0.0146	0.0000	0.0162	0.0000	3.2672	0.0000	0.0476	0.1545	0.4673	0.0376	0.0298	0.2697	0.0000	0.0000	0.0909	0.0000	0.0202	0.0203	0.0000	0.0167	0.0517	0.1516	0.0000	0.0000	0.0177	0.2089	0.0597	0.0481	0.0000	0.0000	0.6755	0.0000	0.5001	0.0299	0.0216	0.0353	0.0000	0.0234	0.0491	0.0360	0.0453
AC115618.1	0.4651	0.9572	1.5853	1.1907	1.8923	0.7624	0.4743	0.4022	0.6887	0.6649	0.8497	1.9632	0.6206	1.4682	1.1255	0.4873	1.7335	1.3829	0.6274	1.1812	0.8371	1.0674	0.8757	0.1538	1.3785	0.4266	3.8793	1.7506	2.0379	1.8926	1.9334	1.0064	1.2996	0.8783	1.8053	0.7589	1.8184	1.1248	0.8192	0.5874	0.6065	1.2565	0.7946	0.8346	0.8521	0.7386	2.1515	1.0408	1.1889
PDLIM7	13.5676	15.2957	33.6248	12.5808	12.5334	15.6813	48.9506	18.3372	9.4660	12.6277	11.5484	11.2388	41.2307	80.0412	32.3110	35.7730	85.4639	60.5153	139.1670	81.9903	46.7756	129.1003	36.8137	99.6823	15.8784	104.2851	28.3274	109.7271	50.3854	26.9522	79.2579	45.2965	71.4450	79.8865	186.8095	28.9903	29.1191	34.7977	40.8723	55.8311	19.5420	28.5756	27.2202	77.1806	71.0805	53.8692	54.4399	66.3000	86.3793
AC128688.1	0.3280	0.4050	0.6708	0.8660	0.7784	1.0753	0.3345	1.7868	0.6476	2.3446	0.0899	1.2271	0.2918	0.0000	0.2646	0.6872	0.3056	1.4628	0.4978	0.9996	1.1806	0.1613	0.0000	0.6507	0.3365	0.3384	0.7241	0.9259	2.0120	0.5268	0.5302	0.7452	0.9820	0.3484	1.5775	0.2676	1.0492	0.0000	0.5777	0.4142	1.7107	0.4153	0.0000	0.1962	0.0000	0.0000	1.0014	1.2010	1.1319
RNU6-496P	0.0000	0.0000	0.0000	0.0000	0.0000	0.0000	0.0000	0.0000	0.0000	0.0000	0.0000	0.0000	0.0000	0.0000	0.0000	0.0000	0.0000	0.0000	0.0000	0.0000	0.0000	0.0000	0.0000	0.0000	0.0000	0.0000	0.0000	0.0000	0.0000	0.0000	0.0000	0.0000	0.0000	0.0000	0.0000	0.0000	0.0000	0.0000	0.0000	0.0000	0.0000	0.0000	0.0000	0.0000	0.0000	0.0000	0.0000	0.0000	0.0000
HNRNPDLP2	0.0000	0.0000	0.0773	0.0000	0.0000	0.0000	0.0000	0.0000	0.0000	0.0000	0.0000	0.0000	0.0000	0.0000	0.0000	0.0000	0.0000	0.0000	0.0000	0.0000	0.0000	0.0000	0.0000	0.0000	0.0000	0.0000	0.0000	0.0000	0.0000	0.0000	0.0000	0.0000	0.0000	0.0000	0.0000	0.0000	0.0000	0.0000	0.0998	0.0000	0.0000	0.0000	0.0000	0.0000	0.0000	0.0000	0.0000	0.0692	0.0000
ARHGEF34P	14.1042	3.5793	1.7795	9.9439	6.3294	9.7896	1.1587	17.7729	11.2628	5.4953	12.0636	4.9942	5.7384	4.8799	36.4645	9.9952	5.6699	13.4731	2.7362	4.9795	3.5830	5.6157	4.7448	1.8444	4.2134	2.1186	13.3791	3.3294	3.5879	6.2264	4.6928	4.4864	5.4091	2.4471	3.6702	1.4555	2.9838	1.8168	2.2659	7.1155	0.5755	2.7873	6.9302	6.9761	4.5289	1.6701	8.2462	6.3612	3.6871
TDRD7	15.2222	18.5753	17.8343	19.8023	14.5052	27.5202	11.6965	18.0066	13.8693	16.9087	15.7470	21.5258	26.1829	25.1645	24.2125	12.0915	17.4617	25.1260	60.8209	51.2380	43.8694	31.1083	19.1097	8.8801	20.7397	20.2540	14.4966	21.3560	17.8339	15.3027	5.0953	16.8903	34.2490	13.8050	14.5154	26.8325	7.4578	14.5152	12.3374	41.9252	18.9312	9.6885	13.7801	18.8689	23.3537	17.3559	33.0407	49.6540	54.4205
AC091564.1	0.2665	0.0000	0.1211	0.0000	0.2410	0.0000	0.1812	0.0000	0.0877	0.0000	0.0000	0.0000	0.0790	0.3155	0.0000	0.0000	0.0000	0.0000	0.3596	0.5415	0.0000	0.0000	0.0000	0.0000	0.1215	0.1222	0.0000	0.0000	0.3114	0.3425	0.0821	0.0000	0.0000	0.0000	0.0000	0.2899	0.5684	0.1432	0.3130	0.0000	0.1158	0.0000	0.0000	0.1063	0.1221	0.0000	0.1973	0.1084	0.1363
AC087752.4	0.9211	0.8342	0.2512	0.2653	0.8745	0.8053	0.3757	1.0514	0.5456	0.0878	0.2019	0.7423	0.8194	0.5452	0.4458	1.1580	0.8583	0.2348	1.1184	0.4211	0.4421	0.0000	0.2838	0.0000	0.6300	0.1267	0.1356	1.2482	1.2916	0.7102	0.6807	0.2392	0.4413	4.0444	0.3731	1.2023	0.3929	2.0792	0.1622	0.4653	3.8435	0.0933	0.0000	0.3306	0.8860	0.7314	0.8181	0.4497	1.2716
ADD3	35.2742	27.1753	29.1656	48.6241	49.6578	49.9552	66.9833	99.6374	43.9443	30.4008	58.0558	54.4972	64.7049	41.1015	63.0816	38.4687	81.0678	88.5520	34.3985	84.2355	36.6006	47.9082	51.4865	42.5324	72.0514	22.9205	39.1025	26.7718	25.9045	87.5447	34.2021	59.5771	16.9206	56.4117	23.9348	72.2596	50.0478	78.2052	57.7173	109.0859	75.1615	25.2849	30.9725	25.9887	58.0370	16.6077	62.1159	20.7966	19.1058
RN7SL497P	0.0000	0.0000	0.0000	0.0000	0.1917	0.0000	0.0000	0.0000	0.0000	0.0000	0.0000	0.0000	0.0000	0.0000	0.0000	0.0000	0.0000	0.0000	0.0000	0.0000	0.0000	0.0000	0.0000	0.0000	0.0000	0.0000	0.0000	0.0000	0.0000	0.0000	0.0000	0.0000	0.0000	0.2002	0.0000	0.0000	0.0000	0.0000	0.0000	0.0000	0.0000	0.0000	0.0000	0.3383	0.0000	0.0000	0.0000	0.0000	0.0000
AL136418.1	0.0873	0.4671	0.0595	0.0838	0.4144	1.0494	0.1335	0.2718	0.0431	0.0000	0.0478	0.4522	0.0388	0.2067	0.0704	0.0000	0.0813	0.1112	0.0000	0.1330	0.0524	0.0000	7.7551	0.0000	11.8224	1.6213	1.0279	0.0986	0.0765	0.0000	0.2822	0.0567	0.0000	0.0000	0.0884	0.2849	0.0000	2.3223	0.2306	0.0000	0.3984	0.0442	0.0639	0.2089	0.2399	0.4852	0.1938	0.0533	0.0000
KLHDC8B	47.9280	49.4465	34.2618	82.9570	30.2805	46.3773	34.4816	21.5610	97.5860	54.4243	61.0022	49.4419	44.6727	39.7263	24.5723	106.5843	30.5035	19.1332	32.3277	35.7245	18.7928	78.1262	21.7827	23.5290	14.1049	21.1153	32.1417	21.3155	17.8997	10.7307	31.9423	77.9266	31.7618	30.1231	21.2978	51.3327	49.1189	10.8721	22.1663	39.6594	13.1634	21.3281	16.1030	67.8419	69.5992	38.3803	32.0343	31.2237	17.6487
AL591503.2	0.0000	0.0000	0.0000	0.0000	0.0000	0.0000	0.0000	0.0000	0.0000	0.0000	0.0000	0.0000	0.0000	0.0000	0.0000	0.0887	0.0000	0.0000	0.0000	0.0000	0.0000	0.0000	0.0000	0.0000	0.0000	0.0000	0.0000	0.0000	0.0000	0.0000	0.0000	0.0000	0.0000	0.0000	0.0000	0.0000	0.0000	0.0000	0.0746	0.0000	0.0000	0.0000	0.0000	0.0000	0.0000	0.0000	0.0000	0.0000	0.0000
RNU6-815P	0.0000	0.0000	0.0000	0.0000	0.0000	0.0000	0.0000	0.0000	0.0000	0.0000	0.0000	0.0000	0.0000	0.0000	0.0000	0.0000	0.0000	0.0000	0.0000	0.0000	0.0000	0.0000	0.0000	0.0000	0.0000	0.0000	0.0000	0.0000	0.0000	0.0000	0.0000	0.0000	0.0000	0.0000	0.0000	0.0000	0.0000	0.0000	0.0000	0.0000	0.0000	0.0000	0.0000	0.0000	0.0000	0.0000	0.0000	0.0000	0.0000
AC018710.1	0.0000	0.0000	0.0000	0.0000	0.0000	0.0000	0.0000	0.0000	0.0000	0.0000	0.0000	0.0000	0.0000	0.0000	0.0000	0.0000	0.0000	0.0000	0.0000	0.0000	0.0000	0.0000	0.0000	0.0000	0.0000	0.0000	0.0000	0.0000	0.0000	0.0000	0.0000	0.0000	0.0000	0.0000	0.0000	0.0000	0.0000	0.0000	0.0000	0.0000	0.0000	0.0000	0.0000	0.0000	0.0000	0.0000	0.0000	0.0000	0.0000
PPP2R2B	0.2707	0.1194	0.2988	0.2413	0.1311	0.1268	0.1150	0.2207	0.0763	0.1290	0.1272	0.1484	4.3255	0.6752	3.6756	0.4186	0.2222	4.3937	4.2907	12.1976	2.6332	0.1078	0.6057	0.3644	4.1041	0.1020	1.1573	0.1237	0.9828	1.4494	2.0540	0.3431	0.1428	0.1506	10.2395	2.4239	0.0550	2.3433	6.0223	6.3326	0.1723	0.1273	0.5851	7.2977	7.3902	6.4784	0.7549	0.1337	0.0791
TRDC	1.7732	2.7250	2.5787	2.3834	0.7215	1.1626	1.2055	1.1653	0.2334	0.9014	0.3239	0.8165	3.4175	2.7288	5.8168	3.0962	1.3218	0.7532	12.4388	7.5656	0.2128	1.8604	1.5783	2.3453	0.3234	0.8944	1.2180	0.8676	2.7970	0.3038	0.2730	2.0719	2.3359	1.4231	0.3591	11.6689	0.5042	30.9718	2.6027	1.0451	19.1135	0.5389	0.3462	1.2021	2.6801	3.7543	0.9187	0.5050	1.9038
OR10R1P	0.0000	0.0000	0.0000	0.0000	0.0000	0.0000	0.0000	0.0000	0.0000	0.0000	0.0000	0.0000	0.0000	0.0000	0.0000	0.0000	0.0000	0.0000	0.0000	0.0000	0.0000	0.0000	0.0000	0.0000	0.0000	0.0000	0.0000	0.0000	0.0000	0.0000	0.0000	0.0000	0.0000	0.0000	0.0000	0.0000	0.0000	0.0000	0.0000	0.0000	0.0000	0.0000	0.0000	0.0446	0.0000	0.0000	0.0000	0.0000	0.0000
EIF2A	47.8251	40.0014	49.5411	36.5192	40.9830	42.4420	36.1579	53.6046	46.6207	34.7296	45.5980	43.7389	46.6248	77.6091	49.0888	68.2247	71.4118	49.1124	71.0355	52.3943	217.4295	59.9138	56.9552	49.3009	111.4735	54.7485	102.5238	80.0601	47.7969	60.1409	50.3437	82.1233	43.5593	55.7113	65.1085	81.9463	66.8253	81.9539	30.3894	79.2032	47.5313	34.8846	129.6987	58.8168	79.5976	38.2351	45.2780	83.5060	79.5770
AC110603.1	0.0000	0.0000	0.0000	0.0000	0.0000	0.0000	0.0000	0.0000	0.0000	0.0000	0.0000	0.0000	0.0000	0.0000	0.0000	0.0000	0.0000	0.0000	0.0000	0.0000	0.0000	0.0000	0.0000	0.0000	0.0000	0.0000	0.1338	0.0000	0.0000	0.0000	0.0000	0.0000	0.0000	0.0000	0.0000	0.0000	0.0000	0.0000	0.0000	0.2297	0.0000	0.0000	0.0000	0.0000	0.0000	0.1444	0.0000	0.0000	0.0000
AC005776.1	0.0000	0.0000	0.0000	0.0000	0.1990	0.0000	0.1496	0.0000	0.1449	0.0000	0.0000	0.0000	0.1305	0.3474	0.4735	0.3075	0.2735	0.0000	0.2969	0.4472	0.0000	0.5774	0.0000	0.2911	0.0000	0.8075	0.0000	0.1657	0.0000	0.0000	0.0000	0.1905	0.5272	1.0392	0.1486	0.2394	0.0000	0.2366	0.0000	1.1120	0.1913	0.0000	0.0000	0.7022	0.2016	0.0000	0.6517	0.3582	0.0000
DYNLL1P1	1.8984	0.6512	0.6471	0.1519	0.8582	0.8644	0.9680	0.6566	1.0932	1.2063	1.0405	0.5464	0.7036	1.3109	1.5314	0.6630	1.7690	0.0000	3.5214	0.7232	1.5186	0.9337	2.1122	0.6277	0.0000	2.3941	1.3971	0.8932	1.3864	0.2033	0.2923	0.6162	0.9473	0.8963	2.4029	1.0325	0.6748	1.0203	3.0652	3.5964	0.2063	0.9616	0.4633	1.3248	1.0869	1.5073	1.0538	4.2482	3.3971
DRD1	0.1056	0.3911	0.0288	0.1318	3.2502	0.1731	0.6136	0.7340	0.0417	0.2314	0.2777	0.4861	0.0376	0.1750	0.2895	0.3761	0.1771	0.1345	0.0000	0.2574	0.0253	0.0831	0.2602	0.1047	0.0867	0.0000	0.1709	0.0238	0.1850	0.0543	0.0293	0.0548	0.1264	0.0000	0.2352	0.0000	0.0450	0.6468	6.4340	0.0267	0.1239	0.0321	0.6802	0.0505	0.0290	0.0335	0.0820	0.0515	0.2267
HSD11B1	1.6043	0.2317	1.3814	3.5399	2.5194	0.5536	3.2146	0.2336	3.1952	2.4412	0.9564	2.8513	0.5258	3.5317	11.6699	4.8949	5.9797	2.7257	4.2716	4.1173	0.4053	4.4295	5.0297	1.7311	0.6931	4.0657	3.0242	4.6401	10.3101	1.3021	3.0680	1.2790	1.0112	1.6743	5.3295	5.2352	1.9207	8.7130	4.8584	17.7019	1.9818	4.4767	0.5358	0.9765	6.6133	1.0727	15.8425	1.0306	0.4749
AC078880.1	0.0000	0.0000	0.1049	0.0000	0.0000	0.0000	0.0785	0.0000	0.0000	0.0000	0.0000	0.1772	0.0000	0.0000	0.0000	0.0000	0.0000	0.0000	0.0000	0.0000	0.0000	0.0000	0.0000	0.0000	0.0000	0.0000	0.0000	0.0000	0.0000	0.0000	0.0000	0.0000	0.0000	0.0000	0.0000	0.0000	0.0000	0.0000	0.0000	0.0000	0.0000	0.0000	0.0000	0.0000	0.0000	0.0000	0.0000	0.0000	0.0000
RPL7L1P7	0.0000	0.0000	0.0000	0.0000	0.0000	0.0000	0.0000	0.0000	0.0000	0.0000	0.0000	0.0000	0.0000	0.0000	0.0000	0.0000	0.0000	0.0000	0.0000	0.0000	0.0000	0.0000	0.0000	0.0000	0.0000	0.0000	0.0000	0.0000	0.0000	0.0000	0.0000	0.0000	0.0000	0.0000	0.0000	0.0000	0.0000	0.0000	0.0000	0.0000	0.0000	0.0000	0.0000	0.0000	0.0000	0.1867	0.0000	0.0000	0.0000
PHF2P2	0.0000	0.0177	0.0000	0.0000	0.0000	0.0000	0.0110	0.2344	0.0106	0.0000	0.0000	0.0124	0.0191	0.1782	0.0000	0.0225	0.0000	0.0000	0.0435	0.0000	0.0258	0.0000	0.0884	0.0000	0.1913	0.0444	0.0158	0.0000	0.5089	0.0000	0.0199	0.0000	0.0000	0.0000	0.0000	0.0702	0.0000	0.7976	0.0379	0.0000	0.2945	0.0109	0.0000	0.0386	0.0000	0.0683	0.0000	0.0131	0.0000
AC025265.3	0.0000	0.0000	0.0000	0.0000	0.0000	0.0000	0.0000	0.0000	0.0000	0.0000	0.0000	0.0000	0.0000	0.0000	0.0000	0.0000	0.0000	0.0000	0.0000	0.0000	0.0000	0.0000	0.0000	0.0000	0.0000	0.0000	0.0000	0.0000	0.0000	0.0000	0.0000	0.0000	0.0000	0.0000	0.0000	0.0000	0.0000	0.0000	0.0000	0.0000	0.1186	0.0000	0.0000	0.0000	0.0000	0.0000	0.0000	0.0000	0.0000
RN7SKP28	0.0000	0.0000	0.0000	0.0000	0.0000	0.0000	0.0000	0.0000	0.0000	0.0000	0.0000	0.0000	0.2482	0.0000	0.0000	0.0000	0.0000	0.0000	0.0000	0.0000	0.0000	0.0000	0.0000	0.0000	0.0000	0.0000	0.0000	0.0000	0.0000	0.0000	0.0000	0.0000	0.0000	0.0000	0.0000	0.0000	0.0000	0.0000	0.0000	0.0000	0.0000	0.0000	0.0000	0.1669	0.0000	0.0000	0.3098	0.0000	0.0000
AC112497.1	0.3062	0.2521	0.0000	0.0000	0.0000	0.0000	0.6244	0.0000	0.0000	0.0000	0.0000	0.0000	0.0000	0.3624	0.0000	0.0000	0.0000	0.0000	0.0000	0.0000	0.0000	0.0000	0.6289	0.0000	0.0000	0.4212	0.4506	0.0000	0.0000	0.0000	0.0000	0.0000	0.0000	0.0000	0.0000	0.0000	0.0000	0.0000	0.0000	0.0000	0.0000	0.0000	0.0000	0.0000	0.0000	0.0000	0.0000	0.0000	0.4696
ZNF730	0.0394	0.0216	0.0358	0.0000	0.0178	0.0287	0.1338	0.0136	0.1036	0.0125	0.0863	0.0453	1.2373	0.1864	1.6302	0.0550	0.0245	0.0334	0.1062	0.2600	0.0000	0.0258	0.1213	0.0000	0.0180	0.0181	0.0386	0.0593	0.7820	1.7369	0.2061	1.0904	0.0314	0.1673	0.0266	0.4924	0.0000	0.8675	0.0925	0.3646	0.0000	0.0000	0.0000	0.0000	0.0721	0.0000	0.1603	0.0160	0.0201
AC009228.2	0.0000	0.0000	0.0000	0.0000	0.0000	0.0000	0.0000	0.0000	0.0000	0.0000	0.0000	0.0000	0.0000	0.0000	0.0000	0.0000	0.0000	0.0000	0.0000	0.0000	0.0000	0.0000	0.0000	0.0000	0.0000	0.0000	0.0000	0.0000	0.0000	0.0000	0.0000	0.0000	0.0000	0.0000	0.0000	0.0000	0.0000	0.0000	0.0000	0.0000	0.0000	0.0000	0.0000	0.0000	0.0000	0.0000	0.0000	0.0000	0.0000
MIR320D2	0.0000	0.0000	0.0000	0.0000	0.0000	0.0000	0.0000	0.0000	0.0000	0.0000	0.0000	0.0000	0.0000	0.0000	0.0000	0.0000	0.0000	0.0000	0.0000	0.0000	0.0000	0.0000	0.0000	0.0000	0.0000	0.0000	0.0000	0.0000	0.0000	0.0000	0.0000	0.0000	0.0000	0.0000	0.0000	0.0000	0.0000	0.0000	0.0000	0.0000	0.0000	0.0000	0.0000	0.0000	0.0000	0.0000	0.0000	0.0000	0.0000
GPALPP1	3.5719	3.0828	3.4142	3.3841	4.7645	4.4395	4.4109	4.8754	3.8399	2.4953	4.3886	4.5547	3.5264	6.3053	5.0343	6.3575	4.4475	2.6308	5.2660	3.1999	4.7191	3.7836	3.4910	2.9904	3.0069	5.0327	4.5584	5.5314	4.8776	2.5472	2.3278	2.9251	2.6324	3.6302	5.0715	5.6165	2.7288	8.1322	5.9596	6.3948	8.4193	1.9524	6.7823	1.9299	3.0365	3.2287	6.5540	5.0689	7.4111
CCDC130	12.8516	14.3208	9.8502	10.9816	14.7963	13.1204	11.9739	9.7310	14.3816	10.1718	15.2166	14.2623	13.2763	21.3892	24.2494	27.5368	34.6085	10.4685	22.7180	46.4520	14.5486	11.7704	16.9155	20.3612	19.3151	35.0693	21.9683	16.7935	15.7186	20.2655	11.3349	13.1697	15.0742	14.8908	19.9945	36.7648	28.5617	25.9381	28.6850	20.5508	27.0220	6.8777	11.2564	29.9429	21.1977	21.6031	14.7223	16.8310	14.6267
RNU6-391P	0.0000	0.0000	0.0000	0.0000	0.0000	0.0000	0.0000	0.0000	0.0000	0.0000	0.0000	0.0000	0.0000	0.0000	0.0000	0.0000	0.0000	0.0000	0.0000	0.0000	0.0000	0.0000	0.0000	0.0000	0.0000	0.0000	0.0000	0.0000	0.7172	0.0000	0.0000	0.0000	0.0000	0.0000	0.0000	0.0000	0.0000	0.0000	0.0000	0.0000	0.0000	0.0000	0.0000	0.0000	0.0000	0.0000	0.0000	0.0000	0.0000
AC087341.1	0.0000	0.0000	0.0000	0.0000	0.0000	0.0000	0.0000	0.0000	0.0000	0.0000	0.0000	0.0000	0.0000	0.0000	0.0000	0.0000	0.0000	0.0000	0.0000	0.0000	0.0000	0.0000	0.0000	0.0000	0.0000	0.0000	0.0000	0.0000	0.0000	0.0000	0.0000	0.0000	0.0000	0.0000	0.0000	0.0000	0.0000	0.0579	0.0000	0.0907	0.0000	0.0364	0.0000	0.0000	0.0000	0.0000	0.0000	0.0438	0.0000
Z82215.1	0.0000	0.1050	0.0580	0.0408	0.1730	0.0929	0.1734	0.0882	0.0420	0.0000	0.0466	0.2447	0.2269	0.4026	0.4801	0.1782	0.0792	0.0000	0.5162	0.1296	0.0510	0.2509	0.0437	0.0843	0.0582	0.2924	0.0000	0.0960	0.4471	0.2732	0.1178	0.2208	0.1018	0.6021	0.1722	0.1387	0.6347	0.1371	0.0000	0.2148	0.2217	0.0431	0.3113	0.5595	0.1753	0.1350	0.2360	0.0000	0.0652
RNU6-984P	0.0000	0.0000	0.0000	0.0000	0.0000	0.0000	0.0000	0.0000	0.0000	0.0000	0.0000	0.0000	0.0000	0.0000	0.0000	0.0000	0.0000	0.0000	0.0000	0.0000	0.0000	0.0000	0.0000	0.0000	0.0000	0.0000	0.0000	0.0000	0.0000	0.0000	0.0000	0.0000	0.0000	0.0000	0.0000	0.0000	0.0000	0.0000	0.0000	0.0000	0.0000	0.0000	0.0000	0.0000	0.0000	0.0000	0.0000	0.0000	0.0000
AC244197.1	0.0000	0.0000	0.0000	0.0000	0.0000	0.0000	0.0000	0.0000	0.0000	0.0000	0.0000	0.0000	0.0000	0.0000	0.0000	0.0000	0.0000	0.0000	0.0000	0.0000	0.0000	0.0000	0.0000	0.0000	0.0000	0.0000	0.0000	0.0000	0.0000	0.0000	0.0000	0.0000	0.0000	0.0000	0.0000	0.0000	0.0000	0.0000	0.0000	0.0000	0.0000	0.0000	0.0000	0.0535	0.0000	0.0000	0.0000	0.0000	0.0000
TRAJ7	0.0000	0.0000	0.0000	0.0000	0.0000	0.0000	2.2066	0.0000	0.0000	0.0000	0.0000	0.0000	0.0000	1.7077	0.0000	0.0000	0.0000	0.0000	0.0000	0.0000	0.0000	0.0000	0.0000	0.0000	0.0000	0.0000	0.0000	0.8145	0.0000	0.0000	0.0000	0.0000	0.0000	0.0000	0.0000	0.0000	0.0000	0.0000	0.0000	0.0000	0.0000	0.7307	0.0000	0.0000	0.0000	0.0000	1.6016	0.8804	0.0000
AP002383.4	0.0000	0.0000	0.0000	0.0000	0.0000	0.0000	0.0000	0.0000	0.0000	0.0000	0.0000	0.0000	0.0000	0.0000	0.0000	0.0000	0.0000	0.0000	0.0000	0.0000	0.0000	0.0000	0.0000	0.0000	0.0000	0.0000	0.0000	0.0000	0.1285	0.0000	0.0000	0.0000	0.0000	0.0000	0.0000	0.0000	0.0000	0.0000	0.1291	0.0000	0.0000	0.0000	0.0000	0.0000	0.0000	0.0582	0.0000	0.0000	0.0000
AC105343.2	0.0000	0.0000	0.0000	0.0000	0.0000	0.0000	0.0000	0.0000	0.0000	0.0000	0.0000	0.0000	0.0000	0.0000	0.0000	0.0000	0.0000	0.0000	0.0000	0.0000	0.0000	0.0000	0.0000	0.0000	0.0000	0.0000	0.0000	0.0000	0.0000	0.0000	0.0000	0.0000	0.0000	0.0000	0.0000	0.0000	0.0000	0.0000	0.0000	0.0000	0.0000	0.0000	0.0000	0.0000	0.0000	0.0493	0.0000	0.0000	0.0000
ANKRD37	3.7778	4.2919	8.5499	11.1347	12.1171	7.6374	4.9695	14.5630	17.5277	23.9983	7.3917	11.1332	3.4948	3.4882	4.9062	5.5013	5.1394	2.9846	2.9431	4.9506	5.3488	4.1617	3.9186	4.6844	15.1161	8.7052	6.0887	2.9647	4.9328	7.1847	5.5836	2.8447	9.9079	12.7611	4.7816	3.0819	3.6657	29.8152	1.6968	1.1450	3.1772	0.9759	2.6830	15.1851	4.3084	11.4880	10.8836	5.0030	8.6336
MGLL	73.1286	58.5125	40.9215	124.1862	44.6865	147.9403	77.1063	35.0063	108.4318	81.7422	73.2899	62.3576	11.3830	33.4006	37.2980	6.0354	10.9503	35.9991	30.8949	37.1496	23.5813	8.1252	39.3095	29.2295	31.4149	8.3898	50.1205	38.7060	30.3917	17.0534	19.0108	10.4776	63.7518	36.9813	21.3441	43.5280	22.6332	5.0206	4.0107	23.2781	6.0460	35.0281	2.6138	10.6470	10.0823	6.3021	27.7321	18.6225	22.0956
AC006463.1	0.0000	0.0000	0.2501	0.0000	0.0000	0.0000	0.0000	0.0000	0.0000	0.0000	0.0000	0.0000	0.0000	0.0000	0.0000	0.7687	0.0000	0.0000	0.0000	0.0000	0.0000	0.0000	0.0000	0.0000	0.0000	0.0000	0.0000	0.0000	0.0000	0.0000	0.0000	0.0000	0.0000	0.2598	0.0000	0.0000	0.3912	0.0000	0.0000	0.0000	0.0000	0.0000	0.0000	0.2194	0.0000	0.0000	0.0000	0.0000	0.0000
AC009570.1	0.5141	0.7054	0.6230	0.6033	0.2324	0.5618	0.4078	0.5927	0.3383	0.3811	0.2505	0.1315	2.7439	0.2029	0.8294	0.0000	0.6387	0.8735	0.1156	1.8279	0.1371	0.1124	0.4693	0.3400	1.0159	0.9430	1.3453	0.1935	0.7008	0.3670	0.2638	0.5191	0.3420	1.6181	0.3470	0.4660	0.1218	0.2763	0.3018	1.5871	1.1917	0.4051	0.0836	0.4784	0.4709	1.5420	0.1268	0.3486	0.3505
AL158070.1	0.0000	0.0000	0.1281	0.0000	0.0000	0.0000	0.0000	0.0000	0.0000	0.0000	0.0515	0.0000	0.0000	0.1668	0.0758	0.0000	0.0000	0.0000	0.0000	0.1432	0.0000	0.0000	0.0965	0.0000	0.0000	0.0646	0.0000	0.0530	0.0823	0.0000	0.0434	0.0000	0.0000	0.0665	0.0476	0.0000	0.1002	0.1515	0.1655	0.2373	0.0612	0.0476	0.0000	0.0000	0.0000	0.0746	0.0521	0.0573	0.0720
AL606490.1	0.0000	0.0000	0.0000	0.0000	0.0000	0.0000	0.0000	0.0000	0.0000	0.0000	0.0000	0.0000	0.0000	0.0659	0.0000	0.0000	0.0000	0.0000	0.0000	0.0000	0.0000	0.0000	0.0000	0.0000	0.0000	0.0000	0.0000	0.0000	0.0000	0.0000	0.0000	0.0000	0.0000	0.0000	0.0000	0.0000	0.0000	0.0000	0.0000	0.0000	0.0000	0.0000	0.0000	0.0000	0.0000	0.0000	0.0000	0.0000	0.0000
AC048338.1	0.0000	0.0000	0.0000	0.0000	0.0000	0.0000	0.0000	0.0000	0.0000	0.0000	0.0000	0.0000	0.0000	0.0000	0.0000	0.0000	0.0000	0.0000	0.0000	0.0000	0.0000	0.0000	0.0000	0.0000	0.0000	0.0000	0.0000	0.0000	0.0000	0.0000	0.0000	0.0000	0.0000	0.0000	0.0000	0.0000	0.0000	0.0000	0.0000	0.0000	0.0000	0.0000	0.0000	0.0000	0.0000	0.0000	0.0000	0.0000	0.0000
AC024559.2	0.0326	0.0000	0.0000	0.0000	0.0885	0.0356	0.0000	0.0000	0.0000	0.0000	0.0000	0.0000	0.0000	0.0000	0.0000	0.0000	0.0000	0.0000	0.0000	0.0000	0.0391	0.0642	0.0000	0.0000	0.0000	0.0000	0.0000	0.0000	0.0000	0.0419	0.0000	0.0000	0.0000	0.0000	0.0000	0.0000	0.0000	0.0000	0.0000	0.0000	0.0000	0.0000	0.0478	0.0780	0.0000	0.0518	0.0000	0.0398	0.0000
AC006055.1	0.0000	0.0000	0.0000	0.0000	0.0000	0.0000	0.0000	0.0000	0.0000	0.0000	0.0000	0.0000	0.0000	0.0000	0.0000	0.0000	0.0000	0.0000	0.0000	0.0000	0.0000	0.0000	0.0000	0.0000	0.0000	0.0000	0.0000	0.0000	0.0000	0.0000	0.0000	0.0000	0.0000	0.0000	0.0000	0.0000	0.0000	0.0000	0.0000	0.0000	0.0000	0.0000	0.0000	0.0000	0.0000	0.1644	0.1150	0.0000	0.0000
AC080112.1	0.0000	0.0000	0.0000	0.0000	0.0000	0.0000	0.0000	0.0000	0.0000	0.0000	0.0000	0.0000	0.0000	0.0000	0.0000	0.0000	0.0000	0.0000	0.0000	0.0000	0.0000	0.0000	0.0000	0.0000	0.0000	0.0000	0.0000	0.0000	0.0000	0.0000	0.0000	0.0000	0.0000	0.0000	0.0000	0.0000	0.0000	0.0000	0.0000	0.0000	0.0000	0.0000	0.0000	0.0000	0.0000	0.0000	0.0000	0.0000	0.0000
RPL12P39	0.0000	0.0000	0.0000	0.0000	0.0000	0.0000	0.0000	0.0000	0.0000	0.0000	0.0000	0.0000	0.0000	0.0000	0.0000	0.0000	0.0000	0.0000	0.0000	0.0000	0.0000	0.0000	0.0000	0.1702	0.0000	0.2361	0.1263	0.0000	0.0000	0.0000	0.0000	0.0000	0.0000	0.0000	0.0000	0.0000	0.0000	0.0000	0.0000	0.2167	0.0000	0.0000	0.0000	0.0000	0.0000	0.0000	0.0000	0.0000	0.0000
RN7SL380P	0.0000	0.0000	0.0000	0.0000	0.0000	0.0000	0.0000	0.0000	0.0000	0.0000	0.0000	0.0000	0.0000	0.1636	0.0000	0.0000	0.0000	0.0000	0.0000	0.0000	0.0000	0.0000	0.0000	0.0000	0.0000	0.0000	0.0000	0.0000	0.0000	0.0000	0.0000	0.0000	0.0000	0.0000	0.0000	0.0000	0.0000	0.0000	0.0000	0.0000	0.0000	0.1400	0.0000	0.1653	0.0000	0.0000	0.0000	0.0000	0.2119
SIGLEC27P	0.0000	0.0000	0.0000	0.0000	0.0000	0.0000	0.0000	0.0000	0.0000	0.0000	0.0000	0.0000	0.0000	0.0000	0.0000	0.0000	0.0000	0.0000	0.0000	0.0000	0.0000	0.0000	0.0000	0.0000	0.0000	0.0000	0.0000	0.0000	0.0000	0.0000	0.0000	0.0000	0.0000	0.0000	0.0000	0.0000	0.0000	0.0000	0.0000	0.0000	0.0000	0.0000	0.0000	0.0000	0.0000	0.0000	0.0000	0.0000	0.0000
AC005230.1	0.0000	0.0000	0.0000	0.0000	0.0000	0.0000	0.0000	0.0000	0.0000	0.0000	0.3274	0.0000	0.2656	0.0000	0.0000	0.0000	0.0000	0.0000	0.3022	0.0000	0.0000	0.0000	0.6134	0.0000	0.0000	0.0000	0.0000	0.0000	0.0000	0.0000	0.1379	0.1939	0.1788	0.2115	0.0000	0.2436	0.0000	0.0000	0.0000	0.0000	0.0000	0.0000	0.0000	0.0000	0.2052	0.2371	0.0000	0.0000	0.0000
RNU6-314P	0.0000	0.0000	0.0000	0.0000	0.0000	0.0000	0.0000	0.0000	0.0000	0.0000	0.0000	0.0000	0.0000	0.0000	0.0000	0.0000	0.0000	0.0000	0.0000	0.0000	0.0000	0.0000	0.0000	0.8118	0.5598	1.1259	0.0000	0.0000	0.0000	1.0517	0.7560	0.0000	0.0000	0.0000	0.0000	0.0000	0.0000	1.3195	0.0000	3.1007	0.0000	0.0000	0.0000	0.0000	0.0000	0.0000	0.4543	0.0000	0.0000
ME2	3.8335	3.4359	5.6097	2.6215	7.2794	2.9108	9.9995	8.2697	3.0338	2.7658	5.0149	5.3622	7.3129	8.2108	6.7590	14.1800	10.2772	8.5279	6.7767	3.4837	3.0419	7.5887	5.8314	6.8514	4.3652	2.9905	6.5763	8.9325	6.8174	6.0820	2.6658	7.5941	2.8661	16.3301	2.4342	7.8752	2.7517	7.8857	7.2756	14.3281	5.7386	2.4056	8.0674	17.9118	5.0762	2.5293	13.0353	7.9139	3.6461
AP003486.1	0.0000	0.0000	0.0000	0.0000	0.0000	0.0000	0.0000	0.0000	0.0000	0.0000	0.0000	0.0000	0.0000	0.0000	0.0000	0.0000	0.0000	0.0000	0.0000	0.0000	0.0000	0.0000	0.0000	0.0000	0.0000	0.0000	0.0000	0.0000	0.0000	0.0000	0.0000	0.0000	0.0000	0.0000	0.0000	0.0000	0.0000	0.0000	0.0000	0.0000	0.0000	0.0000	0.0000	0.0000	0.0000	0.0000	0.0000	0.0000	0.0000
ABLIM1	200.9753	195.5246	188.7783	281.3499	68.1585	255.9526	175.8353	178.5759	323.0758	239.5223	214.5448	215.8869	73.7637	62.3671	117.3495	67.0666	101.3632	98.5434	48.0276	76.6180	128.8971	19.8022	69.9148	50.9101	244.4502	59.6559	102.5509	85.6245	190.6146	149.5518	108.8993	51.7246	137.2468	35.0709	35.0598	92.1706	25.4852	61.0898	10.3744	57.6488	124.7633	127.0716	105.4893	189.8044	93.6941	57.8617	94.7696	78.9337	64.2780
RNA5SP38	0.0000	0.0000	0.0000	0.0000	0.0000	0.0000	0.0000	0.0000	0.0000	0.0000	0.0000	0.0000	0.0000	0.0000	0.0000	0.0000	0.0000	0.0000	0.0000	0.0000	0.4291	0.0000	0.0000	1.4190	0.0000	0.0000	0.5264	0.0000	0.0000	0.0000	0.0000	0.0000	0.0000	1.0130	0.3621	0.0000	0.0000	0.0000	0.0000	0.9033	0.0000	0.0000	0.0000	0.0000	0.0000	0.0000	0.0000	0.0000	0.0000
PTCSC2	1.8082	2.9925	0.7116	3.5077	0.8596	2.6278	1.1215	1.1606	2.3370	1.7767	2.9015	2.7467	3.7474	0.4193	0.6917	0.1562	1.9454	4.1330	2.0369	4.5163	1.4538	0.0000	2.4696	0.1109	7.0380	0.6411	1.9755	0.5052	1.7642	0.8623	0.0517	1.0164	0.9599	0.5280	0.3398	2.6764	2.4249	0.0902	2.6923	2.5425	7.3161	0.6421	0.8735	0.8028	2.3820	2.6048	0.2276	0.7053	0.1430
MTCYBP29	0.0000	0.0000	0.0000	0.0000	0.0000	0.0000	0.0000	0.0000	0.0000	0.0000	0.0000	0.0000	0.0000	0.0501	0.0000	0.0000	0.0000	0.0000	0.0856	0.0000	0.0000	0.0000	0.0000	0.0000	0.0000	0.0000	0.0000	0.0000	0.0000	0.0000	0.0000	0.0000	0.0000	0.0599	0.0000	0.0000	0.0000	0.0000	0.0000	0.0000	0.0000	0.0000	0.0000	0.0506	0.0000	0.0672	0.0000	0.0000	0.0000
AC007671.1	0.1025	0.0422	0.2796	0.0492	0.3477	0.0000	0.5751	0.0532	0.0000	0.1466	0.1124	0.3541	0.5929	0.1821	0.3309	0.6446	0.0956	0.2613	0.2075	0.4688	0.0615	0.0000	0.1053	0.3052	0.0701	0.2116	0.0000	0.6369	0.0899	0.0659	0.0947	0.7322	0.0000	0.5810	0.2077	0.1673	0.7654	0.2480	0.5419	0.1295	0.1337	0.0519	0.0000	0.0000	0.0705	0.0814	0.1708	0.2503	0.3146
C1QL1P1	0.0000	0.0000	0.0000	0.0000	0.0000	0.0000	0.0000	0.0000	0.0000	0.0000	0.0000	0.0000	0.0000	0.0000	0.0000	0.1349	0.0000	0.0000	0.0000	0.0000	0.0000	0.0000	0.0000	0.0000	0.0000	0.0000	0.0000	0.0000	0.0000	0.0000	0.0000	0.0000	0.0000	0.0912	0.0000	0.0000	0.0000	0.0000	0.0000	0.0000	0.0000	0.0000	0.0000	0.0000	0.0000	0.1022	0.0000	0.0000	0.0000
POLHP1	0.0000	0.0000	0.0000	0.0000	0.1228	0.0000	0.0000	0.0000	0.0000	0.0000	0.0000	0.0000	0.0000	0.2144	0.0000	0.0000	0.0000	0.0000	0.0000	0.0000	0.0000	0.0000	0.0930	0.0000	0.0000	0.0000	0.2665	0.0000	0.0000	0.0000	0.0000	0.0000	0.0000	0.2565	0.0917	0.1477	0.0000	0.0000	0.1595	0.0000	0.1181	0.0000	0.0000	0.2166	0.0000	0.0000	0.0000	0.0000	0.0000
AC020895.1	0.0000	0.0000	0.0000	0.0000	0.0000	0.0000	0.0000	0.0000	0.0000	0.0000	0.0000	0.0000	0.0000	0.1852	0.0000	0.0000	0.0000	0.0000	0.0000	0.0000	0.0000	0.0000	0.0000	0.0000	0.0000	0.0000	0.0000	0.0000	0.0000	0.0000	0.0000	0.0000	0.0000	0.0000	0.0000	0.0000	0.0000	0.0000	0.0000	0.0000	0.0000	0.0000	0.0000	0.0000	0.0000	0.0000	0.3474	0.0000	0.0000
MIR7706	0.0000	0.0000	0.0000	0.0000	0.0000	0.0000	0.0000	0.0000	0.0000	0.0000	0.0000	0.0000	0.0000	0.0000	0.0000	0.0000	0.0000	0.0000	0.0000	0.0000	0.0000	0.0000	0.0000	0.0000	0.0000	0.0000	0.0000	0.0000	0.0000	0.0000	0.0000	0.0000	0.0000	0.0000	0.0000	0.0000	0.0000	0.0000	0.0000	0.0000	0.0000	0.0000	0.0000	0.0000	0.0000	0.0000	0.0000	0.0000	0.0000
AC037487.4	0.0000	0.0561	0.0000	0.0000	0.0000	0.0744	0.0000	0.0000	0.0000	0.0000	0.0000	0.0000	0.0000	0.0000	0.0000	0.0000	0.0000	0.0000	0.0000	0.0000	0.0000	0.0000	0.0000	0.0000	0.0000	0.0000	0.0000	0.0000	0.0000	0.0000	0.0000	0.0000	0.0000	0.0000	0.0000	0.0000	0.0000	0.0000	0.0000	0.0000	0.0000	0.0000	0.0000	0.0000	0.0000	0.0000	0.0000	0.0000	0.0000
AC135983.3	0.0000	0.0857	0.0473	0.0000	0.0471	0.0000	0.1416	0.0000	0.0000	0.0000	0.0000	0.0799	0.0926	0.0000	0.2240	0.2182	0.0000	0.0885	0.0000	0.0529	0.0000	0.0000	0.0713	0.0000	0.0950	0.0955	0.0000	0.0000	0.0000	0.1338	0.0000	0.0000	0.0000	0.0000	0.0000	0.0000	0.0740	0.0000	0.0611	0.0877	0.0000	0.0000	0.0000	0.0000	0.0477	0.0000	0.0000	0.0424	0.0000
PYY3	0.0000	0.0000	0.0000	0.0000	0.0000	0.0000	0.0000	0.0000	0.0000	0.0000	0.0000	0.0000	0.0000	0.0000	0.0000	0.0000	0.0000	0.0000	0.0000	0.0000	0.0000	0.0000	0.0000	0.0000	0.0000	0.0000	0.0000	0.0000	0.0000	0.0000	0.0000	0.0000	0.0000	0.0000	0.0000	0.0000	0.0000	0.0000	0.0000	0.0000	0.0000	0.0000	0.0000	0.0000	0.0000	0.0000	0.0000	0.0000	0.0000
ZNF75D	2.4832	3.1920	2.6643	2.8979	5.4779	3.7678	4.7535	2.8673	4.0733	2.2897	3.5406	5.1369	3.9416	5.9969	8.6850	12.4143	6.5414	2.9025	9.9111	5.4625	2.1058	5.7420	4.6084	3.2844	4.1717	5.5053	5.1023	2.6213	5.1267	2.4712	5.3581	4.0966	2.5117	2.8471	2.6027	3.9500	1.9643	5.4286	3.6723	8.0170	7.4415	2.3580	6.9261	3.4025	4.0278	1.9172	7.5105	5.0516	3.1692
FP700111.2	0.0000	0.0000	0.0000	0.0000	0.0000	0.0000	0.0000	0.0000	0.0000	0.0000	0.0000	0.0000	0.0000	0.0000	0.0000	0.0000	0.0000	0.0000	0.0000	0.0000	0.0000	0.0000	0.0000	0.0000	0.0000	0.0000	0.0000	0.0000	0.0000	0.0000	0.0000	0.0000	0.0000	0.0000	0.0000	0.0000	0.0000	0.0363	0.0000	0.0000	0.0000	0.0000	0.0000	0.0000	0.0000	0.0000	0.0000	0.0000	0.0000
AP000942.4	0.0000	0.0000	0.0000	0.0000	0.0000	0.0000	0.0000	0.0000	0.0000	0.0000	0.0000	0.0000	0.3141	0.0000	0.5698	0.0000	0.0000	0.0000	0.0000	0.0000	0.0000	0.0000	0.0000	0.0000	0.0000	0.0000	0.0000	0.0000	0.0000	0.0000	0.0000	0.0000	0.0000	0.0000	0.0000	1.7287	0.0000	0.0000	0.0000	0.0000	0.0000	0.0000	0.0000	0.0000	0.0000	0.0000	0.0000	0.2155	0.0000
FP565260.2	0.0000	0.0000	0.0000	0.0000	0.0000	0.0000	0.0000	0.0000	0.0000	0.0000	0.0000	0.0000	0.0000	0.0000	0.0000	0.0000	0.0000	0.0000	0.0000	0.0000	0.0000	0.0000	0.0000	0.0000	0.0000	0.0000	0.0000	0.0000	0.0000	0.0000	0.0000	0.0000	0.0000	0.0000	0.0000	0.0000	0.0000	0.0000	0.0000	0.0000	0.0000	0.0000	0.0000	0.0000	0.0000	0.0000	0.0000	0.0000	0.0000
AL121890.1	0.0000	0.0000	0.0000	0.0000	0.0000	0.0000	0.0000	0.0000	0.0000	0.0000	0.0000	0.0000	0.0000	0.0000	0.0000	0.0000	0.0000	0.0000	0.0000	0.0000	0.0000	0.0000	0.0000	0.0000	0.0000	0.0000	0.0000	0.0000	0.0000	0.0000	0.0000	0.0000	0.0000	0.0000	0.0000	0.0000	0.0000	0.0000	0.0000	0.0000	0.0000	0.0000	0.0000	0.0000	0.0000	0.0000	0.0000	0.0000	0.0000
PGLYRP1	0.0601	0.0000	0.0820	0.1154	0.0815	0.0000	2.2066	0.0000	0.0000	0.0000	0.0659	0.0000	0.3208	0.2135	0.3879	0.3778	7.3932	0.1532	0.1216	0.0000	0.0721	0.1182	0.3087	0.1193	0.0822	0.3308	0.0000	0.0679	2.1070	0.1545	0.2221	0.0780	0.0000	0.0000	0.4869	0.1961	0.1282	7.0747	0.7411	0.0000	0.3135	0.1218	0.1760	1.1505	1.6518	0.2863	2.3356	0.2935	0.1844
AL513365.1	0.3977	0.1965	0.5422	0.3055	0.8630	0.1739	0.0811	0.4127	0.1570	0.1516	0.0872	0.3663	0.4245	0.4708	0.5133	0.5000	0.5930	0.4054	1.1267	0.3636	0.1909	0.1565	0.2451	0.4735	0.3264	0.9849	0.7025	0.2695	0.5577	0.5111	0.6613	0.2065	0.1905	0.2253	0.1611	0.3894	0.0000	0.7695	1.4011	0.4018	0.5186	0.2418	1.0483	0.4758	0.3279	0.1263	0.3532	0.2913	0.2440
ZNF725P	0.0000	0.0000	0.0000	0.0000	0.0000	0.0000	0.0000	0.0000	0.0000	0.0000	0.0000	0.0000	0.0000	0.0000	0.0421	0.0000	0.0000	0.0000	0.0000	0.0000	0.0000	0.0000	0.0000	0.0000	0.0000	0.0359	0.0000	0.0000	0.0000	0.0000	0.0241	0.0000	0.0000	0.0739	0.0000	0.0000	0.0000	0.2102	0.0459	0.0000	0.0000	0.0528	0.0000	0.0000	0.2150	0.0000	0.0000	0.0000	0.0000
KHK	2.3720	3.9056	2.4159	1.7817	1.2300	1.0521	2.4900	1.6650	2.6997	1.9017	2.3554	1.8151	3.0780	1.3544	5.4025	13.5362	7.2028	6.4006	2.4564	3.9334	4.8217	1.6469	6.3052	0.6921	9.0665	1.2477	9.1596	2.1270	4.5976	1.3447	1.1600	2.7173	1.7712	3.1421	1.6106	5.3954	3.6302	24.8587	14.1314	5.1455	5.3126	0.8623	9.1125	7.6617	4.3904	5.6500	1.4406	4.1555	0.7918
RNA5SP176	0.0000	0.0000	0.0000	0.0000	0.0000	0.0000	0.0000	0.0000	0.0000	0.0000	0.0000	0.0000	0.0000	0.0000	0.0000	0.0000	0.0000	0.0000	0.0000	0.0000	0.0000	0.0000	0.0000	0.0000	0.0000	0.0000	0.0000	0.0000	0.0000	0.0000	0.0000	0.0000	0.0000	0.0000	0.0000	0.0000	0.0000	0.0000	0.0000	0.0000	0.0000	0.0000	0.0000	0.0000	0.0000	0.0000	0.0000	0.0000	0.0000
AC124276.1	0.0000	0.0390	0.0645	0.0909	0.0642	0.0517	0.0000	0.1474	0.0935	0.0451	0.0000	0.1090	0.0421	0.0000	0.8401	0.0000	0.6175	0.4826	0.0000	0.2885	0.0568	0.0931	0.1458	0.1878	0.0000	0.1954	0.1394	0.5345	0.0830	0.1825	0.8308	0.0000	0.7370	0.2682	4.6974	0.0772	0.6057	0.4579	0.0000	0.1196	0.2469	0.0480	0.0693	0.1699	0.6504	0.3759	0.9985	0.1156	0.2178
ZNF69	0.3418	0.3439	0.4487	0.5226	2.6438	0.4703	1.5619	0.4335	0.3749	0.2051	0.6244	0.8597	2.0605	1.3935	1.3070	0.3978	4.5764	0.5484	1.8698	0.7137	0.4253	0.6972	0.7670	0.5023	0.6407	0.6095	0.1491	0.6003	0.4437	0.4066	0.2806	2.3336	0.1971	1.2550	0.5768	1.9827	0.5399	5.8777	0.3121	1.0551	0.2641	0.3334	0.4263	5.0426	1.5828	2.0101	1.3350	0.4944	0.3495
AC114811.2	0.0528	0.0310	0.1541	0.0651	0.1533	0.2306	0.2843	0.0860	0.0818	0.0575	0.0413	0.1301	0.0670	0.0892	0.3283	0.0158	0.0421	0.1729	0.0610	0.1837	0.0723	0.2372	0.1084	0.3289	0.1031	0.0518	0.1442	0.4085	0.2906	0.2227	0.3063	0.0587	0.1715	0.1494	0.3968	0.2828	0.1607	2.1507	0.0265	0.2665	0.1179	0.0763	0.0110	0.1082	0.0621	0.0479	0.3514	0.1472	0.2774
LRP3	4.1315	4.2926	8.5197	5.2581	8.8853	1.9834	18.3377	6.0796	5.3122	4.4537	6.7451	4.8386	17.5184	3.5055	9.7990	36.1948	12.9957	23.0462	14.4330	6.0772	6.6097	3.5235	10.8407	13.3139	4.7261	13.2511	18.6416	1.8876	11.9988	9.6565	5.6108	17.4248	2.8314	6.7084	34.1446	11.0270	2.5804	19.4190	1.5143	14.9394	13.0163	3.8790	28.7220	7.5138	9.4834	24.6497	6.3278	4.5084	1.1843
LINC00939	0.0813	0.0412	0.0853	0.1261	0.7975	0.0889	0.0319	0.0325	0.0371	0.0477	0.0480	0.5041	0.0223	0.0000	0.1211	0.0000	0.0000	0.0159	0.0000	0.0000	0.1351	0.0000	0.0321	0.0496	0.0599	0.0000	0.0645	0.2190	0.1206	0.0161	0.0173	0.1137	0.0300	0.0000	0.2217	0.1021	0.0000	0.0101	0.4738	0.1106	0.0489	0.0000	0.0458	0.0150	0.0688	0.0199	0.0278	0.0764	0.0288
AL138899.1	0.0213	0.0175	0.0871	0.0613	0.0000	0.0000	0.0434	0.0000	0.0210	0.0406	0.0233	0.0490	0.0000	0.1512	0.4121	0.6245	0.0793	0.0000	0.0431	0.0649	0.0255	0.0000	0.0219	0.0000	0.0000	0.0000	0.0000	0.0481	0.1119	0.0000	0.0000	0.1106	0.0255	0.0000	0.0216	0.0347	0.0000	0.0343	0.1500	0.3226	0.0000	0.0216	0.0935	0.0764	0.0000	0.1014	0.1182	0.0000	0.0000
AC026798.1	0.0000	0.0000	0.1204	0.0000	0.1197	0.0000	0.0900	0.0000	0.0000	0.0842	0.0000	0.0000	0.0785	0.0000	0.0000	0.0000	0.1645	0.0000	0.1787	0.1345	0.0000	0.0000	0.0000	0.0000	0.0000	0.0000	0.0000	0.0000	0.0000	0.0000	0.0000	0.0000	0.0000	0.0000	0.0000	0.1441	0.0000	0.1424	0.0000	0.0000	0.0000	0.0000	0.0000	0.0000	0.0000	0.1402	0.0000	0.1078	0.0000
ENO1-AS1	0.2800	0.3073	0.0000	0.6272	0.8860	0.4079	0.0952	0.0000	0.0921	0.1779	0.5115	0.2149	0.1660	0.1105	0.4517	0.0000	0.1739	0.7135	0.0000	0.4266	0.0000	0.0000	0.2875	0.3703	0.2553	0.2568	0.2747	0.4215	0.9814	0.2399	0.2586	0.1212	0.1118	0.2644	0.5670	0.0000	0.7961	1.8056	0.3288	0.7072	1.3386	0.4727	0.2733	0.1116	0.3847	1.6302	0.3108	0.4556	0.7157
MIR3684	0.0000	0.0000	0.0000	0.0000	0.0000	0.0000	0.0000	0.0000	0.0000	0.0000	0.0000	0.6620	0.0000	0.0000	0.0000	0.0000	0.0000	0.0000	0.0000	0.0000	0.0000	0.0000	0.0000	0.0000	0.0000	0.0000	0.0000	0.0000	1.0079	0.0000	0.0000	2.9865	0.0000	0.0000	0.0000	0.0000	0.0000	0.0000	1.0129	0.0000	0.0000	0.0000	0.0000	0.6880	0.0000	0.9132	0.0000	0.0000	0.0000
IFNAR2	0.4888	0.2202	0.2138	0.2125	0.7505	0.3326	0.3104	0.3924	0.1457	0.2022	0.1820	0.2654	1.1896	0.6660	0.7291	0.6378	1.3923	0.4936	0.4106	0.7871	0.6529	0.5080	0.7294	0.9882	0.2776	0.8248	0.2987	0.6978	0.4688	0.4978	1.1928	0.8741	0.2761	0.8622	0.5977	0.5418	0.2360	0.8328	0.4386	0.5358	1.0704	0.2149	0.5132	0.7172	0.5957	0.8641	1.0240	0.8218	0.3395
C2CD4D-AS1	9.0833	9.9705	7.4532	3.7143	4.4485	11.9481	7.0327	5.2363	6.8911	4.4088	11.7083	9.8756	22.1444	5.1771	8.9552	4.4056	33.5418	4.2868	4.0845	3.3321	2.8256	0.8272	3.0232	2.5029	40.9585	1.2727	17.7022	4.1786	5.6015	2.9180	1.4762	2.7298	5.5396	2.6206	1.7032	10.2918	10.5821	44.2062	34.0718	1.4870	1.8643	2.6413	3.4483	3.0184	33.2823	1.3355	3.1747	26.8958	14.1898
AC096536.3	0.0512	0.0000	0.0000	0.0000	0.0000	0.0000	0.0000	0.0000	0.0000	0.0000	0.0000	0.0590	0.0911	0.0000	0.0000	0.0000	0.0954	0.0000	0.3109	0.0780	0.0614	0.0000	0.0000	0.0000	0.0701	0.0705	0.0000	0.0578	0.0898	0.0658	0.0946	0.0000	0.0000	0.0725	0.0000	0.0836	0.1092	0.0000	0.0000	0.0000	0.0668	0.0519	0.0000	0.2451	0.0000	0.5692	0.0000	0.0000	0.0000
AC137770.1	0.0000	0.0000	0.0000	0.2313	0.0000	0.0000	0.0819	0.0833	0.2378	0.0000	0.0000	0.0000	0.0714	0.0951	0.0000	0.0000	0.1496	0.0000	0.0000	0.0000	0.0000	0.0000	0.0825	0.0000	0.0000	0.0000	0.0000	0.0000	0.2815	0.1032	0.0000	0.0000	0.0000	0.2274	0.0000	0.0000	0.0000	0.0000	0.5657	0.0000	0.0000	0.0813	0.3527	0.0000	0.0000	0.0000	0.0000	0.1960	0.1232
C2CD4D	0.3875	0.5783	0.5284	0.4883	1.3797	0.5558	0.4940	0.9802	0.3108	0.3001	0.8496	0.4461	2.2838	0.7168	1.4849	1.3195	3.4306	0.4321	0.7352	1.1442	1.1334	0.2382	0.6965	0.8169	1.1266	0.9663	0.6417	0.9026	0.8915	2.1165	0.4027	1.7924	0.8412	1.4065	0.5641	1.3832	0.3099	4.7253	2.6024	0.2447	3.5373	0.4417	0.6739	0.9562	2.1633	0.9616	0.3765	2.3651	1.1517
AC011452.1	0.0000	0.0000	0.0000	0.0000	0.0000	0.0000	0.0000	0.0000	0.0000	0.0000	0.0000	0.0000	0.0000	0.0000	0.0000	0.0000	0.0000	0.0000	0.0000	0.0000	0.0000	0.0000	0.0000	0.0000	0.0000	0.0000	0.0000	0.0000	0.0000	0.0000	0.0000	0.0000	0.0000	0.0000	0.0000	0.0000	0.0000	0.0000	0.0000	0.0000	0.0000	0.0000	0.0000	0.0000	0.0000	0.0000	0.0000	0.0000	0.0000
IL12RB2	1.2486	2.5178	2.9455	2.3570	1.4745	4.8139	1.8669	2.8896	2.4859	1.3304	1.1149	2.2691	7.4562	23.4740	5.5451	3.2481	1.3203	1.5195	14.6482	32.9209	5.7148	80.9579	5.4462	21.4316	21.4653	9.9490	5.8333	9.3066	2.8522	2.9655	8.8124	39.4598	8.7279	17.0480	16.3716	0.8355	7.1952	0.5542	5.2385	0.9745	9.0823	0.9949	5.8444	1.0909	1.5036	1.7042	3.5822	52.6288	27.4563
SS18L2	7.3294	7.3487	6.4757	6.1063	12.0135	6.1451	5.8039	10.7070	7.7608	4.7352	8.4081	7.0548	7.0417	11.4229	9.2262	7.4927	11.8277	5.0088	9.5560	14.7041	12.2334	16.8348	12.2653	9.3964	9.5035	13.4817	10.1050	6.1493	8.1095	17.0302	8.1827	7.9740	8.0745	14.4982	12.2310	18.9065	11.9338	30.5002	16.2754	17.8233	10.9807	5.0054	14.1102	9.7968	14.5719	14.5863	8.3037	8.8461	6.4478
TMPO-AS1	1.5086	1.9621	1.2790	1.9838	0.9972	1.4685	0.7498	1.1313	1.4517	1.0512	2.0705	1.2842	8.3671	2.5061	2.5360	3.6390	2.6460	1.8415	3.2578	3.1873	2.0535	2.3442	2.4216	0.5282	2.6706	1.7091	4.4595	2.3905	2.5996	2.7205	1.4755	5.8263	1.8066	3.4114	1.6302	3.5576	3.3793	2.9024	8.8646	4.8991	5.0747	1.0916	3.5456	1.7289	2.4561	1.7111	3.7296	2.2746	2.5666
AC010649.1	0.0000	0.0000	0.0000	0.0000	0.0000	0.0000	0.0000	0.0000	0.0000	0.0000	0.0000	0.0000	0.0000	0.0000	0.0000	0.0000	0.0000	0.0000	0.1622	0.0000	0.0000	0.0000	0.0000	0.0000	0.0000	0.0000	0.0000	0.0000	0.0000	0.0000	0.0000	0.0000	0.0000	0.0000	0.0000	0.0000	0.0000	0.0000	0.0000	0.0000	0.0000	0.0000	0.0000	0.0000	0.0000	0.1273	0.0000	0.0000	0.0000
PAPSS2	7.7859	3.4409	7.8583	4.7632	15.2242	5.2281	25.4769	5.8079	3.9202	6.7155	7.5063	4.4515	31.4021	16.3729	32.8571	25.1806	126.2770	23.2688	32.8388	6.8294	5.1275	16.4237	9.1416	5.6040	2.4667	8.8615	6.1979	5.3668	15.0162	22.7692	14.9912	5.4263	3.1954	21.9513	17.0974	8.7410	3.1563	4.7390	46.7409	54.9172	14.3925	7.1485	16.6055	2.7182	5.7287	2.8799	26.9036	4.8216	3.4851
AL162724.2	0.1382	0.0000	0.0000	0.2653	0.7496	0.0000	0.2818	0.1434	0.0000	0.1317	0.0000	1.1134	0.4916	0.8178	0.4458	0.2895	2.5750	0.3521	1.6776	1.8949	0.3316	1.0872	0.4257	0.8224	1.1341	0.1901	0.8135	0.4681	1.4530	0.5327	0.5105	0.5382	1.1583	0.3914	0.5596	0.9018	1.1786	1.1139	0.4867	2.0940	1.8016	0.2800	1.2140	0.3306	0.5696	2.6329	0.6136	0.6746	0.2119
AC087490.1	0.0000	0.0000	0.0000	0.0000	0.2226	0.0000	0.0000	0.0000	0.0000	0.0521	0.0000	0.0630	0.0000	0.1943	0.0000	0.0000	0.0000	0.0000	0.1107	0.0834	0.0000	0.0000	0.0000	0.1085	0.0000	0.0753	0.0000	0.0000	0.0000	0.0000	0.1516	0.0000	0.0000	0.1549	0.0554	0.0000	0.0000	0.0000	0.0963	0.0000	0.2140	0.0000	0.1602	0.0000	0.0000	0.0000	0.0000	0.0000	0.0839
RNU6-440P	0.0000	0.0000	0.0000	0.0000	0.0000	0.0000	0.0000	0.0000	0.0000	0.0000	0.0000	0.0000	0.0000	0.4798	0.0000	0.0000	0.0000	0.0000	0.0000	0.0000	0.0000	0.0000	0.0000	0.0000	0.0000	0.0000	0.0000	0.0000	0.0000	0.0000	0.0000	0.0000	0.0000	0.0000	0.0000	0.0000	0.0000	0.0000	0.0000	0.0000	0.0000	0.0000	0.0000	0.0000	0.0000	0.0000	0.0000	0.0000	0.0000
AL390754.1	0.0000	0.0000	0.0000	0.0000	0.0000	0.0000	0.0000	0.0000	0.0000	0.0000	0.0000	0.0000	0.0000	0.0000	0.0000	0.0000	0.0000	0.0000	0.0000	0.0000	0.0000	0.0000	0.0000	0.0000	0.0000	0.0000	0.0000	0.0000	0.0000	0.0000	0.0000	0.0000	0.0000	0.1036	0.0000	0.0000	0.0000	0.0000	0.0000	0.0000	0.0000	0.0000	0.0000	0.0000	0.0000	0.0000	0.0000	0.0000	0.0000
KLRC4	0.0458	0.0000	0.1872	0.0000	0.0000	0.1500	0.0000	0.0000	0.0452	0.0000	0.0000	0.0000	0.1221	0.1083	0.3691	0.0959	0.0853	0.0000	0.0000	0.0697	0.0549	0.0900	0.0000	0.0000	0.0000	0.0630	0.0000	0.0517	0.0802	0.0000	0.0000	0.0000	0.0000	0.0000	0.0000	0.0000	0.0000	0.0000	0.0000	0.0000	0.1790	0.0000	0.0000	0.0000	0.0000	0.0727	0.0000	0.1117	0.0000
LINC01094	0.5996	0.5924	0.4701	0.3814	0.2745	0.9010	0.7567	0.3500	0.8065	0.7501	0.4026	0.9232	4.3069	3.2295	3.7847	0.9109	1.1873	3.1899	4.5499	4.5798	0.8184	2.2706	1.2008	0.3569	0.5434	3.8666	0.7060	2.1666	1.9310	2.0322	1.3086	1.8878	0.8976	1.4755	0.6527	1.3574	2.3016	0.2296	1.3069	7.8564	0.1466	4.4647	1.1304	0.6545	1.5345	0.9045	6.0576	1.3539	2.6440
AL021155.3	0.0000	0.0000	0.0000	0.0000	0.0000	0.0000	0.0000	0.0000	0.0000	0.0000	0.0000	0.0000	0.0000	0.0000	0.0000	0.0000	0.0000	0.0000	0.0000	0.0000	0.0000	0.0000	0.0000	0.0000	0.0000	0.0000	0.0000	0.0000	0.0000	0.0000	0.0000	0.0000	0.0000	0.0000	0.0000	0.0000	0.0000	0.0000	0.0000	0.0000	0.0000	0.0000	0.0000	0.0000	0.0000	0.0000	0.0000	0.0000	0.0000
RPL18AP17	0.0000	0.0000	0.0000	0.0000	0.0000	0.0000	0.0000	0.0000	0.0000	0.0000	0.0000	0.0000	0.0000	0.0000	0.0000	0.0000	0.0000	0.0000	0.0000	0.0000	0.0000	0.0000	0.0000	0.0000	0.0000	0.0000	0.0000	0.0000	0.0000	0.0000	0.0000	0.0000	0.0000	0.0000	0.0000	0.0000	0.0000	0.0000	0.0000	0.0000	0.0000	0.0000	0.0000	0.0000	0.0000	0.0000	0.0000	0.0000	0.0000
MIR494	0.0000	0.0000	0.0000	0.0000	0.0000	0.0000	0.0000	0.0000	0.0000	0.0000	0.0000	0.0000	0.0000	0.0000	0.0000	0.0000	0.0000	0.0000	0.0000	0.0000	0.0000	0.0000	0.0000	0.0000	0.0000	0.0000	0.0000	0.0000	0.0000	0.0000	0.0000	0.0000	0.0000	0.0000	0.0000	0.0000	0.0000	0.0000	0.0000	0.0000	0.0000	0.0000	0.0000	0.0000	0.0000	0.0000	0.0000	0.0000	0.0000
LINC01180	0.0000	0.0000	0.0573	0.0000	0.0000	0.0000	0.0000	0.0000	0.0207	0.0000	0.0000	0.0000	0.0374	0.0746	0.0000	0.1761	0.0000	0.0000	0.0000	0.0000	0.0000	0.0413	0.0000	0.0000	0.0000	0.0578	0.0000	0.0000	0.0368	0.0000	0.0000	0.0000	0.0000	0.0298	0.0000	0.0000	0.0000	0.0000	0.1110	0.0000	0.0000	0.0000	0.0000	0.1257	0.0000	0.0334	0.0233	0.0000	0.0000
AC245452.1	2.3884	0.0000	0.0000	0.0000	0.1472	0.0000	0.2214	0.0000	0.0000	0.0000	0.0000	0.0000	0.0966	0.1285	0.1751	0.0000	35.0012	0.0000	1.5378	0.3309	0.1303	0.0000	0.2230	0.0000	0.0000	0.1494	0.1598	0.0000	0.1903	0.2790	0.0000	0.0000	0.0000	0.0000	0.2199	0.1771	0.0000	0.0000	1.5298	0.5484	0.2831	0.1100	0.0000	0.3896	0.4475	2.7583	0.2411	0.1325	0.0000
AC026116.1	0.0000	0.0000	0.0000	0.0000	0.0000	0.0000	0.0000	0.0000	0.0000	0.0000	0.0000	0.0000	1.5174	0.0000	1.3036	0.0000	0.0000	0.0000	0.0000	3.0098	0.0000	0.0000	0.0000	0.0000	0.7369	0.0000	0.1321	0.0000	0.0000	0.0000	0.0000	0.0000	0.0000	0.0000	0.0000	2.0508	0.0000	0.1448	0.0000	0.0000	0.0000	0.0000	0.0000	0.0000	0.0000	0.0000	0.0000	0.0000	0.0000
AL034428.1	0.0501	0.0000	0.0000	0.1202	0.0340	0.0274	0.0511	0.1039	0.0494	0.0000	0.0274	0.0576	0.0445	0.0593	0.2423	0.0525	0.0467	0.1914	0.1013	0.0000	0.1502	0.0492	0.0514	0.0000	0.1370	0.0689	0.1105	0.1413	0.1316	0.0643	0.0694	0.0325	0.0899	0.0355	0.0507	0.0408	0.0000	0.0807	0.1764	0.1265	0.0653	0.1014	0.0367	0.0299	0.0000	0.0795	0.0000	0.0917	0.0000
PPIAP17	0.0000	0.0000	0.0000	0.0000	0.0000	0.0000	0.0000	0.0000	0.0000	0.0000	0.0000	0.0000	0.0000	0.0000	0.0000	0.0000	0.0000	0.0000	0.0000	0.0000	0.0000	0.0000	0.0000	0.0000	0.0000	0.0000	0.0000	0.0000	0.0000	0.0000	0.0000	0.0000	0.0000	0.0000	0.0000	0.0000	0.0000	0.0000	0.0000	0.0000	0.0000	0.0000	0.0000	0.0000	0.0000	0.0000	0.0000	0.0000	0.0000
EMILIN2	4.7037	1.5923	4.5383	4.0232	4.2201	1.9842	52.5538	2.7647	2.3704	5.0098	0.9374	4.5590	10.8491	13.3633	26.3845	14.5147	47.2373	10.0927	21.8315	17.6329	5.0518	12.6437	9.4791	4.8422	4.8416	8.1361	15.2699	6.9455	13.4902	15.9012	9.6685	8.4640	3.1828	9.9509	8.8262	14.2648	5.8923	25.2863	14.3914	52.0425	8.5007	5.1650	6.0785	25.9709	7.8823	6.7693	48.0643	11.7474	6.5889
HMGB1P30	0.0000	0.0000	0.0000	0.0000	0.0000	0.0000	0.0000	0.0000	0.0000	0.0000	0.0000	0.0000	0.0000	0.0000	0.0000	0.0000	0.0000	0.0000	0.0000	0.0000	0.0000	0.0000	0.0000	0.0000	0.0000	0.0000	0.0000	0.0000	0.0000	0.0000	0.0000	0.0000	0.0000	0.0000	0.0000	0.0000	0.0000	0.0000	0.1237	0.0000	0.0000	0.0000	0.0000	0.0000	0.0000	0.0000	0.0000	0.0857	0.0000
AC019077.1	0.0000	0.5295	0.1461	0.0000	0.2908	0.0000	0.0000	0.1112	0.1058	0.0000	0.0000	0.3702	0.2861	0.2538	0.3459	0.2246	0.0000	0.2732	0.0000	1.1434	0.1286	0.0000	0.2202	0.2127	0.7332	0.0000	0.3156	0.6052	0.0000	0.4132	0.0990	0.0000	0.3851	0.6073	0.3256	0.8745	0.0000	0.8642	0.0000	0.0000	0.4193	0.0000	0.4709	0.1282	0.2946	0.1702	0.4760	1.0467	0.6577
CSH1	0.0000	0.0000	0.0000	0.0000	0.0000	0.0000	0.0000	0.0000	0.0000	0.0000	0.0000	0.0000	0.0000	0.0000	0.0000	0.0000	0.0000	0.0000	0.0000	0.0000	0.0000	0.0000	0.0000	0.0000	0.0000	0.0000	0.0000	0.0000	0.0000	0.0000	0.0000	0.0000	0.0000	0.0000	0.0000	0.0000	0.0000	0.0000	0.0452	0.0000	0.0000	0.0000	0.0000	0.0000	0.0000	0.0000	0.0000	0.0313	0.0000
MPC2	19.6813	23.0160	30.2200	16.3399	54.4565	14.0152	35.2373	33.3791	17.4221	13.4384	20.5304	20.7253	50.8990	28.5115	17.7498	26.0274	32.1386	32.7256	25.4296	53.5153	19.2211	26.9750	22.8804	28.7735	24.2090	20.1959	40.4848	30.5119	27.3414	38.1228	19.9840	36.4221	17.8511	36.8087	14.5055	19.2144	21.1922	43.4108	35.3763	37.2023	58.6250	11.5545	41.9066	20.1482	23.9398	28.8193	22.9784	16.5992	14.6729
BECN1P2	0.0000	0.0000	0.0000	0.0000	0.0000	0.0000	0.0000	0.0000	0.0000	0.0000	0.0000	0.0000	0.0000	0.0000	0.0000	0.0000	0.0000	0.0000	0.0000	0.0000	0.0000	0.0000	0.0000	0.0000	0.0000	0.0000	0.0000	0.0000	0.0000	0.0000	0.0000	0.0000	0.0000	0.0000	0.0000	0.0000	0.0000	0.0000	0.0000	0.0000	0.0000	0.0000	0.0000	0.0000	0.0000	0.0000	0.0000	0.0000	0.0000
PARP6	6.9796	7.3819	6.9661	6.3269	8.7111	7.9922	10.1936	6.9537	8.2746	4.6259	6.3756	10.3735	6.1689	12.9139	17.2405	33.3656	17.0215	8.9646	22.4691	23.3150	8.4548	15.0223	14.1648	14.7309	19.5983	31.4475	12.8210	6.0020	11.3257	2.5391	15.1316	9.9504	13.3977	21.3079	14.3038	7.1015	9.2702	28.5011	13.9210	21.6642	20.0669	4.3530	9.5439	15.5209	13.2001	15.3876	19.9280	36.6582	20.0191
ARHGEF35	11.7770	13.7106	13.9214	20.2800	12.8529	15.0088	5.6221	0.0677	16.3115	16.0442	16.0383	10.3464	5.9053	7.4533	28.3943	13.2267	3.6174	15.8796	0.0000	11.5577	23.6231	24.9324	7.4715	12.9771	18.1633	1.9298	31.1393	7.2385	23.2712	13.1004	6.9162	10.8427	7.4620	11.8977	8.7538	15.8351	7.4789	5.3124	5.8898	9.3524	0.6168	7.5518	26.0588	7.7469	14.8149	9.8168	0.9779	32.0344	17.4129
AC073651.1	0.0000	0.0000	0.0000	0.0000	0.2482	0.0000	0.0000	0.0000	0.0000	0.0000	0.0000	0.0000	0.0000	0.0000	0.0000	0.0000	0.0000	0.0000	0.0000	0.0000	0.0000	0.0000	0.0000	0.0000	0.0000	0.1259	0.5388	0.0000	0.0000	0.0000	0.0000	0.0000	0.0000	0.0000	0.0000	0.0000	0.0000	0.0000	0.1612	0.0000	0.0000	0.0000	0.0000	0.0000	0.0000	0.0000	0.0000	0.0000	0.0000
KRT8P19	0.0292	0.0241	0.0000	0.0000	0.0397	0.0000	0.0000	0.0304	0.0000	0.1115	0.0000	0.1010	0.0000	0.0692	0.0000	0.0613	0.0000	0.0745	0.0592	0.0000	0.1404	0.0000	0.0601	0.0000	0.0400	0.1207	0.0000	0.0330	0.0000	0.0000	0.0000	0.0000	0.1051	0.0000	0.0296	0.0000	0.0000	0.0000	0.0000	0.0000	0.0381	0.0296	0.0000	0.0350	0.0000	0.1393	0.0974	0.2142	0.0000
RNU6-708P	0.0000	0.3274	0.0000	0.0000	0.0000	0.0000	0.4056	0.0000	0.7852	0.0000	0.0000	0.0000	0.0000	0.0000	0.0000	0.0000	0.0000	0.0000	0.0000	0.0000	0.0000	0.0000	0.0000	0.0000	0.0000	0.0000	0.0000	0.0000	0.0000	0.0000	0.0000	0.0000	0.0000	0.0000	0.0000	0.6489	0.0000	0.0000	0.0000	0.0000	0.0000	0.4029	0.0000	0.0000	0.0000	0.0000	0.4416	0.0000	0.0000
AC068931.1	0.0000	0.0000	0.0000	0.0000	0.0000	0.0000	0.0000	0.0000	0.0000	0.0000	0.0000	0.0000	0.0000	0.0000	0.0000	0.0000	0.0000	0.0000	0.0000	0.0000	0.0000	0.0000	0.0000	0.0000	0.0000	0.0000	0.0000	0.0000	0.0000	0.0000	0.0000	0.0000	0.0000	0.0000	0.0257	0.0000	0.0000	0.0000	0.0000	0.0000	0.0000	0.0000	0.0000	0.0000	0.0000	0.0403	0.0000	0.0000	0.0000
SRGAP2B	0.3120	0.3489	0.3611	0.4012	0.5269	0.3731	0.9064	0.4092	1.0110	0.2468	0.3871	0.8470	2.0210	1.1567	1.3484	1.8870	0.8556	1.2901	1.9295	0.8521	0.7769	2.4780	0.7617	0.6306	2.1741	0.5587	1.2822	0.4121	0.6293	1.1194	0.4839	1.3297	0.6344	0.8420	1.4662	0.9220	0.7532	0.7972	0.8501	1.2191	1.0975	0.5784	0.9309	0.3310	0.4934	0.1309	1.8755	0.8621	1.3994
CXCL13	3.0631	9.0343	32.5986	3.9116	15.8105	8.1572	0.2426	0.2469	0.5284	0.7370	0.6194	2.2938	33.8340	271.6710	128.2459	35.3936	58.9692	5.8358	444.7155	256.4451	0.5352	63.4172	95.3843	33.0412	3.4173	71.5560	1.0943	17.5963	156.3690	43.7184	12.8843	17.3359	16.3471	88.8735	3.5533	77.5867	20.8654	10.9802	57.3054	43.7928	11.0128	5.9051	125.2864	27.2164	57.0041	4.6280	10.3011	123.0535	45.4769
PPIAP43	0.3378	0.4171	0.0000	0.0811	0.2290	0.0000	0.2583	0.0876	0.2501	0.0805	0.0926	0.0000	0.2253	0.0000	0.1362	0.0000	0.3147	0.8608	1.7086	0.1287	0.1013	0.0000	0.2602	0.1675	0.0000	0.9293	0.7457	0.0000	0.0000	0.3255	0.2340	0.3289	0.3034	0.4784	0.6840	0.8266	0.1801	0.2723	0.8924	1.2797	0.1101	0.0855	0.2473	0.5051	0.3481	0.4022	0.1875	0.5153	1.0361
MAFTRR	0.1961	0.2781	0.1188	0.1255	0.0591	0.0953	0.1778	0.0113	0.0430	0.0415	0.4897	0.0627	0.3489	0.2579	0.4043	0.0228	0.1015	0.8330	0.1323	1.2618	0.2745	0.0429	0.0448	0.0648	0.7899	0.1049	0.0802	0.3691	0.6684	0.0560	0.0604	0.1273	0.0391	0.0772	0.3751	0.6755	0.4415	0.1230	0.0576	0.0550	0.0710	0.2208	0.4786	0.0652	0.2246	0.7612	0.1451	0.2793	0.0334
AC040970.1	0.3542	0.5170	0.3293	0.1546	2.3366	1.1965	1.0016	0.7017	0.3497	0.2455	0.6177	0.3522	1.5469	2.0585	0.8572	2.5978	0.4201	2.4621	1.4662	1.2759	0.3864	1.3304	1.5544	1.8848	0.8370	0.6645	0.5451	2.5636	2.0884	3.1243	1.1007	0.3136	0.7713	7.0696	3.6032	1.3661	0.3777	0.5192	1.1912	2.8469	0.8398	0.1142	2.0749	0.1734	1.0177	1.4318	5.1662	1.6705	6.8163
AL133215.2	0.1742	0.8248	0.1782	0.2509	0.5317	0.4284	0.2221	0.4520	0.6450	0.0830	0.4297	0.4513	2.1698	1.2375	0.7027	1.1865	2.4353	3.4413	1.3221	1.5930	0.7317	1.1140	1.1631	0.4321	2.4431	1.6779	2.8210	0.5902	2.4430	3.1905	0.6438	0.9048	0.9911	1.3572	0.7057	2.2032	1.9507	6.4611	1.4577	2.2004	2.1015	0.3089	1.4032	1.7196	1.4963	4.0810	1.1606	1.2760	0.7349
AC087645.1	0.0000	0.0000	0.0000	0.0000	0.0000	0.1598	0.0000	0.0000	0.1444	0.0000	0.0000	0.3367	0.0000	0.0000	0.0000	0.0000	0.0000	0.0000	0.0000	0.0000	0.0000	0.0000	0.0000	0.0000	0.2001	0.6036	0.0000	0.0000	0.0000	0.0000	0.0000	0.0000	0.0000	0.2071	0.0000	0.0000	0.0000	0.0000	0.2576	0.0000	0.3814	0.0000	0.0000	0.1750	0.0000	0.0000	0.0000	0.0000	0.0000
RNU6-695P	0.0000	0.0000	0.0000	0.0000	0.0000	0.0000	0.0000	0.0000	0.0000	0.0000	0.0000	0.0000	0.0000	0.0000	0.0000	0.0000	0.0000	0.0000	0.0000	0.0000	0.0000	0.0000	0.8405	0.0000	0.0000	0.5629	0.6023	0.0000	0.7172	0.0000	0.0000	1.0625	0.0000	1.1591	1.6574	0.0000	0.0000	0.0000	0.0000	0.0000	0.0000	0.0000	0.5992	0.0000	0.0000	0.0000	0.0000	0.0000	0.0000
SLC25A26	7.2019	8.4923	9.3626	7.0680	9.1360	5.9623	9.9034	8.4922	6.9946	5.7895	7.1767	7.5705	6.0697	7.9484	7.4877	9.5876	4.3925	6.2848	7.3161	7.8261	6.3807	7.1267	5.5660	6.9999	6.5680	7.8862	9.7759	5.6597	5.0490	5.6369	4.3075	8.1224	6.2028	7.5317	8.4637	9.0562	5.4143	13.1364	9.6741	8.2318	7.5980	7.4876	12.7190	6.9535	7.1470	12.0254	5.3546	6.8459	5.3223
PRB3	0.2763	0.3792	0.3349	0.2948	2967.9806	380.8379	0.0000	336.3575	29.0679	223.5848	10053.1658	168.7452	0.1639	0.3998	768.0555	0.5790	0.2861	2.8953	0.4349	0.8422	0.8105	0.1812	52.6936	0.6701	0.3360	0.4224	1.5818	10.7480	0.5382	2.1701	0.5105	0.9169	0.2942	2.5223	0.6218	1.7534	19.6440	0.2970	0.0541	1.5511	2.7225	0.0933	5.0357	0.9918	2.7423	0.2438	0.5795	1232.6355	3.6263
OR4C11	0.0000	0.0000	0.0000	0.0000	0.0000	0.0000	0.0000	0.0000	0.0000	0.0000	0.0000	0.0000	0.0000	0.0000	0.0000	0.0000	0.0000	0.0000	0.0000	0.0000	0.0000	0.0000	0.0000	0.0000	0.0000	0.0000	0.0000	0.0000	0.0000	0.0000	0.0000	0.0000	0.0000	0.0000	0.0000	0.0000	0.0000	0.0000	0.0274	0.0000	0.0000	0.0000	0.0000	0.0000	0.0000	0.0000	0.0000	0.0000	0.0000
RAB36	2.3729	5.2293	2.7548	2.8850	40.1780	2.0835	3.3813	4.3869	2.1583	2.1135	3.3053	2.7555	34.9331	2.9071	8.9603	7.5556	13.4210	15.6068	8.0516	8.2264	4.9732	2.6092	13.0044	2.8165	5.5707	1.4398	4.0722	11.4431	10.0795	8.7482	1.0338	8.4484	5.6958	7.8369	4.1969	11.3443	8.3750	18.4108	30.8264	17.3525	7.6879	3.1597	4.6734	6.9046	3.7873	6.8779	6.1200	2.8710	4.1958
COPS8	17.8839	15.5778	23.5774	14.1403	26.8911	20.0439	35.0724	25.3909	16.6696	12.3789	16.9703	18.5956	18.1172	36.8823	20.0667	36.0218	30.3693	40.8814	50.8326	36.2316	41.3412	81.8955	36.6920	37.8036	20.2176	26.2273	48.6757	47.6862	28.1690	51.3770	21.6730	24.7116	35.3984	38.3037	49.2346	34.9085	36.4019	57.1104	17.6235	38.3843	35.6622	16.9936	30.5099	31.1115	37.4543	27.6874	46.1953	26.8851	48.3656
SNED1	2.1383	0.3780	1.5039	2.8191	2.4822	0.8047	11.3551	0.7801	1.9557	2.1291	0.4526	2.2523	0.5810	1.5282	5.1696	2.0530	1.2977	5.2531	5.8856	0.7888	0.4954	0.7880	2.3511	0.8130	0.5943	1.8566	0.6485	0.7132	1.9441	1.2274	0.9222	0.8440	0.5830	2.9063	0.2558	0.6887	0.4994	2.0666	0.6892	2.1090	0.7915	3.6739	0.6091	0.3244	0.6859	0.2446	6.8448	0.5566	0.3686
SCLY	0.1164	0.1438	0.1637	0.0664	0.1431	0.1073	0.1484	0.1699	0.1149	0.0520	0.0877	0.1215	0.1877	0.4091	0.2641	0.2515	0.7187	0.1205	0.3018	0.2328	0.1048	0.4079	0.3101	0.3609	0.3434	0.3353	0.4605	0.3081	0.3698	0.5329	0.2285	0.3731	0.2091	0.3246	0.4457	0.2493	0.3258	0.5396	0.3588	0.2849	0.4696	0.1585	0.2184	0.3786	0.4599	0.3697	0.2141	0.3686	0.1339
CYP1D1P	0.0000	0.0000	0.0000	0.0000	0.0000	0.0000	0.0000	0.0308	0.0000	0.0000	0.0000	0.0000	0.0000	0.0000	0.0000	0.0000	0.0000	0.0000	0.0000	0.0000	0.0000	0.0000	0.0000	0.0000	0.0000	0.0000	0.0000	0.0000	0.0000	0.0000	0.0000	0.0000	0.0000	0.0000	0.0000	0.0000	0.0000	0.0000	0.0000	0.0000	0.0000	0.0000	0.0000	0.0000	0.0000	0.0472	0.0000	0.0000	0.0000
GALNT16	0.9394	0.1528	0.7644	0.7272	0.8711	0.2069	14.2397	0.3467	0.4765	0.7927	0.4518	0.8848	2.6520	0.6373	1.5274	0.4901	0.1937	0.1230	0.5184	0.1132	0.0624	0.1461	0.6406	0.0516	0.0559	0.3269	0.0984	0.1174	0.9956	0.0525	0.1166	0.2507	0.1156	1.5408	0.3346	0.1090	0.0713	0.2814	0.3270	0.0375	0.4502	2.1026	0.0381	0.0844	0.1684	0.1474	0.1896	0.3761	0.0285
AC073172.1	0.0000	0.0000	0.0000	0.0000	0.0000	0.0000	0.0484	0.0000	0.0000	0.0000	0.0000	0.0000	0.0000	0.0562	0.0000	0.0000	0.1768	0.4836	0.0000	0.0000	0.0000	0.0000	0.0000	0.0000	0.0000	0.0000	0.0000	0.0000	0.0832	0.0000	0.0000	0.0000	0.0000	0.4032	0.0480	0.0000	0.2024	0.0765	0.0000	0.0000	0.0619	0.0481	0.0000	0.0000	0.0000	0.0000	0.3687	0.0000	0.0000
SSNA1	135.1636	149.1547	111.9253	123.0264	115.3341	109.2291	77.1128	105.5676	109.1197	120.7133	130.9353	96.5156	169.6679	123.4027	147.1722	120.4929	136.6558	209.1236	312.0003	285.8840	157.2907	200.4215	149.7970	84.1434	67.9687	233.8830	161.0404	156.5246	116.4083	127.3674	54.2980	153.4750	161.2131	185.0461	168.5001	240.5894	227.5083	226.8970	169.0719	169.3218	207.3551	93.0428	124.1538	185.5850	287.8779	333.0382	120.7808	182.5582	153.4759
AC079880.2	0.0000	0.0289	0.0000	0.0337	0.0000	0.0767	0.0358	0.0364	0.0000	0.0000	0.0000	0.0000	0.0000	0.1661	0.0000	0.0000	0.0654	0.1788	0.0000	0.0535	0.0842	0.0690	0.0000	0.0000	0.1440	0.1931	0.0516	0.0000	0.2460	0.0902	0.1945	0.0000	0.0420	0.0497	0.1066	0.0572	0.0000	0.0000	0.2472	0.2658	0.0915	0.0000	0.1027	0.0839	0.0482	0.0557	0.1558	0.0856	0.1076
RN7SL393P	0.0000	0.0000	0.0000	0.0000	0.0000	0.0000	0.0000	0.0000	0.0000	0.0000	0.0000	0.0000	0.0000	0.0000	0.0000	0.9037	0.0000	0.0000	0.5819	0.0000	0.0000	0.0000	0.1477	0.8557	0.0000	0.0000	0.0000	0.1623	0.2520	0.0000	0.5312	0.0000	0.0000	0.0000	0.0000	0.0000	0.0000	0.0000	0.0000	0.3631	0.0000	0.0000	1.2632	0.0000	0.0000	0.0000	0.0000	0.1755	0.0000
HNRNPA1P20	0.0000	0.0367	0.0608	0.0428	0.0000	0.0000	0.0000	0.0462	0.0440	0.0000	0.0000	0.0000	0.0793	0.0528	0.0000	0.0000	0.0000	0.0000	0.0000	0.0000	0.0000	0.0000	0.0000	0.0000	0.0610	0.1839	0.1312	0.0503	0.0000	0.0000	0.0000	0.0579	0.0000	0.0000	0.1805	0.0000	0.0000	0.2874	0.1570	0.2251	0.0000	0.0000	0.0000	0.0000	0.0000	0.0000	0.0495	0.1088	0.0000
RPL27P7	0.0000	0.0848	0.1405	0.0989	0.0000	0.0000	0.0000	0.0000	0.0000	0.0982	0.2259	0.0000	0.0000	0.0000	0.0000	0.0000	0.0000	0.0000	0.0000	0.0000	0.0000	0.0000	0.1058	0.0000	0.0000	0.2835	0.7583	0.0000	0.5418	0.0000	0.1904	0.0000	0.0000	0.0000	0.0000	0.1681	0.2197	0.0000	0.0000	0.2603	0.0000	0.0000	0.0000	0.0000	0.0000	0.3273	0.1144	0.0000	0.0000
Z99916.2	0.1730	0.1424	0.0000	0.0000	0.2346	0.0000	0.1764	0.3590	0.1708	0.0000	0.0000	0.0000	0.3078	0.2048	1.6746	0.3625	1.2896	0.0000	0.3501	0.0000	0.0000	0.0000	0.1777	0.0000	0.2367	0.2380	0.7639	0.0000	0.0000	1.1115	0.7990	0.0000	0.6215	0.0000	0.3503	0.0000	0.7378	0.8368	0.0000	0.0000	0.0000	0.1753	0.5066	1.2417	0.4754	0.8241	0.5762	0.6335	0.5307
MIR6719	0.0000	0.0000	0.0000	0.0000	0.0000	0.0000	0.4988	0.5076	0.0000	0.0000	0.0000	0.0000	0.4351	0.0000	0.0000	0.0000	0.9116	0.0000	0.0000	0.0000	0.0000	0.0000	0.0000	0.9705	0.0000	0.0000	0.7200	0.5523	0.0000	1.2572	0.0000	0.0000	0.0000	0.6928	0.0000	0.7981	3.1295	0.7887	0.0000	0.0000	1.2756	0.0000	0.0000	1.1704	0.0000	0.0000	0.0000	1.1941	0.0000
AL138752.2	0.0000	0.0000	0.0000	0.0158	0.0446	0.0000	0.0000	0.0000	0.0000	0.0000	0.0000	0.0000	0.0000	0.0000	0.0000	0.0000	0.0000	0.0000	0.0332	0.0000	0.0000	0.0000	0.0000	0.0000	0.0000	0.0000	0.0000	0.0000	0.0000	0.1055	0.0152	0.0000	0.0197	0.0000	0.0000	0.0000	0.0000	0.0265	0.0000	0.0000	0.0000	0.0166	0.0000	0.0196	0.0000	0.0000	0.0000	0.0000	0.0000
LSM4	58.6812	72.5198	52.6668	49.2974	58.3821	48.7816	46.0513	54.1305	48.8385	46.0480	60.9971	38.5280	102.4373	85.0831	105.4931	121.3962	149.3042	102.5414	78.0180	138.6258	95.0220	100.3383	89.2153	48.5462	116.9005	112.3032	105.1569	120.1602	67.0014	143.5871	95.8554	124.6961	94.4294	595.6606	89.4069	240.8505	210.6305	174.6660	100.8959	97.0841	145.9710	61.1206	101.4142	94.0096	92.4239	186.1052	82.1732	101.8905	84.5746
AC117498.2	0.0000	0.0000	0.0000	0.1599	0.0000	0.0910	0.3397	0.0000	0.0000	0.0000	0.0000	0.0000	0.0000	0.0000	0.1344	0.3490	0.0000	0.2122	0.0000	0.0000	0.0000	0.0000	0.0000	0.0000	0.0000	0.0000	0.3677	0.0000	0.0000	0.0000	0.0769	0.0000	0.0000	0.0000	0.3373	0.1359	0.0000	0.0000	0.1467	0.2104	0.0000	0.0000	0.0000	0.0996	0.0000	0.0000	0.1849	0.0000	0.0000
FAM207A	21.5216	18.9441	18.8153	14.6503	22.8392	11.3939	11.8411	19.5563	14.8237	14.4572	16.6269	15.6770	35.1511	21.7702	19.5672	40.6357	51.5510	24.6348	26.5110	50.4885	45.4094	30.1982	19.4493	28.0435	24.9914	37.5529	42.3259	37.6194	11.6144	21.7963	30.7478	48.4235	23.8441	47.9178	24.8394	32.6841	57.5647	55.7738	31.5894	10.0581	20.4523	15.1203	28.1760	42.9832	34.0827	45.8565	26.4917	34.5055	17.5305
RNU6-439P	0.0000	0.0000	0.0000	0.0000	0.0000	0.0000	0.0000	0.0000	0.0000	0.0000	0.0000	0.0000	0.0000	0.0000	0.0000	0.0000	0.0000	0.0000	0.0000	0.0000	0.0000	0.0000	0.0000	0.0000	0.0000	0.0000	0.0000	0.0000	0.0000	0.0000	0.0000	0.0000	0.0000	0.0000	0.0000	0.0000	0.0000	0.0000	0.0000	0.0000	0.0000	0.0000	0.0000	0.0000	0.0000	0.0000	0.0000	0.0000	0.0000
WNT2B	2.2252	1.9876	1.0222	1.7995	1.5532	2.3527	2.3042	1.0778	2.0269	2.3831	1.5080	1.9044	11.8882	0.9242	13.7658	0.4108	4.4160	5.5831	1.4267	1.7189	5.8433	0.6224	30.2773	1.6649	8.4120	1.5708	3.6245	0.5864	4.0266	2.3953	2.8943	7.7782	1.0667	4.3157	1.0865	8.4227	7.3490	4.5469	0.7209	3.4487	8.4981	2.0591	2.8001	14.6758	2.4762	5.6087	1.4127	4.7351	0.8704
RTL6	11.1359	12.5297	17.8270	10.5329	27.0209	9.3029	25.4663	32.3597	16.1173	7.9341	23.5266	21.7424	40.2021	18.3883	44.6099	45.5637	32.6223	33.7433	30.9880	22.5333	27.9483	30.8360	35.5845	13.6487	28.3830	7.9732	29.1520	26.1508	27.0191	45.5937	15.1982	53.8134	10.2794	13.3250	34.6786	26.4850	20.7670	37.6943	26.5030	56.6516	15.4420	17.9246	23.7813	24.4079	16.9415	4.6016	22.8864	13.9661	20.2481
AL049536.1	0.0000	0.0000	0.0000	0.0000	0.0000	0.0000	0.0416	0.0000	0.0000	0.0000	0.0000	0.0469	0.0000	0.0965	0.0000	0.0000	0.0000	0.0000	0.0825	0.0621	0.0000	0.6415	0.0000	0.1617	0.0000	0.0000	0.0000	0.5063	0.0000	0.0000	0.1130	0.0529	0.0976	0.1155	0.4540	0.0000	0.1739	0.0000	0.0000	0.0000	0.0532	0.0413	0.0597	0.0000	0.0000	0.0000	0.4526	0.1990	0.0000
AC015818.8	0.0000	0.0000	0.0000	0.0000	0.0000	0.0000	0.0000	0.0000	0.0000	0.0000	0.0000	0.0000	0.0000	0.0000	0.0000	0.0000	0.0000	0.0000	0.0000	0.0000	0.0000	0.0000	0.0000	0.0000	0.0000	0.0000	0.0000	0.0000	0.0000	0.0000	0.0000	0.0000	0.0000	0.0000	0.0000	0.0000	0.0000	0.0000	0.0000	0.0000	0.0000	0.0000	0.0000	0.0000	0.0000	0.0000	0.0000	0.0000	0.0000
AP001324.1	71.7814	78.7636	88.9941	17.3055	29.7984	36.2489	47.5298	14.1664	24.5325	20.6365	91.3099	48.9905	36.9062	78.9117	48.8686	81.3475	84.8747	19.0272	34.1006	40.7939	32.5061	176.6673	50.1692	23.9118	39.6863	73.8059	84.6172	73.1047	17.7590	57.7015	54.4854	39.3265	33.7208	49.8506	107.1356	36.5448	20.4711	45.3991	60.4924	83.2452	57.2987	93.3573	62.3166	68.3914	12.4571	14.0576	29.8397	42.5705	66.0912
HMGB1P49	0.1496	0.0000	0.2039	0.0000	0.1014	0.0000	0.0763	0.0000	0.1477	0.0713	0.0000	0.0000	0.0000	0.0885	0.0000	0.0000	0.1394	0.0000	0.1513	0.2279	0.0000	0.2943	0.3073	0.0000	0.1023	0.2058	0.0000	0.5067	0.0000	0.0000	0.1382	0.0000	0.1791	0.1059	0.1515	0.3661	0.0000	0.3618	0.0000	0.1889	0.0975	0.0000	0.0000	0.0000	0.1028	0.0000	0.2491	0.0000	0.1147
BMPR1AP1	0.0799	0.0219	0.3994	0.2301	0.1806	0.1164	0.1358	0.1382	0.1840	0.0761	0.1168	0.6745	0.3080	0.2522	0.2148	0.0000	0.0993	0.2036	0.5389	0.2029	0.3834	0.3143	0.1094	0.3170	0.5829	0.0366	0.5488	0.1804	0.0934	0.2053	0.1968	0.0000	0.0957	0.1132	0.5933	0.0000	0.1136	0.2576	0.3753	0.6727	0.5556	0.0809	0.2340	0.0319	0.1464	0.0000	0.3844	0.3251	0.0817
Z93930.2	0.5501	0.9533	0.8289	1.1118	3.6514	0.8226	1.1513	1.3218	1.0288	0.9933	1.6819	1.3331	1.5451	1.0281	1.5880	1.4558	5.1794	1.3280	1.0545	4.1026	0.9726	0.6834	1.8731	1.3210	1.2277	3.0269	1.4488	1.0461	1.8266	2.2693	2.4604	2.4055	0.9014	1.3941	0.7622	3.9677	2.2226	3.7341	1.1218	2.7056	4.6054	0.4986	3.6457	2.2858	1.6309	4.7810	2.8283	1.8021	0.9325
AC090897.1	8.8387	2.6950	4.0168	8.8001	0.0000	15.3827	5.0073	0.3397	21.0053	16.8486	2.8707	1.1306	85.3193	0.0000	0.0000	0.0000	0.0000	0.0000	0.0000	0.9977	0.3928	0.0000	4.7068	0.0000	48.3643	0.0000	0.0000	0.0000	0.0000	0.0000	0.0000	17.0003	18.0336	0.0000	0.0000	0.0000	0.0000	0.0000	0.0000	0.0000	0.0000	0.0000	0.0000	15.2732	0.0000	0.5198	0.3634	0.0000	0.0000
RNU6-179P	0.0000	0.0000	0.0000	0.0000	0.0000	0.0000	0.0000	0.0000	0.0000	0.0000	0.0000	0.0000	0.3538	0.0000	0.0000	0.0000	0.0000	0.0000	0.0000	0.0000	0.0000	0.0000	0.0000	0.0000	0.0000	0.0000	0.0000	0.0000	0.0000	0.0000	0.0000	0.0000	0.0000	0.0000	0.0000	0.0000	0.0000	0.0000	0.0000	0.0000	0.0000	0.0000	0.0000	0.0000	0.0000	0.0000	0.0000	0.0000	0.0000
RN7SL864P	0.0000	0.0000	0.0000	0.0000	0.0000	0.0000	0.0000	0.0000	0.0000	0.0000	0.0000	0.0000	0.0000	0.0000	0.0000	0.3129	0.0000	0.0000	0.0000	0.0000	0.0000	0.0000	0.0000	0.0000	0.0000	0.0000	0.0000	0.0000	0.0000	0.0000	0.1379	0.0000	0.0000	0.0000	0.0000	0.2436	0.0000	0.0000	0.2630	0.0000	0.0000	0.0000	0.0000	0.3573	0.0000	0.0000	0.0000	0.1823	0.0000
AL121992.3	0.0000	0.1013	0.0000	0.0000	0.0000	0.1344	0.0000	0.0000	0.0000	0.0000	0.0000	0.0000	0.1094	0.1456	0.0000	0.0000	0.0000	0.0000	0.2489	0.0000	0.1476	0.0000	0.0000	0.0000	0.0000	0.1692	0.0000	0.1389	0.2156	0.0000	0.0000	0.0000	0.0000	0.3484	0.0000	0.0000	0.0000	0.1983	0.0000	0.0000	0.1604	0.1246	0.0000	0.0000	0.0000	0.0000	0.0000	0.0000	0.0000
TEX12	0.0369	0.1217	0.1511	0.1064	0.1503	0.1615	0.1130	0.0000	0.0365	0.0000	0.0000	0.0425	0.0000	0.2187	0.0000	0.1548	0.2754	0.0000	0.0748	0.0563	0.0443	0.0000	0.1897	0.0733	0.0000	0.0508	0.0000	0.0834	0.0647	0.0000	0.1365	0.0000	0.1327	0.0000	0.0000	0.1808	0.0000	0.6552	0.0651	0.0933	0.0000	0.0000	0.0000	0.0884	0.1523	0.0587	0.0410	0.0451	0.0000
AC010307.3	0.0000	0.0000	0.0000	0.0125	0.0000	0.0142	0.0132	0.0000	0.0000	0.0000	0.0000	0.0000	0.0000	0.0000	0.0209	0.0000	0.0242	0.0000	0.0525	0.0000	0.0156	0.0000	0.0267	0.0000	0.0000	0.0179	0.0000	0.0000	0.0682	0.0667	0.0000	0.0000	0.0000	0.0000	0.0000	0.0000	0.0000	0.0209	0.0457	0.0656	0.0000	0.0131	0.0000	0.0155	0.0000	0.0412	0.0288	0.0158	0.0199
MIR3615	0.0000	0.0000	0.0000	0.0000	0.0000	0.0000	0.0000	0.0000	0.0000	0.0000	0.0000	0.0000	0.0000	0.0000	0.0000	0.0000	0.0000	0.0000	0.0000	0.0000	0.0000	0.0000	0.0000	0.0000	0.0000	0.0000	0.0000	0.0000	0.0000	0.0000	0.0000	0.0000	0.0000	0.0000	0.0000	0.0000	0.0000	0.0000	0.0000	0.0000	0.0000	0.0000	0.0000	0.0000	0.0000	0.0000	0.0000	0.0000	0.0000
AC007842.1	0.1252	0.1546	0.1707	0.3807	0.4246	0.2965	0.6385	0.2599	0.1854	0.0398	0.1601	0.2883	0.7426	0.2224	0.9765	1.0058	0.6612	0.3723	0.5490	1.1449	0.3256	0.2874	0.2144	0.6211	0.3712	0.1436	1.1981	0.2357	0.7682	1.1533	0.5591	0.2981	0.2250	1.0051	0.3804	0.8513	0.0445	0.6057	0.5514	0.8435	0.7076	0.1269	1.8337	0.2247	0.7170	0.0994	0.6720	0.4840	0.6402
AC078865.1	0.0000	0.0000	0.0000	0.0000	0.0000	0.3310	0.0000	0.0000	0.0000	0.0000	0.0000	0.0000	0.0674	0.0000	0.1222	0.1587	0.0000	0.0000	0.0000	0.0000	0.0000	0.0000	0.0000	0.0000	0.3108	0.1042	0.0000	0.0855	0.0000	0.0000	0.0700	0.0983	0.0000	0.0000	0.0767	0.0000	0.1615	0.0000	0.0000	0.0000	0.0000	0.1534	0.0000	0.0000	0.2081	0.1202	0.0000	0.0000	0.3484
HTR2A	0.1134	0.0187	0.1340	0.1234	0.0615	0.0165	1.5190	0.0157	0.0597	0.1081	0.0249	0.0435	0.1143	0.1253	0.3172	0.2377	0.2959	0.1927	0.3978	0.0807	0.0272	0.3868	0.3184	0.0300	0.1655	0.1352	0.0223	0.0171	0.1590	0.4567	0.0908	0.0589	0.0543	0.4712	0.1378	0.0493	0.3225	0.1707	0.1465	0.4393	0.0197	0.5439	0.0775	0.0090	0.1766	0.0000	0.3442	0.0277	0.0000
CSF2RA	0.0000	0.0000	0.0000	0.0000	0.0000	0.0000	0.0000	0.0000	0.0000	0.0000	0.0000	0.0000	0.0000	0.0000	0.0000	0.0000	0.0000	0.0000	0.0000	0.0000	0.0000	0.0000	0.0000	0.0000	0.0000	0.0000	0.0000	0.0000	0.0000	0.0000	0.0000	0.0000	0.0000	0.0000	0.0000	0.0000	0.0000	0.0000	0.0000	0.0000	0.0000	0.0000	0.0000	0.0000	0.0000	0.0000	0.0000	0.0000	0.0000
LINC01561	0.0000	0.0000	0.0000	0.0376	0.0530	0.0000	0.0199	0.0000	0.0193	0.0186	0.0429	0.0225	1.6701	0.6714	0.0631	0.1229	0.4009	0.8473	3.4430	0.2384	0.0939	0.4232	0.2812	0.5044	0.1605	0.4843	0.1151	0.0000	0.2399	1.7843	0.7407	0.1016	0.0703	0.9972	0.1584	0.8616	0.2920	0.0000	0.3100	2.6675	0.0000	0.0000	0.2864	0.0468	0.1612	0.1242	0.1737	0.0000	0.0300
H2BP6	0.0000	0.0000	0.0000	0.0000	0.0000	0.0000	0.0000	0.0000	0.0000	0.1189	0.0000	0.0000	0.1110	0.2955	0.0000	0.0000	0.2326	0.0000	0.5051	0.0000	0.0000	0.0000	0.1282	0.0000	0.0000	0.0000	0.5511	0.0000	0.0000	0.0000	0.2306	0.0000	0.1495	0.0000	0.0000	0.0000	0.0000	0.0000	0.2198	0.0000	0.0000	0.0000	0.3655	0.0000	0.0000	0.0000	0.0000	0.1523	0.0000
TTF1	10.3910	10.7885	11.2071	11.1580	14.7029	13.3370	12.5533	12.8152	11.2115	8.0492	10.3744	13.7600	19.5456	19.7592	22.2734	14.6998	15.5658	19.1272	33.9905	20.2914	25.7140	23.2795	16.0823	8.8503	36.2697	15.8247	18.8988	14.8422	11.9248	19.1869	8.1192	21.5333	20.5760	13.5171	14.5293	27.4285	18.9132	20.5097	19.9111	23.6381	24.9579	5.9138	13.4325	11.9874	22.1169	12.9271	24.5122	22.3447	25.2160
LINC01256	0.0000	0.0000	0.0000	0.0000	0.0000	0.0000	0.0000	0.0000	0.0000	0.0000	0.0000	0.0000	0.0000	0.0000	0.0000	0.0000	0.0000	0.0000	0.0000	0.0000	0.0000	0.0000	0.0000	0.0000	0.0000	0.0000	0.0000	0.0000	0.0000	0.0000	0.0557	0.0000	0.0000	0.0000	0.0000	0.0000	0.0000	0.0000	0.0000	0.0000	0.0000	0.0000	0.0000	0.0000	0.0000	0.0957	0.0000	0.0000	0.0000
AC025280.3	0.0000	0.0000	0.0872	0.0000	0.0434	0.0000	0.0978	0.0000	0.0000	0.0000	0.0000	0.0736	0.0000	0.2271	0.0000	0.0670	0.0596	0.0000	0.1941	0.0000	1.3811	0.0629	0.0657	0.0000	0.0000	0.0000	0.0000	0.0000	0.0000	0.0822	0.1477	0.0000	0.0000	0.1811	0.0000	0.0000	0.0000	0.0000	0.0000	0.0000	0.0000	0.0972	0.0000	0.0383	0.1318	0.0000	0.0710	0.0781	0.0490
AC069277.1	0.0801	0.0220	0.0000	0.3076	0.1720	0.0584	0.0136	0.1524	0.0395	0.0445	0.1537	0.0692	0.1544	0.0395	0.1292	1.0491	0.1742	0.2892	0.3107	0.7426	0.4165	0.0657	0.3634	0.1722	0.4749	0.5602	0.2948	0.0678	0.1872	0.2831	0.4132	0.8147	0.0000	0.2364	0.1217	0.5990	0.1424	1.0225	0.0235	0.1180	0.8008	0.1961	1.2219	0.0160	0.4403	0.5300	0.0815	0.1467	0.2867
RPL23AP43	0.1807	0.1488	0.7391	0.2602	0.3676	0.0000	0.4607	0.3750	0.0892	0.0861	0.3962	0.4161	0.6430	0.6417	0.1458	0.0000	0.8419	0.0000	1.0970	0.0000	0.1084	0.0000	0.4640	0.3585	0.4944	0.7458	1.7289	0.1020	0.1584	0.2322	0.0835	0.4692	0.3246	0.3839	0.4575	0.2948	0.1927	1.3111	1.7506	1.3693	0.1178	0.4577	0.6615	1.2971	0.6208	0.2870	0.6019	0.2206	0.1386
MED4	32.3038	25.2146	23.0962	20.9020	29.5044	26.4670	22.5362	32.3438	25.2874	16.7570	25.7378	27.6730	24.4084	30.4209	20.8887	23.2735	23.3028	16.7917	30.5225	27.7919	37.9915	26.3436	27.6244	23.7648	21.1287	41.6602	19.2753	27.1440	26.9266	29.8768	19.7017	23.8283	22.8454	31.0911	28.1178	43.0551	28.5230	61.4086	39.0129	35.8581	68.7099	14.1490	37.0772	22.1334	27.3637	41.7470	25.2831	35.1975	27.4198
TMC7	0.2566	0.5468	0.4425	0.3261	0.6040	0.9898	1.0545	2.3184	0.1639	0.2950	0.6040	0.5996	0.7453	0.6791	0.5723	1.2020	5.6127	2.5777	4.7349	1.5298	3.1246	2.1382	3.6822	2.7854	3.5624	3.5410	1.6998	3.5201	2.8576	4.4230	4.8460	3.7141	1.8892	3.1324	3.6763	2.4262	1.3039	1.3509	0.7046	2.1925	1.8110	0.9253	1.2269	6.0410	4.3872	1.6421	4.8352	2.4507	4.6310
FAM3B	69.6052	73.5394	36.6342	72.5039	49.5595	93.7892	15.4179	90.1531	77.4473	63.3003	112.5881	80.7807	19.3626	0.3290	14.8685	6.1496	17.9834	0.3117	0.1125	9.1817	5.9360	0.1312	3.7906	5.1391	13.3374	0.0612	27.9485	0.5147	7.5796	1.3143	0.7600	2.6269	21.5547	2.7870	0.1126	28.7499	1.5885	41.7459	68.6136	0.3089	63.6230	0.9235	0.3744	65.8196	3.6356	5.6668	1.2959	9.6750	1.7563
GTDC1	1.6167	1.6056	1.8723	1.5521	3.0892	2.2330	3.5699	2.9623	1.5307	1.2230	1.8380	2.1171	1.7027	5.5991	4.1353	4.3256	1.6856	4.3728	3.8187	4.7667	1.7776	4.1557	2.3640	6.4627	4.1272	1.9099	6.6389	5.5512	3.4497	3.8615	3.1090	4.2018	1.8641	7.9247	5.4861	2.7260	4.2808	5.6686	3.1016	6.8235	3.4559	2.6394	5.0823	0.9814	1.7259	1.0116	4.3770	2.4354	4.2864
TSPAN2	1.1222	1.5706	2.5330	1.6760	5.2085	1.1037	8.8116	1.7208	1.0955	0.7844	1.8315	3.3302	0.8984	3.4539	2.8967	2.6388	0.9760	5.5928	8.3768	0.7030	5.8050	3.7775	3.7137	4.0818	2.1322	1.8355	0.7525	6.3922	3.1033	1.0896	4.5382	0.6637	2.3593	26.9317	14.4313	3.4992	9.2803	1.6686	2.5037	6.3934	1.4308	1.6043	1.7711	0.6862	1.0280	0.5940	9.7593	3.0895	2.2567
AC096570.1	0.0000	0.0000	0.0000	0.0000	0.0000	0.0000	0.0000	0.0000	0.0000	0.0000	0.0000	0.0000	0.0000	0.0000	0.0000	0.0125	0.0000	0.0000	0.0000	0.0000	0.0000	0.0000	0.0062	0.0000	0.0000	0.0082	0.0000	0.0000	0.0000	0.0000	0.0000	0.0000	0.0000	0.0000	0.0000	0.0000	0.0000	0.0000	0.0000	0.0000	0.0000	0.0000	0.0000	0.0072	0.0000	0.0095	0.0066	0.0000	0.0000
AL109809.1	0.0272	0.0224	0.0000	0.0000	0.0738	0.0595	0.0555	0.0847	0.0806	0.1037	0.0000	0.0626	0.0242	0.2577	0.2195	0.2851	0.0000	0.3467	0.2202	0.0000	0.0979	0.9635	0.0279	0.2699	0.0372	0.1497	0.0801	1.2597	0.2385	0.1399	0.4776	0.0707	0.0000	0.3468	1.2123	0.1332	0.2321	0.0000	0.0959	0.5498	0.0355	0.2757	0.1594	0.0000	0.0000	0.1296	0.4833	0.0996	0.0417
AC022001.3	0.1428	0.0000	0.0000	0.0000	0.0000	0.0000	0.2913	0.0741	0.2115	0.0000	0.0000	0.0822	0.0000	0.0000	0.2304	0.0000	0.1331	0.0000	0.1445	0.2176	0.0000	0.0000	0.0733	0.4250	0.0977	0.3929	0.1051	0.0806	0.0000	0.0000	0.0660	0.0000	0.0000	2.5283	0.5061	8.7376	0.0000	1.6117	0.1258	0.1804	0.0000	0.0000	0.0000	0.0000	0.0000	0.0000	0.0793	0.0000	0.0000
FDPS	24.1972	32.0293	25.1714	20.9892	17.1535	23.7407	13.2595	22.5192	29.1068	22.0698	27.4648	19.0929	24.2728	22.0858	21.5499	35.6390	22.5257	62.4244	20.8223	26.9821	31.5880	33.3700	34.0787	33.7229	46.9582	47.5547	38.2437	42.5351	28.6877	35.0356	29.5952	68.9820	22.9326	25.3384	23.6553	28.2745	50.2839	31.2807	21.9753	27.4366	78.8929	67.4871	35.2479	28.3172	19.7381	27.3184	34.4499	22.0740	22.3313
AL513497.1	1.1033	1.1101	0.3900	0.3335	0.6096	0.5135	0.2083	1.2084	0.9479	0.5842	1.2093	1.2465	0.3453	0.5563	0.7251	0.0856	1.0661	0.3645	0.4961	0.3113	0.6129	0.2411	0.8603	0.7701	0.2515	0.2249	0.3609	0.4614	0.4655	1.8115	0.3020	0.3183	1.3946	1.9677	0.2482	2.3334	0.3921	0.1647	1.9792	0.8257	1.1722	0.1656	0.3291	0.2933	0.1965	0.3244	1.6558	0.3242	0.3760
RORA	4.5324	6.2258	6.8747	10.1214	3.3159	12.1216	8.1246	7.4944	14.8196	6.4501	7.4702	12.0872	5.6706	7.1025	10.8493	4.4315	2.0872	6.3456	5.5342	4.1942	10.4777	2.1934	7.4945	5.2773	4.8767	3.8107	11.6645	0.9880	8.5529	6.4218	13.2165	1.4638	4.3112	3.9054	3.5110	5.1516	1.5514	4.0226	1.1713	6.7186	5.3786	6.5494	3.3313	1.2023	1.6694	1.3736	5.7535	2.6120	2.4732
AC074043.1	0.0000	0.0000	0.0000	0.0000	0.0000	0.0000	0.0489	0.0000	0.0000	0.0228	0.0525	0.0000	0.0000	0.0284	0.0773	0.0000	0.0447	0.0000	0.0000	0.0000	0.0000	0.0471	0.0000	0.0000	0.0000	0.0000	0.0000	0.0000	0.0000	0.0000	0.0000	0.0311	0.0000	0.0000	0.0000	0.0000	0.0000	0.0000	0.0000	0.0605	0.0312	0.0000	0.0000	0.0287	0.0000	0.0381	0.0000	0.0000	0.0368
AC087591.1	0.0000	0.0000	0.0000	0.0000	0.0000	0.0000	0.0000	0.0000	0.0000	0.0000	0.0000	0.0000	0.0000	0.0000	0.0000	0.0000	0.0000	0.0000	0.0000	0.0000	0.0000	0.0000	0.0000	0.0000	0.0000	0.0000	0.0000	0.0000	0.0621	0.0000	0.0000	0.0000	0.0000	0.1004	0.0000	0.0000	0.0000	0.3999	0.0000	0.0000	0.0000	0.0000	0.0519	0.0000	0.0000	0.0000	0.0000	0.0000	0.0000
RNU6-541P	0.0000	0.0000	0.0000	0.0000	0.0000	0.0000	0.0000	0.0000	0.0000	0.0000	0.0000	0.4454	0.0000	0.0000	0.0000	0.0000	0.0000	0.0000	0.0000	0.0000	0.0000	0.0000	0.0000	0.0000	0.0000	0.0000	0.0000	0.0000	0.0000	0.0000	0.0000	0.0000	0.0000	0.0000	0.0000	0.0000	0.0000	0.0000	0.0000	0.0000	0.0000	0.0000	0.0000	0.0000	0.0000	0.0000	0.0000	0.4722	0.0000
CTAGE3P	0.0177	0.0729	0.0000	0.0170	0.1921	0.0193	0.0181	0.0735	0.0175	0.0000	0.0970	0.0611	0.0472	0.0210	0.0000	0.0000	0.0000	0.0000	0.0716	0.0000	0.0212	0.0000	0.0000	0.0000	0.0000	0.0244	0.0261	0.0200	0.0310	0.0455	0.0164	0.0000	0.0000	0.0000	0.0359	0.0000	0.0378	0.0000	0.0312	0.0447	0.0000	0.0000	0.0000	0.0000	0.0000	0.0562	0.0000	0.0000	0.0000
EDN2	3.8195	5.5878	3.3426	39.9159	26.0406	93.1527	7.4214	96.4867	17.4258	12.2496	54.1736	13.9931	0.3214	18.7884	3.2892	35.1486	0.2405	5.6562	10.2878	3.1460	5.4500	184.8998	2.7565	13.2101	25.7366	4.0474	1.1396	3.8758	3.7090	13.4643	74.4764	5.5955	16.1640	569.8426	13.2751	1.0527	6.2742	2.0805	6.6367	0.3911	23.6904	0.6275	41.3806	34.1155	3.4043	26.1460	109.3053	40.1943	18.6043
AC008555.5	0.0000	0.0000	0.0000	0.0000	0.0000	0.0000	0.0000	0.0000	0.0000	0.0000	0.0000	0.0840	0.0649	0.0000	0.0000	0.0000	0.0000	0.1860	0.0000	0.0000	0.0000	0.0000	0.0000	0.0000	0.0000	0.0000	0.0000	0.0000	0.0000	0.0000	0.0000	0.0000	0.0000	0.0000	0.0000	0.0000	0.0000	0.0000	0.0000	0.0000	0.0000	0.0000	0.0000	0.0000	0.0000	0.0000	0.0000	0.0000	0.0000
AC020633.1	0.0758	0.0000	0.1033	0.1818	0.0000	0.1863	0.0773	0.0983	0.0374	0.1083	0.0415	0.2398	0.1348	0.0224	0.6722	0.3572	0.0000	0.1448	0.1533	0.0577	0.1818	0.0373	0.0973	0.0376	0.0518	0.1824	0.2788	0.0428	0.1328	0.0000	0.1225	0.0738	0.0000	0.0805	0.0192	0.1236	0.0000	0.0000	0.0334	0.0957	1.0372	0.0000	0.0555	0.0227	0.0000	0.0000	0.0841	0.0231	0.0871
RAB43P1	1.8063	1.7845	1.9701	2.0810	3.3317	1.5002	2.0630	4.0486	1.1412	1.6528	2.6928	2.1626	6.2985	7.0135	9.2086	16.3502	5.1167	3.6827	3.6551	2.7524	5.0282	6.1118	3.8586	4.0137	1.7791	1.6898	5.5301	5.3031	6.7117	4.7351	2.1358	4.1274	2.5093	5.9353	7.5356	3.6545	4.4684	2.0969	2.7998	6.9349	4.2395	2.1227	4.1262	2.7659	1.9856	2.7536	6.4171	3.2630	4.8761
THUMPD3P1	0.0000	0.0000	0.0000	0.0000	0.0000	0.0000	0.0000	0.0000	0.0000	0.0000	0.0000	0.0000	0.0256	0.0000	0.0000	0.0000	0.0000	0.0000	0.0000	0.0000	0.0000	0.0000	0.0000	0.0000	0.0000	0.0000	0.0000	0.0000	0.0000	0.0000	0.0000	0.0000	0.0000	0.0000	0.0000	0.0000	0.0000	0.0000	0.0000	0.0000	0.0000	0.0000	0.0000	0.0000	0.0000	0.0000	0.0319	0.0000	0.0000
NDUFS2	36.5354	37.3112	52.6607	32.0551	30.1944	30.3767	53.7997	39.2810	33.1014	29.3019	35.4400	33.8882	30.1291	29.9387	31.3964	48.4629	35.3941	42.9774	45.0704	56.8018	28.4925	34.7459	38.8828	31.4556	52.0793	35.0564	57.4294	26.4680	38.1742	29.6232	28.9651	54.9467	28.9703	33.4968	34.6168	28.6386	32.1080	41.1857	37.5717	37.6667	65.3877	24.1002	53.5413	39.2902	34.5541	34.0017	31.2002	40.5603	30.1278
MIR521-1	0.0000	0.0000	0.0000	0.0000	0.0000	0.0000	0.0000	0.0000	0.0000	0.0000	0.0000	0.0000	0.0000	0.0000	0.0000	0.0000	0.0000	0.0000	0.9898	0.0000	0.0000	0.0000	0.0000	0.0000	0.0000	0.0000	0.0000	0.0000	0.0000	0.0000	0.0000	0.0000	0.0000	0.0000	0.4953	0.0000	0.0000	0.0000	0.0000	0.0000	0.0000	0.0000	0.0000	0.0000	0.0000	0.0000	0.0000	0.0000	0.0000
PLEKHA5	6.7946	10.5318	4.8651	11.5792	14.9829	15.8575	6.5036	12.4341	14.7596	8.6336	11.7309	12.7138	5.7003	3.5542	11.4647	66.4474	55.5947	15.1827	12.0895	5.6544	12.6661	26.5993	11.2624	8.0277	5.5537	4.7133	19.1238	8.7973	8.2321	22.0739	11.2947	12.9262	8.5590	10.5880	13.7429	10.7542	13.4853	9.1683	7.5746	22.2806	11.6788	6.6431	33.5402	6.0608	7.9438	4.1866	15.0302	4.7030	7.9577
AATF	36.4695	34.8766	24.2848	26.1893	25.8510	26.8500	19.1845	38.0048	28.2789	24.4856	30.3443	29.6374	46.8226	63.8655	44.4825	62.3512	67.8106	51.7589	36.4524	48.7302	83.6614	87.5649	61.2360	66.3616	89.2523	64.8867	100.2220	70.3340	40.0056	49.0465	44.3164	71.5342	56.8690	50.1958	53.0397	60.5366	79.2222	62.2786	39.5733	56.4475	54.8442	31.4952	45.1341	64.7616	57.6425	44.3230	54.4020	63.7223	55.2182
AC025437.5	0.0000	0.0000	0.0000	0.0000	0.0000	0.0000	0.1382	0.0000	0.0000	0.0000	0.0000	0.0000	0.0000	0.0000	0.0000	0.0000	0.0000	0.0000	0.0000	0.0000	0.0000	0.0000	0.0000	0.0000	0.0000	0.0000	0.0000	0.0000	0.0000	0.0000	0.0000	0.0000	0.0000	0.0000	0.0000	0.0000	0.0000	0.0000	0.0000	0.0000	0.0000	0.0000	0.0000	0.1621	0.0000	0.0000	0.0000	0.0000	0.0000
MIR5009	0.0000	0.0000	0.0000	0.0000	0.0000	0.0000	0.0000	0.0000	0.0000	0.0000	0.0000	0.4899	0.0000	0.5038	0.0000	0.0000	0.0000	0.0000	0.8611	0.6485	0.0000	0.8372	0.0000	0.0000	0.0000	0.0000	0.0000	0.0000	0.0000	0.0000	0.3931	0.0000	0.0000	0.0000	0.0000	0.0000	0.0000	0.0000	0.0000	0.0000	0.0000	0.4311	0.0000	0.0000	0.0000	0.0000	0.0000	0.0000	0.0000
MIR3670-4	0.0000	0.0000	0.0000	0.0000	0.0000	0.0000	0.0000	0.0000	0.0000	0.0000	0.0000	0.0000	0.0000	0.0000	0.0000	0.0000	0.0000	0.0000	0.0000	0.0000	0.0000	0.0000	0.0000	0.0000	0.0000	0.0000	0.0000	0.0000	0.0000	0.0000	0.0000	0.0000	0.0000	0.0000	0.0000	0.0000	0.0000	0.0000	0.0000	0.0000	0.0000	0.0000	0.0000	0.0000	0.0000	0.0000	0.0000	0.0000	0.0000
AP001266.1	0.0000	0.0000	0.0000	0.0000	0.0000	0.0000	0.0000	0.0000	0.0000	0.0000	0.0000	0.0000	0.0000	0.0000	0.0000	0.0000	0.0000	0.0000	0.0000	0.0000	0.0000	0.0000	0.0000	0.0000	0.0000	0.0000	0.0000	0.0000	0.0000	0.0000	0.0000	0.0000	0.0000	0.0000	0.0000	0.0000	0.0000	0.0000	0.0000	0.0000	0.0000	0.0000	0.0000	0.0000	0.0000	0.0000	0.0000	0.0000	0.0000
AC122710.2	0.0000	0.0648	0.0000	0.0000	0.0000	0.0000	0.0802	0.0000	0.0777	0.0000	0.0000	0.0000	1.6094	0.1862	0.7614	0.0000	1.1728	0.2005	0.0000	3.9556	11.5151	0.7737	0.0000	0.0000	1.7217	0.4329	0.3473	1.2435	0.9651	2.0217	0.2180	0.7149	0.0000	0.3342	0.6372	2.0535	0.1678	6.7219	3.0482	0.3974	1.7437	0.2391	1.8430	25.8789	2.2698	3.7474	0.9606	2.2083	0.0000
RAP1AP	0.0000	0.0777	0.0000	0.0000	0.0000	0.1031	0.0000	0.0000	0.0931	0.0000	0.0000	0.0000	0.2518	0.3351	0.1522	0.3954	0.3517	0.0000	0.0000	0.0000	0.0000	0.1856	0.0969	0.7488	0.0000	0.3894	0.2778	0.2131	0.8269	0.2425	1.1332	0.0000	0.0000	0.2673	0.1911	0.3079	0.2012	0.0000	0.8310	0.0000	0.1230	0.3824	0.1382	0.1129	0.0000	0.0000	0.6286	0.5759	0.2895
MALINC1	0.1895	0.2828	0.2584	0.3071	1.0282	0.3430	0.5557	0.4548	0.3333	0.1355	0.5713	0.5455	0.5954	0.8133	0.6976	1.0052	0.4526	0.3774	1.1985	0.7130	0.2416	0.2214	0.4623	0.6346	1.1911	0.6111	1.1159	0.3277	0.3737	0.4110	0.4213	0.4152	0.3688	0.5201	0.8996	0.9567	0.3789	0.9741	0.5425	0.7779	0.5329	0.2880	0.7546	0.2905	0.3255	0.4232	1.2954	0.5422	0.7449
OR1L6	0.0000	0.0000	0.0000	0.0000	0.0000	0.0000	0.0000	0.0000	0.0000	0.0000	0.0000	0.0439	0.0000	0.0000	0.1232	0.0000	0.0000	0.0000	0.0000	0.0000	0.0000	0.0000	0.0000	0.0000	0.0000	0.0000	0.0000	0.0000	0.0000	0.0000	0.0000	0.0000	0.0000	0.0000	0.0000	0.0000	0.0000	0.0000	0.0000	0.0000	0.0000	0.0000	0.0000	0.0000	0.0000	0.0000	0.0000	0.0000	0.0000
AC012313.8	0.2363	0.2075	0.0752	0.0378	0.2992	0.2066	0.2410	0.0899	0.3500	0.2553	0.1727	0.2630	0.5886	0.0839	0.3304	0.6273	0.9396	0.5622	0.2232	0.3361	0.1701	1.4258	0.4935	0.2657	1.5734	0.1192	0.1623	0.3558	0.1381	0.5264	0.3129	0.1636	0.4528	0.5467	0.8376	0.5527	1.5792	0.4192	0.6799	0.1592	1.6333	0.0798	0.1038	1.0650	0.4113	0.2752	0.2624	0.2500	0.3504
XAF1	1.2738	1.2764	4.6311	1.6862	1.1081	5.0689	1.6335	1.6222	1.3654	0.7297	0.9802	4.9620	3.1818	14.4849	10.8460	19.7076	4.6518	1.0821	16.8584	12.7539	0.8491	13.2379	3.5018	14.0273	2.1122	3.8057	0.3409	5.2376	4.0028	1.4467	9.1996	6.1306	8.6212	3.5080	5.8368	4.8389	0.8232	2.1990	1.2238	7.1173	3.9175	1.6489	1.9971	1.2545	3.9956	0.2860	18.2557	15.7284	30.7865
RPL35AP34	0.0000	0.0000	0.0000	0.0000	0.1781	0.1435	0.0000	0.0000	0.0000	0.0000	0.0000	0.0000	0.0000	0.0000	0.0000	0.0000	0.0000	0.0000	0.0000	0.0000	0.0000	0.0000	0.1349	0.0000	0.0000	0.0000	0.1933	0.0000	0.0000	0.0000	0.0000	0.0000	0.0000	0.0000	0.1330	0.0000	0.0000	0.2118	0.0000	0.3318	0.1713	0.1331	0.0000	0.0000	0.1805	0.0000	0.2916	0.0000	0.0000
MIRLET7F1	0.0000	0.0000	0.0000	0.0000	0.0000	0.0000	0.0000	0.0000	0.0000	0.0000	0.0000	0.0000	0.0000	0.0000	0.0000	0.0000	0.0000	0.0000	0.0000	0.0000	0.0000	0.0000	0.0000	0.0000	0.0000	0.0000	0.0000	0.0000	0.0000	0.0000	0.0000	0.0000	0.0000	0.0000	0.0000	0.0000	0.0000	0.0000	0.0000	0.0000	0.0000	0.0000	0.0000	0.0000	0.0000	0.0000	0.0000	0.0000	0.0000
LINC02313	0.3095	0.2548	0.3165	0.0000	1.6790	0.9301	0.0000	0.7226	0.1528	0.1475	0.4241	0.3563	0.0688	0.1832	0.2497	0.0000	0.1442	0.3944	0.3131	0.1179	0.1857	0.0000	1.0331	0.1535	0.0000	0.0000	0.1139	0.1747	0.8137	0.0000	0.0715	1.8082	0.2780	0.3288	0.0783	0.1262	0.0000	14.2219	0.0000	0.0000	6.3562	0.2352	0.1133	0.0926	0.1063	0.4915	0.3436	0.6611	0.0000
MIR4713HG	0.6827	0.4372	0.5171	1.6751	0.5144	2.3211	0.0774	0.7084	0.8986	1.0845	0.9147	1.3972	0.6073	5.7471	2.8148	1.1126	1.6965	4.6398	7.0611	2.5430	3.0947	3.8800	2.8826	1.2040	4.4622	3.0264	3.0147	2.9980	2.5262	3.9967	2.7329	1.1818	2.4528	2.3637	1.4594	2.1041	2.2648	4.1585	1.7370	2.6825	2.5718	1.4602	6.7760	1.3613	1.3550	1.9274	1.7686	2.4074	11.1698
TMEM192	3.9915	3.6542	4.2225	4.3819	7.5561	4.2614	6.8194	6.1499	4.5344	3.7127	5.4749	5.3648	5.9857	4.9328	6.5204	9.6771	3.7466	7.3816	3.8144	4.7512	5.4764	5.2622	5.0265	6.3934	6.0149	5.1232	6.4410	8.1223	7.6331	6.8962	6.8648	8.1558	3.9792	6.0084	5.1971	6.2397	2.2461	7.7968	2.6429	11.5705	8.6326	4.2131	3.5804	6.4701	2.5729	3.1393	9.2061	5.0913	6.4940
RNU7-53P	0.0000	0.0000	0.0000	0.0000	0.0000	0.0000	0.0000	0.0000	0.0000	0.0000	0.0000	0.0000	0.0000	0.0000	0.0000	1.4862	0.0000	0.0000	0.0000	0.0000	0.0000	0.0000	0.0000	0.0000	0.0000	0.0000	0.0000	0.0000	0.0000	0.0000	0.0000	0.0000	0.0000	0.0000	0.0000	0.0000	0.0000	0.0000	0.0000	0.0000	0.0000	0.0000	0.0000	0.0000	0.0000	0.0000	0.0000	0.0000	0.0000
CYP2R1	6.4285	8.3867	4.3370	6.0264	7.3060	6.8181	3.6977	6.1696	9.2900	5.7751	7.5240	10.0706	5.9962	6.4106	11.4861	5.9314	4.7462	8.2276	10.2495	16.7637	2.4537	0.8009	9.6261	3.5125	11.2936	7.7106	7.4832	5.7836	6.4715	6.5453	9.4192	5.4206	4.3878	5.2832	20.3620	4.6342	4.7851	10.8837	4.3691	7.4849	7.3823	6.1672	9.6352	9.5366	4.6182	8.9302	10.0694	6.2286	5.1405
RN7SL586P	0.0000	0.1184	0.0000	0.0000	0.0000	0.0000	0.0000	0.0000	0.0000	0.0000	0.0000	0.0000	0.0000	0.0000	0.0000	0.0000	0.0000	0.0000	0.0000	0.0000	0.0000	0.0000	0.0000	0.0000	0.0000	0.0000	0.0000	0.0000	0.0000	0.0000	0.0000	0.0000	0.0000	0.2036	0.0000	0.0000	0.0000	0.0000	0.0000	0.0000	0.0000	0.0000	0.0000	0.1720	0.0000	0.2283	0.0000	0.0000	0.0000
CFB	0.5217	0.3036	0.7236	0.4318	2.2569	0.4227	0.6880	1.5495	0.1776	0.4372	0.3254	0.7974	1.6563	0.8945	3.9908	1.4324	0.5197	0.1834	0.5825	0.8361	0.0756	1.4864	0.9793	3.3730	0.6891	0.4455	0.0397	0.3657	1.1824	0.3121	0.7479	2.3941	0.7218	0.5988	0.6467	1.0420	1.0743	0.9427	0.6338	0.4544	0.8914	0.4101	0.0790	1.8186	1.6562	1.2570	1.9374	6.7414	2.7732
ZNF221	0.3759	0.2966	0.4057	0.4812	0.5736	0.5820	1.1021	0.5363	0.4639	0.4031	0.6868	1.0638	1.8112	0.7417	2.9060	0.4923	1.0216	0.3992	0.8875	0.4535	0.0188	0.9552	0.2574	0.7769	1.1356	0.4094	0.0692	0.4775	0.8236	0.3422	0.6077	0.6914	0.4314	0.9539	1.0309	0.8433	0.2004	0.6819	0.7173	0.4352	0.8782	0.5395	0.4587	0.4684	0.3228	0.1244	1.8954	0.4971	1.4655
GLYCAM1	0.0000	0.0000	0.0000	0.0000	0.0000	0.0000	0.0000	0.0000	0.0000	0.0000	0.0000	0.0000	0.0000	0.0000	0.0000	0.0000	0.0000	0.0000	0.0000	0.0000	0.0000	0.0000	0.0000	0.0000	0.0000	0.0000	0.0000	0.0000	0.0000	0.0000	0.0000	0.0000	0.0000	0.0000	0.0000	0.0000	0.0000	0.0000	0.0000	0.0000	0.0000	0.0000	0.0000	0.0000	0.0000	0.0000	0.0579	0.0000	0.0000
RPL12P40	0.0872	0.0000	0.0000	0.0000	0.0000	0.0000	0.0000	0.0000	0.0000	0.0000	0.0000	0.0000	0.0000	0.0000	0.0000	0.0000	0.0000	0.0000	0.0000	0.0000	0.0000	0.0000	0.0000	0.0000	0.0000	0.0000	0.0000	0.0000	0.0000	0.0000	0.0000	0.0000	0.0000	0.0000	0.0000	0.0000	0.0000	0.0000	0.0000	0.0000	0.0000	0.0000	0.0000	0.0000	0.0000	0.0000	0.0000	0.0000	0.0000
AC110768.1	0.0000	0.0000	0.0000	0.0000	0.0000	0.0000	0.0000	0.0000	0.0000	0.0000	0.0000	0.0000	0.0000	0.0000	0.0000	0.0000	0.0000	0.0000	0.0000	0.0000	0.0000	0.0000	0.0000	0.0000	0.0000	0.0000	0.1566	0.0000	0.0000	0.0000	0.0000	0.0000	0.0000	0.0000	0.0000	0.0000	0.0000	0.0000	0.0000	0.0000	0.0000	0.0000	0.0000	0.1273	0.0000	0.0000	0.0000	0.0000	0.0000
AC104759.1	0.0453	0.0000	0.0000	0.0000	0.0000	0.0991	0.0000	0.0000	0.0447	0.0000	0.0000	0.0000	0.0000	0.1073	0.1462	0.0950	0.0000	0.2310	0.2751	0.0691	0.1088	0.0000	0.0465	0.0000	0.0620	0.0623	0.0667	0.0000	0.1589	0.0000	0.0837	0.0588	0.0543	0.0000	0.0000	0.1479	0.0000	0.0000	0.3991	0.0000	0.0000	0.0459	0.0664	0.0542	0.0000	0.0000	0.1006	0.0553	0.0695
MRPL41	84.9675	113.7745	191.6077	77.0114	123.8622	84.5415	171.7231	100.3072	65.3257	82.0984	89.3699	71.2131	229.2112	119.6243	119.3828	97.1364	197.4553	190.8212	193.2403	288.5832	257.9458	167.0038	133.8976	147.9737	51.0142	215.9757	266.3760	195.4361	86.5067	223.5368	63.6967	159.2026	186.9571	131.2149	136.6056	250.3002	334.0162	196.0582	105.4821	104.7209	145.5916	94.5965	120.3502	218.6014	308.6526	368.8923	78.9873	317.7321	170.1367
AC026410.3	1.2731	1.4972	1.1158	0.8294	1.4799	1.0931	0.7418	1.2738	1.2118	0.9967	0.9968	0.8898	1.7795	1.3455	2.1272	0.4763	2.2030	3.5920	5.7042	3.3948	3.7642	3.0410	2.1947	1.9845	2.5501	1.1884	2.8776	3.7478	2.3906	2.9797	0.7140	2.7153	2.5047	2.7690	2.1178	3.6350	2.0362	2.2725	2.2423	3.9046	2.4307	1.3358	1.3981	1.9581	2.3115	1.2996	2.7257	1.8868	2.2316
EDDM3A	0.0000	0.0000	0.0000	0.0000	0.0619	0.0000	0.0000	0.0948	0.0902	0.0000	0.0000	0.0000	0.0000	0.0541	0.0000	0.0000	0.0000	0.0000	0.0000	0.0000	0.0000	0.0000	0.0000	0.0000	0.0000	0.0628	0.0672	0.0516	0.0000	0.0000	0.0000	0.0000	0.0547	0.0647	0.0000	0.0000	0.0974	0.0000	0.1609	0.0000	0.0000	0.0000	0.0000	0.0000	0.0627	0.0000	0.1521	0.0000	0.0700
SLC35C2	18.0872	21.0312	15.5891	19.5647	23.2124	17.0566	13.3264	20.7391	15.9910	15.7236	22.4105	18.6098	14.0556	26.9337	19.4979	40.2234	22.9449	38.3560	44.0629	36.5294	21.2055	21.9504	26.4234	19.7388	50.7844	23.7282	26.2728	31.1279	20.1372	12.4654	19.8805	24.4071	20.6159	46.6912	42.8850	34.5013	39.5729	34.6544	23.0281	33.6921	31.1721	15.5549	32.2335	23.9891	27.6369	31.0799	22.2133	26.8210	24.1599
AC007638.2	0.0489	0.0201	0.0000	0.0000	0.0332	0.0802	0.0499	0.0254	0.0966	0.0233	0.0000	0.0563	0.0218	0.0290	0.0789	0.0000	0.0456	0.0623	0.0000	0.0373	0.0293	0.0000	0.0000	0.0000	0.0000	0.0000	0.0360	0.0000	0.0000	0.0000	0.0000	0.0000	0.0000	0.0000	0.0000	0.0000	0.0000	0.0789	0.1723	0.0000	0.1913	0.0000	0.0000	0.0585	0.0000	0.0000	0.0000	0.0000	0.0000
FABP9	0.0000	0.0000	0.0992	0.0000	0.1973	0.0795	0.0742	0.0000	0.0000	0.0000	0.0000	0.0000	0.0000	0.6028	0.1174	0.3049	0.0000	0.0000	0.4416	0.0000	0.3491	0.0000	0.0747	0.0000	0.0000	0.1001	0.2141	0.0821	0.3825	0.0935	0.3360	0.1889	0.0000	0.0000	0.0737	0.1187	0.1551	9.7350	0.0000	0.1837	0.0949	0.0737	0.1065	0.0000	0.0000	0.3466	0.0000	0.1776	0.3347
SIX4	0.4840	1.4074	4.2502	0.5853	13.5106	0.8998	7.8064	6.6784	0.8252	0.4313	4.5402	4.7609	4.0757	0.7663	18.1300	2.3705	20.6384	6.3750	4.8329	2.9690	3.7933	7.4803	7.2295	6.5092	8.9504	3.6143	6.0687	1.2136	1.3660	3.6102	5.5215	19.5512	1.2194	10.1658	10.4818	5.3838	10.1599	12.0894	14.4137	9.7792	18.4559	0.9742	19.9347	3.6692	11.0542	4.7607	4.1448	2.9535	1.4267
TAX1BP3	0.3082	0.4059	0.2941	0.2071	0.2508	0.0337	0.4399	0.5436	0.1521	0.2056	0.2365	0.3902	0.3838	0.4377	0.1989	0.7748	0.6317	0.3141	0.4989	0.3287	0.2219	0.1819	0.2532	0.1834	0.1265	0.8903	0.4082	0.9047	0.0540	0.4356	0.5693	0.3201	0.1845	0.0873	0.7177	0.4022	0.5915	0.3478	0.8142	0.2335	0.8840	0.2185	0.4964	1.3271	0.2117	0.8319	0.8211	0.4890	0.2836
CHCHD2P11	0.1862	0.0000	0.0000	0.0000	0.2526	0.1018	0.0000	0.0000	0.0919	0.0888	0.0000	0.1072	0.0000	0.0000	0.0000	0.1951	0.0000	0.0000	0.0000	0.0000	0.0000	0.0000	0.0000	0.0000	0.2548	0.0000	0.0000	0.0000	0.0000	0.1197	0.0860	0.0000	0.1115	0.0000	0.0943	0.0000	0.1986	0.0000	0.3280	0.2352	0.0000	0.1887	0.1364	0.1114	0.0000	0.2957	0.0000	0.2273	0.1428
HRC	0.3364	0.0791	92.9378	0.2768	0.2824	0.1050	194.1178	26.7749	0.2214	0.3511	0.2985	7.9285	0.1852	0.5688	20.6203	0.4363	0.5373	0.2449	39.5084	0.3417	0.0961	8.9799	2.2042	0.1907	0.2191	15.7106	0.4243	0.2894	0.5334	0.2881	0.2367	0.5199	0.0959	0.7259	0.1784	0.3397	1.9128	28.1482	0.1693	0.3641	1.7125	1.0060	0.0469	0.2108	1.4085	0.3561	0.5512	0.1173	0.0737
RN7SKP1	0.0000	0.0000	0.0000	0.0000	0.0000	0.3030	0.0000	0.0000	0.0000	0.0000	0.1520	0.0000	0.0000	0.0000	0.0000	0.5809	0.0000	0.0000	0.0000	0.0000	0.0000	0.0000	0.0000	0.0000	0.0000	0.0000	0.0000	0.0000	0.0000	0.0000	0.0000	0.0000	0.0000	0.5890	0.0000	0.0000	0.0000	0.0000	0.0000	0.0000	0.5423	0.0000	1.0149	0.0000	0.0000	0.2201	0.0000	0.0000	0.0000
AL359751.2	0.0000	0.0000	0.0000	0.0000	0.0000	0.0000	0.0000	0.0000	0.0000	0.0000	0.0000	0.0000	0.0000	0.0000	0.0000	0.0000	0.0000	0.0000	0.0000	0.0000	0.0000	0.0000	0.0000	0.0000	0.0000	0.0000	0.0000	0.0000	0.0000	0.0000	0.0000	0.0000	0.0000	0.0000	0.0000	0.0000	0.0000	0.0000	0.0000	0.0000	0.0000	0.0000	0.0000	0.0000	0.0000	0.0000	0.0000	0.0000	0.0000
RNU6-833P	0.3977	0.9823	0.0000	0.3818	2.6970	0.0000	1.2167	0.0000	0.0000	0.0000	0.8719	0.9157	0.0000	0.9416	0.0000	0.0000	1.4824	1.0136	0.0000	0.0000	0.0000	0.7824	0.4085	0.0000	0.0000	0.0000	0.0000	0.4491	0.0000	0.0000	0.3674	0.0000	0.4763	0.0000	0.4027	1.2979	0.0000	1.9238	0.0000	1.0046	0.5186	0.0000	1.1648	0.0000	0.5465	0.0000	0.4416	0.9709	2.4401
AC079226.2	0.0000	0.0000	0.0000	0.0000	0.0000	0.0000	0.0000	0.0000	0.0000	0.0000	0.0000	0.0000	0.0000	0.0000	0.0000	0.0000	0.0000	0.0000	0.0000	0.0000	0.0000	0.0000	0.0844	0.0000	0.0000	0.0000	0.0000	0.0000	0.0000	0.0000	0.0000	0.0000	0.0000	0.0000	0.0832	0.0000	0.0000	0.0000	0.0000	0.0000	0.0000	0.0000	0.0000	0.0983	0.0000	0.0000	0.0000	0.0000	0.0000
PEX1	5.1038	4.9393	5.6629	4.2744	6.6862	6.2300	4.9277	7.1608	6.5390	4.1037	7.4098	7.7317	5.9743	6.6715	14.2780	9.4198	8.3174	8.1777	4.6914	5.7418	3.3356	3.8238	7.7844	4.4273	6.8332	2.2483	16.0872	3.9728	10.8675	4.9049	5.1259	5.7732	3.3877	8.3667	2.5510	6.0417	3.7979	8.7716	4.7052	9.7096	27.9648	4.6369	3.3392	5.5535	4.1480	1.4743	8.1496	3.7112	3.9141
TCEA1P3	0.0000	0.0000	0.0000	0.0000	0.0000	0.0000	0.0000	0.0000	0.0000	0.0000	0.0000	0.0000	0.0000	0.0000	0.0780	0.0000	0.0000	0.1232	0.0000	0.0000	0.0000	0.0000	0.0497	0.0000	0.0000	0.0000	0.0000	0.0000	0.0000	0.0000	0.0000	0.0000	0.0000	0.0000	0.0000	0.0000	0.0000	0.1559	0.2555	0.0000	0.0000	0.0000	0.0000	0.0000	0.0000	0.0000	0.0000	0.0000	0.0000
OR1R1P	0.0000	0.0000	0.0000	0.0000	0.0000	0.0000	0.0000	0.0000	0.0000	0.0000	0.0000	0.0000	0.0000	0.0000	0.0000	0.0000	0.0000	0.0000	0.0000	0.0000	0.0000	0.0000	0.0000	0.0000	0.0000	0.0000	0.0000	0.0000	0.0000	0.0000	0.0000	0.0000	0.0539	0.0000	0.0000	0.0735	0.0000	0.0000	0.0000	0.0000	0.0000	0.0000	0.0000	0.0000	0.0000	0.0715	0.0000	0.0000	0.0000
LINC00032	0.0000	0.0091	0.0151	0.0106	0.0000	0.0362	0.0000	0.0000	0.0109	0.0000	0.0121	0.0381	0.1375	0.0653	0.1069	0.0231	0.0000	0.0000	0.0670	0.0000	0.0000	0.2606	0.0000	0.0219	0.0151	0.0152	0.0162	0.0249	0.0000	0.0142	0.0306	0.0000	0.0000	0.0000	0.0671	0.0180	0.0000	0.0356	0.0194	0.0000	0.0000	0.0224	0.0000	0.0132	0.0000	0.0175	0.1103	0.0404	0.0677
TMED6	0.8904	0.8089	0.7954	0.3537	0.7079	0.7717	0.4697	0.7965	0.4850	0.6438	0.7405	0.6362	0.4370	0.4725	0.5449	0.7077	0.9155	0.3913	0.4971	1.3101	1.9158	1.8121	0.6938	1.0356	0.8821	1.3939	0.5423	1.1441	0.8610	1.1442	1.0211	1.1162	1.0296	1.0872	0.5907	1.5029	1.3096	1.8812	0.3245	0.6980	1.1611	0.4355	0.5845	0.4408	1.1391	0.7314	1.7044	1.0494	0.9890
RN7SKP85	0.0000	0.0000	0.0000	0.0000	0.0000	0.2925	0.0000	0.0000	0.0000	0.0000	0.1467	0.0000	0.0000	0.0000	0.0000	0.2804	0.0000	0.0000	0.0000	0.0000	0.0000	0.0000	0.0000	0.0000	0.0000	0.0000	0.0000	0.0000	0.0000	0.0000	0.0000	0.0000	0.0000	0.0000	0.0000	0.0000	0.0000	0.2158	0.0000	0.0000	0.0000	0.0000	0.0000	0.0000	0.0000	0.0000	0.0000	0.0000	0.0000
APC	9.8524	10.4120	11.8700	10.7005	6.5465	14.7742	13.4725	15.2890	14.0114	9.4067	13.6421	16.0519	29.9979	9.1886	24.7915	8.2718	21.9057	6.1551	16.5930	23.0668	6.9288	10.5926	8.8959	3.0746	30.5214	3.9909	9.1692	10.3872	13.0469	15.7465	4.2757	14.7899	9.5825	7.9461	4.5309	9.6003	5.4789	6.4533	8.4539	12.4341	7.2843	6.9001	7.4489	11.4672	10.1297	2.4011	18.8301	11.1571	15.2689
RPS3AP11	0.1127	0.0000	0.0768	0.0000	0.0000	0.0000	0.0000	0.0000	0.0000	0.0537	0.0000	0.0000	0.0501	0.0667	0.0000	0.0000	0.0000	0.0000	0.2281	0.0859	0.0000	0.0000	0.0000	0.0000	0.0000	0.0775	0.0830	0.0000	0.0000	0.0000	0.0000	0.0732	0.0000	0.0000	0.0000	0.0000	0.1202	0.1818	0.0993	0.1424	0.0000	0.1142	0.0000	0.0000	0.0000	0.0895	0.0000	0.0000	0.0865
NAP1L4P2	0.0000	0.0000	0.0000	0.0909	0.0000	0.0000	0.0000	0.0000	0.0000	0.0000	0.0000	0.0000	0.0000	0.0000	0.0000	1.3886	0.0000	0.9651	0.1916	0.1443	0.2272	0.0931	0.2917	0.0000	0.0648	0.0000	0.2787	0.0000	0.4148	0.3650	0.2186	0.0000	0.0000	0.0000	0.2397	0.3862	0.0000	0.0000	0.0000	0.5978	0.3703	0.0000	1.7329	0.2265	0.2602	0.0000	0.0526	0.0000	0.0726
H2AZP7	0.0000	0.0000	0.0000	0.0000	0.0000	0.0000	0.0000	0.0000	0.0000	0.0000	0.0000	0.0000	0.0000	0.0000	0.0000	0.0000	0.0000	0.0000	0.0000	0.0000	0.0000	0.0000	0.0000	0.0000	0.0000	0.0000	0.0000	0.0000	0.0000	0.0000	0.0000	0.0000	0.0000	0.0000	0.0000	0.0000	0.0000	0.0000	0.0000	0.0000	0.0000	0.0000	0.0000	0.0000	0.0000	0.0000	0.0000	0.0000	0.0000
PPIAL4C	0.0000	0.0584	0.1934	0.0000	0.0000	0.0000	0.0000	0.2208	0.0000	0.0000	0.0000	0.0000	0.0000	0.1679	0.0000	0.0000	0.0000	0.0000	0.5741	0.1081	0.0000	0.1395	0.0728	0.0000	0.0000	0.0000	0.1044	0.0000	0.0000	0.0911	0.0655	0.0000	0.0000	0.0000	0.1436	0.0000	0.0000	0.2287	0.2499	0.1792	0.0000	0.0000	0.0000	0.2546	0.1949	0.1126	0.1575	0.1731	0.0000
ATP4B	0.0000	0.0934	0.0387	0.0272	0.0385	0.0310	0.1157	0.0294	0.0560	0.0000	0.0000	0.0327	0.1009	0.1343	0.1373	0.1189	0.1057	0.0000	0.0000	0.0000	0.0340	0.0000	0.0000	0.0000	0.0000	0.0000	0.0000	0.0000	0.0995	0.0000	0.0524	0.0368	0.0000	0.0804	0.0287	0.0000	0.0605	0.8691	0.2998	0.0000	0.0000	0.0575	0.0000	0.0000	0.0390	0.0451	0.0630	0.0346	0.0000
TRIM77	0.0000	0.0000	0.0000	0.0000	0.0000	0.0000	0.0000	0.0000	0.0000	0.0000	0.0000	0.0000	0.0000	0.0000	0.0000	0.0659	0.0000	0.0000	0.0000	0.0000	0.0000	0.0000	0.0000	0.0000	0.0000	0.0000	0.0463	0.0000	0.0551	0.0000	0.0000	0.0000	0.0000	0.0000	0.0000	0.0000	0.0000	0.0000	0.0000	0.0000	0.0000	0.0000	0.0000	0.0000	0.0000	0.0000	0.0000	0.0000	0.0000
C2orf16	0.2621	0.2051	0.1238	0.3388	0.3237	0.5699	0.3281	0.2154	0.2305	0.2201	0.1678	0.2360	0.2169	0.3071	0.6195	0.1196	0.4594	0.4364	0.4148	0.3558	0.2771	0.2297	0.3757	0.2059	0.3372	0.1999	1.2106	0.3135	0.5002	0.3001	0.4386	0.5154	0.2082	0.5586	0.5176	0.6181	0.2711	1.5018	0.2468	0.5243	1.1773	0.4206	0.9536	0.3632	0.2674	0.1318	1.1954	0.4592	0.8357
MTMR9	5.3677	4.0522	5.2746	4.0303	3.9077	5.4120	8.5358	6.5367	4.6290	3.6777	5.1955	5.3456	7.1665	5.1372	5.9638	5.0505	4.6619	8.1044	6.6092	7.2224	3.4390	3.9946	4.3061	3.4661	7.4606	5.6010	4.8746	3.9568	4.8548	4.3858	3.1669	4.5560	4.0024	3.7151	3.5431	4.2715	3.6069	8.1972	4.8432	9.1068	5.3682	4.3913	3.2182	3.4591	6.0117	3.1602	6.6226	7.0276	3.9689
AL117341.1	0.0000	0.0000	0.0000	0.0000	0.0000	0.0000	0.0000	0.0000	0.0000	0.0000	0.0000	0.0000	0.0000	0.0000	0.0000	0.0000	0.0000	0.0000	0.0000	0.0000	0.0000	0.0000	0.0000	0.0000	0.0000	0.0000	0.0000	0.0000	0.0000	0.0000	0.0000	0.0000	0.2733	0.0000	0.0000	0.0000	0.0000	0.0000	0.0000	0.0000	0.0000	0.0000	0.3341	0.0000	0.0000	0.1812	0.1267	0.0000	0.0000
ST7-OT4	0.0000	0.0132	0.0000	0.0000	0.0000	0.0000	0.0000	0.0000	0.0000	0.0000	0.0000	0.0000	0.0142	0.0189	0.0773	0.0000	0.0893	0.0000	0.0000	0.0000	0.0000	0.0000	0.0000	0.0317	0.0437	0.0220	0.0235	0.0000	0.0280	0.0000	0.0000	0.0000	0.0191	0.0000	0.0000	0.0000	0.0681	0.0258	0.0000	0.0000	0.0000	0.0000	0.0000	0.0000	0.0439	0.0000	0.0177	0.0390	0.0000
IGLV7-43	3.3161	92.4569	9.3436	12.9470	29.3829	4.5902	2.9307	10.7818	0.8729	6.5320	10.6626	1.5270	28.9074	57.9665	427.6343	5.7902	72.9232	3.3804	10.5127	11.9589	1.1937	19.5704	97.0621	25.6586	16.7844	8.2116	0.9762	49.0525	59.0892	8.0964	237.8137	33.4376	1.8533	5.0098	1.7908	5.9516	21.4512	4.8119	18.6908	65.8908	60.9677	21.8364	8.5786	35.5714	11.6950	64.4185	32.2747	103.6178	21.3622
EIF2D	16.7463	16.9052	16.6811	15.6622	21.8172	12.6153	16.3666	18.4007	16.4271	14.4323	19.7444	16.5812	13.0470	19.3115	14.2659	35.0000	24.6502	23.0060	15.9503	20.4930	11.4014	19.9382	15.6868	15.8585	15.5032	25.5349	13.5357	23.6755	18.8458	23.4379	16.8342	24.5910	14.6335	22.8661	11.2564	16.9499	26.5312	29.8328	11.6907	19.0968	30.5660	17.9112	26.5073	12.7245	10.8961	18.3230	12.7575	21.5284	15.2299
RNU6-587P	0.0000	0.0000	0.0000	0.0000	0.0000	0.0000	0.0000	0.0000	0.0000	0.0000	0.0000	0.0000	0.0000	0.0000	0.0000	0.0000	0.0000	0.0000	0.0000	0.0000	0.0000	0.0000	0.0000	0.0000	0.0000	0.0000	0.0000	0.0000	0.0000	0.0000	0.0000	0.0000	0.0000	0.0000	0.0000	0.0000	0.0000	0.0000	0.0000	0.0000	0.0000	0.0000	0.0000	0.0000	0.0000	0.0000	0.0000	0.0000	0.0000
AC091153.1	3.5993	3.3118	3.1753	0.7114	7.4658	1.3882	1.5113	2.7462	2.6126	1.5135	2.4369	3.2904	1.9775	3.2582	0.6832	1.9963	3.7484	3.7770	5.5696	3.2263	0.8892	2.2908	2.9355	5.4608	2.4619	5.6798	14.4910	1.1954	3.8964	2.3126	1.8580	3.2986	1.0142	1.6493	6.5388	2.4181	1.1288	13.4839	7.0856	9.6261	2.4847	2.7884	3.4104	15.0706	3.2001	3.3621	4.7011	7.1067	2.9227
SLC9A3P3	0.0000	0.0000	0.0260	0.0000	0.0000	0.0417	0.0000	0.0000	0.0000	0.0000	0.0000	0.0000	0.0170	0.0904	0.0000	0.0000	0.0356	0.0000	0.0000	0.2909	0.0000	0.0000	0.0000	0.0000	0.0000	0.0000	0.0000	0.0000	0.0000	0.0245	0.0000	0.0744	0.0000	0.0811	0.0000	0.0000	0.0000	0.0000	0.1009	0.0000	0.0249	0.1161	0.0000	0.1370	0.2099	0.0000	0.0212	0.0000	0.0293
CACNG5	0.0000	0.0000	0.0165	0.0000	0.0000	0.0000	0.0000	0.0042	0.0000	0.0038	0.0000	0.0000	0.0000	0.1286	0.0130	0.0084	0.0225	0.0000	0.0896	0.0123	0.1014	0.0079	0.0703	0.0080	0.0055	0.0000	1.3326	0.0136	0.0282	0.0052	0.0000	0.0000	0.0048	0.0171	0.0081	0.0066	0.0172	2.1280	0.1134	0.0508	0.0000	0.0041	0.0589	0.0048	0.0166	0.0447	0.0357	0.0147	0.0000
MARK2P13	0.0000	0.0000	0.0000	0.0000	0.0000	0.0000	0.0000	0.0000	0.0000	0.0000	0.0252	0.0265	0.0000	0.0272	0.0371	0.0000	0.0000	0.0000	0.0931	0.0000	0.0000	0.0000	0.0000	0.0000	0.0000	0.0000	0.0000	0.0260	0.0000	0.0000	0.0000	0.0000	0.0276	0.0652	0.0000	0.0376	0.0000	0.0000	0.0811	0.0000	0.0000	0.0700	0.0000	0.0000	0.0000	0.0365	0.0256	0.0000	0.0000
AC129492.1	0.0236	0.2525	0.2573	0.0906	0.0000	0.1289	0.0241	0.2203	0.4657	0.2248	0.0259	0.3802	0.1259	0.7261	0.1522	0.3954	0.0879	1.0220	0.0955	0.1797	3.7363	0.0000	2.9315	0.9829	1.5813	0.9087	3.1597	0.1332	1.1163	1.3944	2.3753	0.0306	0.1695	0.0334	0.4777	1.2702	1.9620	0.3043	0.5817	0.5959	0.0923	0.8603	0.2763	1.8061	0.3566	0.4495	1.2571	0.6910	0.2171
OCEL1	8.2457	9.2585	10.7735	13.9417	34.4497	11.5138	14.1775	13.3572	7.4163	7.9900	12.7794	12.1026	15.6473	14.1262	12.8224	10.9902	14.5984	13.0169	20.4859	37.1356	5.7164	12.8866	11.2442	9.2248	16.0737	21.0172	4.3490	14.3283	7.1858	6.8873	10.2830	20.6968	8.9969	18.3936	18.7628	21.2266	21.6874	27.1799	15.2901	11.2814	13.3500	8.5390	10.7998	14.4676	10.8264	20.9135	12.1294	14.4817	10.9960
AC132872.2	0.0000	0.0000	0.0490	0.0345	0.1219	0.0393	0.0550	0.0186	0.0000	0.0171	0.0394	0.0207	0.1119	0.1064	0.2609	0.0753	0.0670	0.0458	0.0364	0.1095	0.0216	0.0707	0.0369	0.0357	0.0738	0.1236	0.0000	0.0812	0.1575	0.2078	0.0166	0.0233	0.0646	0.3054	0.0910	0.0880	0.1150	0.6954	0.0950	0.1816	0.5390	0.0364	0.0000	0.0215	0.0247	0.2854	0.0399	0.0439	0.0827
BUD13P1	0.0572	0.0235	0.1948	0.0549	0.1550	0.1249	0.9909	0.1483	0.1411	0.0545	0.0000	0.1974	0.0000	0.1353	0.2767	0.0000	0.0000	0.6555	0.3470	0.0000	0.1715	0.0000	0.3816	0.3402	0.0782	0.0000	0.2103	0.3227	0.8516	0.4774	0.6072	0.0000	0.0685	0.0405	0.6367	0.3264	0.0610	0.0000	0.0000	3.6095	0.0745	0.4633	0.8789	0.0342	0.1964	0.0000	0.6029	0.7675	0.3069
FANCB	1.2910	1.1019	0.7913	0.5117	0.4177	0.7637	0.7126	0.7251	1.1926	0.5419	0.8439	0.6954	1.8648	2.1452	3.0956	3.4993	3.8628	1.3281	3.8827	1.6063	2.8139	5.3357	2.8100	1.3394	5.7520	1.0265	3.5390	3.2767	2.3250	6.2098	1.5099	4.3672	1.9858	2.0298	2.8784	3.0727	2.6269	2.9982	3.6509	2.6925	2.9962	0.6840	2.0639	1.3036	2.4412	1.1473	4.7338	2.5589	2.6524
5_8S_rRNA	0.0000	0.0000	0.0000	0.0000	0.0000	0.0000	0.0000	0.0000	0.0000	0.0000	0.0000	0.0000	0.0000	0.0000	0.0000	0.0000	0.0000	0.0000	0.0000	0.0000	0.0000	0.0000	0.0000	0.0000	0.0000	0.0000	0.0000	0.0000	0.0000	0.0000	0.0000	0.0000	0.0000	0.0000	0.0000	0.0000	0.0000	0.0000	0.0000	0.0000	0.0000	0.0000	0.0000	0.0000	0.0000	0.0000	0.0000	0.0000	0.0000
AC092159.3	0.0000	0.0000	0.0000	0.0000	0.0000	0.0000	0.0000	0.0000	0.0000	0.0000	0.0000	0.0000	0.0000	0.0000	0.2497	0.0000	0.1442	0.0000	0.0000	0.0000	0.0928	0.1522	0.0795	0.0000	0.0000	0.0000	0.0000	0.0000	0.0000	0.0994	0.0000	0.0000	0.0000	0.0000	0.0783	0.0000	0.0000	0.2495	0.0000	0.0000	0.1009	0.0000	0.0000	0.0000	0.0000	0.0000	0.0859	0.0000	0.0000
ZNF71	2.7405	2.0162	3.0363	2.9308	3.7919	2.4489	3.5162	2.5845	2.4861	1.9507	2.7986	2.5877	6.4429	2.2749	7.3985	8.7512	6.2578	3.9429	4.6328	6.9986	0.4828	9.2807	2.0735	2.7804	4.0241	4.1041	0.3166	0.7677	4.8517	2.9688	2.1726	4.5577	1.7032	6.5836	9.8562	4.9920	0.5326	6.6221	5.7801	5.4499	0.5066	3.1207	0.2743	4.1001	4.6902	3.8559	6.4546	5.6059	5.2993
GCNT4	1.6924	1.3219	2.3469	1.3263	2.8250	2.1340	1.8070	1.5460	2.9345	2.2404	0.7056	2.6976	2.1745	4.0668	3.4655	0.5607	0.5122	2.1934	1.5953	0.5511	1.6489	1.8070	1.8719	1.4206	0.8608	2.9352	0.2555	2.2051	3.1691	4.3496	2.3384	2.1221	1.4465	0.4097	0.8788	1.1565	0.8483	0.4781	0.2293	4.4575	1.2354	7.7668	1.7687	0.5105	1.5305	0.5283	4.7535	1.5802	1.8748
LARP7P3	0.0000	0.0000	0.0000	0.0000	0.0000	0.0000	0.0000	0.0000	0.0000	0.0000	0.0000	0.0000	0.0000	0.0000	0.0000	0.0000	0.0000	0.0000	0.0000	0.0000	0.0000	0.0000	0.0000	0.0000	0.0000	0.0000	0.0000	0.0000	0.0000	0.0000	0.0000	0.0000	0.0000	0.1789	0.0000	0.0000	0.0000	0.0000	0.0000	0.0000	0.0000	0.0000	0.0000	0.0000	0.0000	0.0000	0.0000	0.0000	0.0000
HINFP	2.6679	3.2555	2.4249	3.9498	4.5960	3.7033	3.0023	3.2746	4.0400	3.2834	4.0033	4.1645	4.6080	6.3470	6.0940	8.1137	7.4820	2.5744	7.7135	5.5257	5.3093	5.5965	6.8056	3.3146	8.4803	4.7749	7.1484	4.2604	2.7919	4.9261	6.7474	4.4501	4.8700	5.7596	5.0707	7.3746	3.5904	9.1249	4.9805	6.4006	3.9065	2.8733	2.7625	6.5123	4.6861	5.3744	8.9479	7.0186	7.2504
LINC02643	0.0000	0.0000	0.0000	0.0000	0.0000	0.0000	0.0000	0.0000	0.0000	0.0000	0.0000	0.0000	0.0862	0.0000	0.0000	0.0000	0.0000	0.0000	0.0000	0.0000	0.0000	0.3814	0.0000	0.0000	0.1326	0.0000	0.0000	0.3284	0.0000	0.0000	0.0000	0.0000	0.1161	0.0000	0.1963	0.0000	0.0000	0.0000	0.0000	0.0000	0.1264	0.0000	0.0000	0.1160	0.0000	0.0000	0.6457	0.0000	0.0000
MRLN	0.4326	1.1041	8.3954	0.2492	2.4057	1.9857	8.5735	1.0176	0.3132	0.7697	0.1107	2.6728	3.7201	1.9461	0.4653	0.0302	7.7670	0.0000	4.3189	14.5253	0.0173	0.1135	0.0889	0.0000	8.7393	2.7973	5.1580	0.0326	0.3286	0.1483	4.4228	6.4594	0.3109	0.0613	10.3385	10.4705	8.3343	0.1163	0.1016	0.0000	6.5438	14.1129	6.3351	29.2077	6.9552	5.1067	0.1281	2.9396	0.0664
U62631.1	0.0000	0.3222	0.5335	0.1879	0.1327	0.0000	0.0998	0.0000	0.0000	0.0000	0.0000	0.0000	0.0000	8.1067	0.3157	0.0000	0.5470	0.0000	0.0000	0.0000	0.0000	0.0000	0.4019	0.0000	0.0000	0.1346	0.0000	0.3314	0.5144	0.1257	0.0904	0.0000	0.1172	0.0000	0.7925	0.0000	0.0000	0.4732	0.0000	0.0000	0.0000	0.0000	0.0000	0.0000	0.0000	0.0000	0.1086	0.0000	0.1501
COL4A6	0.5227	0.5360	0.2500	0.6427	3.3453	8.8282	0.6779	4.2247	0.7151	0.1355	2.5832	1.0820	13.2912	6.8223	26.1328	1.7965	60.3577	9.2424	22.5539	31.3060	2.0245	42.7608	5.3209	15.0453	4.0956	13.3655	2.5239	41.7949	7.4974	69.5626	8.8095	34.0185	17.0870	14.0717	47.2701	22.9430	13.6397	29.5245	0.1454	25.7553	3.8381	2.8612	7.6402	24.8466	47.1355	10.6806	42.1765	23.5152	58.3324
YBX2P1	0.0000	0.0000	0.0000	0.0000	0.0000	0.0612	0.0571	0.0000	0.0000	0.0000	0.0000	0.0000	0.0000	0.0000	0.0000	0.1173	0.0000	0.1427	0.1133	0.0000	0.0672	0.1102	0.0575	0.2222	0.0000	0.0000	0.0000	0.0000	0.4907	0.2159	0.2069	0.0727	0.0671	0.0000	0.0567	0.2741	0.2388	0.0903	0.0000	0.4243	0.0000	0.0000	0.0820	0.0670	0.0000	0.0000	0.1243	0.2734	0.1718
AC090617.1	0.0000	0.0000	0.0000	0.0000	0.0000	0.0000	0.1344	0.0000	0.0000	0.0000	0.0000	0.0000	0.1172	0.0000	0.2126	0.0000	0.0000	0.3358	0.0000	0.0000	0.0000	0.0000	0.0000	0.0000	0.0000	0.1813	0.1939	0.0000	0.0000	0.0000	0.0000	0.0000	0.0000	0.0000	0.1334	0.0000	0.0000	0.0000	0.0000	0.0000	0.0000	0.0000	0.0000	0.0000	0.0000	0.0000	0.0000	0.0000	0.0000
GPM6A	0.1511	0.0498	0.2885	0.1161	0.2460	0.1651	1.0418	0.0439	0.3759	0.1959	0.2518	0.2296	0.0215	0.1861	0.1560	0.0380	0.0000	0.0154	0.0856	0.0000	0.0000	0.2022	0.0807	0.0000	0.0000	0.0832	0.0000	0.4232	0.0954	0.0544	0.2513	0.0000	0.0434	1.6181	0.0918	0.0099	0.0000	0.0097	0.0319	0.0153	0.0631	0.1286	0.2656	0.0072	0.0166	0.0384	0.1745	0.0885	0.1762
TBC1D2B	6.9134	6.9367	6.5134	10.2154	8.7080	8.1551	14.5175	7.5853	9.5398	7.3703	8.4764	11.1951	10.4030	21.0787	24.2054	21.8288	11.3241	14.2303	30.1750	9.6245	14.1269	20.7515	12.7184	7.1953	10.3636	9.2769	6.4673	17.5471	17.9231	7.0857	12.1404	12.9483	9.9862	10.4768	24.5672	8.7123	16.3699	7.7097	17.2443	21.8770	9.6340	12.2852	13.3339	8.4373	9.7089	3.4678	20.7849	16.0146	23.4871
AC025259.1	0.0000	0.0000	0.0000	0.0000	0.0000	0.0000	0.0000	0.0000	0.0000	0.0000	0.0000	0.0000	0.0000	0.0000	0.0000	0.0000	0.0000	0.0000	0.0000	0.0000	0.0000	0.0000	0.0000	0.0000	0.0000	0.0000	0.0000	0.0000	0.0000	0.0000	0.0000	0.0000	0.0000	0.0000	0.0000	0.0000	0.1403	0.1061	0.0000	0.0000	0.0000	0.0000	0.0000	0.0000	0.0000	0.0000	0.0000	0.0000	0.0000
CICP1	0.0000	0.0000	0.0000	0.0000	0.0000	0.0000	0.0000	0.0000	0.0000	0.0000	0.0194	0.0203	0.0000	0.0000	0.0000	0.0000	0.0000	0.0000	0.0000	0.0000	0.0000	0.0000	0.0000	0.0000	0.0000	0.0000	0.0000	0.0000	0.0000	0.0000	0.0000	0.0000	0.0000	0.0000	0.0000	0.0000	0.0000	0.0000	0.0000	0.0000	0.0000	0.0000	0.0000	0.0000	0.0000	0.0000	0.0000	0.0000	0.0000
PFN1P3	0.0000	0.0872	0.0000	0.1016	0.1436	0.0000	0.1080	0.0000	0.1045	0.0000	0.3481	0.2437	0.2825	0.6266	0.3416	0.2218	0.1973	0.0000	0.4284	0.0000	0.5081	0.2083	0.2174	0.2100	0.0000	0.0000	0.0000	0.1195	0.3711	0.4081	0.1956	0.8246	0.0000	0.5997	0.3216	0.0000	0.2258	0.1707	0.3729	0.0000	0.4141	0.1072	0.1550	0.7599	0.0000	0.0000	0.5876	0.0000	0.0000
AC011503.3	0.0446	0.1836	0.0000	0.0000	0.0000	0.0975	0.0000	0.0000	0.0000	0.0425	0.0978	0.1027	0.0397	0.1056	0.0000	0.0000	0.0831	0.0000	0.0000	0.0680	0.0000	0.0000	0.0000	0.0000	0.1220	0.0000	0.0000	0.1007	0.1564	0.4586	0.0000	0.0579	0.0000	0.0632	0.0000	0.0728	0.0000	0.2877	0.0000	0.2253	0.0000	0.0000	0.0000	0.0000	0.2452	0.0000	0.0495	0.0000	0.0000
AC114808.1	0.0000	0.0000	0.0000	0.0000	0.0000	0.0000	0.0000	0.0000	0.0000	0.0000	0.0000	0.0000	0.0000	0.1166	0.0000	0.0000	0.0000	0.0000	0.0000	0.0000	0.0000	0.0000	0.0000	0.0000	0.0000	0.0000	0.0000	0.0000	0.0000	0.0000	0.0000	0.0000	0.0000	0.0000	0.0000	0.0000	0.0000	0.0000	0.0000	0.0000	0.0000	0.0000	0.0000	0.1178	0.0000	0.0000	0.0000	0.0000	0.0000
AP000720.2	0.0000	0.0000	0.0000	0.0000	0.0000	0.0000	0.0000	0.0000	0.0000	0.0000	0.0000	0.0000	0.0000	0.0000	0.0000	0.0000	0.0000	0.0000	0.0000	0.0000	0.0000	0.0000	0.0000	0.0000	0.0000	0.0000	0.0000	0.0000	0.0000	0.0000	0.0000	0.0000	0.0000	0.0784	0.0000	0.0000	0.0000	0.0000	0.0000	0.0000	0.0000	0.0000	0.0000	0.0000	0.0000	0.0000	0.0000	0.0000	0.0000
AL357033.1	1.4751	1.0331	0.2101	1.5853	0.0597	16.7690	2.9859	0.3198	1.8256	1.3220	0.5068	2.3824	0.0979	0.1824	0.8880	0.0923	0.0000	0.4489	0.0891	0.4361	0.9774	0.0433	0.4522	0.1310	2.0781	0.6058	0.9073	0.0746	1.1190	0.2263	0.8338	0.5145	1.0019	0.0935	0.6242	0.2874	0.5634	0.1420	0.2714	0.1668	0.4593	1.2936	0.0322	0.2370	1.2705	0.4894	0.6110	0.4031	0.9117
AC025946.2	0.0000	0.0000	0.0000	0.0000	0.0000	0.0000	0.0000	0.0000	0.0000	0.0000	0.0000	0.0000	0.0000	0.0000	0.0000	0.0000	0.0000	0.0000	0.0000	0.0000	0.0000	0.0000	0.0000	0.0000	0.0000	0.0000	0.0000	0.0000	0.0000	0.0000	0.0000	0.0000	0.0000	0.0000	0.0000	0.0000	0.0000	0.0000	0.0000	0.0000	0.0000	0.0000	0.0000	0.0000	0.0000	0.0000	0.0000	0.0000	0.0000
LINC01309	0.0000	0.0000	0.0000	0.0000	0.0000	0.0000	0.0000	0.0000	0.0000	0.0000	0.0000	0.0000	0.0000	0.0000	0.0000	0.0000	0.0000	0.0000	0.0000	0.0000	0.0000	0.0000	0.0000	0.0000	0.0000	0.0351	0.1126	0.0000	0.0000	0.0000	0.0000	0.0331	0.0000	0.0000	0.0000	0.0832	0.0000	0.0000	0.0000	0.0000	0.0000	0.0000	0.0000	0.0000	0.0000	0.0810	0.0000	0.0000	0.0000
RDH8	0.0000	0.0175	0.0000	0.0204	0.0000	0.0000	0.0000	0.0221	0.0000	0.0000	0.0933	0.0000	0.1324	0.0252	0.1716	0.0446	0.3171	0.1084	0.0000	0.1296	0.1276	0.0837	0.1747	0.5907	0.0582	0.0878	0.0626	0.1441	0.2237	1.2298	0.0196	0.0552	0.0255	0.1205	0.2800	0.2429	0.1361	0.0000	0.0375	0.3760	0.0000	0.0215	0.0311	0.1018	0.4091	0.1013	0.1181	0.0779	0.0979
DENND2C	34.3590	32.5919	31.4640	37.4072	8.7435	54.3541	11.0878	28.0874	41.5572	30.8492	40.1356	36.8503	10.1314	9.5277	12.5218	4.4747	16.4438	19.7949	13.4173	2.8430	35.6123	3.7946	13.8672	7.8475	24.6043	10.7804	6.5909	14.4817	14.4286	9.4943	17.5163	18.7673	21.9931	7.7975	12.5038	11.1370	5.8887	5.8590	1.6988	7.9752	28.4977	14.8072	10.9283	13.7699	10.5702	8.7150	23.4542	7.8129	18.9225
AC107881.1	0.0589	0.0000	0.0000	0.0000	0.0000	0.0000	0.1202	0.0612	0.0000	0.0000	0.0000	0.0000	0.0000	0.1395	0.0951	0.0000	0.0000	0.0000	0.0000	0.0000	0.0000	0.0000	0.0000	0.0000	0.0000	0.0000	0.0000	0.0666	0.0000	0.0757	0.0000	0.0000	0.0000	0.0000	0.0000	0.0000	0.0000	0.0950	0.3115	0.0000	0.0000	0.0000	0.0000	0.1410	0.0000	0.0000	0.0000	0.0000	0.0000
PLSCR1	63.4325	40.5430	50.1185	35.6890	42.1415	60.3653	34.2306	60.6734	29.6265	42.8272	44.8396	65.8409	58.7137	68.5535	82.2868	84.7438	91.5388	38.2046	101.2027	181.5944	84.2323	120.4746	49.1242	71.1786	30.7208	44.2067	15.1536	80.4006	42.2700	19.1503	24.4477	191.9883	91.7642	45.9290	116.2843	69.8678	59.8120	26.9263	31.2325	140.6668	70.5034	13.5847	19.7940	54.8008	129.0315	10.9354	74.8611	160.4360	117.3924
UBE2V1P11	0.0000	0.0000	0.0000	0.0000	0.0000	0.0000	0.0000	0.0000	0.0000	0.0000	0.0000	0.0000	0.0000	0.0000	0.0000	0.0000	0.0000	0.0000	0.0000	0.0000	0.0000	0.0000	0.0000	0.0000	0.0000	0.0000	0.0000	0.0000	0.0000	0.0000	0.0000	0.0000	0.0000	0.0000	0.0000	0.0000	0.0000	0.0000	0.0000	0.0000	0.0000	0.0000	0.0000	0.0000	0.0000	0.0000	0.0000	0.0000	0.0000
AL356157.1	0.0000	0.0000	0.0000	0.0000	0.0000	0.0000	0.0000	0.0000	0.0000	0.0000	0.0000	0.0000	0.0000	0.0000	0.0000	0.0000	0.0000	0.0000	0.0000	0.0000	0.0000	0.0000	0.0000	0.0000	0.0000	0.0000	0.0000	0.0000	0.0000	0.0000	0.0000	0.0000	0.0000	0.0000	0.0000	0.0000	0.0000	0.0000	0.0000	0.0000	0.0000	0.0000	0.0000	0.0000	0.0000	0.0000	0.0000	0.0000	0.0000
AC006455.8	0.0000	0.0000	0.0000	0.0000	0.0000	0.0000	0.0000	0.0000	0.0000	0.0000	0.0000	0.0000	0.0000	0.0000	0.0000	0.0000	0.0000	0.0000	0.0000	0.0000	0.0000	0.0000	0.0000	0.0000	0.0000	0.0000	0.0000	0.0000	0.0000	0.0000	0.0000	0.0000	0.0000	0.0000	0.0000	0.0000	0.0000	0.0000	0.0000	0.0000	0.0000	0.0000	0.0000	0.0000	0.0000	0.0000	0.0000	0.0000	0.0000
TSHZ3	2.1895	1.6502	1.9971	2.2600	6.9078	3.2408	6.1688	4.6293	2.3085	1.6264	1.8423	4.3133	9.0386	6.0234	7.9768	9.0785	2.8256	8.5664	21.2687	3.9159	2.7998	17.4715	4.1331	8.1373	2.7210	4.7798	1.3390	6.4130	4.4140	12.5620	5.0090	3.8369	6.1859	14.5007	30.5026	1.6101	5.7763	1.3590	1.5571	9.0615	1.5950	3.1033	11.5301	0.6456	4.5551	1.3059	14.0883	8.1554	12.4713
AL133467.3	0.0000	0.0000	0.0000	0.0111	0.0000	0.0000	0.0000	0.0000	0.0000	0.0000	0.0000	0.0000	0.0000	0.0000	0.0000	0.0243	0.0000	0.0000	0.0000	0.0000	0.0000	0.0000	0.0000	0.0000	0.0000	0.0000	0.0000	0.0000	0.0000	0.0000	0.0000	0.0000	0.0000	0.0000	0.0000	0.0000	0.0000	0.0000	0.0000	0.0000	0.0000	0.0000	0.0000	0.0000	0.0000	0.0000	0.0000	0.0000	0.0000
CCT8L2	0.0000	0.0000	0.0000	0.0000	0.0280	0.0000	0.0211	0.0000	0.0000	0.0394	0.0000	0.0238	0.0000	0.0245	0.0000	0.0000	0.0000	0.0000	0.0000	0.0000	0.0000	0.0000	0.0000	0.0000	0.0000	0.0000	0.0000	0.0000	0.0000	0.0000	0.0191	0.0000	0.0000	0.0585	0.0000	0.0000	0.0000	0.0666	0.0000	0.0000	0.0000	0.0000	0.0000	0.0000	0.0000	0.0328	0.0000	0.0000	0.0000
MIR4330	0.0000	0.0000	0.0000	0.0000	0.0000	0.0000	0.0000	0.0000	0.0000	0.0000	0.0000	0.0000	0.0000	0.0000	0.0000	0.0000	0.0000	0.0000	0.0000	0.0000	0.0000	0.0000	0.0000	0.0000	0.0000	0.0000	0.0000	0.0000	0.0000	0.0000	0.0000	0.0000	0.0000	0.0000	0.0000	0.0000	0.0000	0.0000	0.0000	0.0000	0.0000	0.0000	0.0000	0.0000	0.0000	0.0000	0.0000	0.0000	0.0000
BX322650.1	0.0199	0.0163	0.0812	0.0191	0.2155	0.0434	0.0203	0.0000	0.0000	0.0000	0.0653	0.2057	0.0353	0.0705	0.0641	0.1664	0.0740	0.0506	0.9242	0.0303	0.0000	0.0781	0.0204	0.6304	0.0272	0.0546	0.0877	0.0224	0.1392	0.2041	0.0367	0.0000	0.0238	0.1125	0.0201	0.0324	0.0000	0.1281	0.1049	0.0502	0.0518	0.0604	0.0000	0.0000	0.0819	0.0631	0.3748	0.0970	0.2437
AC145207.1	0.0616	0.0000	0.2519	0.0000	0.0000	0.0000	0.1884	0.0639	0.0000	0.0000	0.0000	0.0000	0.0000	0.0000	0.0000	0.0000	0.1148	0.0000	0.3739	0.0000	0.0000	0.0000	0.1265	0.0000	0.0000	0.0000	0.0000	0.1391	0.1079	0.0791	0.0000	0.0000	0.0000	0.0872	0.0624	0.0000	0.0000	1.1916	0.0000	0.3111	0.0000	0.0000	0.0000	0.0000	0.0000	0.0978	0.0684	0.0000	0.0000
AC084855.2	0.0356	0.0439	0.0485	0.0341	0.0724	0.0583	0.1813	0.0000	0.0176	0.0169	0.0000	0.0819	0.0949	0.0842	0.3730	0.0373	0.0994	0.0000	0.0360	0.0542	0.0640	0.0350	0.0548	0.0000	0.0487	0.0979	0.3665	0.0000	0.0935	0.1143	0.0821	0.0000	0.0213	0.0252	0.0180	0.0580	0.0379	0.0000	0.1253	0.0898	0.5797	0.0180	0.0260	0.2340	0.0244	0.0282	0.0592	0.0434	0.0000
AL353626.3	0.0000	0.0000	0.0000	0.0000	0.0000	0.0000	0.0000	0.0000	0.0000	0.0000	0.0000	0.0000	0.0000	0.0000	0.0000	0.0000	0.0000	0.0000	0.0000	0.0000	0.0000	0.0000	0.0000	0.0000	0.0000	0.0000	0.0000	0.0000	0.0000	0.0000	0.0000	0.0000	0.0000	0.0000	0.0000	0.0000	0.0000	0.0000	0.0000	0.0000	0.0000	0.0000	0.0000	0.0000	0.0000	0.0000	0.0000	0.0000	0.0000
DEFB108A	0.0000	0.0000	0.0000	0.0000	0.0000	0.0000	0.0000	0.0000	0.0000	0.0000	0.0000	0.0000	0.0000	0.0000	0.0000	0.0000	0.0000	0.0000	0.0000	0.0000	0.0000	0.0000	0.0000	0.0000	0.0000	0.0000	0.0000	0.0000	0.0000	0.0000	0.0000	0.0000	0.0000	0.0000	0.0000	0.0000	0.0000	0.0000	0.0000	0.0000	0.0000	0.0000	0.0000	0.0000	0.0000	0.0000	0.0000	0.0000	0.0000
RNU4-26P	0.0000	0.0000	0.0000	0.0000	0.0000	0.0000	0.0000	0.0000	0.0000	0.0000	0.0000	0.0000	0.0000	0.0000	0.0000	0.0000	0.0000	0.0000	0.0000	0.0000	0.0000	0.0000	0.0000	0.0000	0.0000	0.0000	0.0000	0.0000	0.0000	0.0000	0.0000	0.0000	0.0000	0.0000	0.0000	0.0000	0.0000	0.0000	0.0000	0.0000	0.0000	0.0000	0.0000	0.0000	0.0000	0.0000	0.0000	0.0000	0.0000
NUS1	19.7877	14.9609	16.7795	11.9863	26.3551	23.5535	11.3921	34.7678	17.7117	16.1958	22.0404	19.8679	26.7495	26.0920	28.3875	16.8076	25.2513	25.1464	21.4030	16.1984	36.2848	38.2280	25.9996	33.2552	32.1063	16.8826	27.6755	27.8244	23.0171	48.5859	37.2466	20.4484	18.8619	30.3255	23.2620	32.8644	28.5928	22.6903	14.6134	45.2961	33.6809	20.5137	29.6510	19.7656	24.5313	7.2425	33.2182	26.6976	53.6504
RN7SL543P	0.0000	0.0000	0.1940	0.0000	0.0000	0.0000	0.0000	0.0000	0.0000	0.0000	0.0000	0.0000	0.0000	0.0000	0.0000	0.0000	0.0000	0.0000	0.0000	0.0000	0.1708	0.0000	0.0000	0.0000	0.0000	0.0000	0.0000	0.0000	0.0000	0.0000	0.0000	0.0000	0.0000	0.0000	0.0000	0.2322	0.0000	0.4590	0.2507	0.0000	0.0000	0.0000	0.0000	0.0000	0.0000	0.0000	0.0000	0.0000	0.0000
AC090945.1	0.0000	0.1792	0.0742	0.0000	0.0738	0.0595	0.2220	0.0000	0.0000	0.1037	0.0000	0.0000	0.0968	0.0644	0.0878	0.0000	0.0000	0.0000	0.1101	0.2488	0.0653	0.0000	0.2795	0.0000	0.5211	0.0749	0.1602	0.0000	0.0000	0.2098	0.1508	0.0707	0.0652	0.0000	0.1102	0.3552	0.0000	0.5265	0.4793	0.0000	0.3548	0.1103	0.4781	0.0000	0.1496	0.0000	0.2417	0.2657	0.0000
DNM1P28	0.0000	0.0000	0.0000	0.0862	0.0000	0.0000	0.0000	0.0000	0.1773	0.0000	0.0000	0.0000	0.0000	0.0000	0.1448	0.0000	0.0000	0.0000	0.0000	0.0000	0.0000	0.0000	0.0000	0.0000	0.0000	0.0000	0.0000	0.0000	0.0000	0.0000	0.0000	0.0000	0.0000	0.0000	0.0000	0.0000	0.0000	0.0000	0.1581	0.0000	0.0000	0.0000	0.0000	0.0000	0.0000	0.0000	0.0000	0.0000	0.0000
GAS2L1	26.6111	36.9040	31.3863	30.0527	15.6495	24.1714	21.7129	23.3362	27.5539	30.0521	35.5409	25.9876	63.1395	31.0403	67.6610	26.2871	54.3359	49.7620	81.0412	66.3093	36.2373	46.3334	37.5518	21.8193	42.3662	36.8051	16.9143	45.7912	36.0373	41.0055	17.4936	86.5200	47.0520	47.9932	60.1228	64.0116	83.4639	27.7765	26.3131	53.9736	58.7971	42.3143	53.0546	71.2251	54.1949	40.7187	48.5537	62.6896	51.9739
AC011092.1	0.0000	0.0000	0.0000	0.0000	0.0000	0.0000	0.0000	0.0000	0.0000	0.0000	0.0000	0.0000	0.0000	0.0000	0.0000	0.0000	0.0000	0.0000	0.0000	0.0000	0.0000	0.0000	0.0000	0.0000	0.0000	0.0000	0.0000	0.0000	0.0000	0.0000	0.0000	0.0000	0.0000	0.0000	0.0000	0.0000	0.0000	0.0000	0.0000	0.0000	0.0000	0.0000	0.0000	0.0000	0.0000	0.0000	0.0000	0.0000	0.0000
AC009779.5	0.0000	0.0000	0.0000	0.0000	0.0000	0.0000	0.0000	0.0000	0.0000	0.0000	0.0000	0.0000	0.0000	0.0000	0.0000	0.0000	0.0000	0.0000	0.0000	0.0000	0.0000	0.0000	0.0000	0.0000	0.3528	0.0000	0.0000	0.0000	0.0000	0.0000	0.0000	0.0000	0.0000	0.0000	0.0000	0.0000	0.0000	0.0000	0.0000	0.0000	0.0000	0.0000	0.0000	0.0000	0.0000	0.0000	0.0000	0.3148	0.0000
MIR744	1.3028	0.3575	0.0000	0.4169	1.7668	1.4236	0.4428	2.7036	0.0000	0.0000	0.0000	0.9998	0.3863	0.5141	0.0000	0.0000	0.0000	0.0000	0.0000	2.6468	1.5631	0.0000	0.8920	0.0000	0.0000	2.9870	0.6392	1.9614	1.5222	0.0000	1.6046	2.8189	1.0401	0.0000	0.0000	1.4170	0.0000	1.4003	0.7649	0.0000	0.0000	0.4399	1.2718	2.5975	0.0000	0.6896	1.9284	0.5300	0.0000
AC079331.2	0.1337	0.0550	0.1139	0.0000	0.1133	0.0365	0.0341	0.0173	0.0990	0.0159	0.0366	0.1732	0.0149	0.1187	0.0270	0.1051	0.1246	0.0426	0.0338	0.2547	0.0201	0.0658	0.0343	0.1990	0.0915	0.0920	0.0000	0.0566	0.0879	0.0859	0.0154	0.0217	0.0601	0.1420	0.0169	0.2182	0.0000	0.0808	0.3827	0.0844	0.0218	0.0847	0.0245	0.1600	0.0000	0.0796	0.1113	0.0816	0.0513
LINC00659	0.0000	0.0000	0.0381	0.0268	0.0000	0.1222	0.0000	0.0580	0.0552	0.0000	0.0000	0.0322	0.0249	0.1986	0.5864	0.0000	2.6054	0.4988	0.1697	0.1704	0.1006	0.0000	2.4696	0.0555	0.3825	0.2308	1.1112	0.0000	1.6662	0.2156	1.0332	0.0000	0.2344	0.1188	1.8403	0.2737	0.0000	0.4508	0.0492	0.9888	0.0000	1.3597	0.0409	1.9735	0.3842	0.5328	0.4346	0.5802	0.5146
RNA5SP526	0.0000	0.0000	0.0000	0.0000	0.0000	0.0000	0.0000	0.0000	0.0000	0.0000	0.0000	0.0000	0.0000	0.0000	0.0000	0.0000	0.0000	0.0000	0.0000	0.0000	0.0000	0.0000	0.0000	0.0000	0.0000	0.0000	0.0000	0.0000	0.0000	0.0000	0.0000	0.0000	0.0000	0.0000	0.0000	0.0000	0.0000	0.0000	0.0000	0.0000	0.0000	0.0000	0.0000	0.0000	0.0000	0.0000	0.0000	0.0000	0.0000
THAP7	15.9644	18.2296	17.0898	11.6938	24.2172	11.9697	19.0078	16.7803	11.9071	11.1864	17.2401	14.5832	25.4032	23.0976	28.4500	29.9193	25.9773	22.1506	38.8249	43.8549	16.6544	18.3778	27.6599	16.2764	29.6844	26.7208	20.9521	20.4300	19.2494	29.5750	19.0075	54.2339	19.1891	62.3256	17.3176	42.2302	50.4685	40.1820	39.1583	37.8217	30.9545	12.7587	34.2427	32.8913	19.3563	30.1390	18.0353	16.4726	18.8179
AF064863.1	0.0000	0.0000	0.0000	0.0000	0.0000	0.0000	0.0000	0.3247	0.0000	0.0000	0.0000	0.0000	0.0000	0.0000	0.0000	0.0000	0.0000	0.0000	0.0000	0.0000	0.0000	0.0000	0.0000	0.0000	0.0000	0.0000	0.0000	0.0000	0.0000	0.0000	0.0000	0.0000	0.0000	0.0000	0.0000	0.0000	0.0000	0.0000	0.0000	0.0000	0.0000	0.0000	0.0000	0.0000	0.0000	0.0000	0.0000	0.0000	0.0000
AKT3	1.0397	0.8971	2.0535	1.5516	2.0201	0.6482	11.0845	0.6846	1.7994	1.3085	1.1214	2.1942	17.0793	6.6349	14.2303	6.8146	4.3284	6.7853	10.0403	14.4207	1.0875	5.7490	14.4422	1.6925	10.4663	2.9018	18.9471	3.3300	4.7950	16.2204	3.8324	4.4647	2.0233	4.8517	15.0725	3.3818	2.3451	10.4284	1.8723	22.5571	1.8901	3.9025	1.0735	2.9340	2.4634	2.3071	12.2897	2.1679	1.9882
NOD1	1.8782	1.9932	2.8585	2.4323	2.6235	2.7140	4.9187	2.0979	2.1929	2.4265	2.1888	3.3834	2.7031	6.9361	9.7851	8.4070	4.5702	4.2301	9.7858	3.8794	1.6771	8.5313	5.7549	3.7140	3.3547	4.2150	4.1882	3.4314	4.9652	4.5625	3.8448	3.5808	2.7276	3.1728	6.5459	3.8179	3.8591	2.5655	4.9239	4.8229	3.3115	4.1406	5.6469	1.9558	2.4865	1.3080	10.3498	6.1845	9.0062
MIRLET7E	0.0000	0.0000	0.0000	0.0000	0.0000	0.0000	0.0000	0.0000	0.0000	0.0000	0.0000	0.0000	0.0000	0.0000	0.0000	0.0000	0.0000	0.0000	0.0000	0.0000	0.0000	0.0000	0.0000	0.0000	0.0000	0.0000	0.0000	0.0000	0.0000	0.0000	0.0000	0.0000	0.0000	0.0000	0.0000	0.0000	0.0000	0.0000	0.0000	0.0000	0.0000	0.0000	0.0000	0.0000	0.0000	0.0000	0.0000	0.0000	0.0000
RILP	7.4452	8.9255	16.0998	8.9187	12.1412	5.8993	25.6436	11.0865	6.7057	7.6320	10.3308	8.9592	11.0244	7.8814	11.5033	12.3951	17.7733	5.4457	13.9732	14.5325	3.9943	8.4957	8.9399	7.1401	7.0463	11.1707	9.7335	7.7719	8.9884	4.4223	11.6150	15.0393	5.2527	10.6085	7.4021	9.3950	24.6075	9.4653	14.3022	16.0214	14.1073	3.7371	7.3449	24.0023	6.6758	16.8945	10.3382	13.6723	4.2090
AC073429.2	0.0000	0.0000	0.0000	0.0000	0.0000	0.0000	0.0000	0.0000	0.0000	0.0000	0.0000	0.0000	0.0000	0.0000	0.0000	0.0000	0.0000	0.1502	0.0000	0.0000	0.0000	0.0000	0.0000	0.0000	0.0000	0.0000	0.0434	0.0000	0.0000	0.0000	0.0000	0.0000	0.0000	0.0000	0.0000	0.0000	0.0000	0.0475	0.0000	0.0000	0.0000	0.0000	0.0000	0.0000	0.0000	0.0936	0.0000	0.0000	0.0000
LINC00207	0.0000	0.0250	0.0000	0.0000	0.0000	0.0000	0.0000	0.0000	0.0000	0.0000	0.0000	0.0000	0.0000	0.0359	0.0000	0.0636	0.0000	0.0000	0.0614	0.0000	0.0000	0.0000	0.0000	0.0602	0.0000	0.0417	0.0000	0.0000	0.0000	0.0390	0.0280	0.0000	0.0000	0.0000	0.0000	0.0000	0.0000	0.1956	0.0000	0.0000	0.0000	0.0000	0.0000	0.0726	0.0000	0.1445	0.0337	0.0000	0.0465
AC005521.1	0.0000	0.1607	0.0665	0.0937	0.0662	0.0000	0.0498	0.0000	0.0000	0.0465	0.0535	0.0000	0.0868	0.0578	0.0000	0.0000	0.0910	0.2488	0.8888	0.1487	0.0000	0.0000	0.1002	0.0000	0.1335	0.1343	0.2155	0.0000	0.0855	0.0000	0.0451	0.0000	0.1169	0.0691	0.2471	0.0796	0.0000	0.3147	0.3438	0.8629	0.0000	0.0989	0.0000	0.0584	0.2012	0.0000	0.1084	0.0000	0.1497
AC011990.1	0.0000	0.0000	0.0000	0.0000	0.0000	0.0000	0.0000	0.0000	0.0000	0.0000	0.0000	0.0000	0.0000	0.0000	0.0000	0.0000	0.0000	0.0000	0.0000	0.0000	0.0000	0.0000	0.0000	0.0000	0.0000	0.0000	0.0000	0.0000	0.0000	0.0000	0.0000	0.0000	0.0000	0.0000	0.0000	0.0000	0.0000	0.0000	0.0000	0.0000	0.0000	0.0000	0.0000	0.0000	0.0000	0.0000	0.0000	0.0000	0.0000
PTH2	0.0000	0.0000	0.0000	0.0000	0.0000	0.0000	0.0000	0.0000	0.0000	0.0000	0.1028	0.0000	0.0000	0.0000	0.0000	0.0000	0.1747	0.0000	0.0000	0.0000	0.0000	0.1844	0.0000	0.0000	0.0000	0.0000	0.0000	0.0000	0.0000	0.0000	0.0000	0.0000	0.0000	0.2655	0.0000	0.0000	0.0000	0.3023	0.3302	0.0000	0.0000	0.0000	0.0000	0.0000	0.0000	0.0000	0.0000	0.0000	0.0000
IGHV3OR16-12	0.1206	0.8933	1.4793	0.1157	0.3270	0.0000	0.0000	0.1251	0.0000	0.0000	0.0000	0.1388	4.8257	0.9990	5.6404	1.7682	0.8987	0.3072	0.0000	0.1837	0.2893	0.7115	7.6765	0.4784	0.4948	0.0000	0.0000	0.6807	4.2259	0.0000	4.4546	0.3130	0.0000	0.0000	0.0000	0.0000	0.7713	0.1944	2.7605	0.6090	4.5587	2.3205	0.0000	1.1538	0.4970	0.7658	1.2046	0.5886	0.5547
AC063955.1	0.0000	0.0000	0.0000	0.0000	0.0000	0.0000	0.0000	0.0000	0.0000	0.0000	0.0000	0.0000	0.0000	0.0000	0.0000	0.0000	0.0000	0.0000	0.0000	0.0000	0.0000	0.0000	0.0000	0.0000	0.0000	0.0000	0.0914	0.0000	0.0000	0.0000	0.0000	0.0000	0.0000	0.0000	0.0629	0.0000	0.0000	0.0000	0.0000	0.0000	0.0000	0.0629	0.0000	0.0000	0.0000	0.0000	0.0000	0.0000	0.0000
SRSF3P5	0.0000	0.0000	0.0000	0.0000	0.0000	0.0000	0.0000	0.0000	0.0864	0.0835	0.0000	0.1008	0.0000	0.0000	0.0000	0.0000	0.0000	0.0000	0.0000	0.0000	0.0000	0.0000	0.0000	0.0000	0.1198	0.1205	0.0000	0.0000	0.0000	0.0000	0.0000	0.0000	0.1049	0.1240	0.0000	0.0000	0.0000	0.0000	0.1542	0.0000	0.0000	0.0000	0.0000	0.0000	0.0000	0.1390	0.1944	0.0000	0.0000
RN7SL634P	0.0000	0.0000	0.0000	0.0000	0.0000	0.0000	0.0000	0.0000	0.0000	0.0000	0.0000	0.0000	0.0000	0.0000	0.0000	0.0000	0.2716	0.0000	0.0000	0.2221	0.0000	0.0000	0.0000	0.0000	0.0000	0.0000	0.0000	0.0000	0.0000	0.0000	0.0000	0.0000	0.0000	0.2064	0.0000	0.0000	0.0000	0.0000	0.0000	0.0000	0.0000	0.0000	0.0000	0.0000	0.0000	0.0000	0.0000	0.0000	0.0000
MIR941-5	0.0000	0.0000	0.0000	0.0000	0.0000	0.0000	0.0000	0.0000	0.0000	0.0000	0.0000	0.0000	0.0000	0.0000	0.0000	0.0000	0.0000	0.0000	0.0000	0.0000	0.0000	0.0000	0.0000	0.0000	0.0000	0.0000	0.0000	0.0000	0.0000	0.0000	0.0000	0.0000	0.0000	0.0000	0.5985	0.0000	0.0000	0.0000	0.0000	0.0000	0.0000	0.0000	0.0000	0.0000	0.0000	0.0000	0.0000	0.0000	0.0000
HMGB1P9	0.0659	0.0542	0.0000	0.0000	0.0893	0.0720	0.0000	0.0684	0.0000	0.0628	0.0000	0.0000	0.0000	0.3119	0.0000	0.1380	0.0000	0.0000	0.1333	0.0000	0.0000	0.0000	0.0677	0.0000	0.0901	0.0000	0.0000	0.0000	0.0000	0.0847	0.0000	0.0000	0.0000	0.0000	0.0000	0.0000	0.1405	0.0000	0.4641	0.3328	0.0859	0.0000	0.0000	0.0000	0.0000	0.0000	0.0000	0.0000	0.0000
GTF2IRD2B	1.0964	0.8545	1.0437	0.9218	2.7890	1.0918	1.7266	1.2655	0.9286	0.6678	1.2587	1.6579	1.9331	0.8831	2.3758	2.9632	1.8739	1.6698	1.9166	2.9656	0.2257	1.0337	0.7862	0.7208	0.3461	0.6515	0.6398	0.6300	0.9551	0.3168	0.9708	0.9265	0.4894	3.6752	0.4467	0.9420	0.4842	1.2238	0.8113	1.2945	6.4796	0.4075	0.7695	0.6597	0.4368	1.0095	1.5989	0.5305	0.9851
NLRP2	5.6221	0.0666	4.1818	11.5136	0.0091	4.1401	0.0206	5.3092	0.0067	10.1644	17.9191	1.7305	12.2745	20.0535	19.3910	11.2715	0.0754	0.1374	2.7282	35.2846	1.3912	0.5835	2.2362	59.1011	3.2645	12.0467	0.1588	1.0581	3.7808	0.1646	0.9403	2.0917	1.8487	0.1623	73.9585	29.8286	50.9770	1.3586	0.2731	28.9288	1.0899	0.8810	0.0592	0.1129	25.4816	0.4817	24.0759	3.2748	20.5446
LINC00687	0.0000	0.0000	0.0000	0.0000	0.0000	0.0000	0.0000	0.0000	0.0000	0.0000	0.0206	0.0000	0.0000	0.0000	0.0000	0.0394	0.0000	0.0000	0.0000	0.0572	0.0000	0.0000	0.0000	0.0000	0.0000	0.0258	0.0276	0.0000	0.0329	0.0000	0.0173	0.0000	0.0000	0.0000	0.0951	0.0000	0.0000	0.0303	0.0331	0.0000	0.0000	0.0000	0.0000	0.0449	0.0258	0.1193	0.0000	0.0229	0.0288
OR52E8	0.0000	0.0000	0.0000	0.0770	0.0000	0.0438	0.0000	0.0000	0.0000	0.4588	0.0000	0.0000	0.0000	0.0000	0.0000	0.0840	0.0000	0.0000	0.0000	0.0611	0.0000	0.0000	0.0412	0.0000	0.0000	0.0000	0.0000	0.0000	0.0703	0.0000	0.0000	0.0000	0.0000	0.0000	0.0000	0.0000	0.0000	0.0000	0.1413	0.0000	0.0000	0.0000	2.0557	0.0000	0.0000	0.4458	0.0000	0.0000	0.0615
IGF2BP1	0.0619	0.0000	0.0060	0.2927	0.0000	0.0048	0.0045	0.0046	0.0000	0.0084	0.0097	0.0153	0.1415	0.1465	3.6499	0.4722	0.5188	0.4842	3.9968	1.7776	8.4513	4.8070	5.1598	0.5961	0.7133	5.8297	25.7293	6.0922	0.3950	0.2839	0.4531	0.2180	0.0000	0.0876	26.3849	8.6226	2.7045	9.0194	0.2802	0.2121	41.0174	0.0313	1.3976	0.0529	3.0844	0.0842	10.0811	3.5381	0.0407
PBXIP1	30.2573	38.7654	81.3585	64.3577	106.6952	39.2238	165.6989	73.7444	32.2688	29.5231	49.4954	57.7048	101.9755	140.5095	129.8437	161.2041	96.8350	80.4612	208.0752	311.8447	32.2871	115.5004	66.3483	85.6160	55.0416	74.2654	44.8605	68.3562	84.3110	40.2585	88.1999	215.9251	35.9570	104.3016	146.9330	65.2159	54.3918	92.0977	94.6561	80.2487	100.8372	39.9111	184.8946	80.2066	70.0761	98.6383	80.2855	56.0578	78.0025
AC112206.4	0.7356	0.5190	0.4298	1.0088	4.5603	0.8038	0.2143	1.8536	0.3112	0.7011	1.7277	1.4516	1.9629	2.2390	2.3733	4.4034	0.0000	3.7491	0.8505	21.7760	1.6391	5.7879	1.1871	2.7102	4.1686	5.6377	5.2586	0.8306	3.3150	3.6457	5.8240	0.1364	0.6292	1.6371	1.7024	6.3434	3.8095	4.0660	0.0000	7.6969	0.6851	1.1710	8.6166	2.6398	1.7326	1.8355	5.5996	2.3086	1.4505
MIR4675	0.0000	0.0000	0.0000	0.0000	0.0000	0.0000	0.0000	0.0000	0.0000	0.0000	0.0000	0.0000	1.4749	0.0000	0.0000	0.0000	0.0000	0.0000	0.0000	0.0000	0.0000	0.0000	0.0000	0.0000	0.0000	0.0000	0.0000	0.0000	0.0000	0.0000	0.0000	0.0000	0.0000	0.0000	0.0000	0.0000	0.0000	0.0000	0.0000	0.0000	0.0000	0.0000	0.0000	0.0000	0.0000	0.0000	0.0000	0.0000	0.0000
RNU6-229P	0.0000	0.0000	0.0000	0.0000	0.0000	0.0000	0.0000	0.0000	0.0000	0.0000	0.0000	0.0000	0.0000	0.0000	0.0000	0.0000	0.0000	0.0000	0.0000	0.0000	0.0000	0.0000	0.0000	0.0000	0.0000	0.0000	0.0000	0.0000	0.0000	0.0000	0.3854	0.0000	0.0000	0.0000	0.0000	0.0000	0.0000	1.3454	0.0000	0.0000	0.0000	0.0000	0.0000	0.0000	0.0000	0.0000	0.0000	0.0000	0.0000
[truncated: 58,328 more rows]
[truncated: 79 more columns]
