# Supplementary material for: A novel ubiquitin-related genes-based signature demonstrated values in prognostic prediction, immune landscape sculpture and therapeutic options in laryngeal cancer
Source: Front Pharmacol. 2025 Mar 20;16:1513948. doi: 10.3389/fphar.2025.1513948 (PMC11965687; doi:10.3389/fphar.2025.1513948)
Supplement: Supplementary file 1 [file Presentation1.zip › 2.Excel list of UbRGs.xlsx]

## Sheet: IUUCD2.0
Supplementary Table S1. The statistics of experimentally characterized E1s, E2s, E3s, DUBs, UBDs and ULDs manually collected from the literature. The classification information and corresponding references are also provided.
iUUCD ID	UniProt	Gene name	Ensembl Gene ID	Family	Species	PMID
IUUC-Hsa-047013	Q9H3M9	ATXN3L	ENSG00000123594.5	DUB/Josephin	Homo sapiens	19699092;21118800
IUUC-Hsa-047008	Q15040	JOSD1	ENSG00000100221.10	DUB/Josephin	Homo sapiens	21245847
IUUC-Hsa-046522	Q8TAC2	JOSD2	ENSG00000161677.11	DUB/Josephin	Homo sapiens	19615732
IUUC-Mmu-063600	Q9CVD2	Atxn3	ENSMUSG00000021189.11	DUB/Josephin; UBD/Alpha-Helix/UIM	Mus musculus	20668528; 20668528;21855799
IUUC-Hsa-046898	Q9NR21	PARP11	ENSG00000111224.13	DUB/Other	Homo sapiens	19615732
IUUC-Sce-106416	P38838	WSS1	YHR134W	DUB/Other	Saccharomyces cerevisiae	20516210
IUUC-Hsa-046930	Q9H5J8	TAF1D	ENSG00000166012.15	DUB/Other	Homo sapiens	19615732
IUUC-Hsa-046933	Q96DX7	TRIM44	ENSG00000166326.6	DUB/Other	Homo sapiens	19358823
IUUC-Hsa-046924	Q5D1E8	ZC3H12A	ENSG00000163874.9	DUB/Other; UBD/Other/Other	Homo sapiens	21115689; 22771441
IUUC-Hsa-046680	Q92890	UFD1L	ENSG00000070010.18	DUB/Other; UBD/Other/Other	Homo sapiens	20061341; 24248593
IUUC-Hsa-136375	Q7L8S5	OTUD6A	ENSG00000189401.2	DUB/OTU	Homo sapiens	23827681
IUUC-Hsa-046766	Q96FW1	OTUB1	ENSG00000167770.11	DUB/OTU	Homo sapiens	19996094;12704427
IUUC-Hsa-046703	Q8N6M0	OTUD6B	ENSG00000155100.10	DUB/OTU	Homo sapiens	19615732;21267069
IUUC-Hsa-136374	Q01804	OTUD4	ENSG00000164164.15	DUB/OTU	Homo sapiens	22298430;23827681
IUUC-Hsa-046984	Q96DC9	OTUB2	ENSG00000277276.3	DUB/OTU	Homo sapiens	19996094;12704427
IUUC-Hsa-045914	Q96JH7	VCPIP1	ENSG00000175073.7	DUB/OTU	Homo sapiens	15749824;21103003
IUUC-Hsa-045794	Q5T2D3	OTUD3	ENSG00000169914.5	DUB/OTU	Homo sapiens	26280536
IUUC-Hsa-046538	Q96G74	OTUD5	ENSG00000068308.13	DUB/OTU; UBD/Alpha-Helix/UIM	Homo sapiens	19615732; 23827681
IUUC-Hsa-045990	Q5VV17	OTUD1	ENSG00000165312.6	DUB/OTU; UBD/Alpha-Helix/UIM	Homo sapiens	19615732; 23827681
IUUC-Hsa-046882	Q9UGI0	ZRANB1	ENSG00000019995.6	DUB/OTU; UBD/Other/Other	Homo sapiens	20622874;20802491; 22157957
IUUC-Hsa-045714	Q5VVQ6	YOD1	ENSG00000180667.10	DUB/OTU; UBD/ZnF/Other	Homo sapiens	19818707;21103003; 23827681
IUUC-Hsa-046781	Q8TE49	OTUD7A	ENSG00000169918.9	DUB/OTU; UBD/ZnF/ZnF_A20	Homo sapiens	20622874;12682062;21139048; 23827681
IUUC-Sce-106323	P43558	OTU1	YFL044C	DUB/OTU; ULD/UDP/UFD/UBX	Saccharomyces cerevisiae	18270205; 24610782
IUUC-Dme-031796	Q7K5N4	calypso	FBgn0262166	DUB/UCH	Drosophila melanogaster	20436459
IUUC-Hsa-046227	Q9Y5K5	UCHL5	ENSG00000116750.13	DUB/UCH	Homo sapiens	20829789;21187158;19489724
IUUC-Sce-106412	P35127	YUH1	YJR099W	DUB/UCH	Saccharomyces cerevisiae	17709260
IUUC-Hsa-045882	Q92560	BAP1	ENSG00000163930.9	DUB/UCH	Homo sapiens	15314180
IUUC-Spo-108371	Q9UUB6	uch2	SPBC409.06	DUB/UCH	Schizosaccharomyces pombe	15533439
IUUC-Spo-108381	Q9P3U0	ubp2	SPAC328.06	DUB/UCH; DUB/USP	Schizosaccharomyces pombe	11473321;20542005; 11473321;20542005
IUUC-Sce-106441	Q01476	UBP2	YOR124C	DUB/UCH; DUB/USP	Saccharomyces cerevisiae	15933713;17028178; 15933713;17028178
IUUC-Hsa-046754	P15374	UCHL3	ENSG00000118939.17	DUB/UCH; UBD/Other/Other	Homo sapiens	20622874; 19154770;20042598
IUUC-Hsa-046229	Q9P0U3	SENP1	ENSG00000079387.13	DUB/ULP	Homo sapiens	20457756;15767674;20637912;19615980;18854179;17934453;16862185
IUUC-Hsa-045920	Q9HC62	SENP2	ENSG00000163904.12	DUB/ULP	Homo sapiens	15824120;20417598;20637912
IUUC-Hsa-046929	Q9NUQ7	UFSP2	ENSG00000109775.10	DUB/ULP	Homo sapiens	21228277
IUUC-Hsa-046011	Q9BQF6	SENP7	ENSG00000138468.15	DUB/ULP	Homo sapiens	19392659
IUUC-Hsa-046917	Q6NVU6	UFSP1	ENSG00000176125.4	DUB/ULP	Homo sapiens	21228277
IUUC-Hsa-046174	Q9GZR1	SENP6	ENSG00000112701.17	DUB/ULP	Homo sapiens	19850744
IUUC-Sce-106442	Q02724	ULP1	YPL020C	DUB/ULP	Saccharomyces cerevisiae	12654900;20516210
IUUC-Spo-108043	O42980	nep1	SPBC17D11.01	DUB/ULP	Schizosaccharomyces pombe	15769255
IUUC-Hsa-046446	Q96LD8	SENP8	ENSG00000166192.14	DUB/ULP	Homo sapiens	19784069
IUUC-Ath-007093	Q94F30	ESD4	AT4G15880	DUB/ULP	Arabidopsis thaliana	20855607
IUUC-Hsa-045747	Q96HI0	SENP5	ENSG00000119231.10	DUB/ULP	Homo sapiens	16738315
IUUC-Hsa-046815	Q9H4L4	SENP3	ENSG00000161956.12	DUB/ULP	Homo sapiens	21316347
IUUC-Sce-106359	P40537	ULP2	YIL031W	DUB/ULP	Saccharomyces cerevisiae	20516210
IUUC-Mmu-064425	G3X9P9	AF366264	ENSMUSG00000057116.5	DUB/ULP	Mus musculus	17086174
IUUC-Sce-106365	Q02863	UBP16	YPL072W	DUB/USP	Saccharomyces cerevisiae	12914939
IUUC-Ath-007328	Q9FPS3	UBP24	AT4G30890	DUB/USP	Arabidopsis thaliana	26290265
IUUC-Hsa-045961	Q70EL4	USP43	ENSG00000154914.16	DUB/USP	Homo sapiens	11788588;21298066
IUUC-Hsa-046537	O00507	USP9Y	ENSG00000114374.12	DUB/USP	Homo sapiens	12895410
IUUC-Mmu-063869	Q9JMA1	Usp14	ENSMUSG00000047879.16	DUB/USP	Mus musculus	10933821
IUUC-Hsa-045767	Q70EL1	USP54	ENSG00000166348.18	DUB/USP	Homo sapiens	19302785
IUUC-Sce-106422	P25037	UBP1	YDL122W	DUB/USP	Saccharomyces cerevisiae	10527495
IUUC-Hsa-047020	O94782	USP1	ENSG00000162607.12	DUB/USP	Homo sapiens	21389083
IUUC-Mmu-064050	P52479	Usp10	ENSMUSG00000031826.20	DUB/USP	Mus musculus	11439350
IUUC-Hsa-045803	P35125	USP6	ENSG00000129204.16	DUB/USP	Homo sapiens	20418905
IUUC-Mmu-063221	G5E8G2	Usp17ld	ENSMUSG00000057321.2	DUB/USP	Mus musculus	21155715
IUUC-Hsa-046715	Q9NVE5	USP40	ENSG00000085982.13	DUB/USP	Homo sapiens	20302855
IUUC-Sce-106176	P53874	UBP10	YNL186W	DUB/USP	Saccharomyces cerevisiae	15721261;20004458;11352638
IUUC-Hsa-045832	Q70CQ3	USP30	ENSG00000135093.12	DUB/USP	Homo sapiens	14715245
IUUC-Hsa-045700	O75317	USP12	ENSG00000152484.13	DUB/USP	Homo sapiens	21183687
IUUC-Hsa-046927	Q5W0Q7	USPL1	ENSG00000132952.11	DUB/USP	Homo sapiens	19615732
IUUC-Sce-106230	P50101	UBP15	YMR304W	DUB/USP	Saccharomyces cerevisiae	20004458
IUUC-Hsa-046634	Q96K76	USP47	ENSG00000170242.17	DUB/USP	Homo sapiens	12401499
IUUC-Sce-106247	P50102	UBP8	YMR223W	DUB/USP	Saccharomyces cerevisiae	14563679
IUUC-Hsa-046052	Q9Y4E8	USP15	ENSG00000135655.14	DUB/USP	Homo sapiens	21245847;16005295
IUUC-Hsa-046791	O94966	USP19	ENSG00000172046.18	DUB/USP	Homo sapiens	21264218;12401499;19773570
IUUC-Hsa-046741	Q70EK8	USP53	ENSG00000145390.11	DUB/USP	Homo sapiens	19615732
IUUC-Cel-018379	P34547	usp-46	WBGene00011216	DUB/USP	Caenorhabditis elegans	21273419
IUUC-Mmu-063665	Q80U87	Usp8	ENSMUSG00000027363.15	DUB/USP	Mus musculus	9628861
IUUC-Mmu-063592	P56399	Usp5	ENSMUSG00000038429.10	DUB/USP	Mus musculus	7578059
IUUC-Ath-007280	O24454	UBP3	AT4G39910	DUB/USP	Arabidopsis thaliana	10898935;9268021
IUUC-Dme-032159	Q8IPC5	CYLD	FBgn0032210	DUB/USP	Drosophila melanogaster	17765686
IUUC-Hsa-046106	Q9HBJ7	USP29	ENSG00000131864.10	DUB/USP	Homo sapiens	21285945;20061341
IUUC-Mmu-063662	Q8R5H1	Usp15	ENSMUSG00000020124.9	DUB/USP	Mus musculus	12532266
IUUC-Sce-106296	P36026	UBP11	YKR098C	DUB/USP	Saccharomyces cerevisiae	10527495
IUUC-Hsa-046774	Q6R6M4	USP17L2	ENSG00000223443.2	DUB/USP	Homo sapiens	16611142;19615732
IUUC-Hsa-045846	Q9NQC7	CYLD	ENSG00000083799.17	DUB/USP	Homo sapiens	17981138;18313383;15933713
IUUC-Hsa-046381	Q9UMW8	USP18	ENSG00000184979.9	DUB/USP	Homo sapiens	20935222;19615732;11788588
IUUC-Ath-006700	Q9SCJ9	UBP26	AT3G49600	DUB/USP	Arabidopsis thaliana	17554311
IUUC-Hsa-045694	Q8TEY7	USP33	ENSG00000077254.14	DUB/USP	Homo sapiens	16325574;15933713
IUUC-Hsa-046292	Q9BXU7	USP26	ENSG00000134588.12	DUB/USP	Homo sapiens	21449984
IUUC-Hsa-045825	Q9Y2K6	USP20	ENSG00000136878.12	DUB/USP	Homo sapiens	15933713
IUUC-Spo-108291	O60079	ubp12	SPCC1494.05c	DUB/USP	Schizosaccharomyces pombe	16045761
IUUC-Hsa-046430	Q70EL2	USP45	ENSG00000123552.17	DUB/USP	Homo sapiens	14715245
IUUC-Hsa-045775	A6NNY8	USP27X	ENSG00000273820.1	DUB/USP	Homo sapiens	19615732
IUUC-Mmu-063581	Q7M764	Usp17le	ENSMUSG00000043073.10	DUB/USP	Mus musculus	10467179
IUUC-Hsa-046521	Q9UPT9	USP22	ENSG00000124422.11	DUB/USP	Homo sapiens	18469533
IUUC-Hsa-045937	O75604	USP2	ENSG00000036672.15	DUB/USP	Homo sapiens	20622874
IUUC-Hsa-046124	Q9P2H5	USP35	ENSG00000118369.12	DUB/USP	Homo sapiens	14715245
IUUC-Ath-006591	Q9FPT1	UBP12	AT5G06600	DUB/USP	Arabidopsis thaliana	21388379
IUUC-Sce-106367	P38187	UBP13	YBL067C	DUB/USP	Saccharomyces cerevisiae	9615226
IUUC-Sce-106168	P43593	UBP6	YFR010W	DUB/USP	Saccharomyces cerevisiae	17190603
IUUC-Sce-106160	Q01477	UBP3	YER151C	DUB/USP	Saccharomyces cerevisiae	20846524
IUUC-Mmu-064056	P70398	Usp9x	ENSMUSG00000031010.17	DUB/USP	Mus musculus	11825870
IUUC-Hsa-046444	Q8NB14	USP38	ENSG00000170185.9	DUB/USP	Homo sapiens	12401499;14715245
IUUC-Sce-106196	P39967	UBP9	YER098W	DUB/USP	Saccharomyces cerevisiae	9615226
IUUC-Hsa-046863	Q9P275	USP36	ENSG00000055483.19	DUB/USP	Homo sapiens	15809067;14715245
IUUC-Hsa-046041	Q53GS9	USP39	ENSG00000168883.19	DUB/USP	Homo sapiens	19615732
IUUC-Hsa-046438	P40818	USP8	ENSG00000138592.13	DUB/USP	Homo sapiens	15933713;12704427
IUUC-Hsa-046551	P51784	USP11	ENSG00000102226.9	DUB/USP	Homo sapiens	12084015
IUUC-Hsa-045864	Q14694	USP10	ENSG00000103194.15	DUB/USP	Homo sapiens	21245042;20096447
IUUC-Mmu-064245	P57080	Usp25	ENSMUSG00000022867.9	DUB/USP	Mus musculus	12401499
IUUC-Hsa-046743	Q70CQ1	USP49	ENSG00000164663.14	DUB/USP	Homo sapiens	14715245
IUUC-Mmu-064133	Q61068	Usp17la	ENSMUSG00000054568.7	DUB/USP	Mus musculus	10467179
IUUC-Mmu-063830	Q9EP97	Senp3	ENSMUSG00000005204.12	DUB/USP	Mus musculus	18639523
IUUC-Dme-032160	P55824	faf	FBgn0005632	DUB/USP	Drosophila melanogaster	20146544
IUUC-Hsa-046156	P62068	USP46	ENSG00000109189.12	DUB/USP	Homo sapiens	21183687
IUUC-Mmu-063263	Q9D9M2	Usp12	ENSMUSG00000029640.17	DUB/USP	Mus musculus	9615226
IUUC-Hsa-046913	Q70CQ2	USP34	ENSG00000115464.14	DUB/USP	Homo sapiens	21245847
IUUC-Dme-032119	Q9VRP5	scny	FBgn0260936	DUB/USP	Drosophila melanogaster	19837371
IUUC-Hsa-045765	Q70EK9	USP51	ENSG00000247746.4	DUB/USP	Homo sapiens	14715245
IUUC-Sce-106166	P32571	DOA4	YDR069C	DUB/USP	Saccharomyces cerevisiae	17145966
IUUC-Mmu-063582	Q99LG0	Usp16	ENSMUSG00000025616.14	DUB/USP	Mus musculus	10077596
IUUC-Hsa-046230	Q0WX57	USP17L5	ENSG00000227140.3	DUB/USP	Homo sapiens	21239494
IUUC-Hsa-046295	Q93008	USP9X	ENSG00000124486.12	DUB/USP	Homo sapiens	20023629;18410486
IUUC-Hsa-046107	Q8NFA0	USP32	ENSG00000170832.12	DUB/USP	Homo sapiens	19615732
IUUC-Hsa-046072	Q9H9J4	USP42	ENSG00000106346.11	DUB/USP	Homo sapiens	21319259;19615732;14715245
IUUC-Ath-006663	Q8LAM0	UBP4	AT2G22310	DUB/USP	Arabidopsis thaliana	10898935;9268021
IUUC-Ath-007599	Q9FPS9	UBP15	AT1G17110	DUB/USP	Arabidopsis thaliana	18485060
IUUC-Ath-007610	Q84WU2	UBP13	AT3G11910	DUB/USP	Arabidopsis thaliana	21388379
IUUC-Mmu-064426	G5E8I7	Usp17lc	ENSMUSG00000058976.4	DUB/USP	Mus musculus	10467179;16004964
IUUC-Hsa-046443	Q9UK80	USP21	ENSG00000143258.15	DUB/USP	Homo sapiens	20622874;19910467
IUUC-Cel-018710	Q8WT44	cyk-3	WBGene00000874	DUB/USP	Caenorhabditis elegans	11683918
IUUC-Hsa-046079	Q9H0E7	USP44	ENSG00000136014.11	DUB/USP	Homo sapiens	20402667;20195072;17443180;14715245
IUUC-Ath-006782	O22207	UBP5	AT2G40930	DUB/USP	Arabidopsis thaliana	10898935
IUUC-Ath-006974	Q8L6Y1	UBP14	AT3G20630	DUB/USP; UBD/Alpha-Helix/UBA	Arabidopsis thaliana	19969521; 11576424;11788751
IUUC-Hsa-045851	Q9UPU5	USP24	ENSG00000162402.13	DUB/USP; UBD/Alpha-Helix/UBA	Homo sapiens	12401499; 23159851
IUUC-Hsa-046546	Q92995	USP13	ENSG00000058056.8	DUB/USP; UBD/Alpha-Helix/UBA	Homo sapiens	12401499; 22216260
IUUC-Hsa-046277	Q96RU2	USP28	ENSG00000048028.11	DUB/USP; UBD/Alpha-Helix/UIM	Homo sapiens	16901786;12401499; 26268556
IUUC-Hsa-046043	Q86T82	USP37	ENSG00000135913.10	DUB/USP; UBD/Alpha-Helix/UIM	Homo sapiens	14715245; 11406394
IUUC-Hsa-046278	Q93009	USP7	ENSG00000187555.14	DUB/USP; UBD/Other/Other	Homo sapiens	15933713;20153724;20800574;17442268;21268065;21258371;18410486; 12507430;21981925
IUUC-Hsa-045706	P54578	USP14	ENSG00000101557.14	DUB/USP; UBD/Other/Other; ULD/UDP/UBQ/UBQ_Other	Homo sapiens	16211010;19615732; 16211010; 16211010
IUUC-Hsa-046581	Q9Y6I4	USP3	ENSG00000140455.16	DUB/USP; UBD/ZnF/ZnF_UBP	Homo sapiens	17980597; 24366338
IUUC-Sce-106304	P38237	UBP14	YBR058C	DUB/USP; UBD/ZnF/ZnF_UBP	Saccharomyces cerevisiae	9305625; 9305625
IUUC-Hsa-046598	Q9Y5T5	USP16	ENSG00000156256.14	DUB/USP; UBD/ZnF/ZnF_UBP	Homo sapiens	20550933;11753566; 17512543
IUUC-Hsa-046019	Q86UV5	USP48	ENSG00000090686.15	DUB/USP; ULD/UDP/UBQ/UBQ_Other	Homo sapiens	16214042;19615732; 15354349
IUUC-Rno-105363	Q76LT8	LOC100911993	ENSRNOG00000013602.6	DUB/USP; ULD/UDP/UBQ/UBQ_Other	Rattus norvegicus	14535949; 14535949
IUUC-Hsa-045669	Q13107	USP4	ENSG00000114316.12	DUB/USP; ULD/UDP/UBQ/UBQ_Other	Homo sapiens	20595234; 23022198
IUUC-Spo-108174	Q92353	ubp6	SPAC6G9.08	DUB/USP; ULD/UDP/UBQ/UBQ_PIM	Schizosaccharomyces pombe	15533439; 14536023;15117949
IUUC-Hsa-046659	Q92905	COPS5	ENSG00000121022.13	DUB/JAMM	Homo sapiens	19826004
IUUC-Dre-028843	Q567F8	cops6		DUB/JAMM	Danio rerio	21425078
IUUC-Hsa-046902	Q5VVJ2	MYSM1	ENSG00000162601.9	DUB/JAMM	Homo sapiens	19615732
IUUC-Hsa-136371	O15372	EIF3H	ENSG00000147677.10	DUB/JAMM	Homo sapiens	22298430;20068067
IUUC-Spo-108255	P41878	rpn11	SPAC31G5.13	DUB/JAMM	Schizosaccharomyces pombe	16056266
IUUC-Hsa-136372	Q8N594	MPND	ENSG00000008382.15	DUB/JAMM	Homo sapiens	22298430;19615732
IUUC-Hsa-045797	E7EM64	COPS6	ENSG00000168090.9	DUB/JAMM	Homo sapiens	16842755;25242525
IUUC-Hsa-136373	P51665	PSMD7	ENSG00000103035.10	DUB/JAMM	Homo sapiens	22298430
IUUC-Hsa-046463	Q96FJ0	STAMBPL1	ENSG00000138134.11	DUB/JAMM	Homo sapiens	16716190
IUUC-Hsa-046931	P46736	BRCC3	ENSG00000185515.14	DUB/JAMM	Homo sapiens	20032457
IUUC-Hsa-046860	O00303	EIF3F	ENSG00000280606.2	DUB/JAMM	Homo sapiens	21124883
IUUC-Ath-007182	Q5PNU3	AMSH3	AT4G16144	DUB/JAMM	Arabidopsis thaliana	20543027
IUUC-Hsa-045865	O00487	PSMD14	ENSG00000115233.11	DUB/JAMM	Homo sapiens	20829789
IUUC-Sce-106353	P43588	RPN11	YFR004W	DUB/JAMM; UBD/Jab_MPN	Saccharomyces cerevisiae	14581483;18172023; 17317632;20061387
IUUC-Hsa-136506	Q8N5J2	MINDY1	ENSG00000143409.15	DUB/MINDY; UBD/Alpha-Helix/MIU	Homo sapiens	27292798;27392144;28082312
IUUC-Hsa-136507	Q8NBR6	MINDY2	ENSG00000128923.10	DUB/MINDY; UBD/Alpha-Helix/MIU	Homo sapiens	27292798
IUUC-Hsa-136747	Q9H8M7	MINDY3	ENSG00000148481.13	DUB/MINDY; UBD/Alpha-Helix/MIU	Homo sapiens	27292798;27392144
IUUC-Hsa-136748	Q4G0A6	MINDY4	ENSG00000106125.14	DUB/MINDY; UBD/Alpha-Helix/MIU	Homo sapiens	27292798;27392144
IUUC-Sce-136670	Q08930	YPL191C	YPL191C	DUB/MINDY; UBD/Alpha-Helix/MIU	Saccharomyces cerevisiae	27292798
IUUC-Sce-106355	Q99344	UBA3	YPR066W	E1	Saccharomyces cerevisiae	9545234;10993680
IUUC-Hsa-046068	Q9UBT2	UBA2	ENSG00000126261.12	E1	Homo sapiens	9920803;20682785
IUUC-Ath-006805	Q8VY78	SAE1A	AT4G24940	E1	Arabidopsis thaliana	17644626;20682785
IUUC-Ath-006677	P0DI12	SAE1B-1	AT5G50580	E1	Arabidopsis thaliana	17644626;20682785
IUUC-Mmu-063568	Q9R1T2	Sae1	ENSMUSG00000052833.9	E1	Mus musculus	11481243;20682785
IUUC-Ath-006623	O65041	ECR1	AT5G19180	E1	Arabidopsis thaliana	12215511
IUUC-Sce-106413	P38862	ATG7	YHR171W	E1	Saccharomyces cerevisiae	20723759
IUUC-Spo-108020	O42939	uba2	SPBC16H5.03c	E1	Schizosaccharomyces pombe	17762864
IUUC-Rno-106117	B1WC32	Uba2	ENSRNOG00000021113.7	E1	Rattus norvegicus	19332039
IUUC-Sce-106245	P22515	UBA1	YKL210W	E1	Saccharomyces cerevisiae	1989885
IUUC-Cel-018456	Q18217	ula-1	WBGene00006735	E1	Caenorhabditis elegans	10993680;11806825
IUUC-Hsa-046498	P41226	UBA7	ENSG00000182179.11	E1	Homo sapiens	20133869
IUUC-Cel-018434	Q17820	aos-1	WBGene00000142	E1	Caenorhabditis elegans	11806825
IUUC-Sce-106397	Q12059	ULA1	YPL003W	E1	Saccharomyces cerevisiae	9545234;10993680
IUUC-Mmu-064357	Q9Z1F9	Uba2	ENSMUSG00000052997.15	E1	Mus musculus	11481243;20682785
IUUC-Cel-018708	Q9NAN1	uba-2	WBGene00006700	E1	Caenorhabditis elegans	11806825
IUUC-Spo-108321	P79064	rad31	SPAC4C5.04	E1	Schizosaccharomyces pombe	17762864
IUUC-Hsa-046563	Q13564	NAE1	ENSG00000159593.14	E1	Homo sapiens	12740388;19509147
IUUC-Hsa-046007	A0AVT1	UBA6	ENSG00000033178.12	E1	Homo sapiens	20075161
IUUC-Hsa-046731	Q9UBE0	SAE1	ENSG00000142230.11	E1	Homo sapiens	9920803;20682785
IUUC-Hsa-046777	Q9GZZ9	UBA5	ENSG00000081307.12	E1	Homo sapiens	15071506;19101823
IUUC-Hsa-045849	Q8TBC4	UBA3	ENSG00000144744.16	E1	Homo sapiens	16275315
IUUC-Ath-007667	Q9SJT1	SAE2	AT2G21470	E1	Arabidopsis thaliana	17644626;20682785
IUUC-Cel-018260	Q27481	uba-1	WBGene00006699	E1	Caenorhabditis elegans	18636104;11806825
IUUC-Ath-006692	P42744	AXR1	AT1G05180	E1	Arabidopsis thaliana	12215511
IUUC-Hsa-045982	P22314	UBA1	ENSG00000130985.16	E1	Homo sapiens	16139798;22456334
IUUC-Cel-018684	Q19360	rfl-1	WBGene00004341	E1	Caenorhabditis elegans	11806825;19361490
IUUC-Sce-106172	P40344	ATG3	YNR007C	E2/Autophagy_C	Saccharomyces cerevisiae	17986448
IUUC-Ath-006802	Q0WWQ1	ATG3	AT5G61500	E2/Autophagy_C	Arabidopsis thaliana	23142983
IUUC-Sce-106162	Q07879	ATG10	YLL042C	E2/Autophagy_C	Saccharomyces cerevisiae	21193819
IUUC-Ath-006900	Q8VZ52	ATG10	AT3G07525	E2/Autophagy_C	Arabidopsis thaliana	18245858
IUUC-Hsa-046449	Q9NT62	ATG3	ENSG00000144848.10	E2/Autophagy_C	Homo sapiens	18690009;20723759
IUUC-Hsa-045777	Q9H0Y0	ATG10	ENSG00000152348.15	E2/Autophagy_C	Homo sapiens	12482611;18690009
IUUC-Hsa-046948	Q9Y3C8	UFC1	ENSG00000143222.11	E2/Other	Homo sapiens	17825256;19101823;20018847;21264253
IUUC-Sce-106283	P06104	RAD6	YGL058W	E2/UBC	Saccharomyces cerevisiae	20566477;20463880;17130289
IUUC-Sce-106212	P33296	UBC6	YER100W	E2/UBC	Saccharomyces cerevisiae	19951915;16437165
IUUC-Sce-106165	P28263	UBC8	YEL012W	E2/UBC	Saccharomyces cerevisiae	21070970
IUUC-Hsa-046576	P51965	UBE2E1	ENSG00000170142.11	E2/UBC	Homo sapiens	20145714;19592251;16243356;18597043;17222803;16314844;19358823;18363970;11823428
IUUC-Dme-032097	P35128	ben	FBgn0000173	E2/UBC	Drosophila melanogaster	19141674
IUUC-Ath-007495	P35132	UBC9	AT4G27960	E2/UBC	Arabidopsis thaliana	19384408
IUUC-Dme-031594	P25867	eff	FBgn0011217	E2/UBC	Drosophila melanogaster	19906849;19077536;17205079;9267026
IUUC-Dme-031818	Q7KNM2	lwr	FBgn0010602	E2/UBC	Drosophila melanogaster	9822580
IUUC-Sce-106178	P52490	UBC13	YDR092W	E2/UBC	Saccharomyces cerevisiae	20463880
IUUC-Sce-106153	P15732	UBC5	YDR059C	E2/UBC	Saccharomyces cerevisiae	16275324;19578373;19204001
IUUC-Sce-106444	P14682	CDC34	YDR054C	E2/UBC	Saccharomyces cerevisiae	20663873;18676617;19112177;16687735;12388757
IUUC-Ath-006876	Q9SDY5	RCE1	AT4G36800	E2/UBC	Arabidopsis thaliana	19218398;12682009;17220175
IUUC-Sce-106308	P50623	UBC9	YDL064W	E2/UBC	Saccharomyces cerevisiae	16782016
IUUC-Ath-007162	Q9FF66	UBC22	AT5G05080	E2/UBC	Arabidopsis thaliana	19348673;16339806
IUUC-Sce-106463	P15731	UBC4	YBR082C	E2/UBC	Saccharomyces cerevisiae	20613989;16275324;19578373;20660159;19204001
IUUC-Hsa-046638	P62253	UBE2G1	ENSG00000132388.12	E2/UBC	Homo sapiens	19651899;19103148;16437165;16847254
IUUC-Cel-018460	Q95XN7	ubc-3	WBGene00006702	E2/UBC	Caenorhabditis elegans	15530417
IUUC-Mmu-063680	Q9Z255	Ube2a	ENSMUSG00000016308.12	E2/UBC	Mus musculus	12525704
IUUC-Hsa-046798	Q5VVX9	UBE2U	ENSG00000177414.13	E2/UBC	Homo sapiens	19690564
IUUC-Hsa-046710	Q96B02	UBE2W	ENSG00000104343.19	E2/UBC	Homo sapiens	18179693;23696636
IUUC-Hsa-046464	Q969T4	UBE2E3	ENSG00000170035.15	E2/UBC	Homo sapiens	18597043;11823428
IUUC-Mmu-063493	P52483	Ube2e3	ENSMUSG00000027011.14	E2/UBC	Mus musculus	19256485
IUUC-Dme-031592	Q9VH01	Bruce	FBgn0266717	E2/UBC	Drosophila melanogaster	15200957
IUUC-Rno-104863	Q4V8J2	Ube2l6	ENSRNOG00000030467.4	E2/UBC	Rattus norvegicus	12121982
IUUC-Ath-007613	P42748	UBC4	AT5G41340	E2/UBC	Arabidopsis thaliana	16339806
IUUC-Ath-006627	P35131	UBC8	AT5G41700	E2/UBC	Arabidopsis thaliana	18753285;20682837;20147494;18643997;12028569;21203445;16339806
IUUC-Ath-006737	Q9FMM0	UBC18	AT5G42990	E2/UBC	Arabidopsis thaliana	19521497
IUUC-Spo-108136	O00103	ubc11	SPCC1259.15c	E2/UBC	Schizosaccharomyces pombe	12724408
IUUC-Mmu-063123	P60605	Ube2g2	ENSMUSG00000009293.17	E2/UBC	Mus musculus	20682791
IUUC-Hsa-045934	Q9Y2X8	UBE2D4	ENSG00000078967.12	E2/UBC	Homo sapiens	19690564
IUUC-Ath-007647	P35133	UBC10	AT5G53300	E2/UBC	Arabidopsis thaliana	20435904;18643997;16339806
IUUC-Dme-032042	P52485	Ubc2	FBgn0015320	E2/UBC	Drosophila melanogaster	9371400
IUUC-Ath-007700	Q9FKT3	UBC30	AT5G56150	E2/UBC	Arabidopsis thaliana	16339806
IUUC-Ath-006896	P42746	UBC3	AT5G62540	E2/UBC	Arabidopsis thaliana	20663873;16339806
IUUC-Spo-108032	P46595	ubc4	SPBC119.02	E2/UBC	Schizosaccharomyces pombe	12724408
IUUC-Hsa-046383	P49459	UBE2A	ENSG00000077721.15	E2/UBC	Homo sapiens	20675655;17462990
IUUC-Hsa-046611	Q712K3	UBE2R2	ENSG00000107341.4	E2/UBC	Homo sapiens	12037680
IUUC-Hsa-046058	Q16763	UBE2S	ENSG00000108106.13	E2/UBC	Homo sapiens	20498703;20622874;21281817
IUUC-Hsa-046239	P63146	UBE2B	ENSG00000119048.7	E2/UBC	Homo sapiens	20675655;20145714;20080676;17462990
IUUC-Hsa-046207	Q9H832	UBE2Z	ENSG00000159202.17	E2/UBC	Homo sapiens	11806825;19690564;20975683
IUUC-Hsa-046577	Q8WVN8	UBE2Q2	ENSG00000140367.11	E2/UBC	Homo sapiens	20682791
IUUC-Hsa-046216	O00762	UBE2C	ENSG00000175063.16	E2/UBC	Homo sapiens	20704751;19465892;15749827
IUUC-Hsa-046664	Q969M7	UBE2F	ENSG00000184182.18	E2/UBC	Homo sapiens	19940261
IUUC-Hsa-046248	P63279	UBE2I	ENSG00000103275.19	E2/UBC	Homo sapiens	20704751;19557165;19498170;19450230;19407830;19307308;18625722;17439403
IUUC-Hsa-046545	P62256	UBE2H	ENSG00000186591.11	E2/UBC	Homo sapiens	19118899;12840003
IUUC-Hsa-046693	Q8N2K1	UBE2J2	ENSG00000160087.20	E2/UBC	Homo sapiens	19951915
IUUC-Hsa-046369	P60604	UBE2G2	ENSG00000184787.18	E2/UBC	Homo sapiens	20682791;17310145;21143188
IUUC-Hsa-046287	P68036	UBE2L3	ENSG00000185651.14	E2/UBC	Homo sapiens	16061177;20553626;19664228;19592251;16709802;14684739;12612082
IUUC-Hsa-045943	O14933	UBE2L6	ENSG00000156587.15	E2/UBC	Homo sapiens	20133869;19258326;19234166;19073728;17222803;16709802
IUUC-Hsa-046513	Q9NPD8	UBE2T	ENSG00000077152.9	E2/UBC	Homo sapiens	20675655;19589784
IUUC-Spo-108311	P40984	hus5	SPAC30D11.13	E2/UBC	Schizosaccharomyces pombe	15359282
IUUC-Mmu-064110	Q7TSS2	Ube2q1	ENSMUSG00000042572.12	E2/UBC	Mus musculus	20682791
IUUC-Hsa-046811	Q7Z7E8	UBE2Q1	ENSG00000160714.9	E2/UBC	Homo sapiens	20682791
IUUC-Sce-106133	P52492	UBC11	YOR339C	E2/UBC	Saccharomyces cerevisiae	12724408
IUUC-Spo-108073	P23566	rhp6	SPAC18B11.07c	E2/UBC	Schizosaccharomyces pombe	17456468
IUUC-Ath-007646	P42750	UBC6	AT2G46030	E2/UBC	Arabidopsis thaliana	16339806
IUUC-Mmu-063472	Q6ZWZ2	Ube2r2	ENSMUSG00000036241.3	E2/UBC	Mus musculus	12037680
IUUC-Hsa-046496	Q9Y385	UBE2J1	ENSG00000198833.6	E2/UBC	Homo sapiens	20498703;19625452;16847254
IUUC-Cel-018244	P52478	ubc-1	WBGene00006701	E2/UBC	Caenorhabditis elegans	14732404;15530417
IUUC-Ath-007224	P35134	UBC11	AT3G08690	E2/UBC	Arabidopsis thaliana	20435904;18643997;16339806
IUUC-Sce-106233	Q02159	UBC7	YMR022W	E2/UBC	Saccharomyces cerevisiae	17310239;19520858
IUUC-Ath-006621	Q9LJD7	COP10	AT3G13550	E2/UBC	Arabidopsis thaliana	18369404
IUUC-Hsa-046126	Q9C0C9	UBE2O	ENSG00000175931.12	E2/UBC	Homo sapiens	11806825
IUUC-Hsa-045881	P61088	UBE2N	ENSG00000177889.9	E2/UBC	Homo sapiens	18001825;20656690;19648646;17108083;19465916;19269966;19264966;18326498;12591926;20932476;20146531
IUUC-Cel-018332	Q21633	ubc-18	WBGene00006713	E2/UBC	Caenorhabditis elegans	20157562;19553937
IUUC-Mmu-063818	P63280	Ube2i	ENSMUSG00000015120.15	E2/UBC	Mus musculus	19107218
IUUC-Sce-106385	P52491	UBC12	YLR306W	E2/UBC	Saccharomyces cerevisiae	19617556
IUUC-Ath-006846	Q9ZU75	RCE2	AT2G18600	E2/UBC	Arabidopsis thaliana	21311953
IUUC-Ath-006879	Q9SLE4	UBC29	AT2G16740	E2/UBC	Arabidopsis thaliana	16339806
IUUC-Ath-007547	P42745	UBC2	AT2G02760	E2/UBC	Arabidopsis thaliana	8219072;16339806
IUUC-Ath-007639	Q94A97	UBC35	AT1G78870	E2/UBC	Arabidopsis thaliana	20435904;16339806
IUUC-Ath-006660	Q94F47	UBC28	AT1G64230	E2/UBC	Arabidopsis thaliana	16339806
IUUC-Ath-007534	P42749	UBC5	AT1G63800	E2/UBC	Arabidopsis thaliana	16339806
IUUC-Ath-006620	Q9SHI7	UBC34	AT1G17280	E2/UBC	Arabidopsis thaliana	16339806
IUUC-Hsa-046026	P61081	UBE2M	ENSG00000130725.7	E2/UBC	Homo sapiens	19940261;20498703;19617556;17132228
IUUC-Ath-007589	Q9FZ48	UBC36	AT1G16890	E2/UBC	Arabidopsis thaliana	20435904;16339806
IUUC-Ath-007149	P25865	UBC1	AT1G14400	E2/UBC	Arabidopsis thaliana	16699537;16339806
IUUC-Ath-007644	Q42541	UBC13	AT3G46460	E2/UBC	Arabidopsis thaliana	18178771
IUUC-Hsa-046245	P49427	CDC34	ENSG00000099804.8	E2/UBC	Homo sapiens	18704118;19118899;17978571;18463149;18056378;17341663;16332694;14707120;15660529
IUUC-Hsa-046339	Q9NR09	BIRC6	ENSG00000115760.13	E2/UBC	Homo sapiens	16601304
IUUC-Ath-007084	Q42551	SCE1	AT3G57870	E2/UBC	Arabidopsis thaliana	20193128;18502747
IUUC-Osa-086291	Q8S919	UBC5B	OS02G0261100	E2/UBC	Oryza sativa	16186120
IUUC-Hsa-046767	Q96LR5	UBE2E2	ENSG00000182247.9	E2/UBC	Homo sapiens	20704751;18597043
IUUC-Cel-018362	P35129	let-70	WBGene00002344	E2/UBC	Caenorhabditis elegans	8441382;16628214;12894212
IUUC-Sce-106171	P29340	PEX4	YGR133W	E2/UBC	Saccharomyces cerevisiae	19687296
IUUC-Cel-018705	Q93571	ubc-25	WBGene00006720	E2/UBC	Caenorhabditis elegans	12763049
IUUC-Sce-106349	P53152	MMS2	YGL087C	E2/UBC	Saccharomyces cerevisiae	20463880
IUUC-Dme-031797	Q9Y165	morgue	FBgn0027609	E2/UBC; E3 adaptor/Cullin RING/SCF/F-box	Drosophila melanogaster	12766473; 12766473
IUUC-Sce-106394	P21734	UBC1	YDR177W	E2/UBC; UBD/Alpha-Helix/UBA	Saccharomyces cerevisiae	15328341;19951915;19759160;16687735; 15328341
IUUC-Hsa-045951	P51668	UBE2D1	ENSG00000072401.14	E2/UBC; UBD/UBC-like/UBD_UBC	Homo sapiens	17576800;20704751;15590664;20145714;20133640;19892745;19706544;19592251;19587678;16243356;18312418;19300455;19264966;19219073;19218198;17786241;18687884;19118899;19103148;18643997;18633460;18451177;17420289;17341663;16522193;12393902;12670957;20357004;17132228;24403071; 23671280
IUUC-Hsa-045885	P62837	UBE2D2	ENSG00000131508.15	E2/UBC; UBD/UBC-like/UBD_UBC	Homo sapiens	20704751;20625400;20145714;18703417;19690162;19687296;19578373;19264966;17786241;18643997;18633460;18451177;17604280;17513889;17341663;16288031;16203730;12615916;15920166;11823428; 22902369
IUUC-Hsa-046157	P61077	UBE2D3	ENSG00000109332.19	E2/UBC; UBD/UBC-like/UBD_UBC	Homo sapiens	18784257;18948756;20145714;16243356;17786241;18552202;17604280;16522193;14707120;19690564;14684739; 16543155
IUUC-Hsa-046699	Q15819	UBE2V2	ENSG00000169139.11	E2/UEV	Homo sapiens	17108083;21143188
IUUC-Ath-006915	Q93YP0	UEV1A	AT1G23260	E2/UEV	Arabidopsis thaliana	18178771
IUUC-Ath-007588	Q9CAB6	UEV1B	AT1G70660	E2/UEV	Arabidopsis thaliana	18178771;17586653
IUUC-Cel-018398	O45495	uev-1	WBGene00006730	E2/UEV	Caenorhabditis elegans	15530417
IUUC-Ath-007682	Q9SVD7	UEV1D	AT3G52560	E2/UEV	Arabidopsis thaliana	18178771;17586653
IUUC-Ath-007596	Q9SJ44	UEV1C	AT2G36060	E2/UEV	Arabidopsis thaliana	18178771
IUUC-Hsa-045659	Q13404	UBE2V1	ENSG00000244687.11	E2/UEV; UBD/UBC-like/UBD_UEV	Homo sapiens	19264966;18326498;21143188; 20420830
IUUC-Sce-106262	P25604	STP22	YCL008C	E2/UEV; UBD/UBC-like/UBD_UEV	Saccharomyces cerevisiae	20028738; 12461556;16689637;19380877
IUUC-Hsa-046686	Q99816	TSG101	ENSG00000074319.12	E2/UEV; UBD/UBC-like/UBD_UEV	Homo sapiens	15053872;12006492; 11595185;11916981;11916981
IUUC-Ath-007193	Q9LHJ8	SAP5	AT3G12630	E3 activity/A20	Arabidopsis thaliana	21293909;23952686
IUUC-Dme-031696	Q9W0H9	Rabex-5	FBgn0262937	E3 activity/A20	Drosophila melanogaster	20655224
IUUC-Hsa-046071	P21580	TNFAIP3	ENSG00000118503.14	E3 activity/A20; DUB/OTU; UBD/ZnF/ZnF_A20	Homo sapiens	19380636; 19380636; 23032186
IUUC-Hsa-046997	Q9UJ41	KCTD7	ENSG00000243335.8	E3 activity/A20; UBD/ZnF/ZnF_A20	Homo sapiens	17341663; 16499958;22846990;23048039;26842620
IUUC-Hsa-046288	Q8IWE4	DCUN1D3	ENSG00000188215.9	E3 activity/DCUN1	Homo sapiens	19617556
IUUC-Ath-007531	Q9LTV9	At3g12760	AT3G12760	E3 activity/DCUN1	Arabidopsis thaliana	24711811
IUUC-Hsa-046320	Q9BTE7	DCUN1D5	ENSG00000137692.11	E3 activity/DCUN1	Homo sapiens	19617556
IUUC-Sce-106358	Q12395	DCN1	YLR128W	E3 activity/DCUN1; UBD/Alpha-Helix/UBA	Saccharomyces cerevisiae	20832729;18206966;19942853; 18206966
IUUC-Hsa-046089	Q96GG9	DCUN1D1	ENSG00000043093.13	E3 activity/DCUN1; UBD/Alpha-Helix/UBA	Homo sapiens	19617556; 21813641
IUUC-Hsa-046994	Q6PH85	DCUN1D2	ENSG00000150401.14	E3 activity/DCUN1; UBD/Alpha-Helix/UBA	Homo sapiens	19617556; 21813641;25349211
IUUC-Hsa-046219	Q9P2P5	HECW2	ENSG00000138411.10	E3 activity/HECT	Homo sapiens	12890487;18418053
IUUC-Cel-018638	O17736	D2085.4	WBGene00008429	E3 activity/HECT	Caenorhabditis elegans	23578927
IUUC-Hsa-045968	Q96PU5	NEDD4L	ENSG00000049759.17	E3 activity/HECT	Homo sapiens	19953087;18577513;18792916;19617352;18805448;19473961;19364400;15576372;20843805;20504882;21212261;19615332;17609522;17322297;21463633
IUUC-Hsa-046772	Q5GLZ8	HERC4	ENSG00000148634.15	E3 activity/HECT	Homo sapiens	20133869
IUUC-Hsa-046066	Q15034	HERC3	ENSG00000138641.15	E3 activity/HECT	Homo sapiens	11163799
IUUC-Spo-108278	O14326	pub3	SPBC16E9.11c	E3 activity/HECT	Schizosaccharomyces pombe	11956316
IUUC-Hsa-046726	Q9HAU4	SMURF2	ENSG00000108854.15	E3 activity/HECT	Homo sapiens	16950122;18927080;19583833;19255252;20819168;14562029;20073064;11389444;11163210;18671942;14755250;20858899
IUUC-Sce-106449	Q03280	TOM1	YDR457W	E3 activity/HECT	Saccharomyces cerevisiae	9753545;20810649
IUUC-Hsa-046564	Q96J02	ITCH	ENSG00000078747.13	E3 activity/HECT	Homo sapiens	20650893;18310276;15013426;19592251;19580544;19478092;19433584;19352540;16387660;19340001;20300110;19339247;18278048;17110928;16087662;16055720;15946939;20068034;20818436;18334649;18922894;15703212;15082780;21383157;21212414;21107885;24550385
IUUC-Ath-007269	Q9SCQ2	UPL7	AT3G53090	E3 activity/HECT	Arabidopsis thaliana	12969426
IUUC-Hsa-046562	Q5T447	HECTD3	ENSG00000126107.14	E3 activity/HECT	Homo sapiens	18194665;20175895
IUUC-Ath-007160	Q8H0T4	UPL2	AT1G70320	E3 activity/HECT	Arabidopsis thaliana	12969426
IUUC-Hsa-045731	Q8IYU2	HACE1	ENSG00000085382.11	E3 activity/HECT	Homo sapiens	15254018;20175895
IUUC-Mmu-063202	Q8BZZ3	Wwp1	ENSMUSG00000041058.15	E3 activity/HECT	Mus musculus	18083927;17934096
IUUC-Hsa-046479	P46934	NEDD4	ENSG00000069869.15	E3 activity/HECT	Homo sapiens	19808888;20086093;19953087;15013426;19193720;18286479;12907674;19125695;17592138;17137798;15060076;19864419;20855896;17996703;21338354;21320486;21212261;20159449;18772139;19787053;19797085;19054764;11598133;15703212;15082780;20559325;15581898;26006083
IUUC-Mmu-063634	Q9CUN6	Smurf1	ENSMUSG00000038780.14	E3 activity/HECT	Mus musculus	20200942
IUUC-Hsa-046331	Q9Y4D8	HECTD4	ENSG00000173064.11	E3 activity/HECT	Homo sapiens	20175895
IUUC-Hsa-046544	Q9H0M0	WWP1	ENSG00000123124.13	E3 activity/HECT	Homo sapiens	19561640;19047365;20157612;20951678;18806757;19307600;17050664;20694673
IUUC-Hsa-046297	Q7L622	G2E3	ENSG00000092140.14	E3 activity/HECT	Homo sapiens	18511420;20175895
IUUC-Hsa-046938	Q7Z6J8	UBE3D	ENSG00000118420.16	E3 activity/HECT	Homo sapiens	15749827
IUUC-Gga-041276	Q8QGJ2			E3 activity/HECT	Gallus gallus	11562473
IUUC-Sce-106289	P39940	RSP5	YER125W	E3 activity/HECT	Saccharomyces cerevisiae	12867034;17719829;20028738;18094052;19176477;18367543;18489705;17475771;17526739;17429078;19682071;19433580;18434603;12654912;15713680;21242292;15086787;19759160;14657247;19168755;17182850;14657252;15466864;16338358;17645432;12872131;25042851;25620559
IUUC-Ots-000016	O42573	nedd4		E3 activity/HECT	Xenopus laevis	11473628
IUUC-Sce-106306	P40985	HUL4	YJR036C	E3 activity/HECT	Saccharomyces cerevisiae	12105183
IUUC-Sce-106273	P33202	UFD4	YKL010C	E3 activity/HECT	Saccharomyces cerevisiae	20133640;19805280
IUUC-Ots-000054	C0H4K6	PF3D7_0704600		E3 activity/HECT	Plasmodium falciparum	24830312
IUUC-Ath-007126	Q9SU29	UPL5	AT4G12570	E3 activity/HECT	Arabidopsis thaliana	20409006;12969426
IUUC-Mmu-063318	P46935	Nedd4	ENSMUSG00000032216.14	E3 activity/HECT	Mus musculus	19953087;11717310
IUUC-Sce-106446	P53119	HUL5	YGL141W	E3 activity/HECT	Saccharomyces cerevisiae	17190603
IUUC-Hsa-046396	Q8IVU3	HERC6	ENSG00000138642.14	E3 activity/HECT	Homo sapiens	20133869
IUUC-Hsa-046342	Q9UII4	HERC5	ENSG00000138646.8	E3 activity/HECT	Homo sapiens	15331633;20175895;18535780
IUUC-Hsa-046516	Q15751	HERC1	ENSG00000103657.13	E3 activity/HECT	Homo sapiens	20175895
IUUC-Hsa-045878	Q9HCE7	SMURF1	ENSG00000198742.9	E3 activity/HECT	Homo sapiens	20512916;19561075;16472676;14657501;20621832;18208356;15820682;20558834;19937093;21454619;21382345
IUUC-Ath-006679	Q9LYZ7	UPL4	AT5G02880	E3 activity/HECT	Arabidopsis thaliana	12969426
IUUC-Mmu-063674	O08759	Ube3a	ENSMUSG00000025326.12	E3 activity/HECT	Mus musculus	19645749;22910419;24728990
IUUC-Hsa-046148	O00308	WWP2	ENSG00000198373.12	E3 activity/HECT	Homo sapiens	20522958;19651900;15047715;12202215
IUUC-Ath-006576	Q8RWB8	UPL6	AT3G17205	E3 activity/HECT	Arabidopsis thaliana	12969426
IUUC-Dme-031740	Q9V853	Smurf	FBgn0029006	E3 activity/HECT	Drosophila melanogaster	16925950;12754252
IUUC-Hsa-046082	O15033	AREL1	ENSG00000119682.16	E3 activity/HECT	Homo sapiens	23479728
IUUC-Cel-018179	Q9GUP2	eel-1	WBGene00022069	E3 activity/HECT	Caenorhabditis elegans	17537795
IUUC-Hsa-045727	Q05086	UBE3A	ENSG00000114062.18	E3 activity/HECT	Homo sapiens	20210701;19591933;19664228;15371341;19204938;18298802;16482544;20589759;17131388;19759827;17947517;19164530;17108031;16951183;20559465;20589759;19204938;22645313
IUUC-Spo-108171	Q92462	pub1	SPAC11G7.02	E3 activity/HECT	Schizosaccharomyces pombe	18852296
IUUC-Dme-031739	Q9VL06	CG5604	FBgn0032208	E3 activity/HECT	Drosophila melanogaster	18519643
IUUC-Hsa-045879	Q9ULT8	HECTD1	ENSG00000092148.12	E3 activity/HECT	Homo sapiens	20175895
IUUC-Mmu-064017	Q9DBH0	Wwp2	ENSMUSG00000031930.11	E3 activity/HECT	Mus musculus	17496161;17526739
IUUC-Hsa-046147	Q14669	TRIP12	ENSG00000153827.13	E3 activity/HECT	Homo sapiens	20208519;20829358;20175895;18627766
IUUC-Spo-108290	Q9UTG2	pub2	SPAC1805.15c	E3 activity/HECT	Schizosaccharomyces pombe	18418059
IUUC-Hsa-045660	Q7Z3V4	UBE3B	ENSG00000151148.13	E3 activity/HECT	Homo sapiens	12689446
IUUC-Hsa-045730	Q76N89	HECW1	ENSG00000002746.14	E3 activity/HECT	Homo sapiens	19805045;14684739
IUUC-Ath-006636	Q6WWW4	UPL3	AT4G38600	E3 activity/HECT	Arabidopsis thaliana	14530964;12969426
IUUC-Cel-018299	Q95XU3	wwp-1	WBGene00007009	E3 activity/HECT	Caenorhabditis elegans	16236769
IUUC-Mmu-063375	Q8C863	Itch	ENSMUSG00000027598.16	E3 activity/HECT	Mus musculus	20170897;16931910
IUUC-Hsa-045786	Q5U5R9	HECTD2	ENSG00000165338.16	E3 activity/HECT	Homo sapiens	20175895;19214206
IUUC-Dme-032041	Q9Y0H4	Su(dx)	FBgn0003557	E3 activity/HECT	Drosophila melanogaster	18628966
IUUC-Dme-032166	Q9VVI3	Nedd4	FBgn0259174	E3 activity/HECT	Drosophila melanogaster	17074801
IUUC-Rno-104916	Q62671	Ubr5	ENSRNOG00000006816.7	E3 activity/HECT; E3 activity/N-recognin/UBR-box	Rattus norvegicus	16554297; 16554297
IUUC-Hsa-045941	O95071	UBR5	ENSG00000104517.12	E3 activity/HECT; E3 activity/N-recognin/UBR-box	Homo sapiens	18073532;21127351;21118991;16601676;16554297; 18073532;21127351;21118991;16601676;16554297
IUUC-Hsa-046879	Q7Z6Z7	HUWE1	ENSG00000086758.15	E3 activity/HECT; UBD/Alpha-Helix/UBA	Homo sapiens	18617514;20007713;18923429;18923429;18488021;19713937;20210701;16213503;20624960;25147182; 15567145;15989957;19713937
IUUC-Dme-032192	P51592	hyd	FBgn0002431	E3 activity/HECT; UBD/Alpha-Helix/UBA	Drosophila melanogaster	12421709;20604743; 12421709;24854243
IUUC-Hsa-045880	Q15386	UBE3C	ENSG00000009335.17	E3 activity/HECT; UBD/Other/Other	Homo sapiens	21167755;20008553; 16341092
IUUC-Hsa-045995	O95714	HERC2	ENSG00000128731.15	E3 activity/HECT; UBD/ZnF/Other	Homo sapiens	21193487;20304803;20631078; 22508508;24722987
IUUC-Ath-007148	F4KCC2	PRT6	AT5G02310	E3 activity/N-recognin/Other; E3 activity/RING/RING	Arabidopsis thaliana	17572409;19255443; 17572409
IUUC-Hsa-046955	Q5T4S7	UBR4	ENSG00000127481.14	E3 activity/N-recognin/UBR-box	Homo sapiens	18162545
IUUC-Hsa-046968	O14965	AURKA	ENSG00000087586.17	E3 activity/Other	Homo sapiens	17060341
IUUC-Hsa-046969	Q86UW7	CADPS2	ENSG00000081803.15	E3 activity/Other	Homo sapiens	19690564
IUUC-Hsa-046925	P56524	HDAC4	ENSG00000068024.16	E3 activity/Other	Homo sapiens	18820298;17218271;15743823;17218271;19782030;16166628;19923268
IUUC-Hsa-046937	Q96D21	RASD2	ENSG00000100302.6	E3 activity/Other	Homo sapiens	19498170
IUUC-Mmu-063244	Q8R1G6	Pdlim2	ENSMUSG00000022090.10	E3 activity/Other	Mus musculus	15963787
IUUC-Sce-106131	P14907	NSP1	YJL041W	E3 activity/Other	Saccharomyces cerevisiae	19420080
IUUC-Hsa-046877	Q9Y3V2	RWDD3	ENSG00000122481.16	E3 activity/Other	Homo sapiens	20026589
IUUC-Hsa-046884	Q09472	EP300	ENSG00000100393.11	E3 activity/Other	Homo sapiens	12690203
IUUC-Hsa-046970	Q92831	KAT2B	ENSG00000114166.7	E3 activity/Other	Homo sapiens	17293853;19176998;21374733
IUUC-Hsa-046900	Q92793	CREBBP	ENSG00000005339.14	E3 activity/Other	Homo sapiens	19805293
IUUC-Hsa-045868	Q96JY6	PDLIM2	ENSG00000120913.23	E3 activity/Other	Homo sapiens	17468759;20889505
IUUC-Hsa-046885	P35637	FUS	ENSG00000089280.18	E3 activity/Other	Homo sapiens	19946338
IUUC-Mmu-064248	Q8CCJ3	Ufl1	ENSMUSG00000040359.14	E3 activity/Other	Mus musculus	19690564
IUUC-Hsa-046668	O43290	SART1	ENSG00000175467.14	E3 activity/Other	Homo sapiens	18838541
IUUC-Mmu-063344	O55187	Cbx4	ENSMUSG00000039989.7	E3 activity/Other	Mus musculus	20098713;19107218
IUUC-Hsa-046947	Q66K89	E4F1	ENSG00000167967.15	E3 activity/Other	Homo sapiens	17110336;19805293
IUUC-Hsa-046966	Q9UDY8	MALT1	ENSG00000172175.12	E3 activity/Other	Homo sapiens	18287044
IUUC-Spo-108228	Q9USX3	rad60	SPBC1921.02	E3 activity/Other	Schizosaccharomyces pombe	19363481
IUUC-Hsa-046953	Q96JP5	ZFP91	ENSG00000186660.14	E3 activity/Other	Homo sapiens	20682767
IUUC-Hsa-046942	Q9H1B7	IRF2BPL	ENSG00000119669.4	E3 activity/Other	Homo sapiens	19690564;17334524
IUUC-Hsa-046888	Q96SW2	CRBN	ENSG00000113851.13	E3 activity/Other	Homo sapiens	17588513;20223979;21207098
IUUC-Hsa-046890	P52823	STC1	ENSG00000159167.11	E3 activity/Other	Homo sapiens	21042649
IUUC-Sce-106206	P30771	NAM7	YMR080C	E3 activity/Other	Saccharomyces cerevisiae	18676617
IUUC-Hsa-046934	Q9P0J7	KCMF1	ENSG00000176407.17	E3 activity/Other	Homo sapiens	15581609
IUUC-Mmu-064142	Q9Z315	Sart1	ENSMUSG00000039148.4	E3 activity/Other	Mus musculus	18838541
IUUC-Hsa-046374	O00257	CBX4	ENSG00000141582.14	E3 activity/Other	Homo sapiens	20148194;17439403;12679040;17018294;19615980;19029252;20098713
IUUC-Hsa-045820	P09936	UCHL1	ENSG00000154277.12	E3 activity/Other; DUB/UCH; UBD/Other/Other	Homo sapiens	12408865; 12408865;19707515; 9521656;23359680
IUUC-Hsa-046168	P49792	RANBP2	ENSG00000153201.15	E3 activity/Other; UBD/ZnF/NZF	Homo sapiens	20543581;18492068;20429939;17101795;18439914;18946085;20087442;17264123; 15029239;16332688
IUUC-Hsa-046823	O94874	UFL1	ENSG00000014123.9	E3 activity/Other; ULD/UDP/UBQ/UBQ_Other	Homo sapiens	20018847;20368332; 20018847
IUUC-Hsa-045958	Q6ZMZ0	RNF19B	ENSG00000116514.16	E3 activity/RBR	Homo sapiens	16709802;23269922
IUUC-Hsa-046712	O95376	ARIH2	ENSG00000177479.19	E3 activity/RBR	Homo sapiens	20226183;19664228
IUUC-Hsa-045718	Q9Y4X5	ARIH1	ENSG00000166233.13	E3 activity/RBR	Homo sapiens	17289916;20212144;15963499
IUUC-Hsa-046876	Q9NV58	RNF19A	ENSG00000034677.12	E3 activity/RBR	Homo sapiens	19741096;19224863;16513638
IUUC-Hsa-046941	Q9NWF9	RNF216	ENSG00000011275.18	E3 activity/RBR	Homo sapiens	20414355
IUUC-Hsa-046887	Q9UBS8	RNF14	ENSG00000013561.17	E3 activity/RBR	Homo sapiens	17367545
IUUC-Hsa-046928	Q7Z419	RNF144B	ENSG00000137393.9	E3 activity/RBR	Homo sapiens	17367545;20615966;20300062;20864535
IUUC-Hsa-136376	P50876	RNF144A	ENSG00000151692.14	E3 activity/RBR	Homo sapiens	24979766;26216882
IUUC-Hsa-046690	Q8IWT3	CUL9	ENSG00000112659.13	E3 activity/RBR; E3 adaptor/Cullin RING/Cullin	Homo sapiens	17367545; 17367545
IUUC-Hsa-045738	Q9BYM8	RBCK1	ENSG00000125826.19	E3 activity/RBR; UBD/ZnF/NZF	Homo sapiens	21455180;18711448;16643902;16275334;25118570; 22139374
IUUC-Hsa-046269	Q96EP0	RNF31	ENSG00000092098.16	E3 activity/RBR; UBD/ZnF/NZF	Homo sapiens	21455180;19237537;21292167;20614026; 21455181
IUUC-Hsa-046016	O60260	PARK2	ENSG00000185345.18	E3 activity/RBR; ULD/UDP/UBQ/UBQ_PIM	Homo sapiens	18344614;20194754;17553932;19663908;19642705;19875440;19363481;19229105;17360614;15492001;20164189;19880420;21292769;21173115;17512523;11739749;21378096;19146857;15963499;17059562;20889974;23503661;25545884;25621951; 10818204;12621021;12634850;12826399;15606901
IUUC-Hsa-046143	Q03164	KMT2A	ENSG00000118058.20	E3 activity/RING/PHD	Homo sapiens	23129768;24291127
IUUC-Hsa-046988	Q9UMN6	KMT2B	ENSG00000272333.5	E3 activity/RING/PHD	Homo sapiens	23129768;24291127
IUUC-Hsa-045877	Q8NHM5	KDM2B	ENSG00000089094.17	E3 activity/RING/PHD	Homo sapiens	22825849
IUUC-Hsa-046603	O43918	AIRE	ENSG00000160224.16	E3 activity/RING/PHD	Homo sapiens	14734522;15150263;15649886
IUUC-Spo-108246	Q9UT79	msc1	SPAC343.11c	E3 activity/RING/PHD	Schizosaccharomyces pombe	17456468
IUUC-Hsa-045671	Q13233	MAP3K1	ENSG00000095015.5	E3 activity/RING/PHD	Homo sapiens	12049732;16472679
IUUC-Hsa-046852	Q9UNL4	ING4	ENSG00000111653.19	E3 activity/RING/PHD	Homo sapiens	23624912
IUUC-Osa-085679	Q2R0W9	Os11g0629300	OS11G0629300	E3 activity/RING/RING	Oryza sativa	23571674
IUUC-Osa-085728	Q337S3	Os10g0445400	OS10G0445400	E3 activity/RING/RING	Oryza sativa	23698632
IUUC-Osa-085571	Q69UA1	P0666G10.111	OS08G0539300	E3 activity/RING/RING	Oryza sativa	24482434
IUUC-Osa-085877	Q7XI73	Os07g0673200	OS07G0673200	E3 activity/RING/RING	Oryza sativa	23571674
IUUC-Osa-086235	Q9LWV9	BBI1	OS06G0125800	E3 activity/RING/RING	Oryza sativa	21221134
IUUC-Osa-085396	Q6L4L4	SIZ1	OS05G0125000	E3 activity/RING/RING	Oryza sativa	23231430
IUUC-Osa-085743	Q65XV2	XB3	OS05G0112000	E3 activity/RING/RING	Oryza sativa	17172358
IUUC-Osa-085856	Q9LRB7	EL5.3	OS02G0559800	E3 activity/RING/RING	Oryza sativa	17559513;17056617
IUUC-Osa-086166	Q6K4V3	Os02g0301000	OS02G0301000	E3 activity/RING/RING	Oryza sativa	23571674
IUUC-Osa-085292	V9G2Z0	OsHRZ1	OS01G0689451	E3 activity/RING/RING	Oryza sativa	24253678
IUUC-Cel-018674	Q19019	sli-1	WBGene00004829	E3 activity/RING/RING	Caenorhabditis elegans	23271977
IUUC-Dre-027685	Q803I4	rnf2	ENSDARG00000010381.9	E3 activity/RING/RING	Danio rerio	24040141
IUUC-Dre-027797	Q6E2N3	trim33	ENSDARG00000016181.10	E3 activity/RING/RING	Danio rerio	20447379
IUUC-Cel-018312	Q21209	brd-1	WBGene00000265	E3 activity/RING/RING	Caenorhabditis elegans	16628214
IUUC-Dre-028261	Q804S5	mib1	ENSDARG00000102184.2	E3 activity/RING/RING	Danio rerio	19056830;17196985
IUUC-Gga-040220	Q3MUH5	FANCL	ENSGALG00000030022.2	E3 activity/RING/RING	Gallus gallus	17352736
IUUC-Dme-032034	Q9VRP9	Bre1	FBgn0086694	E3 activity/RING/RING	Drosophila melanogaster	23624310
IUUC-Dme-031700	P21461	sina	FBgn0003410	E3 activity/RING/RING	Drosophila melanogaster	9267027;18701547
IUUC-Mmu-063780	P70196	Traf6	ENSMUSG00000027164.8	E3 activity/RING/RING	Mus musculus	21554762
IUUC-Dme-031800	Q24306	Diap1	FBgn0260635	E3 activity/RING/RING	Drosophila melanogaster	19498442;17880263;19026784;12198495;17205079;12446669
IUUC-Dme-031816	Q8IPJ3	CG11321	FBgn0031857	E3 activity/RING/RING	Drosophila melanogaster	18519643
IUUC-Mmu-063845	P23798	Pcgf2	ENSMUSG00000018537.16	E3 activity/RING/RING	Mus musculus	20087442
IUUC-Mmu-063239	Q8VC48	Pex12	ENSMUSG00000018733.10	E3 activity/RING/RING	Mus musculus	19687296
IUUC-Dme-031722	Q7JWH5	Roc2	FBgn0044020	E3 activity/RING/RING	Drosophila melanogaster	18698375
IUUC-Dme-031755	Q8T3Y0	sinah	FBgn0259794	E3 activity/RING/RING	Drosophila melanogaster	17962185
IUUC-Hsa-046179	O43255	SIAH2	ENSG00000181788.3	E3 activity/RING/RING	Homo sapiens	19631635;19546213;19423641;11786535;15064394;15221006;9334332;15466852;12072443;14654780;14645235;11483518;10747903;9637679;16141343;20691163;17716627
IUUC-Mmu-063207	P23804	Mdm2	ENSMUSG00000020184.14	E3 activity/RING/RING	Mus musculus	17468107;17303558
IUUC-Mmu-064242	Q62158	Trim27	ENSMUSG00000021326.11	E3 activity/RING/RING	Mus musculus	18248090
IUUC-Mmu-063462	O35730	Ring1	ENSMUSG00000024325.8	E3 activity/RING/RING	Mus musculus	18650381;20921134
IUUC-Mmu-063387	Q8R096	Trim15	ENSMUSG00000050747.14	E3 activity/RING/RING	Mus musculus	18248090
IUUC-Mmu-063537	Q99PJ2	Trim8	ENSMUSG00000025034.8	E3 activity/RING/RING	Mus musculus	18248090
IUUC-Dme-031819	Q24307	Diap2	FBgn0015247	E3 activity/RING/RING	Drosophila melanogaster	17205079
IUUC-Dme-032130	Q7K2X1	nopo	FBgn0034314	E3 activity/RING/RING	Drosophila melanogaster	19141674
IUUC-Dme-031941	Q9V8P9	Topors	FBgn0267351	E3 activity/RING/RING	Drosophila melanogaster	16628226;14871887
IUUC-Dme-032186	Q7KRW1	Trc8	FBgn0039668	E3 activity/RING/RING	Drosophila melanogaster	20702414
IUUC-Dme-031721	Q9VB08	Sce	FBgn0003330	E3 activity/RING/RING	Drosophila melanogaster	18923078
IUUC-Mmu-064255	P25916	Bmi1	ENSMUSG00000026739.13	E3 activity/RING/RING	Mus musculus	18650381;20921134;26151332
IUUC-Dme-032154	P29503	neur	FBgn0002932	E3 activity/RING/RING	Drosophila melanogaster	19580805
IUUC-Dme-031764	Q9VJW5	CG9014	FBgn0028847	E3 activity/RING/RING	Drosophila melanogaster	18927152
IUUC-Mmu-063959	Q9CR50	Rchy1	ENSMUSG00000029397.15	E3 activity/RING/RING	Mus musculus	12200228
IUUC-Mmu-063598	Q64127	Trim24	ENSMUSG00000029833.17	E3 activity/RING/RING	Mus musculus	18248090
IUUC-Dme-032001	Q9VTB8	tna	FBgn0026160	E3 activity/RING/RING	Drosophila melanogaster	23620817
IUUC-Mmu-063166	Q62191	Trim21	ENSMUSG00000030966.13	E3 activity/RING/RING	Mus musculus	18248090
IUUC-Dme-031616	Q9VUX2	mib1	FBgn0263601	E3 activity/RING/RING	Drosophila melanogaster	20176925;19686683
IUUC-Dme-031868	Q9VUV7	elgi	FBgn0036546	E3 activity/RING/RING	Drosophila melanogaster	18927152
IUUC-Hsa-046568	Q8N8N0	RNF152	ENSG00000176641.10	E3 activity/RING/RING	Homo sapiens	21203937
IUUC-Dme-031777	Q9NB71	hiw	FBgn0030600	E3 activity/RING/RING	Drosophila melanogaster	20009548
IUUC-Dme-031689	Q9NHX0	Roc1b	FBgn0040291	E3 activity/RING/RING	Drosophila melanogaster	18698375;15331760
IUUC-Mmu-064389	Q6A009	Ltn1	ENSMUSG00000052299.8	E3 activity/RING/RING	Mus musculus	19196968
IUUC-Mmu-064161	Q6PCX9	Trim37	ENSMUSG00000018548.15	E3 activity/RING/RING	Mus musculus	18248090
IUUC-Dme-031585	Q9W5E1	Roc1a	FBgn0025638	E3 activity/RING/RING	Drosophila melanogaster	18698375
IUUC-Mmu-064129	P61092	Siah1a	ENSMUSG00000036840.5	E3 activity/RING/RING	Mus musculus	10681424;15163799
IUUC-Mmu-063812	Q5NCC3	Trim41	ENSMUSG00000040365.14	E3 activity/RING/RING	Mus musculus	18248090
IUUC-Cel-018422	Q20798	sel-11	WBGene00004768	E3 activity/RING/RING	Caenorhabditis elegans	15530417
IUUC-Cel-018505	Q03601	nhl-1	WBGene00003597	E3 activity/RING/RING	Caenorhabditis elegans	15530417
IUUC-Cel-018183	Q20737	F54B11.5	WBGene00010028	E3 activity/RING/RING	Caenorhabditis elegans	15530417
IUUC-Mmu-063719	Q9CQE0	Rnf138	ENSMUSG00000024317.14	E3 activity/RING/RING	Mus musculus	16714285
IUUC-Cel-018388	Q20369	F43G6.8	WBGene00009660	E3 activity/RING/RING	Caenorhabditis elegans	15530417
IUUC-Cel-018237	O17099	F42G2.5	WBGene00018354	E3 activity/RING/RING	Caenorhabditis elegans	15530417
IUUC-Mmu-063520	Q80SY4	Mib1	ENSMUSG00000024294.13	E3 activity/RING/RING	Mus musculus	18043734;12351649
IUUC-Cel-018191	Q20052	apc-11	WBGene00000145	E3 activity/RING/RING	Caenorhabditis elegans	15530417
IUUC-Mmu-063122	Q0MW30	Neurl1b	ENSMUSG00000034413.14	E3 activity/RING/RING	Mus musculus	20410139;17003037
IUUC-Mmu-064219	Q9R049	Amfr	ENSMUSG00000031751.14	E3 activity/RING/RING	Mus musculus	16709668;25526307
IUUC-Cel-018326	B3WFX6	F16A11.1	WBGene00008876	E3 activity/RING/RING	Caenorhabditis elegans	15530417
IUUC-Cel-018342	Q19214	F08G12.5	WBGene00008588	E3 activity/RING/RING	Caenorhabditis elegans	15530417
IUUC-Cel-018483	Q19189	prx-12	WBGene00004197	E3 activity/RING/RING	Caenorhabditis elegans	15530417
IUUC-Mmu-064375	Q80VI1	Trim56	ENSMUSG00000043279.9	E3 activity/RING/RING	Mus musculus	18248090
IUUC-Mmu-064112	Q99PP9	Trim16	ENSMUSG00000047821.16	E3 activity/RING/RING	Mus musculus	18248090
IUUC-Mmu-063430	Q9WUH5	Trim10	ENSMUSG00000073400.6	E3 activity/RING/RING	Mus musculus	18248090
IUUC-Mmu-063206	Q06986	Siah2	ENSMUSG00000036432.8	E3 activity/RING/RING	Mus musculus	18323779;9637679
IUUC-Mmu-063783	Q99PQ1	Trim12a	ENSMUSG00000066258.13	E3 activity/RING/RING	Mus musculus	18248090
IUUC-Mmu-063489	P15533	Trim30a	ENSMUSG00000030921.17	E3 activity/RING/RING	Mus musculus	18248090
IUUC-Hsa-046155	Q9NZS9	BFAR	ENSG00000275618.2	E3 activity/RING/RING	Homo sapiens	18805781;21068390
IUUC-Mmu-063149	Q8R0K2	Trim31	ENSMUSG00000058063.4	E3 activity/RING/RING	Mus musculus	18248090
IUUC-Mmu-064297	P15919	Rag1	ENSMUSG00000061311.6	E3 activity/RING/RING	Mus musculus	26124138
IUUC-Mmu-063373	Q9DBD2	March8	ENSMUSG00000025702.15	E3 activity/RING/RING	Mus musculus	19117940
IUUC-Mmu-063118	Q60953	Pml	ENSMUSG00000036986.16	E3 activity/RING/RING	Mus musculus	18248090
IUUC-Hsa-046263	Q9P0N8	MARCH2	ENSG00000099785.10	E3 activity/RING/RING	Homo sapiens	17980554
IUUC-Hsa-045854	O75928	PIAS2	ENSG00000078043.15	E3 activity/RING/RING	Homo sapiens	17855618;16148010;18218142
IUUC-Hsa-046140	Q63HN8	RNF213	ENSG00000173821.19	E3 activity/RING/RING	Homo sapiens	21799892
IUUC-Mmu-063762	Q99PQ2	Trim11	ENSMUSG00000020455.16	E3 activity/RING/RING	Mus musculus	18248090
IUUC-Hsa-046476	Q9H6Y7	RNF167	ENSG00000108523.15	E3 activity/RING/RING	Homo sapiens	16314844
IUUC-Mmu-063411	Q8C669	Peli1	ENSMUSG00000020134.13	E3 activity/RING/RING	Mus musculus	19734906
IUUC-Mmu-063104	D3Z3K2	Ccnb1ip1	ENSMUSG00000071470.3	E3 activity/RING/RING	Mus musculus	24390283
IUUC-Hsa-046957	Q13114	TRAF3	ENSG00000131323.14	E3 activity/RING/RING	Homo sapiens	15084608;12944909;25847972
IUUC-Mmu-064225	Q8BH75	Rnf41	ENSMUSG00000025373.13	E3 activity/RING/RING	Mus musculus	18986647;14765125;20628057
IUUC-Mmu-063153	Q8R516	Mib2	ENSMUSG00000029060.17	E3 activity/RING/RING	Mus musculus	19855135;18824586
IUUC-Hsa-046012	Q8N9I9	DTX3	ENSG00000178498.15	E3 activity/RING/RING	Homo sapiens	12670957
IUUC-Mmu-063507	G3X9R7	Rnf148	ENSMUSG00000078179.1	E3 activity/RING/RING	Mus musculus	24527571
IUUC-Hsa-046588	Q9Y225	RNF24	ENSG00000101236.16	E3 activity/RING/RING	Homo sapiens	11513855
IUUC-Hsa-046484	Q9ULT6	ZNRF3	ENSG00000183579.15	E3 activity/RING/RING	Homo sapiens	18511420
IUUC-Hsa-046977	O75592	MYCBP2	ENSG00000005810.17	E3 activity/RING/RING	Homo sapiens	18753128
IUUC-Mmu-063934	Q38HM4	Trim63	ENSMUSG00000028834.13	E3 activity/RING/RING	Mus musculus	17983583
IUUC-Mmu-063891	Q61510	Trim25	ENSMUSG00000000275.16	E3 activity/RING/RING	Mus musculus	18248090
IUUC-Mmu-063388	Q6NZQ8	March1	ENSMUSG00000036469.16	E3 activity/RING/RING	Mus musculus	19117940
IUUC-Mmu-064351	Q1PSW8	Trim71	ENSMUSG00000079259.2	E3 activity/RING/RING	Mus musculus	19898466
IUUC-Mmu-063950	O70583	Mid1	ENSMUSG00000035299.16	E3 activity/RING/RING	Mus musculus	20181585
IUUC-Mmu-064235	Q9D304	Rnf128	ENSMUSG00000031438.11	E3 activity/RING/RING	Mus musculus	18574499
IUUC-Hsa-046691	Q96K19	RNF170	ENSG00000120925.14	E3 activity/RING/RING	Homo sapiens	21115467;25882839
IUUC-Hsa-046349	Q9Y4K3	TRAF6	ENSG00000175104.14	E3 activity/RING/RING	Homo sapiens	19713527;19494296;19201866;17947236;17562858;19898473;19365808;19232518;17346928;20047764;17609522;18824541;18976280;23524951;25545884
IUUC-Hsa-046416	O75382	TRIM3	ENSG00000110171.18	E3 activity/RING/RING	Homo sapiens	18248090
IUUC-Mmu-063767	Q9ESN2	Trim39	ENSMUSG00000045409.16	E3 activity/RING/RING	Mus musculus	18248090
IUUC-Mmu-063364	O70263	Lnx1	ENSMUSG00000029228.15	E3 activity/RING/RING	Mus musculus	17553932
IUUC-Hsa-046905	Q8TC41	RNF217	ENSG00000146373.16	E3 activity/RING/RING	Homo sapiens	20682791
IUUC-Hsa-046224	Q86XS8	RNF130	ENSG00000113269.13	E3 activity/RING/RING	Homo sapiens	16549277
IUUC-Mmu-063770	Q9DBY1	Syvn1	ENSMUSG00000024807.17	E3 activity/RING/RING	Mus musculus	20519503;19725872
IUUC-Hsa-046593	Q9ULK6	RNF150	ENSG00000170153.10	E3 activity/RING/RING	Homo sapiens	19690564
IUUC-Mmu-063569	Q7TPH6	Mycbp2	ENSMUSG00000033004.14	E3 activity/RING/RING	Mus musculus	20534529;20203175;20592256
IUUC-Mmu-063933	Q80U04	Pja2	ENSMUSG00000024083.15	E3 activity/RING/RING	Mus musculus	16247473
IUUC-Mmu-063159	D2J0Y4	D7Ertd443e	ENSMUSG00000030994.15	E3 activity/RING/RING	Mus musculus	24240685
IUUC-Hsa-046523	Q96AX9	MIB2	ENSG00000197530.12	E3 activity/RING/RING	Homo sapiens	15920166
IUUC-Hsa-046201	Q8TCQ1	MARCH1	ENSG00000145416.13	E3 activity/RING/RING	Homo sapiens	19666567
IUUC-Mmu-063319	Q8VH31	Rfpl4	ENSMUSG00000035191.15	E3 activity/RING/RING	Mus musculus	12525704
IUUC-Mmu-063991	Q80TT8	Cul9	ENSMUSG00000040327.16	E3 activity/RING/RING	Mus musculus	17229476
IUUC-Mmu-063715	Q9CQJ4	Rnf2	ENSMUSG00000026484.13	E3 activity/RING/RING	Mus musculus	17157253;17620408;18650381;20921134;22910419
IUUC-Hsa-046401	Q8N6D2	RNF182	ENSG00000180537.12	E3 activity/RING/RING	Homo sapiens	18298843
IUUC-Mmu-063391	P55098	Pex2	ENSMUSG00000040374.13	E3 activity/RING/RING	Mus musculus	19687296
IUUC-Hsa-045953	Q8NA82	MARCH10	ENSG00000173838.11	E3 activity/RING/RING	Homo sapiens	21937444
IUUC-Hsa-046046	Q99942	RNF5	ENSG00000228405.5	E3 activity/RING/RING	Homo sapiens	19285439;19625452;21148293;19269966;20483786
IUUC-Mmu-063236	F6TQD1	Rnf212	ENSMUSG00000055385.12	E3 activity/RING/RING	Mus musculus	24390283
IUUC-Rno-105481	Q6AYH3	Rnf34	ENSRNOG00000001331.5	E3 activity/RING/RING	Rattus norvegicus	12859687
IUUC-Hsa-046051	Q9BSJ1	TRIM51	ENSG00000124900.12	E3 activity/RING/RING	Homo sapiens	18248090
IUUC-Hsa-046657	O60683	PEX10	ENSG00000157911.9	E3 activity/RING/RING	Homo sapiens	19687296;18644345
IUUC-Hsa-046979	Q9BZY9	TRIM31	ENSG00000224168.9	E3 activity/RING/RING	Homo sapiens	18248090
IUUC-Rno-105306	Q91ZY8	Trim9	ENSRNOG00000007031.5	E3 activity/RING/RING	Rattus norvegicus	20352094
IUUC-Hsa-046501	Q75N03	CBLL1	ENSG00000105879.11	E3 activity/RING/RING	Homo sapiens	21283129;19893985
IUUC-Rno-105477	Q8R4T2	Siah2	ENSRNOG00000013703.4	E3 activity/RING/RING	Rattus norvegicus	11786535
IUUC-Hsa-046497	Q12899	TRIM26	ENSG00000230230.7	E3 activity/RING/RING	Homo sapiens	18248090
IUUC-Rno-104998	O70277	Trim3	ENSRNOG00000018356.6	E3 activity/RING/RING	Rattus norvegicus	20352094
IUUC-Hsa-045978	Q6P9F5	TRIM40	ENSG00000228001.8	E3 activity/RING/RING	Homo sapiens	18248090
IUUC-Hsa-046029	P14373	TRIM27	ENSG00000234495.7	E3 activity/RING/RING	Homo sapiens	20145714;23404503
IUUC-Hsa-046355	A6NLU0	RFPL4A	ENSG00000223638.3	E3 activity/RING/RING	Homo sapiens	11850190;17071595;12525704
IUUC-Rno-105165	Q8CJB9	Rnf40	ENSRNOG00000018840.2	E3 activity/RING/RING	Rattus norvegicus	17329546;12121982
IUUC-Hsa-046851	Q96EP1	CHFR	ENSG00000072609.17	E3 activity/RING/RING	Homo sapiens	19690564;11807090;19321445;20388495
IUUC-Hsa-046600	Q86UV7	TRIM73	ENSG00000178809.11	E3 activity/RING/RING	Homo sapiens	18398435
IUUC-Rno-105641	A0A0G2JVC1	Mdm2	ENSRNOG00000006304.7	E3 activity/RING/RING	Rattus norvegicus	17329546
IUUC-Rno-105259	P82458	Mid1	ENSRNOG00000003613.7	E3 activity/RING/RING	Rattus norvegicus	20352094
IUUC-Hsa-045685	Q7Z569	BRAP	ENSG00000089234.15	E3 activity/RING/RING	Homo sapiens	16757328;19091743;19152073
IUUC-Hsa-045680	Q06587	RING1	ENSG00000226788.3	E3 activity/RING/RING	Homo sapiens	18643987;19956605
IUUC-Hsa-046914	Q86WC4	OSTM1	ENSG00000081087.14	E3 activity/RING/RING	Homo sapiens	12826607
IUUC-Hsa-045719	Q9HCM9	TRIM39	ENSG00000224994.9	E3 activity/RING/RING	Homo sapiens	18248090
IUUC-Hsa-046279	P62877	RBX1	ENSG00000100387.8	E3 activity/RING/RING	Homo sapiens	12565873;18826954;20427290;19424503;17132228;18279656
IUUC-Hsa-046883	Q9H992	MARCH7	ENSG00000136536.14	E3 activity/RING/RING	Homo sapiens	20962578;19342884;19901269
IUUC-Hsa-045983	Q68DV7	RNF43	ENSG00000108375.12	E3 activity/RING/RING	Homo sapiens	18313049;21108931
IUUC-Hsa-046893	Q07869	PPARA	ENSG00000186951.16	E3 activity/RING/RING	Homo sapiens	26556865
IUUC-Hsa-046413	Q96CA5	BIRC7	ENSG00000101197.12	E3 activity/RING/RING	Homo sapiens	16729033
IUUC-Hsa-046635	Q9P253	VPS18	ENSG00000104142.10	E3 activity/RING/RING	Homo sapiens	16996030;18772139;16203730
IUUC-Hsa-045802	Q8WWF5	ZNRF4	ENSG00000105428.5	E3 activity/RING/RING	Homo sapiens	21205830
IUUC-Hsa-046606	O60291	MGRN1	ENSG00000102858.12	E3 activity/RING/RING	Homo sapiens	19703557;19524515
IUUC-Hsa-045811	P53804	TTC3	ENSG00000182670.13	E3 activity/RING/RING	Homo sapiens	20059946;20059950;20059946
IUUC-Hsa-046481	O00623	PEX12	ENSG00000108733.9	E3 activity/RING/RING	Homo sapiens	19687296
IUUC-Hsa-046298	Q9NPC3	CCNB1IP1	ENSG00000100814.17	E3 activity/RING/RING	Homo sapiens	17784788;17297447
IUUC-Hsa-045998	Q9Y2E6	DTX4	ENSG00000110042.7	E3 activity/RING/RING	Homo sapiens	22388039
IUUC-Hsa-045769	Q13490	BIRC2	ENSG00000110330.8	E3 activity/RING/RING	Homo sapiens	19592251;11907583;19584093;19506082;19258326;19223549;17220297;16282325;21113135;19854138;18997792;18082613;16235027
IUUC-Hsa-045690	Q8IWR1	TRIM59	ENSG00000213186.7	E3 activity/RING/RING	Homo sapiens	17314412
IUUC-Hsa-045801	P36406	TRIM23	ENSG00000113595.14	E3 activity/RING/RING	Homo sapiens	15684077;18398435;20724660;25905670
IUUC-Hsa-046788	Q9NW38	FANCL	ENSG00000115392.11	E3 activity/RING/RING	Homo sapiens	19622404;19405097;19805513;21229326
IUUC-Hsa-045936	Q5T0T0	MARCH8	ENSG00000165406.15	E3 activity/RING/RING	Homo sapiens	12582153;19703975;16619033
IUUC-Hsa-045756	O00237	RNF103	ENSG00000239305.6	E3 activity/RING/RING	Homo sapiens	21455683;19753093
IUUC-Hsa-046313	Q9Y3C5	RNF11	ENSG00000123091.4	E3 activity/RING/RING	Homo sapiens	20676133;19262463
IUUC-Hsa-046280	Q9Y508	RNF114	ENSG00000124226.10	E3 activity/RING/RING	Homo sapiens	18364390;23645206
IUUC-Hsa-046400	O94972	TRIM37	ENSG00000108395.13	E3 activity/RING/RING	Homo sapiens	16306379
IUUC-Hsa-045973	Q9Y6X2	PIAS3	ENSG00000131788.15	E3 activity/RING/RING	Homo sapiens	17066076;15961505;20935639;20637912;18212042
IUUC-Hsa-045960	O43567	RNF13	ENSG00000082996.19	E3 activity/RING/RING	Homo sapiens	21078126;21078127;20230530
IUUC-Hsa-046491	Q9H0X6	RNF208	ENSG00000212864.3	E3 activity/RING/RING	Homo sapiens	24105792
IUUC-Hsa-046952	Q12933	TRAF2	ENSG00000127191.17	E3 activity/RING/RING	Homo sapiens	17878343;12591926;20047764;18671942;19854138;18997792;16936264
IUUC-Hsa-047016	O94822	LTN1	ENSG00000198862.13	E3 activity/RING/RING	Homo sapiens	19196968
IUUC-Hsa-046462	Q5VTR2	RNF20	ENSG00000155827.11	E3 activity/RING/RING	Homo sapiens	16713563;16307923;16627869;19037095
IUUC-Hsa-045752	Q86T96	RNF180	ENSG00000164197.11	E3 activity/RING/RING	Homo sapiens	18363970;18358233
IUUC-Hsa-045988	Q2Q1W2	TRIM71	ENSG00000206557.5	E3 activity/RING/RING	Homo sapiens	19898466
IUUC-Hsa-046951	A0AVI4	TMEM129	ENSG00000168936.10	E3 activity/RING/RING	Homo sapiens	24807418
IUUC-Hsa-046146	O75925	PIAS1	ENSG00000033800.13	E3 activity/RING/RING	Homo sapiens	20711444;18755518;19557165;18511503;17218271;17066076;14701874;14500712;16144832;15961505;15337742;15280358;20209145;19843541;20127678;16678795;16563226;16568089;19782030;17509614;15582666;17938210;18218142;17101784;15572666;21467194;17440973;14644436;24872413
IUUC-Hsa-045947	O15344	MID1	ENSG00000101871.14	E3 activity/RING/RING	Homo sapiens	18949047
IUUC-Hsa-046006	Q9C030	TRIM6	ENSG00000121236.20	E3 activity/RING/RING	Homo sapiens	18248090
IUUC-Hsa-046379	Q9BYV2	TRIM54	ENSG00000138100.13	E3 activity/RING/RING	Homo sapiens	17360532;17786241
IUUC-Hsa-046573	Q9C035	TRIM5	ENSG00000132256.18	E3 activity/RING/RING	Homo sapiens	18312418;26101372
IUUC-Hsa-046583	P19474	TRIM21	ENSG00000132109.9	E3 activity/RING/RING	Homo sapiens	19571111;18641315;18687060;19489724;16472766;19201866;19675099;18022694
IUUC-Hsa-046363	Q8IYM9	TRIM22	ENSG00000132274.15	E3 activity/RING/RING	Homo sapiens	19218198;18656448;19218198
IUUC-Hsa-046469	Q96LD4	TRIM47	ENSG00000132481.6	E3 activity/RING/RING	Homo sapiens	18248090
IUUC-Hsa-046870	Q12986	NFX1	ENSG00000086102.18	E3 activity/RING/RING	Homo sapiens	15367597;11447293
IUUC-Hsa-046013	Q9BY78	RNF26	ENSG00000173456.4	E3 activity/RING/RING	Homo sapiens	11352657
IUUC-Hsa-046745	Q8TEB7	RNF128	ENSG00000133135.13	E3 activity/RING/RING	Homo sapiens	19542455;20493730
IUUC-Hsa-046589	Q9UHC7	MKRN1	ENSG00000133606.10	E3 activity/RING/RING	Homo sapiens	21172006;19846531
IUUC-Hsa-047006	Q9H9V4	RNF122	ENSG00000133874.1	E3 activity/RING/RING	Homo sapiens	20553626
IUUC-Hsa-046580	Q9H8W5	TRIM45	ENSG00000134253.9	E3 activity/RING/RING	Homo sapiens	18248090
IUUC-Hsa-046570	Q86Y01	DTX1	ENSG00000135144.7	E3 activity/RING/RING	Homo sapiens	17463329;15684388;16277698
IUUC-Hsa-046376	Q00987	MDM2	ENSG00000135679.22	E3 activity/RING/RING	Homo sapiens	17545634;16866370;18802403;18981217;19032150;14642282;19713960;19703557;19128510;19683495;18451149;18665269;18948082;19372219;19369353;19363159;18784257;19448429;19345326;19176998;19321440;19247369;19219073;17377491;11927554;15975924;15242646;15456867;14769800;20592017;16678796;16170383;17301054;15577944;21460856;21093410;20453884;12145204;15640443;23246967
IUUC-Hsa-046429	Q86UD3	MARCH3	ENSG00000173926.5	E3 activity/RING/RING	Homo sapiens	17604280
IUUC-Hsa-046118	Q9H0F5	RNF38	ENSG00000137075.17	E3 activity/RING/RING	Homo sapiens	12874135;23973461
IUUC-Hsa-046534	Q9C019	TRIM15	ENSG00000137384.12	E3 activity/RING/RING	Homo sapiens	18248090
IUUC-Hsa-046412	Q86TM6	SYVN1	ENSG00000162298.17	E3 activity/RING/RING	Homo sapiens	19835843;21149444;17141218;14593114;16847254;17582219;18369366;20606367
IUUC-Cel-018589	P30631	ZK637.14	WBGene00014031	E3 activity/RING/RING	Caenorhabditis elegans	15530417
IUUC-Cel-018195	Q23457	rbx-1	WBGene00004320	E3 activity/RING/RING	Caenorhabditis elegans	17609115
IUUC-Ath-006911	Q84JU6	HOS1	AT2G39810	E3 activity/RING/RING	Arabidopsis thaliana	21447070;16702557;19941154;23135282
IUUC-Hsa-045826	Q99728	BARD1	ENSG00000138376.10	E3 activity/RING/RING	Homo sapiens	19176389;25131202;25355358
IUUC-Sce-106307	Q06834	ASR1	YPR093C	E3 activity/RING/RING	Saccharomyces cerevisiae	19064926
IUUC-Ath-007071	Q9SLC3	ATL41	AT2G42360	E3 activity/RING/RING	Arabidopsis thaliana	16339806
IUUC-Hsa-045876	P51948	MNAT1	ENSG00000020426.10	E3 activity/RING/RING	Homo sapiens	16935935
IUUC-Hsa-046702	O00463	TRAF5	ENSG00000082512.14	E3 activity/RING/RING	Homo sapiens	20161788;19893571
IUUC-Sce-106194	Q08562	ULS1	YOR191W	E3 activity/RING/RING	Saccharomyces cerevisiae	18583943
IUUC-Hsa-046439	Q86YT6	MIB1	ENSG00000101752.11	E3 activity/RING/RING	Homo sapiens	17324930
IUUC-Hsa-046364	Q8WVD3	RNF138	ENSG00000134758.13	E3 activity/RING/RING	Homo sapiens	16714285
IUUC-Sce-106398	Q12216	NFI1	YOR156C	E3 activity/RING/RING	Saccharomyces cerevisiae	20195513;14623866;20592809
IUUC-Ath-007478	O64867	At2g44330	AT2G44330	E3 activity/RING/RING	Arabidopsis thaliana	16339806
IUUC-Hsa-046485	Q9NXI6	RNF186	ENSG00000178828.6	E3 activity/RING/RING	Homo sapiens	19690564;24068945
IUUC-Ath-006889	Q6NLR3	At2g44410	AT2G44410	E3 activity/RING/RING	Arabidopsis thaliana	24255109
IUUC-Hsa-046304	Q8NG27	PJA1	ENSG00000181191.11	E3 activity/RING/RING	Homo sapiens	11959851;12036302;18786927
IUUC-Hsa-045762	Q969Q1	TRIM63	ENSG00000158022.6	E3 activity/RING/RING	Homo sapiens	19506036;19498199;19240029;17786241;19850579;21356357;18222470
IUUC-Hsa-046653	Q13049	TRIM32	ENSG00000119401.10	E3 activity/RING/RING	Homo sapiens	18632609;19349376;19269368;19155210;16816390;15316618
IUUC-Ath-007462	Q8RXD6	HUB1	AT2G44950	E3 activity/RING/RING	Arabidopsis thaliana	18798874;19286969
IUUC-Sce-106407	Q08273	HRT1	YOL133W	E3 activity/RING/RING	Saccharomyces cerevisiae	19390082;18704118
IUUC-Ath-006651	O82239	RFI2	AT2G47700	E3 activity/RING/RING	Arabidopsis thaliana	16339806
IUUC-Hsa-046249	O76064	RNF8	ENSG00000112130.16	E3 activity/RING/RING	Homo sapiens	16215985;20656690;18948756;20080757;19797077;22713238;22980979;23760478
IUUC-Ath-007186	Q9SS90	RGLG1	AT3G01650	E3 activity/RING/RING	Arabidopsis thaliana	20113438;17586653
IUUC-Ath-006746	Q8RXX9	ATL6	AT3G05200	E3 activity/RING/RING	Arabidopsis thaliana	16339806;21203445
IUUC-Sce-106362	Q12161	PSH1	YOL054W	E3 activity/RING/RING	Saccharomyces cerevisiae	21070970;21070971
IUUC-Sce-106348	Q08109	HRD1	YOL013C	E3 activity/RING/RING	Saccharomyces cerevisiae	19940128;19898607;8781238;19520858;19394298
IUUC-Hsa-045969	Q9UJV3	MID2	ENSG00000080561.13	E3 activity/RING/RING	Homo sapiens	18248090
IUUC-Ath-007299	Q8GYA2	At3g05250	AT3G05250	E3 activity/RING/RING	Arabidopsis thaliana	16339806
IUUC-Ath-007403	Q84WW4	At3g05545	AT3G05545	E3 activity/RING/RING	Arabidopsis thaliana	16339806
IUUC-Ath-006867	Q2V3X9	At3g06330	AT3G06330	E3 activity/RING/RING	Arabidopsis thaliana	16339806
IUUC-Hsa-045784	Q8N2W9	PIAS4	ENSG00000105229.6	E3 activity/RING/RING	Homo sapiens	20429939;19625650;19450230;18063693;17456046;15713642;20228053;16622421;19615980;18974227;17298944;21079245;20661221;20471636;17696781;17585876
IUUC-Ath-007366	Q9SFV0	T1B9.13	AT3G07200	E3 activity/RING/RING	Arabidopsis thaliana	24255109
IUUC-Sce-106402	P53924	DMA2	YNL116W	E3 activity/RING/RING	Saccharomyces cerevisiae	18597043
IUUC-Sce-106305	Q04781	RKR1	YMR247C	E3 activity/RING/RING	Saccharomyces cerevisiae	20835226;17283062
IUUC-Hsa-047000	O15541	RNF113A	ENSG00000125352.5	E3 activity/RING/RING	Homo sapiens	19690564
IUUC-Ath-007188	Q940P1	At3g09760	AT3G09760	E3 activity/RING/RING	Arabidopsis thaliana	16339806
IUUC-Ath-007579	Q9S752	LOG2	AT3G09770	E3 activity/RING/RING	Arabidopsis thaliana	15644464;23696092;24036454
IUUC-Ath-007181	Q9LDD1	BRG3	AT3G12920	E3 activity/RING/RING	Arabidopsis thaliana	20921156
IUUC-Ath-007424	Q8GYH7	MMS21	AT3G15150	E3 activity/RING/RING	Arabidopsis thaliana	19682286
IUUC-Ath-006860	Q8L9T5	ATL2	AT3G16720	E3 activity/RING/RING	Arabidopsis thaliana	16897085;21203445
IUUC-Sce-106217	Q06032	CST9	YLR394W	E3 activity/RING/RING	Saccharomyces cerevisiae	19959993;16847351;23593021
IUUC-Hsa-046677	Q9UPQ7	PDZRN3	ENSG00000121440.14	E3 activity/RING/RING	Homo sapiens	17576800
IUUC-Hsa-046831	A8MQ27	NEURL1B	ENSG00000214357.8	E3 activity/RING/RING	Homo sapiens	17003037
IUUC-Ath-006780	Q8LPQ5	BTS	AT3G18290	E3 activity/RING/RING	Arabidopsis thaliana	24253678
IUUC-Sce-106316	Q06554	IRC20	YLR247C	E3 activity/RING/RING	Saccharomyces cerevisiae	24155900
IUUC-Ath-006987	Q9LJL6	ATL62	AT3G19140	E3 activity/RING/RING	Arabidopsis thaliana	20435904
IUUC-Sce-106396	P32849	RAD5	YLR032W	E3 activity/RING/RING	Saccharomyces cerevisiae	18757916
IUUC-Hsa-046470	Q8TBB1	LNX1	ENSG00000072201.13	E3 activity/RING/RING	Homo sapiens	17936276
IUUC-Sce-106434	Q04673	SSL1	YLR005W	E3 activity/RING/RING	Saccharomyces cerevisiae	15837426
IUUC-Hsa-045790	Q9NTX7	RNF146	ENSG00000118518.15	E3 activity/RING/RING	Homo sapiens	15813938;18326623
IUUC-Ath-006665	Q4FE47	XBAT35	AT3G23280	E3 activity/RING/RING	Arabidopsis thaliana	15644464;20511490
IUUC-Hsa-046163	Q5TC82	RC3H1	ENSG00000135870.11	E3 activity/RING/RING	Homo sapiens	18036806;19221396
IUUC-Hsa-046172	Q149N8	SHPRH	ENSG00000146414.15	E3 activity/RING/RING	Homo sapiens	18316726
IUUC-Ath-007116	Q8LBL5	PRT1	AT3G24800	E3 activity/RING/RING	Arabidopsis thaliana	19255443
IUUC-Ath-007373	Q84JZ7	At3g29270	AT3G29270	E3 activity/RING/RING	Arabidopsis thaliana	16339806
IUUC-Sce-106438	P36096	TUL1	YKL034W	E3 activity/RING/RING	Saccharomyces cerevisiae	17344478;19394298
IUUC-Hsa-046950	O15151	MDM4	ENSG00000198625.12	E3 activity/RING/RING	Homo sapiens	18567799;12393902
IUUC-Ath-007507	Q9SNB6	RDUF1	AT3G46620	E3 activity/RING/RING	Arabidopsis thaliana	23951086
IUUC-Hsa-046597	Q969V5	MUL1	ENSG00000090432.6	E3 activity/RING/RING	Homo sapiens	19741096;19525920;19407830;20103533;22410793;26018823
IUUC-Ath-007086	Q9SD57	F13I12.210	AT3G47160	E3 activity/RING/RING	Arabidopsis thaliana	16339806
IUUC-Ath-007655	Q8GYT9	SIS3	AT3G47990	E3 activity/RING/RING	Arabidopsis thaliana	20147494
IUUC-Ath-007183	Q9SU70	T17F15.60	AT3G48070	E3 activity/RING/RING	Arabidopsis thaliana	16339806
IUUC-Hsa-046085	Q9Y577	TRIM17	ENSG00000162931.11	E3 activity/RING/RING	Homo sapiens	19358823;20559321;20352094
IUUC-Sce-106352	P40318	SSM4	YIL030C	E3 activity/RING/RING	Saccharomyces cerevisiae	15252059;21467040;17065559;20159987;20110468
IUUC-Hsa-046468	Q9H920	RNF121	ENSG00000137522.17	E3 activity/RING/RING	Homo sapiens	20357004
IUUC-Ath-007228	Q9LFH6	LUL2	AT3G53410	E3 activity/RING/RING	Arabidopsis thaliana	23824688
IUUC-Hsa-046040	Q86Y13	DZIP3	ENSG00000198919.12	E3 activity/RING/RING	Homo sapiens	18206970
IUUC-Hsa-046194	Q8WV22	NSMCE1	ENSG00000169189.16	E3 activity/RING/RING	Homo sapiens	20864041
IUUC-Ath-007026	Q9M2S6	SDIR1	AT3G55530	E3 activity/RING/RING	Arabidopsis thaliana	19941154
IUUC-Hsa-046299	Q969K3	RNF34	ENSG00000170633.16	E3 activity/RING/RING	Homo sapiens	15069192
IUUC-Hsa-046514	O43164	PJA2	ENSG00000198961.9	E3 activity/RING/RING	Homo sapiens	12036302
IUUC-Ath-007616	Q94AK4	AtRZF1	AT3G56580	E3 activity/RING/RING	Arabidopsis thaliana	23415322;24525351
IUUC-Hsa-045991	Q6PCD5	RFWD3	ENSG00000168411.13	E3 activity/RING/RING	Homo sapiens	20173098
IUUC-Sce-106282	P38823	DMA1	YHR115C	E3 activity/RING/RING	Saccharomyces cerevisiae	18597043
IUUC-Ath-006928	Q8L649	BB	AT3G63530	E3 activity/RING/RING	Arabidopsis thaliana	16461280
IUUC-Ath-006724	Q9XF50	Pit1	AT4G02075	E3 activity/RING/RING	Arabidopsis thaliana	15644464
IUUC-Hsa-045844	Q9NS56	TOPORS	ENSG00000197579.7	E3 activity/RING/RING	Homo sapiens	17803295;20429939;19473992;15247280;20188669
IUUC-Ath-006807	O64425	RMA1	AT4G03510	E3 activity/RING/RING	Arabidopsis thaliana	17257058;19285439;17056617;19234086
IUUC-Hsa-047009	Q8WVD5	RNF141	ENSG00000110315.6	E3 activity/RING/RING	Homo sapiens	24105792
IUUC-Sce-106272	P19812	UBR1	YGR184C	E3 activity/RING/RING	Saccharomyces cerevisiae	19033468;20080635
IUUC-Hsa-047030	P49754	VPS41	ENSG00000006715.15	E3 activity/RING/RING	Homo sapiens	19690564
IUUC-Hsa-046250	Q86YJ5	MARCH9	ENSG00000139266.5	E3 activity/RING/RING	Homo sapiens	17604280;17174307
IUUC-Hsa-046302	Q9NX47	MARCH5	ENSG00000198060.9	E3 activity/RING/RING	Homo sapiens	16874301;19741096;20851218;20103533
IUUC-Hsa-046261	Q96FA3	PELI1	ENSG00000197329.11	E3 activity/RING/RING	Homo sapiens	16884718
IUUC-Ath-007664	Q681I0	ORTHL	AT4G08590	E3 activity/RING/RING	Arabidopsis thaliana	18643997
IUUC-Hsa-045838	Q9HAT8	PELI2	ENSG00000139946.9	E3 activity/RING/RING	Homo sapiens	16884718;17997719
IUUC-Ath-007382	Q9SN27	ATL59	AT4G10160	E3 activity/RING/RING	Arabidopsis thaliana	16339806
IUUC-Hsa-045861	P29590	PML	ENSG00000140464.19	E3 activity/RING/RING	Homo sapiens	20130140
IUUC-Hsa-046113	Q6PJ69	TRIM65	ENSG00000141569.10	E3 activity/RING/RING	Homo sapiens	19690564
IUUC-Ath-007497	Q9SUS5	RHA1B	AT4G11360	E3 activity/RING/RING	Arabidopsis thaliana	15644464
IUUC-Ath-006687	Q93Z92	At4g11680	AT4G11680	E3 activity/RING/RING	Arabidopsis thaliana	15644464
IUUC-Ath-007279	Q4TU14	RHF1A	AT4G14220	E3 activity/RING/RING	Arabidopsis thaliana	16339806
IUUC-Hsa-046086	P38398	BRCA1	ENSG00000012048.20	E3 activity/RING/RING	Homo sapiens	12431996;19887647;18388150;19164445;19261748;17283126;16818604;25131202;25355358
IUUC-Hsa-045735	Q9ULV8	CBLC	ENSG00000142273.10	E3 activity/RING/RING	Homo sapiens	18239087;24425877
IUUC-Hsa-046700	Q96BQ3	TRIM43	ENSG00000144015.4	E3 activity/RING/RING	Homo sapiens	18248090
IUUC-Hsa-046161	O00635	TRIM38	ENSG00000112343.10	E3 activity/RING/RING	Homo sapiens	18248090
IUUC-Hsa-046307	P28328	PEX2	ENSG00000164751.14	E3 activity/RING/RING	Homo sapiens	19687296
IUUC-Hsa-046869	Q8WY64	MYLIP	ENSG00000007944.14	E3 activity/RING/RING	Homo sapiens	20427281;19520913;21343340;19783832
IUUC-Hsa-046357	Q8IUQ4	SIAH1	ENSG00000196470.11	E3 activity/RING/RING	Homo sapiens	20144232;19631635;18065497;15163637;11752454;11146551;14506261;19218244;17047048;12072443;15284290;20471960;18276110;18280659;17188242;21185211;18536714
IUUC-Sce-106312	P34909	MOT2	YER068W	E3 activity/RING/RING	Saccharomyces cerevisiae	19556875;16926149;20660159
IUUC-Sce-106198	P38632	MMS21	YEL019C	E3 activity/RING/RING	Saccharomyces cerevisiae	15781853
IUUC-Ath-007197	O81851	BOI	AT4G19700	E3 activity/RING/RING	Arabidopsis thaliana	17933900;20921156
IUUC-Sce-106405	Q03290	TFB3	YDR460W	E3 activity/RING/RING	Saccharomyces cerevisiae	15837426
IUUC-Ath-006986	Q8RXD4	BRCA1	AT4G21070	E3 activity/RING/RING	Arabidopsis thaliana	15644464
IUUC-Sce-106333	Q04195	SIZ1	YDR409W	E3 activity/RING/RING	Saccharomyces cerevisiae	19748360;20592809;21151918;19837819
IUUC-Hsa-046345	O60858	TRIM13	ENSG00000204977.9	E3 activity/RING/RING	Homo sapiens	18248090;21333377;20100910;17314412
IUUC-Hsa-046707	Q9C037	TRIM4	ENSG00000146833.15	E3 activity/RING/RING	Homo sapiens	18248090
IUUC-Hsa-046918	Q9P2E8	MARCH4	ENSG00000144583.4	E3 activity/RING/RING	Homo sapiens	17686993
IUUC-Ath-007410	F4JNK0	AIRP1	AT4G23450	E3 activity/RING/RING	Arabidopsis thaliana	15644464
IUUC-Ath-006841	Q8GUK7	RMA3	AT4G27470	E3 activity/RING/RING	Arabidopsis thaliana	16339806
IUUC-Hsa-045901	Q9UBF6	RNF7	ENSG00000114125.13	E3 activity/RING/RING	Homo sapiens	18258608;20103673;18258608;19325126
IUUC-Hsa-045704	Q5VTB9	RNF220	ENSG00000187147.17	E3 activity/RING/RING	Homo sapiens	20170641
IUUC-Hsa-046123	Q9BYJ4	TRIM6-TRIM34	ENSG00000258588.3	E3 activity/RING/RING	Homo sapiens	19690564
IUUC-Sce-106309	Q06651	PIB1	YDR313C	E3 activity/RING/RING	Saccharomyces cerevisiae	19912579
IUUC-Hsa-046275	O60337	MARCH6	ENSG00000145495.14	E3 activity/RING/RING	Homo sapiens	19103148;19651899;20357004
IUUC-Ath-007192	Q8S3N1	SINAT4	AT4G27880	E3 activity/RING/RING	Arabidopsis thaliana	12226665;20599732
IUUC-Sce-106260	Q12508	RMD5	YDR255C	E3 activity/RING/RING	Saccharomyces cerevisiae	18508925
IUUC-Ath-007413	P93030	RMA2	AT4G28270	E3 activity/RING/RING	Arabidopsis thaliana	20152813
IUUC-Sce-106136	P22470	SAN1	YDR143C	E3 activity/RING/RING	Saccharomyces cerevisiae	16699537;20080635;19218238
IUUC-Hsa-046548	Q9Y252	RNF6	ENSG00000127870.16	E3 activity/RING/RING	Homo sapiens	19345326;12874135;19802004
IUUC-Ath-007133	Q5PP23	FLY1	AT4G28370	E3 activity/RING/RING	Arabidopsis thaliana	23482858
IUUC-Ath-007561	Q5XF85	ATL42	AT4G28890	E3 activity/RING/RING	Arabidopsis thaliana	15644464
IUUC-Hsa-046402	Q9H4P4	RNF41	ENSG00000181852.17	E3 activity/RING/RING	Homo sapiens	17384230;14765125;18927152;20628057
IUUC-Sce-106141	P32917	STE5	YDR103W	E3 activity/RING/RING	Saccharomyces cerevisiae	9311911
IUUC-Ath-006633	Q9M0C3	ATL14	AT4G30370	E3 activity/RING/RING	Arabidopsis thaliana	23995086
IUUC-Hsa-046785	O15164	TRIM24	ENSG00000122779.17	E3 activity/RING/RING	Homo sapiens	19584248
IUUC-Ath-007662	F4JKK0	SUD1	AT4G34100	E3 activity/RING/RING	Arabidopsis thaliana	23404890;24812105
IUUC-Sce-106384	Q07457	BRE1	YDL074C	E3 activity/RING/RING	Saccharomyces cerevisiae	19662160;19635810
IUUC-Sce-106169	P32828	SLX5	YDL013W	E3 activity/RING/RING	Saccharomyces cerevisiae	20351217
IUUC-Hsa-046810	Q9NQ86	TRIM36	ENSG00000152503.9	E3 activity/RING/RING	Homo sapiens	19232519;19675128
IUUC-Ath-006779	Q93WE1	AIRP2	AT5G01520	E3 activity/RING/RING	Arabidopsis thaliana	16339806
IUUC-Hsa-046346	Q6VVB1	NHLRC1	ENSG00000187566.4	E3 activity/RING/RING	Homo sapiens	19529779;19171932
IUUC-Ath-006875	Q9LYW5	LUL1	AT5G03200	E3 activity/RING/RING	Arabidopsis thaliana	23824688
IUUC-Sce-106159	P31244	RAD16	YBR114W	E3 activity/RING/RING	Saccharomyces cerevisiae	17296727;15226437
IUUC-Hsa-046802	Q8WVZ7	RNF133	ENSG00000188050.2	E3 activity/RING/RING	Homo sapiens	18574499
IUUC-Hsa-046332	Q96F44	TRIM11	ENSG00000154370.14	E3 activity/RING/RING	Homo sapiens	18248090;18628401;16904669
IUUC-Ath-006766	Q9FLC6	ATL73	AT5G05280	E3 activity/RING/RING	Arabidopsis thaliana	23347376
IUUC-Ath-007204	Q4FE45	XBAT33	AT5G07270	E3 activity/RING/RING	Arabidopsis thaliana	15644464;16461387
IUUC-Hsa-046315	Q7Z6J0	SH3RF1	ENSG00000154447.14	E3 activity/RING/RING	Homo sapiens	19393081;16084064;17420289
IUUC-Hsa-045930	Q14527	HLTF	ENSG00000071794.15	E3 activity/RING/RING	Homo sapiens	18316726
IUUC-Ath-007195	Q9C5A4	ARI16	AT5G08730	E3 activity/RING/RING	Arabidopsis thaliana	16339806
IUUC-Ath-006662	Q9FY48	KEG	AT5G13530	E3 activity/RING/RING	Arabidopsis thaliana	20682837;20511490
IUUC-Hsa-046365	Q9C040	TRIM2	ENSG00000109654.14	E3 activity/RING/RING	Homo sapiens	18687884;23562820
IUUC-Hsa-046940	Q9HCI7	MSL2	ENSG00000174579.3	E3 activity/RING/RING	Homo sapiens	19651615;21726816;23874665
IUUC-Ath-007080	Q9LY87	RGLG2	AT5G14420	E3 activity/RING/RING	Arabidopsis thaliana	15644464;20113438;17586653
IUUC-Hsa-046130	Q86UV6	TRIM74	ENSG00000155428.12	E3 activity/RING/RING	Homo sapiens	18398435
IUUC-Ath-006798	Q8VZK0	MIEL1	AT5G18650	E3 activity/RING/RING	Arabidopsis thaliana	23403577
IUUC-Hsa-046704	Q96MF7	NSMCE2	ENSG00000156831.7	E3 activity/RING/RING	Homo sapiens	16055714;19793919
IUUC-Hsa-046916	P37231	PPARG	ENSG00000132170.19	E3 activity/RING/RING	Homo sapiens	23250430;24292674
IUUC-Cel-018156	Q9U2C5	mib-1	WBGene00012933	E3 activity/RING/RING	Caenorhabditis elegans	18636104
IUUC-Hsa-046894	Q8ND25	ZNRF1	ENSG00000186187.11	E3 activity/RING/RING	Homo sapiens	19648646;20107048
IUUC-Hsa-046475	Q7Z4K8	TRIM46	ENSG00000163462.17	E3 activity/RING/RING	Homo sapiens	18248090
IUUC-Hsa-046661	Q9ULJ6	ZMIZ1	ENSG00000108175.16	E3 activity/RING/RING	Homo sapiens	18218095
IUUC-Ath-006717	Q84ME1	LUL3	AT5G19080	E3 activity/RING/RING	Arabidopsis thaliana	23824688
IUUC-Cel-018593	Q9XWM0	Y38F1A.2	WBGene00012606	E3 activity/RING/RING	Caenorhabditis elegans	15530417
IUUC-Ath-007654	Q940X7	RBX1A	AT5G20570	E3 activity/RING/RING	Arabidopsis thaliana	17220175
IUUC-Ath-007091	Q8RXD3	AIP2	AT5G20910	E3 activity/RING/RING	Arabidopsis thaliana	15998807
IUUC-Hsa-046039	Q86XT4	TRIM50	ENSG00000146755.10	E3 activity/RING/RING	Homo sapiens	18398435;24308962
IUUC-Hsa-047025	Q9BVG3	TRIM62	ENSG00000116525.13	E3 activity/RING/RING	Homo sapiens	18248090;23402750
IUUC-Ath-007517	Q9FNI6	At5g22750	AT5G22750	E3 activity/RING/RING	Arabidopsis thaliana	23314815
IUUC-Hsa-045776	Q9NVW2	RLIM	ENSG00000131263.12	E3 activity/RING/RING	Homo sapiens	19683498;17437998;19117995;19164295
IUUC-Hsa-045980	Q9P0P0	RNF181	ENSG00000168894.9	E3 activity/RING/RING	Homo sapiens	18331836
IUUC-Hsa-047015	A6NNE9	MARCH11	ENSG00000183654.8	E3 activity/RING/RING	Homo sapiens	17604280
IUUC-Cel-018231	Q94361	gei-17	WBGene00001574	E3 activity/RING/RING	Caenorhabditis elegans	19111656
IUUC-Hsa-046212	P78317	RNF4	ENSG00000063978.15	E3 activity/RING/RING	Homo sapiens	18408734;19380586;20212317;20026589;22661230;22635276
IUUC-Hsa-046651	Q9BWF2	TRAIP	ENSG00000183763.8	E3 activity/RING/RING	Homo sapiens	17544371;21068752
IUUC-Hsa-046776	Q8NEG5	ZSWIM2	ENSG00000163012.3	E3 activity/RING/RING	Homo sapiens	16522193
IUUC-Hsa-045739	Q96BH1	RNF25	ENSG00000163481.7	E3 activity/RING/RING	Homo sapiens	18757723
IUUC-Hsa-045921	Q8TDB6	DTX3L	ENSG00000163840.9	E3 activity/RING/RING	Homo sapiens	16809771
IUUC-Ath-006979	Q8LGA5	ATL31	AT5G27420	E3 activity/RING/RING	Arabidopsis thaliana	24739470
IUUC-Ath-007577	Q9FHT8	MNJ8.6	AT5G37270	E3 activity/RING/RING	Arabidopsis thaliana	16339806
IUUC-Hsa-046673	Q8NF64	ZMIZ2	ENSG00000122515.14	E3 activity/RING/RING	Homo sapiens	18218095
IUUC-Hsa-046550	Q8IUD6	RNF135	ENSG00000181481.13	E3 activity/RING/RING	Homo sapiens	19017631
IUUC-Hsa-046503	Q9C026	TRIM9	ENSG00000100505.13	E3 activity/RING/RING	Homo sapiens	20085810;18248090;19702650
IUUC-Hsa-046786	Q5XPI4	RNF123	ENSG00000164068.15	E3 activity/RING/RING	Homo sapiens	15531880
IUUC-Ath-007187	Q9FKD7	At5g37890	AT5G37890	E3 activity/RING/RING	Arabidopsis thaliana	24015288
IUUC-Hsa-045707	Q96GF1	RNF185	ENSG00000138942.15	E3 activity/RING/RING	Homo sapiens	20009572
IUUC-Hsa-046729	Q8N5U6	RNF10	ENSG00000022840.15	E3 activity/RING/RING	Homo sapiens	24105792
IUUC-Hsa-045964	P15918	RAG1	ENSG00000166349.9	E3 activity/RING/RING	Homo sapiens	19118899;21256161
IUUC-Hsa-046031	Q6AZZ1	TRIM68	ENSG00000167333.12	E3 activity/RING/RING	Homo sapiens	18451177
IUUC-Hsa-045732	O75150	RNF40	ENSG00000103549.21	E3 activity/RING/RING	Homo sapiens	16713563;16307923;16627869;17478428
IUUC-Cel-018356	Q03605	T02C1.1	WBGene00011365	E3 activity/RING/RING	Caenorhabditis elegans	15530417
IUUC-Ath-007568	Q9LS14	At5g38070	AT5G38070	E3 activity/RING/RING	Arabidopsis thaliana	16339806
IUUC-Hsa-045737	Q96PM5	RCHY1	ENSG00000163743.13	E3 activity/RING/RING	Homo sapiens	20210701;20598683;18344599;20357911
IUUC-Hsa-045716	Q86UW9	DTX2	ENSG00000091073.19	E3 activity/RING/RING	Homo sapiens	12670957
IUUC-Ath-007096	Q9FKA7	ORTH1	AT5G39550	E3 activity/RING/RING	Arabidopsis thaliana	18643997
IUUC-Spo-108304	O74563	brl2	SPCC970.10c	E3 activity/RING/RING	Schizosaccharomyces pombe	17363370
IUUC-Ath-006964	Q8L9W3	ATL23	AT5G42200	E3 activity/RING/RING	Arabidopsis thaliana	16339806
IUUC-Spo-108279	Q1MTQ0	brl1	SPCC1919.15	E3 activity/RING/RING	Schizosaccharomyces pombe	17363370
IUUC-Hsa-046232	Q8N7E2	ZNF645	ENSG00000175809.5	E3 activity/RING/RING	Homo sapiens	20657603
IUUC-Ath-007201	Q9FHE4	BRG1	AT5G45100	E3 activity/RING/RING	Arabidopsis thaliana	20921156
IUUC-Hsa-046865	Q6UWE0	LRSAM1	ENSG00000148356.13	E3 activity/RING/RING	Homo sapiens	19703557;23519028
IUUC-Hsa-046291	Q8NHG8	ZNRF2	ENSG00000180233.10	E3 activity/RING/RING	Homo sapiens	19648646
IUUC-Ath-007007	Q8GS41	At5g48655	AT5G48655	E3 activity/RING/RING	Arabidopsis thaliana	24255109
IUUC-Hsa-046533	Q6ZMU5	TRIM72	ENSG00000177238.13	E3 activity/RING/RING	Homo sapiens	24344130
IUUC-Spo-108066	O43085	dsc1	SPBC947.10	E3 activity/RING/RING	Schizosaccharomyces pombe	23760507
IUUC-Hsa-046763	Q8N2H9	PELI3	ENSG00000174516.14	E3 activity/RING/RING	Homo sapiens	16884718
IUUC-Hsa-046110	Q8IU81	IRF2BP1	ENSG00000170604.4	E3 activity/RING/RING	Homo sapiens	18671972
IUUC-Ath-006980	Q9FN35	At5g53910	AT5G53910	E3 activity/RING/RING	Arabidopsis thaliana	16339806
IUUC-Hsa-046158	Q9BZR9	TRIM8	ENSG00000171206.13	E3 activity/RING/RING	Homo sapiens	18248090;20516148
IUUC-Hsa-046507	Q8TEJ3	SH3RF3	ENSG00000172985.10	E3 activity/RING/RING	Homo sapiens	20696164
IUUC-Ath-007301	Q6NLQ8	XBAT32	AT5G57740	E3 activity/RING/RING	Arabidopsis thaliana	20511490
IUUC-Hsa-045836	Q8WU17	RNF139	ENSG00000170881.4	E3 activity/RING/RING	Homo sapiens	19720873;20068067
IUUC-Hsa-046222	Q8IZP6	RNF113B	ENSG00000139797.7	E3 activity/RING/RING	Homo sapiens	19690564
IUUC-Hsa-046395	Q5M7Z0	RNFT1	ENSG00000189050.15	E3 activity/RING/RING	Homo sapiens	19690564
IUUC-Hsa-045828	Q14258	TRIM25	ENSG00000121060.15	E3 activity/RING/RING	Homo sapiens	16352599;20818395;17418098;20406818;21292167;24768535
IUUC-Hsa-046778	Q5TA31	RNF187	ENSG00000168159.10	E3 activity/RING/RING	Homo sapiens	20852630
IUUC-Hsa-046662	Q9HBD1	RC3H2	ENSG00000056586.15	E3 activity/RING/RING	Homo sapiens	24448648
IUUC-Hsa-046666	O95628	CNOT4	ENSG00000080802.18	E3 activity/RING/RING	Homo sapiens	19346402
IUUC-Hsa-046238	Q9BRZ2	TRIM56	ENSG00000169871.12	E3 activity/RING/RING	Homo sapiens	21074459;21289118
IUUC-Hsa-045798	Q8WZ73	RFFL	ENSG00000092871.16	E3 activity/RING/RING	Homo sapiens	18450452;15069192
IUUC-Hsa-046509	Q8WV44	TRIM41	ENSG00000146063.18	E3 activity/RING/RING	Homo sapiens	18248090;17893151;23936368
IUUC-Spo-108048	P87176	slx8	SPBC3D6.11c	E3 activity/RING/RING	Schizosaccharomyces pombe	17762865
IUUC-Ath-007390	O64763	ATL9	AT2G35000	E3 activity/RING/RING	Arabidopsis thaliana	16339806;21203445
IUUC-Ath-006999	O22953	At2g34000	AT2G34000	E3 activity/RING/RING	Arabidopsis thaliana	16339806
IUUC-Ath-007029	Q9SKC3	ARI9	AT2G31770	E3 activity/RING/RING	Arabidopsis thaliana	16339806
IUUC-Ath-007274	Q94AY3	DRIP2	AT2G30580	E3 activity/RING/RING	Arabidopsis thaliana	18552202;20933424
IUUC-Ath-006913	Q9ZQ46	WAVH1	AT2G22680	E3 activity/RING/RING	Arabidopsis thaliana	15644464
IUUC-Ath-007200	Q94JQ6	CESA6	AT5G64740	E3 activity/RING/RING	Arabidopsis thaliana	20933424
IUUC-Ath-007453	Q9SIZ8	RKP	AT2G22010	E3 activity/RING/RING	Arabidopsis thaliana	19000158;18005227
IUUC-Ath-007318	Q9SPL2	CIP8	AT5G64920	E3 activity/RING/RING	Arabidopsis thaliana	12028569
IUUC-Oin-079130	A2WZK8	OsI_05393	BGIOSGA005266	E3 activity/RING/RING	Oryza indica	23571674
IUUC-Spo-108248	O74747	rhp18	SPBC1734.06	E3 activity/RING/RING	Schizosaccharomyces pombe	17762864
IUUC-Oin-080134	B8AH24	OsI_05734	BGIOSGA007469	E3 activity/RING/RING	Oryza indica	23571674
IUUC-Ath-007078	Q8GUU2	RIE1	AT2G01735	E3 activity/RING/RING	Arabidopsis thaliana	18369404
IUUC-Ath-007532	Q9ZU51	RHA2B	AT2G01150	E3 activity/RING/RING	Arabidopsis thaliana	12062802
IUUC-Ath-006880	Q9CA86	PEX2	AT1G79810	E3 activity/RING/RING	Arabidopsis thaliana	15644464
IUUC-Ath-007171	F4IDI6	BRG2	AT1G79110	E3 activity/RING/RING	Arabidopsis thaliana	20921156
IUUC-Oin-079905	B8AGG8	OsI_08453	BGIOSGA008800	E3 activity/RING/RING	Oryza indica	23571674
IUUC-Ath-007510	Q9CA76	At1g74370	AT1G74370	E3 activity/RING/RING	Arabidopsis thaliana	16339806
IUUC-Ath-007344	Q8VZ14	RMR2	AT1G71980	E3 activity/RING/RING	Arabidopsis thaliana	16339806
IUUC-Sce-106439	P40072	SLX8	YER116C	E3 activity/RING/RING	Saccharomyces cerevisiae	19139279;16325482;17848550;20351217
IUUC-Oin-079337	A2XWK9	OsI_17037	BGIOSGA016945	E3 activity/RING/RING	Oryza indica	23571674
IUUC-Ath-006714	Q6NPX0	At1g68180	AT1G68180	E3 activity/RING/RING	Arabidopsis thaliana	16339806
IUUC-Ath-006604	Q9ZW89	At1g67180	AT1G67180	E3 activity/RING/RING	Arabidopsis thaliana	24255109
IUUC-Ath-007199	Q9C9M0	At1g66650	AT1G66650	E3 activity/RING/RING	Arabidopsis thaliana	24255109
IUUC-Ath-006934	Q680I0	ORTH5	AT1G66050	E3 activity/RING/RING	Arabidopsis thaliana	18643997
IUUC-Ath-007445	Q9C8E1	ORTH4	AT1G66040	E3 activity/RING/RING	Arabidopsis thaliana	18643997
IUUC-Ath-006834	Q8W468	ARI8	AT1G65430	E3 activity/RING/RING	Arabidopsis thaliana	16339806
IUUC-Oin-079296	B8AY66	OsI_18510	BGIOSGA018783	E3 activity/RING/RING	Oryza indica	23204406
IUUC-Oin-079486	B8BAL0	OsI_27723	BGIOSGA027947	E3 activity/RING/RING	Oryza indica	23571674
IUUC-Ath-007000	Q9SY88	COP1 SUPPRESSOR 1	AT1G61620	E3 activity/RING/RING	Arabidopsis thaliana	24838976
IUUC-Ath-006667	Q8VYZ0	ORTH2	AT1G57820	E3 activity/RING/RING	Arabidopsis thaliana	18643997
IUUC-Ath-006680	Q9FVS2	ORTH3	AT1G57800	E3 activity/RING/RING	Arabidopsis thaliana	18643997
IUUC-Ath-006615	Q9C895	HUB2	AT1G55250	E3 activity/RING/RING	Arabidopsis thaliana	18798874;19286969
IUUC-Ath-007215	Q9LPR9	At1g50440	AT1G50440	E3 activity/RING/RING	Arabidopsis thaliana	16339806
IUUC-Ath-006920	Q6NQG7	ATL78	AT1G49230	E3 activity/RING/RING	Arabidopsis thaliana	23831064
IUUC-Ath-007429	Q6NML0	ATL76	AT1G49210	E3 activity/RING/RING	Arabidopsis thaliana	16339806
IUUC-Ath-006861	Q8GW38	ATL47	AT1G23980	E3 activity/RING/RING	Arabidopsis thaliana	16339806
IUUC-Cel-018686	Q17551	rpm-1	WBGene00004457	E3 activity/RING/RING	Caenorhabditis elegans	20592256;19172179
IUUC-Ath-007432	Q9SK92	ATL15	AT1G22500	E3 activity/RING/RING	Arabidopsis thaliana	16339806
IUUC-Ath-007537	Q9M9U7	At1g18760	AT1G18760	E3 activity/RING/RING	Arabidopsis thaliana	16339806
IUUC-Cel-018714	Q11096	C02B8.6	WBGene00015324	E3 activity/RING/RING	Caenorhabditis elegans	15530417
IUUC-Ath-007317	Q940G8	F20D23.17	AT1G17145	E3 activity/RING/RING	Arabidopsis thaliana	24585836;24045020
IUUC-Spo-108296	Q9UT86	apc11	SPAC343.03	E3 activity/RING/RING	Schizosaccharomyces pombe	20107321
IUUC-Cel-018624	O01482	rnf-1	WBGene00004380	E3 activity/RING/RING	Caenorhabditis elegans	15530417
IUUC-Ath-007573	Q9ZT50	RHA2A	AT1G15100	E3 activity/RING/RING	Arabidopsis thaliana	16339806;19286935
IUUC-Cel-018246	Q17911	C11H1.3	WBGene00007529	E3 activity/RING/RING	Caenorhabditis elegans	15530417
IUUC-Ath-006885	Q4PS45	At1g14260	AT1G14260	E3 activity/RING/RING	Arabidopsis thaliana	16339806
IUUC-Ath-007048	Q9LN71	At1g12760	AT1G12760	E3 activity/RING/RING	Arabidopsis thaliana	16339806
IUUC-Ath-007198	Q84JF9	At1g10650	AT1G10650	E3 activity/RING/RING	Arabidopsis thaliana	16339806
IUUC-Ath-007327	Q9M9Y4	DRIP1	AT1G06770	E3 activity/RING/RING	Arabidopsis thaliana	18552202;20933424
IUUC-Spo-108091	O13959	rbx1	SPAC23H4.18c	E3 activity/RING/RING	Schizosaccharomyces pombe	11504566
IUUC-Ath-006899	Q0WX00	RING1B	AT1G03770	E3 activity/RING/RING	Arabidopsis thaliana	20933424
IUUC-Ath-007603	Q9SRX9	BAH1	AT1G02860	E3 activity/RING/RING	Arabidopsis thaliana	18753285
IUUC-Spo-108080	O13826	rfp1	SPAC19A8.10	E3 activity/RING/RING	Schizosaccharomyces pombe	19923268
IUUC-Ath-007704	O80984	RSL1	AT2G26130	E3 activity/RING/RING	Arabidopsis thaliana	24388521
IUUC-Cel-018188	Q9U489	lin-41	WBGene00003026	E3 activity/RING/RING	Caenorhabditis elegans	18636104
IUUC-Cel-018296	Q09251	rnf-121	WBGene00007626	E3 activity/RING/RING	Caenorhabditis elegans	20357004
IUUC-Osa-086285	A4GWX9	GW2		E3 activity/RING/RING	Oryza sativa	17417637
IUUC-Osa-086280	Q84JU6	HOS1	AT2G39810	E3 activity/RING/RING	Oryza sativa	23780733
IUUC-Dre-028841	Q5RH22	lnx1	ENSDARG00000043323.7	E3 activity/RING/RING	Danio rerio	19668196
IUUC-Spo-108168	Q10322	dma1	SPAC17G8.10c	E3 activity/RING/RING	Schizosaccharomyces pombe	21131906;18597043
IUUC-Dre-028844	B3DJW1	mib2		E3 activity/RING/RING	Danio rerio	17331493;17196985;25142606
IUUC-Dre-028842	F1RD40	mycbp2	ENSDARG00000001220.12	E3 activity/RING/RING	Danio rerio	15590740
IUUC-Osa-086289	A0A0P0XNI1	Os09g0434200	OS09G0434200	E3 activity/RING/RING	Oryza sativa	20878348
IUUC-Osa-086283	B9FLH3	OsJ_19457		E3 activity/RING/RING	Oryza sativa	24253678
IUUC-Osa-086292	Q5N7R4	P0034C09.30		E3 activity/RING/RING	Oryza sativa	23571674
IUUC-Osa-086306	U5Q3R8	PTB1		E3 activity/RING/RING	Oryza sativa	24240868
IUUC-Zma-135961	H6TS39	RFP1		E3 activity/RING/RING	Zea mays	24080398
IUUC-Gma-044401	C6EUD3	RFP1		E3 activity/RING/RING	Glycine max	19373563
IUUC-Cel-018228	Q09463	rnf-5	WBGene00004381	E3 activity/RING/RING	Caenorhabditis elegans	19269966;20385102
IUUC-Ots-000003	A0ELV3	SBP1		E3 activity/RING/RING	Petunia integrifolia subsp inflata	24759884
IUUC-Ots-000005	D2KC47	TR1		E3 activity/RING/RING	Brassica napus	24102799
IUUC-Ots-000009	F5CAE9			E3 activity/RING/RING	Vitis pseudoreticulata	23905547
IUUC-Ots-000012	H2ETB9			E3 activity/RING/RING	Vigna unguiculata	25090086
IUUC-Ots-000013	J7FH94	CPN1		E3 activity/RING/RING	Mesembryanthemum crystallinum	24811676
IUUC-Spo-108339	O94451	pli1	SPAC1687.05	E3 activity/RING/RING	Schizosaccharomyces pombe	15359282;19906698
IUUC-Ots-000017	P08393	ICP0		E3 activity/RING/RING	Human herpesvirus 1	26046769
IUUC-Ots-000021	P0CH30	RING1		E3 activity/RING/RING	Gossypium hirsutum	20376576
IUUC-Ots-000026	Q08ET6	RFP1		E3 activity/RING/RING	Capsicum annuum	19936086
IUUC-Ots-000028	Q1L721	rnf138		E3 activity/RING/RING	Xenopus laevis	16714285
IUUC-Ots-000032	Q56R14	trim33		E3 activity/RING/RING	Xenopus laevis	15820681;18310276
IUUC-Ots-000033	Q5ICP0	RHE1		E3 activity/RING/RING	Populus canescens	19892745
IUUC-Ots-000034	Q5XGX4	rnf185		E3 activity/RING/RING	Xenopus laevis	17558393
IUUC-Ots-000036	Q641J8	rnf12-a		E3 activity/RING/RING	Xenopus laevis	18586895
IUUC-Ots-000039	Q6R567	RMA1H1		E3 activity/RING/RING	Capsicum annuum	19234086
IUUC-Ots-000040	Q6T486	rbrA		E3 activity/RING/RING	Dictyostelium discoideum	17031003
IUUC-Ots-000043	Q8UVQ6	XELAEV_18034635mg		E3 activity/RING/RING	Xenopus laevis	11740941
IUUC-Ots-000045	Q92021			E3 activity/RING/RING	Xenopus laevis	15824132
IUUC-Ots-000047	Q997C2	LAP		E3 activity/RING/RING	Myxoma virus	23762498
IUUC-Ots-000053	X2CT75			E3 activity/RING/RING	Litopenaeus vannamei	24463313
IUUC-Spo-108084	O13731	ubr11	SPAC15A10.11	E3 activity/RING/RING	Schizosaccharomyces pombe	15157887
IUUC-Cel-018521	O01965	ari-1	WBGene00016158	E3 activity/RING/RING	Caenorhabditis elegans	19521497
IUUC-Spo-108026	P36607	rad8	SPAC13G6.01c	E3 activity/RING/RING	Schizosaccharomyces pombe	24875629
IUUC-Cel-018208	B6VQ60	brc-1	WBGene00000264	E3 activity/RING/RING	Caenorhabditis elegans	16628214
IUUC-Cel-018432	B1GRL4	madd-2	WBGene00016539	E3 activity/RING/RING	Caenorhabditis elegans	21338947
IUUC-Cel-018397	O76354	C45G7.4	WBGene00016671	E3 activity/RING/RING	Caenorhabditis elegans	15530417
IUUC-Cel-018659	P34537	rfp-1	WBGene00007008	E3 activity/RING/RING	Caenorhabditis elegans	14732404
IUUC-Hsa-046042	Q9UPQ4	TRIM35	ENSG00000104228.12	E3 activity/RING/RING	Homo sapiens	18248090
IUUC-Sce-106200	Q07963	UBR2	YLR024C	E3 activity/RING/RING; E3 activity/N-recognin/UBR-box	Saccharomyces cerevisiae	17532487; 17532487
IUUC-Mmu-063389	O70481	Ubr1	ENSMUSG00000027272.5	E3 activity/RING/RING; E3 activity/N-recognin/UBR-box; E3 activity/N-recognin/N-domain	Mus musculus	19008229; 19008229; 19008229
IUUC-Mmu-063699	Q6WKZ8	Ubr2	ENSMUSG00000023977.14	E3 activity/RING/RING; E3 activity/N-recognin/UBR-box; E3 activity/N-recognin/N-domain	Mus musculus	20080676;19008229; 20080676;19008229; 20080676;19008229
IUUC-Spo-108183	O60152	ubr1	SPBC19C7.02	E3 activity/RING/RING; E3 activity/N-recognin/UBR-box; E3 activity/N-recognin/N-domain	Schizosaccharomyces pombe	21410566; 21410566; 21410566
IUUC-Hsa-046343	Q8IWV8	UBR2	ENSG00000024048.10	E3 activity/RING/RING; E3 activity/N-recognin/UBR-box; E3 activity/N-recognin/N-domain	Homo sapiens	20298436; 20298436; 20298436
IUUC-Hsa-046753	Q8IWV7	UBR1	ENSG00000159459.11	E3 activity/RING/RING; E3 activity/N-recognin/UBR-box; E3 activity/N-recognin/N-domain	Homo sapiens	20537150;20148194; 20537150;20148194; 11526102
IUUC-Hsa-046765	Q13263	TRIM28	ENSG00000130726.11	E3 activity/RING/RING; E3 activity/RING/PHD	Homo sapiens	18082607;18406149;18488044;19584288; 18082607;18406149;18488044;19584288
IUUC-Ath-007617	Q680Q4	SIZ1	AT5G60410	E3 activity/RING/RING; E3 activity/RING/PHD	Arabidopsis thaliana	18502747;19384408;19704769;20514240;26008766; 18502747;19384408;19704769;20514240;26008766
IUUC-Hsa-046169	Q9UPN9	TRIM33	ENSG00000197323.11	E3 activity/RING/RING; E3 activity/RING/PHD	Homo sapiens	15820681;17189380;20447379;21726812;24881051; 15820681;17189380;21726812;24881051
IUUC-Hsa-047032	Q9P1Y6	PHRF1	ENSG00000070047.11	E3 activity/RING/RING; E3 activity/RING/PHD	Homo sapiens	23911286; 23911286
IUUC-Mmu-063349	Q925F4	Ubox5	ENSMUSG00000027300.9	E3 activity/RING/RING; E3 activity/RING/U-box	Mus musculus	17050664; 17050664
IUUC-Hsa-045766	O94941	UBOX5	ENSG00000185019.16	E3 activity/RING/RING; E3 activity/RING/U-box	Homo sapiens	17050664; 17050664
IUUC-Ath-007636	P43254	COP1	AT2G32950	E3 activity/RING/RING; E3 adaptor/Cullin RING/DCX/DWD	Arabidopsis thaliana	20605855;18397371;19794114;12827204;18930926;15031264;19061637;20061554;26358558; 20605855;18397371;12827204;18930926;15031264;20061554;26358558
IUUC-Hsa-045853	Q8NHY2	RFWD2	ENSG00000143207.19	E3 activity/RING/RING; E3 adaptor/Cullin RING/DCX/DWD	Homo sapiens	19643728;18815134;17588513;19176998;19007436;14739464;19741714;21403399; 19643728;18815134;17588513;14739464;19741714;21403399
IUUC-Hsa-046117	Q6Q0C0	TRAF7	ENSG00000131653.12	E3 activity/RING/RING; E3 adaptor/Cullin RING/DCX/DWD	Homo sapiens	20948544;23404503; 20948544;23404503
IUUC-Hsa-046272	Q9UKV5	AMFR	ENSG00000159461.14	E3 activity/RING/RING; UBD/Alpha-Helix/CUE	Homo sapiens	18037895;19103148;19164805;17895372;20458442;20133640;19828134;16168377; 16407162;23123110
IUUC-Ath-006950	Q8VYC8	RIN2	AT4G25230	E3 activity/RING/RING; UBD/Alpha-Helix/CUE	Arabidopsis thaliana	17056617; 16212605
IUUC-Ath-007615	Q8W4Q5	RIN3	AT5G51450	E3 activity/RING/RING; UBD/Alpha-Helix/CUE	Arabidopsis thaliana	16212605;16531490; 16212605
IUUC-Hsa-046306	Q13191	CBLB	ENSG00000114423.18	E3 activity/RING/RING; UBD/Alpha-Helix/UBA	Homo sapiens	19546233;15308098;11526404;19815501;19007436;12218189; 15273720;17679095;24651487
IUUC-Hsa-046144	Q13489	BIRC3	ENSG00000023445.13	E3 activity/RING/RING; UBD/Alpha-Helix/UBA	Homo sapiens	19279678;19854138;18997792;20097753;18997792;16235027; 18939944
IUUC-Hsa-046177	P22681	CBL	ENSG00000110395.6	E3 activity/RING/RING; UBD/Alpha-Helix/UBA	Homo sapiens	10531381;14989173;18198176;19578043;19419964;19265199;19201892;19081591;14531861;12145291;18544533;18519587;17620338;17446348;17449471;17395426;16740632;21041311;11964285;12881521;12727845;12649282;15277517;19880507;19880496;19401194;16407834;12593796;12147253;10854852;17094949;20643813;17255943;11904433;12193575;12218189;21447956;18034775;16004964; 17679095
IUUC-Hsa-046022	P98170	XIAP	ENSG00000101966.12	E3 activity/RING/RING; UBD/Alpha-Helix/UBA	Homo sapiens	19531477;19473982;17613533;17217622;20932476;17967870;12121969;18761086; 22194841
IUUC-Mmu-063725	P22682	Cbl	ENSMUSG00000034342.9	E3 activity/RING/RING; UBD/Alpha-Helix/UBA	Mus musculus	20682791; 9653117;10393178;20100865
IUUC-Hsa-046518	Q96EQ8	RNF125	ENSG00000101695.8	E3 activity/RING/RING; UBD/Alpha-Helix/UIM	Homo sapiens	17460044;19380491;19893624; 17990982
IUUC-Hsa-046529	Q6ZNA4	RNF111	ENSG00000157450.15	E3 activity/RING/RING; UBD/SIM/SIM	Homo sapiens	14657019;18451154;17341133; 23086935
IUUC-Hsa-045780	Q9Y4L5	RNF115	ENSG00000265491.4	E3 activity/RING/RING; UBD/ZnF/Other	Homo sapiens	17462600;18819927;21179390; 23418353
IUUC-Hsa-045957	Q9NS91	RAD18	ENSG00000070950.9	E3 activity/RING/RING; UBD/ZnF/UBZ	Homo sapiens	20675655;21355096;19635810;19228710; 10908344;18363965;22742833
IUUC-Sce-106454	P10862	RAD18	YCR066W	E3 activity/RING/RING; UBD/ZnF/UBZ	Saccharomyces cerevisiae	17130289; 17550899
IUUC-Hsa-046723	Q9BV68	RNF126	ENSG00000070423.17	E3 activity/RING/RING; UBD/ZnF/ZnF_A20	Homo sapiens	18819927;18511420; 23418353
IUUC-Ath-007653	E5KGE0	BRIZ1	AT2G42160	E3 activity/RING/RING; UBD/ZnF/ZnF_UBP	Arabidopsis thaliana	20810661; 20810661
IUUC-Ath-007604	O80996	BRIZ2	AT2G26000	E3 activity/RING/RING; UBD/ZnF/ZnF_UBP	Arabidopsis thaliana	20810661; 20810661
IUUC-Hsa-046236	Q96T88	UHRF1	ENSG00000276043.4	E3 activity/RING/RING; ULD/UDP/UBQ/UBQ_Other	Homo sapiens	14993289;21268065;21045206; 12084726;19056828
IUUC-Hsa-046422	Q96PU4	UHRF2	ENSG00000147854.16	E3 activity/RING/RING; ULD/UDP/UBQ/UBQ_PIM	Homo sapiens	19218238;14741369;18643997;23404503; 12176013;12826399;14741369
IUUC-Hsa-046849	Q7Z6E9	RBBP6	ENSG00000122257.18	E3 activity/RING/RING; ULD/UDP/UFD/DWNN	Homo sapiens	18851979;20210701; 16396680
IUUC-Hsa-046271	Q9BSM1	PCGF1	ENSG00000115289.13	E3 activity/RING/RING; ULD/UDP/UFD/RAWUL	Homo sapiens	18650381; 21282530;23523425
IUUC-Hsa-045703	P35227	PCGF2	ENSG00000278644.2	E3 activity/RING/RING; ULD/UDP/UFD/RAWUL	Homo sapiens	18211895; 18588675;21282530;22325352
IUUC-Hsa-045665	P35226	COMMD3-BMI1	ENSG00000269897.5	E3 activity/RING/RING; ULD/UDP/UFD/RAWUL	Homo sapiens	19956605; 9009205;9121482;18588675;22325352;23523425
IUUC-Hsa-046100	Q99496	RNF2	ENSG00000121481.10	E3 activity/RING/RING; ULD/UDP/UFD/RAWUL	Homo sapiens	19956605;19164757;21245042;17088979;26151332; 19791798;23523425
IUUC-Ath-006675	Q9FKW0	RING1A	AT5G44280	E3 activity/RING/RING; ULD/UDP/UFD/RAWUL	Arabidopsis thaliana	20933424; 24465219
IUUC-Osa-086178	Q6ETF7	Os02g0540700	OS02G0540700	E3 activity/RING/U-box	Oryza sativa	24486490
IUUC-Ath-007692	Q5PNY6	PUB21	AT5G37490	E3 activity/RING/U-box	Arabidopsis thaliana	16699537
IUUC-Hsa-046195	Q9Y314	NOSIP	ENSG00000142546.13	E3 activity/RING/U-box	Homo sapiens	12746455
IUUC-Cel-018606	Q09349	ufd-2	WBGene00006734	E3 activity/RING/U-box	Caenorhabditis elegans	18974044
IUUC-Ath-006962	Q9LF41	PUB1	AT5G15400	E3 activity/RING/U-box	Arabidopsis thaliana	24449689
IUUC-Osa-085662	Q6EUK7	PUB4	OS02G0234300	E3 activity/RING/U-box	Oryza sativa	19825583
IUUC-Osa-086055	Q7XTM1	Os04g0686000	OS04G0686000	E3 activity/RING/U-box	Oryza sativa	24486490
IUUC-Osa-086120	Q6K762	PUB73	OS02G0490000	E3 activity/RING/U-box	Oryza sativa	19825583
IUUC-Ath-006925	O22193	PUB4	AT2G23140	E3 activity/RING/U-box	Arabidopsis thaliana	23398263
IUUC-Sce-106135	P54860	UFD2	YDL190C	E3 activity/RING/U-box	Saccharomyces cerevisiae	19887378;20159987
IUUC-Hsa-046880	O95155	UBE4B	ENSG00000130939.18	E3 activity/RING/U-box	Homo sapiens	16484223;21317885;20696387
IUUC-Osa-086056	Q10PI9	TUD1	OS03G0232600	E3 activity/RING/U-box	Oryza sativa	23526892;24299927
IUUC-Osa-086045	Q10PB1	UPS	OS03G0240600	E3 activity/RING/U-box	Oryza sativa	24486490
IUUC-Osa-086276	Q0DR28	PUB57	OS03G0424200	E3 activity/RING/U-box	Oryza sativa	19825583
IUUC-Ath-007695	Q9C8D1	PUB20	AT1G66160	E3 activity/RING/U-box	Arabidopsis thaliana	16531490
IUUC-Mmu-063223	Q9ES00	Ube4b	ENSMUSG00000028960.18	E3 activity/RING/U-box	Mus musculus	15466860
IUUC-Hsa-046939	O43734	TRAF3IP2	ENSG00000056972.18	E3 activity/RING/U-box	Homo sapiens	19825828
IUUC-Ath-006994	Q8VZ40	PUB14	AT3G54850	E3 activity/RING/U-box	Arabidopsis thaliana	15231834;19805280;18552232
IUUC-Osa-086241	Q7XV59	Os04g0437300	OS04G0437300	E3 activity/RING/U-box	Oryza sativa	24486490
IUUC-Osa-085991	Q5VRH9	PUB12	OS06G0102700	E3 activity/RING/U-box	Oryza sativa	19825583
IUUC-Ath-007054	Q9C7R6	PUB17	AT1G29340	E3 activity/RING/U-box	Arabidopsis thaliana	16531496;16699537
IUUC-Ath-006967	Q9C7G1	PUB45	AT1G27910	E3 activity/RING/U-box	Arabidopsis thaliana	18552232
IUUC-Ath-007272	Q9SVC6	PUB22	AT3G52450	E3 activity/RING/U-box	Arabidopsis thaliana	19826220
IUUC-Ath-007618	Q9SNC6	PUB13	AT3G46510	E3 activity/RING/U-box	Arabidopsis thaliana	14657406;18552232
IUUC-Ath-007153	Q9LM76	PUB44	AT1G20780	E3 activity/RING/U-box	Arabidopsis thaliana	19309463;14657406
IUUC-Osa-085313	Q0IMG9	SPL11	OS12G0570000	E3 activity/RING/U-box	Oryza sativa	23499843;24498057;24794921
IUUC-Hsa-045709	Q13356	PPIL2	ENSG00000100023.18	E3 activity/RING/U-box	Homo sapiens	16978875
IUUC-Hsa-046176	Q14139	UBE4A	ENSG00000110344.9	E3 activity/RING/U-box	Homo sapiens	18069675
IUUC-Oin-079548	A2WXA6	OsI_04551	BGIOSGA000435	E3 activity/RING/U-box	Oryza indica	24486490
IUUC-Ath-006754	Q9XIJ5	PUB18	AT1G10560	E3 activity/RING/U-box	Arabidopsis thaliana	14657406
IUUC-Ath-007693	Q94BR4	PRP19A	AT1G04510	E3 activity/RING/U-box	Arabidopsis thaliana	19629177
IUUC-Oin-079382	A2YB97	OsI_22374	BGIOSGA022627	E3 activity/RING/U-box	Oryza indica	24486490
IUUC-Ath-007073	Q9LQ92	PUB54	AT1G01680	E3 activity/RING/U-box	Arabidopsis thaliana	18393940
IUUC-Ath-006715	Q8GXQ7	PUB56	AT1G01670	E3 activity/RING/U-box	Arabidopsis thaliana	18393940
IUUC-Mtr-058278	E4NKF8	PUB1	MTR_5g083030	E3 activity/RING/U-box	Medicago truncatula	20971894
IUUC-Oin-080081	A2Y538	OsI_20111	BGIOSGA019934	E3 activity/RING/U-box	Oryza indica	24486490
IUUC-Oin-079232	A2XTB5	OsI_15850	BGIOSGA015122	E3 activity/RING/U-box	Oryza indica	24486490
IUUC-Ath-006814	Q9LSA6	PUB29	AT3G18710	E3 activity/RING/U-box	Arabidopsis thaliana	14657406;18552232
IUUC-Ath-006933	Q9LT79	PUB25	AT3G19380	E3 activity/RING/U-box	Arabidopsis thaliana	18664614
IUUC-Osa-086304	A0A0P0Y7A8	Os12g0161100	OS12G0161100	E3 activity/RING/U-box	Oryza sativa	24486490
IUUC-Ath-007012	Q9SRS9	CHIP	AT3G07370	E3 activity/RING/U-box	Arabidopsis thaliana	17714429;17241447;16640601;12805616
IUUC-Osa-086303	A0A0P0WAA1	Os04g0418500	OS04G0418500	E3 activity/RING/U-box	Oryza sativa	24486490
IUUC-Osa-086305	A3A7V2	OsJ_07085		E3 activity/RING/U-box	Oryza sativa	24486490
IUUC-Osa-086298	A3AWW4	OsJ_15959		E3 activity/RING/U-box	Oryza sativa	24486490
IUUC-Ath-007457	Q9SRT0	PUB9	AT3G07360	E3 activity/RING/U-box	Arabidopsis thaliana	14657406;18552232
IUUC-Osa-086300	Q8LLY8	LOC_Os10g03440		E3 activity/RING/U-box	Oryza sativa	24486490
IUUC-Oin-079855	B8AGS6	OsI_08535	BGIOSGA008842	E3 activity/RING/U-box	Oryza indica	24486490
IUUC-Ots-000004	C6L7U1	CERBERUS		E3 activity/RING/U-box	Lotus japonicus	23926062
IUUC-Hsa-046872	Q9UNE7	STUB1	ENSG00000103266.10	E3 activity/RING/U-box	Homo sapiens	17525155;17873020;18381433;18655187;18313385;19103148;19741096;18922468;18955503;19706771;15466472;19642705;19536328;19020010;19483080;19153604;19465479;19406989;15538384;17178836;16740632;16280320;14612456;15761032;21358815;19940151;21124777;20924358;19940115;19913553;20588253;17963781;20724525;20075607;17324930;16940184;16207813;11557750;12297498;15781469;25225294;24106274;20943656
IUUC-Ots-000014	O22577	ARC1		E3 activity/RING/U-box	Brassica napus	12671085;19789280
IUUC-Oin-079734	A2X5S7	OsI_07564	BGIOSGA006299	E3 activity/RING/U-box	Oryza indica	24486490
IUUC-Ath-007585	Q58FY4	PUB63	AT2G40640	E3 activity/RING/U-box	Arabidopsis thaliana	18393940
IUUC-Ots-000029	Q3HLY8	PUB1		E3 activity/RING/U-box	Capsicum annuum	17041029
IUUC-Mmu-063146	Q9WUD1	Stub1	ENSMUSG00000039615.8	E3 activity/RING/U-box	Mus musculus	23973223
IUUC-Ath-007471	Q84TG3	PUB23	AT2G35930	E3 activity/RING/U-box	Arabidopsis thaliana	19826220
IUUC-Ath-007574	Q9FJX0	CYP65	AT5G67530	E3 activity/RING/U-box	Arabidopsis thaliana	18393940
IUUC-Ots-000046	Q93XR9	bg55		E3 activity/RING/U-box	Bruguiera gymnorhiza	16699537
IUUC-Ath-007165	Q9FJP6	PUB38	AT5G65200	E3 activity/RING/U-box	Arabidopsis thaliana	14657406;18552232
IUUC-Ots-000052	U6C5N4	NOPPERABO1		E3 activity/RING/U-box	Marchantia polymorpha	24170128
IUUC-Dme-031667	Q7KVG9	Chi	FBgn0013764	E3 activity/RING/U-box	Drosophila melanogaster	15694383
IUUC-Ath-007483	Q0WUF6	PUB41	AT5G62560	E3 activity/RING/U-box	Arabidopsis thaliana	18393940
IUUC-Hsa-046036	Q9UMS4	PRPF19	ENSG00000110107.8	E3 activity/RING/U-box; E3 adaptor/Cullin RING/DCX/DWD	Homo sapiens	15601865;20595234; 15601865;20595234
IUUC-Ath-007696	O22785	PRP19B	AT2G33340	E3 activity/RING/U-box; E3 adaptor/Cullin RING/DCX/DWD	Arabidopsis thaliana	18393940;19629177; 19629177
IUUC-Hsa-046899	Q8NHZ8	CDC26	ENSG00000176386.8	E3 adaptor/Cullin RING/APC_C/APC_C	Homo sapiens	21107322;16763193
IUUC-Hsa-046926	Q9UJX3	ANAPC7	ENSG00000196510.12	E3 adaptor/Cullin RING/APC_C/APC_C	Homo sapiens	21107322;16763193
IUUC-Sce-106246	P53886	APC1	YNL172W	E3 adaptor/Cullin RING/APC_C/APC_C	Saccharomyces cerevisiae	21107322;16763193
IUUC-Hsa-046617	Q9BS18	ANAPC13	ENSG00000129055.12	E3 adaptor/Cullin RING/APC_C/APC_C	Homo sapiens	21107322;16763193
IUUC-Sce-106386	Q12379	SWM1	YDR260C	E3 adaptor/Cullin RING/APC_C/APC_C	Saccharomyces cerevisiae	21107322;16763193
IUUC-Sce-106205	P09798	CDC16	YKL022C	E3 adaptor/Cullin RING/APC_C/APC_C	Saccharomyces cerevisiae	21107322;16763193
IUUC-Sce-106292	Q12440	APC2	YLR127C	E3 adaptor/Cullin RING/APC_C/APC_C	Saccharomyces cerevisiae	21107322;16763193
IUUC-Sce-106448	P53068	DOC1	YGL240W	E3 adaptor/Cullin RING/APC_C/APC_C	Saccharomyces cerevisiae	21107322;16763193
IUUC-Hsa-046268	Q9NYG5	ANAPC11	ENSG00000141552.17	E3 adaptor/Cullin RING/APC_C/APC_C	Homo sapiens	19690564;21107322;16763193
IUUC-Sce-106345	Q08683	APC5	YOR249C	E3 adaptor/Cullin RING/APC_C/APC_C	Saccharomyces cerevisiae	21107322;16763193
IUUC-Sce-106193	Q04601	APC4	YDR118W	E3 adaptor/Cullin RING/APC_C/APC_C	Saccharomyces cerevisiae	21107322;16763193
IUUC-Sce-106181	Q12107	APC9	YLR102C	E3 adaptor/Cullin RING/APC_C/APC_C	Saccharomyces cerevisiae	21107322;16763193
IUUC-Hsa-045774	Q9H1A4	ANAPC1	ENSG00000153107.11	E3 adaptor/Cullin RING/APC_C/APC_C	Homo sapiens	21107322;16763193
IUUC-Hsa-046186	Q13042	CDC16	ENSG00000130177.14	E3 adaptor/Cullin RING/APC_C/APC_C	Homo sapiens	21107322;16763193
IUUC-Hsa-045713	Q9UJX2	CDC23	ENSG00000094880.10	E3 adaptor/Cullin RING/APC_C/APC_C	Homo sapiens	21107322;16763193
IUUC-Hsa-047014	Q9UJX4	ANAPC5	ENSG00000089053.12	E3 adaptor/Cullin RING/APC_C/APC_C	Homo sapiens	21107322;16763193
IUUC-Sce-106433	P40577	MND2	YIR025W	E3 adaptor/Cullin RING/APC_C/APC_C	Saccharomyces cerevisiae	21107322;16763193
IUUC-Hsa-045682	P30260	CDC27	ENSG00000004897.11	E3 adaptor/Cullin RING/APC_C/APC_C	Homo sapiens	20552012;21107322;16763193
IUUC-Hsa-046971	Q9UM13	ANAPC10	ENSG00000164162.12	E3 adaptor/Cullin RING/APC_C/APC_C	Homo sapiens	21107322;16763193
IUUC-Sce-106324	P14724	CDC26	YFR036W	E3 adaptor/Cullin RING/APC_C/APC_C	Saccharomyces cerevisiae	21107322;16763193
IUUC-Sce-106149	Q12157	APC11	YDL008W	E3 adaptor/Cullin RING/APC_C/APC_C	Saccharomyces cerevisiae	21107322;16763193
IUUC-Hsa-046958	Q9UJX5	ANAPC4	ENSG00000053900.10	E3 adaptor/Cullin RING/APC_C/APC_C	Homo sapiens	21107322;16763193
IUUC-Sce-106187	P38042	CDC27	YBL084C	E3 adaptor/Cullin RING/APC_C/APC_C	Saccharomyces cerevisiae	21107322;16763193
IUUC-Sce-106199	P16522	CDC23	YHR166C	E3 adaptor/Cullin RING/APC_C/APC_C	Saccharomyces cerevisiae	21107322;16763193
IUUC-Hsa-046305	Q12834	CDC20	ENSG00000117399.13	E3 adaptor/Cullin RING/APC_C/CDC20	Homo sapiens	18662541;19339280;19167333;17908926;17015473;20937767;21439932;11742988
IUUC-Cel-018472	Q09649	fzr-1	WBGene00001510	E3 adaptor/Cullin RING/APC_C/CDC20	Caenorhabditis elegans	25562820
IUUC-Mmu-063864	Q9JJ66	Cdc20	ENSMUSG00000006398.15	E3 adaptor/Cullin RING/APC_C/CDC20	Mus musculus	19900895
IUUC-Mmu-063731	Q9R1K5	Fzr1	ENSMUSG00000020235.16	E3 adaptor/Cullin RING/APC_C/CDC20	Mus musculus	17601983;15899874
IUUC-Sce-106240	P53197	CDH1	YGL003C	E3 adaptor/Cullin RING/APC_C/CDC20	Saccharomyces cerevisiae	18500339;17406666;19285942;18172166;19336465;17535428;12456658;12737808
IUUC-Hsa-046695	Q9UM11	FZR1	ENSG00000105325.13	E3 adaptor/Cullin RING/APC_C/CDC20	Homo sapiens	19098431;19477924;16810178;16675394;11741538;19336465;19270695;18662541;17726374;18573889;17631504;17376772;16287863;14701726;15144564;20530197;21199005;21186356;20966048;20424596;17618083;12023018;21439932;21270054;21177849;20802534;20729194;20006513;20348135;20064487;19101468
IUUC-Spo-108056	O94423	mfr1	SPBC1198.12	E3 adaptor/Cullin RING/APC_C/CDC20	Schizosaccharomyces pombe	11493649;21389117
IUUC-Dme-031905	Q24044	fzy	FBgn0001086	E3 adaptor/Cullin RING/APC_C/CDC20	Drosophila melanogaster	19906849
IUUC-Cel-018702	P34371	bath-42	WBGene00016803	E3 adaptor/Cullin RING/BCR/BTB_3-box	Caenorhabditis elegans	19223395;13679922
IUUC-Ath-007398	Q9FMK7	BT1	AT5G63160	E3 adaptor/Cullin RING/BCR/BTB_3-box	Arabidopsis thaliana	15772280
IUUC-Ath-006930	Q9LV63	At5g48510	AT5G48510	E3 adaptor/Cullin RING/BCR/BTB_3-box	Arabidopsis thaliana	15772280
IUUC-Ath-006582	Q8L746	NPR3	AT5G45110	E3 adaptor/Cullin RING/BCR/BTB_3-box	Arabidopsis thaliana	24840293
IUUC-Ath-007368	Q1EBV6	BPM5	AT5G21010	E3 adaptor/Cullin RING/BCR/BTB_3-box	Arabidopsis thaliana	23792371
IUUC-Ath-007503	Q6EJ98	BT5	AT4G37610	E3 adaptor/Cullin RING/BCR/BTB_3-box	Arabidopsis thaliana	15772280
IUUC-Ath-007697	Q5ICL9	NPR4	AT4G19660	E3 adaptor/Cullin RING/BCR/BTB_3-box	Arabidopsis thaliana	24840293
IUUC-Ath-007687	Q94BN0	BT2	AT3G48360	E3 adaptor/Cullin RING/BCR/BTB_3-box	Arabidopsis thaliana	15772280
IUUC-Ath-006927	Q9SRV1	BPM4	AT3G03740	E3 adaptor/Cullin RING/BCR/BTB_3-box	Arabidopsis thaliana	23792371
IUUC-Ath-007670	O22286	BPM3	AT2G39760	E3 adaptor/Cullin RING/BCR/BTB_3-box	Arabidopsis thaliana	15618422;15772280
IUUC-Cel-018175	Q9NF14	bath-40	WBGene00013689	E3 adaptor/Cullin RING/BCR/BTB_3-box	Caenorhabditis elegans	13679922
IUUC-Zma-135948	A0A1D6IKM7	TRAF1	Zm00001d022253	E3 adaptor/Cullin RING/BCR/BTB_3-box	Zea mays	23250449
IUUC-Cel-018551	G5ED84	kel-8	WBGene00020952	E3 adaptor/Cullin RING/BCR/BTB_3-box	Caenorhabditis elegans	19158078
IUUC-Dme-032107	Q9VGE5	KLHL18	FBgn0037978	E3 adaptor/Cullin RING/BCR/BTB_3-box	Drosophila melanogaster	19624754;23213400
IUUC-Ath-006864	Q9XHZ8	At1g21780	AT1G21780	E3 adaptor/Cullin RING/BCR/BTB_3-box	Arabidopsis thaliana	15772280
IUUC-Dme-031964	Q6GKZ1	klhl10	FBgn0040038	E3 adaptor/Cullin RING/BCR/BTB_3-box	Drosophila melanogaster	17880263
IUUC-Dme-032172	Q04652	kel	FBgn0001301	E3 adaptor/Cullin RING/BCR/BTB_3-box	Drosophila melanogaster	23487316
IUUC-Dme-032170	Q9VUU5	dbo	FBgn0040230	E3 adaptor/Cullin RING/BCR/BTB_3-box	Drosophila melanogaster	23487316
IUUC-Cel-018248	P41886	bath-41	WBGene00018137	E3 adaptor/Cullin RING/BCR/BTB_3-box	Caenorhabditis elegans	13679922
IUUC-Hsa-046018	Q9H2C0	GAN	ENSG00000261609.4	E3 adaptor/Cullin RING/BCR/BTB_3-box	Homo sapiens	15983046;15071497;16227972;18680552
IUUC-Hsa-046262	Q96Q07	BTBD9	ENSG00000183826.16	E3 adaptor/Cullin RING/BCR/BTB_3-box	Homo sapiens	23455037
IUUC-Hsa-046394	C9JR72	KBTBD13	ENSG00000234438.3	E3 adaptor/Cullin RING/BCR/BTB_3-box	Homo sapiens	22542517
IUUC-Hsa-045835	O43791	SPOP	ENSG00000121067.17	E3 adaptor/Cullin RING/BCR/BTB_3-box	Homo sapiens	19164706;15897469;20463034;18414007
IUUC-Hsa-046283	Q9P2K6	KLHL42	ENSG00000087448.9	E3 adaptor/Cullin RING/BCR/BTB_3-box	Homo sapiens	19261606
IUUC-Hsa-046502	Q8WVZ9	KBTBD7	ENSG00000120696.8	E3 adaptor/Cullin RING/BCR/BTB_3-box	Homo sapiens	23661552
IUUC-Hsa-047023	Q8NDN9	RCBTB1	ENSG00000136144.11	E3 adaptor/Cullin RING/BCR/BTB_3-box	Homo sapiens	19256485
IUUC-Hsa-045834	Q9UJP4	KLHL21	ENSG00000162413.16	E3 adaptor/Cullin RING/BCR/BTB_3-box	Homo sapiens	19995937
IUUC-Hsa-046742	Q53G59	KLHL12	ENSG00000117153.15	E3 adaptor/Cullin RING/BCR/BTB_3-box	Homo sapiens	18303015;19805045
IUUC-Ath-006903	Q9SYL0	BT3	AT1G05690	E3 adaptor/Cullin RING/BCR/BTB_3-box	Arabidopsis thaliana	15772280
IUUC-Hsa-046683	Q9P2J3	KLHL9	ENSG00000198642.6	E3 adaptor/Cullin RING/BCR/BTB_3-box	Homo sapiens	17543862;15772280
IUUC-Hsa-047034	Q8IXQ5	KLHL7	ENSG00000122550.17	E3 adaptor/Cullin RING/BCR/BTB_3-box	Homo sapiens	19520207
IUUC-Ots-000038	Q6NRH0	klhl12		E3 adaptor/Cullin RING/BCR/BTB_3-box	Xenopus laevis	16547521;17627283
IUUC-Hsa-046621	Q6TDP4	KLHL17	ENSG00000187961.13	E3 adaptor/Cullin RING/BCR/BTB_3-box	Homo sapiens	17062563
IUUC-Hsa-045984	Q53GT1	KLHL22	ENSG00000099910.16	E3 adaptor/Cullin RING/BCR/BTB_3-box	Homo sapiens	19995937
IUUC-Ots-000042	Q8JL69	KBTB1		E3 adaptor/Cullin RING/BCR/BTB_3-box	Ectromelia virus	18221766;24522926
IUUC-Hsa-046817	Q9NVR0	KLHL11	ENSG00000178502.5	E3 adaptor/Cullin RING/BCR/BTB_3-box	Homo sapiens	23349464
IUUC-Cel-018640	Q94420	mel-26	WBGene00003209	E3 adaptor/Cullin RING/BCR/BTB_3-box	Caenorhabditis elegans	13679922;17878235;19361490
IUUC-Ath-006771	Q9LQ95	At1g01640	AT1G01640	E3 adaptor/Cullin RING/BCR/BTB_3-box	Arabidopsis thaliana	15772280
IUUC-Hsa-046717	Q9UH77	KLHL3	ENSG00000146021.14	E3 adaptor/Cullin RING/BCR/BTB_3-box	Homo sapiens	23387299;23665031;23962426
IUUC-Hsa-047022	Q6JEL2	KLHL10	ENSG00000161594.6	E3 adaptor/Cullin RING/BCR/BTB_3-box	Homo sapiens	16162871
IUUC-Hsa-046235	Q2TBA0	KLHL40	ENSG00000157119.11	E3 adaptor/Cullin RING/BCR/BTB_3-box	Homo sapiens	23349464;24361185
IUUC-Hsa-046620	O60662	KLHL41	ENSG00000239474.6	E3 adaptor/Cullin RING/BCR/BTB_3-box	Homo sapiens	15983046
IUUC-Hsa-046025	Q9P2G9	KLHL8	ENSG00000145332.13	E3 adaptor/Cullin RING/BCR/BTB_3-box	Homo sapiens	19158078
IUUC-Hsa-046694	Q9P2N7	KLHL13	ENSG00000003096.13	E3 adaptor/Cullin RING/BCR/BTB_3-box	Homo sapiens	17543862;15772280
IUUC-Hsa-046265	O95198	KLHL2	ENSG00000109466.13	E3 adaptor/Cullin RING/BCR/BTB_3-box	Homo sapiens	21549840;23838290
IUUC-Dre-028840	Q1ECZ2	keap1a	ENSDARG00000016132.8	E3 adaptor/Cullin RING/BCR/BTB_3-box	Danio rerio	19001094
IUUC-Hsa-046641	Q9Y2M5	KLHL20	ENSG00000076321.10	E3 adaptor/Cullin RING/BCR/BTB_3-box	Homo sapiens	20389280;21670212
IUUC-Hsa-046255	Q14145	KEAP1	ENSG00000079999.13	E3 adaptor/Cullin RING/BCR/BTB_3-box	Homo sapiens	17046835;19818716;20930034;20865015;26195781
IUUC-Mmu-064392	Q6NXM2	Rcbtb1	ENSMUSG00000035469.17	E3 adaptor/Cullin RING/BCR/BTB_3-box	Mus musculus	19256485
IUUC-Hsa-045986	Q8WZ19	KCTD13	ENSG00000174943.9	E3 adaptor/Cullin RING/BCR/BTB_Other	Homo sapiens	19782033
IUUC-Hsa-046116	Q693B1	KCTD11	ENSG00000213859.4	E3 adaptor/Cullin RING/BCR/BTB_Other	Homo sapiens	20081843;21237243
IUUC-Hsa-046091	Q13829	TNFAIP1	ENSG00000109079.9	E3 adaptor/Cullin RING/BCR/BTB_Other	Homo sapiens	19782033
IUUC-Spo-108232	O74778	btb2	SPBC25B2.06c	E3 adaptor/Cullin RING/BCR/BTB_Other	Schizosaccharomyces pombe	15772280
IUUC-Cel-018444	Q18986	D2045.8	WBGene00008425	E3 adaptor/Cullin RING/BCR/BTB_Other	Caenorhabditis elegans	13679922
IUUC-Cel-018427	Q965M5	C17F4.8	WBGene00015914	E3 adaptor/Cullin RING/BCR/BTB_Other	Caenorhabditis elegans	13679922
IUUC-Ath-006694	Q8L765	BPM1	AT5G19000	E3 adaptor/Cullin RING/BCR/BTB_Other	Arabidopsis thaliana	15618422;15772280
IUUC-Hsa-046420	Q8N143	BCL6B	ENSG00000161940.10	E3 adaptor/Cullin RING/BCR/BTB_Other	Homo sapiens	22279058
IUUC-Ath-006701	Q9M8J9	BPM2	AT3G06190	E3 adaptor/Cullin RING/BCR/BTB_Other	Arabidopsis thaliana	15772280
IUUC-Cel-018222	P91563	ZC239.15	WBGene00022573	E3 adaptor/Cullin RING/BCR/BTB_Other	Caenorhabditis elegans	13679922
IUUC-Hsa-046837	Q99592	ZBTB18	ENSG00000179456.10	E3 adaptor/Cullin RING/BCR/BTB_Other	Homo sapiens	21474562
IUUC-Hsa-045944	Q8NC69	KCTD6	ENSG00000168301.12	E3 adaptor/Cullin RING/BCR/BTB_Other	Homo sapiens	21472142
IUUC-Ath-007554	Q9LV01	EOL2	AT5G58550	E3 adaptor/Cullin RING/BCR/BTB_Other	Arabidopsis thaliana	18808454
IUUC-Spo-108090	O74881	btb1	SPCC330.11	E3 adaptor/Cullin RING/BCR/BTB_Other	Schizosaccharomyces pombe	15772280
IUUC-Ath-006599	B9DHT4	ARIA	AT5G19330	E3 adaptor/Cullin RING/BCR/BTB_Other	Arabidopsis thaliana	17220175
IUUC-Hsa-046990	Q96RE7	NACC1	ENSG00000160877.5	E3 adaptor/Cullin RING/BCR/BTB_Other	Homo sapiens	17699672
IUUC-Spo-108277	Q10225	btb3	SPAC13D6.04c	E3 adaptor/Cullin RING/BCR/BTB_Other	Schizosaccharomyces pombe	15772280
IUUC-Cel-018133	Q18776	inso-1	WBGene00016871	E3 adaptor/Cullin RING/BCR/BTB_Other	Caenorhabditis elegans	13679922
IUUC-Cel-018279	P34324	bath-15	WBGene00015590	E3 adaptor/Cullin RING/BCR/BTB_Other	Caenorhabditis elegans	13679922
IUUC-Hsa-045899	Q9NXV2	KCTD5	ENSG00000167977.8	E3 adaptor/Cullin RING/BCR/BTB_Other	Homo sapiens	18573101
IUUC-Hsa-046839	O94844	RHOBTB1	ENSG00000072422.16	E3 adaptor/Cullin RING/BCR/BTB_Other	Homo sapiens	18835386
IUUC-Hsa-046792	Q9BYZ6	RHOBTB2	ENSG00000008853.16	E3 adaptor/Cullin RING/BCR/BTB_Other	Homo sapiens	18374159;18835386
IUUC-Cel-018556	O45593	btb-20	WBGene00010193	E3 adaptor/Cullin RING/BCR/BTB_Other	Caenorhabditis elegans	13679922
IUUC-Dme-032218	Q9VFP2	rdx	FBgn0264493	E3 adaptor/Cullin RING/BCR/BTB_Other	Drosophila melanogaster	16740475;19164706
IUUC-Ath-006997	Q9FMF5	RPT3	AT5G64330	E3 adaptor/Cullin RING/BCR/BTB_Other	Arabidopsis thaliana	21990941;17493935
IUUC-Ath-006936	O65020	ETO1	AT3G51770	E3 adaptor/Cullin RING/BCR/BTB_Other	Arabidopsis thaliana	15118728;19132085;18808454
IUUC-Ath-007044	Q9ZQX6	EOL1	AT4G02680	E3 adaptor/Cullin RING/BCR/BTB_Other	Arabidopsis thaliana	18808454;20511490
IUUC-Hsa-045733	Q969K4	ABTB1	ENSG00000114626.17	E3 adaptor/Cullin RING/BCR/BTB_Other	Homo sapiens	18429817;18459963
IUUC-Ath-006643	A1L4W5	BPM6	AT3G43700	E3 adaptor/Cullin RING/BCR/BTB_Other	Arabidopsis thaliana	15772280
IUUC-Cel-018391	O16612	B0281.5	WBGene00015112	E3 adaptor/Cullin RING/BCR/BTB_Other	Caenorhabditis elegans	13679922
IUUC-Hsa-045996	Q4G0X4	KCTD21	ENSG00000188997.7	E3 adaptor/Cullin RING/BCR/BTB_Other	Homo sapiens	21472142
IUUC-Hsa-046587	O94955	RHOBTB3	ENSG00000164292.12	E3 adaptor/Cullin RING/BCR/BTB_Other	Homo sapiens	18835386
IUUC-Hsa-046406	Q14999	CUL7	ENSG00000044090.8	E3 adaptor/Cullin RING/Cullin	Homo sapiens	17332328
IUUC-Hsa-046848	Q13620	CUL4B	ENSG00000158290.16	E3 adaptor/Cullin RING/Cullin	Homo sapiens	17954973;21352845
IUUC-Cel-018294	Q17389	cul-1	WBGene00000836	E3 adaptor/Cullin RING/Cullin	Caenorhabditis elegans	19172179
IUUC-Dme-031652	Q5BI50	Cul4	FBgn0033260	E3 adaptor/Cullin RING/Cullin	Drosophila melanogaster	19966799
IUUC-Hsa-045679	Q13619	CUL4A	ENSG00000139842.14	E3 adaptor/Cullin RING/Cullin	Homo sapiens	19276361
IUUC-Ath-007587	Q9ZVH4	CUL3A	AT1G26830	E3 adaptor/Cullin RING/Cullin	Arabidopsis thaliana	15618422;16045478
IUUC-Sce-106146	P47050	RTT101	YJL047C	E3 adaptor/Cullin RING/Cullin	Saccharomyces cerevisiae	20634314;18704118
IUUC-Hsa-045974	Q93034	CUL5	ENSG00000166266.13	E3 adaptor/Cullin RING/Cullin	Homo sapiens	19933325;19385048
IUUC-Hsa-046000	Q13618	CUL3	ENSG00000036257.12	E3 adaptor/Cullin RING/Cullin	Homo sapiens	15071497
IUUC-Dme-032083	Q9VAQ0	Cul5	FBgn0039632	E3 adaptor/Cullin RING/Cullin	Drosophila melanogaster	18698375
IUUC-Ath-007345	Q9C9L0	CUL3B	AT1G69670	E3 adaptor/Cullin RING/Cullin	Arabidopsis thaliana	15618422;16045478
IUUC-Ots-000000	Q5AJB7	CDC53		E3 adaptor/Cullin RING/Cullin	Candida albicans	19270112
IUUC-Mmu-063413	Q8VE73	Cul7	ENSMUSG00000038545.13	E3 adaptor/Cullin RING/Cullin	Mus musculus	17229476
IUUC-Hsa-046819	Q13617	CUL2	ENSG00000108094.14	E3 adaptor/Cullin RING/Cullin	Homo sapiens	9122164;9447969;12149480
IUUC-Hsa-046034	Q13616	CUL1	ENSG00000055130.15	E3 adaptor/Cullin RING/Cullin	Homo sapiens	18644861
IUUC-Hsa-045663	Q9UJX6	ANAPC2	ENSG00000176248.8	E3 adaptor/Cullin RING/Cullin; E3 adaptor/Cullin RING/APC_C/APC_C	Homo sapiens	21107322;16763193; 21107322;16763193
IUUC-Ath-007151	O49552	DDB1B	AT4G21100	E3 adaptor/Cullin RING/DCX/DDB1	Arabidopsis thaliana	18223036;20622147
IUUC-Ath-006658	Q9M0V3	DDB1A	AT4G05420	E3 adaptor/Cullin RING/DCX/DDB1	Arabidopsis thaliana	20622147;20128879
IUUC-Cel-018239	Q21554	ddb-1	WBGene00010890	E3 adaptor/Cullin RING/DCX/DDB1	Caenorhabditis elegans	19273594
IUUC-Hsa-046709	Q16531	DDB1	ENSG00000167986.13	E3 adaptor/Cullin RING/DCX/DDB1	Homo sapiens	19276361;19337321;21237244
IUUC-Sce-106248	Q06211	MMS1	YPR164W	E3 adaptor/Cullin RING/DCX/DDB1	Saccharomyces cerevisiae	18704118
IUUC-Dme-031940	Q9XYZ5	pic	FBgn0260962	E3 adaptor/Cullin RING/DCX/DDB1	Drosophila melanogaster	19966799
IUUC-Ots-000030	Q4V837	dtl-a		E3 adaptor/Cullin RING/DCX/DWD	Xenopus laevis	20606006
IUUC-Hsa-046505	O75530	EED	ENSG00000074266.18	E3 adaptor/Cullin RING/DCX/DWD	Homo sapiens	17041588;17588513
IUUC-Hsa-047026	Q8TC44	POC1B	ENSG00000139323.13	E3 adaptor/Cullin RING/DCX/DWD	Homo sapiens	17588513
IUUC-Hsa-045894	Q15291	RBBP5	ENSG00000117222.13	E3 adaptor/Cullin RING/DCX/DWD	Homo sapiens	17588513
IUUC-Hsa-046801	Q04725	TLE2	ENSG00000065717.14	E3 adaptor/Cullin RING/DCX/DWD	Homo sapiens	17041588;17588513
IUUC-Hsa-046432	P62879	GNB2	ENSG00000172354.9	E3 adaptor/Cullin RING/DCX/DWD	Homo sapiens	17588513
IUUC-Ath-006902	Q6NPN9	DWA2	AT1G76260	E3 adaptor/Cullin RING/DCX/DWD	Arabidopsis thaliana	20525848
IUUC-Hsa-045862	Q9NZJ0	DTL	ENSG00000143476.17	E3 adaptor/Cullin RING/DCX/DWD	Homo sapiens	19595719;20932471;21035370;18703516;20086099;19081066
IUUC-Hsa-045683	Q09028	RBBP4	ENSG00000162521.18	E3 adaptor/Cullin RING/DCX/DWD	Homo sapiens	17588513
IUUC-Hsa-046134	Q6PJI9	WDR59	ENSG00000103091.14	E3 adaptor/Cullin RING/DCX/DWD	Homo sapiens	17588513
IUUC-Hsa-046746	Q8WV16	DCAF4	ENSG00000119599.16	E3 adaptor/Cullin RING/DCX/DWD	Homo sapiens	17588513
IUUC-Hsa-046377	Q5TAQ9	RP11-574F21.3	ENSG00000258465.6	E3 adaptor/Cullin RING/DCX/DWD	Homo sapiens	17588513
IUUC-Hsa-046114	Q9GZL7	WDR12	ENSG00000138442.9	E3 adaptor/Cullin RING/DCX/DWD	Homo sapiens	17588513
IUUC-Cel-018498	Q22059	cdt-2	WBGene00011318	E3 adaptor/Cullin RING/DCX/DWD	Caenorhabditis elegans	18794348;19111656
IUUC-Hsa-047011	Q04724	TLE1	ENSG00000196781.14	E3 adaptor/Cullin RING/DCX/DWD	Homo sapiens	17041588;17588513
IUUC-Ath-006652	O80775	WDR55	AT2G34260	E3 adaptor/Cullin RING/DCX/DWD	Arabidopsis thaliana	22447688;23803743
IUUC-Hsa-046757	Q8WWQ0	PHIP	ENSG00000146247.13	E3 adaptor/Cullin RING/DCX/DWD	Homo sapiens	17588513
IUUC-Hsa-046127	Q5QP82	DCAF10	ENSG00000122741.15	E3 adaptor/Cullin RING/DCX/DWD	Homo sapiens	17588513
IUUC-Hsa-046752	Q96JK2	DCAF5	ENSG00000139990.17	E3 adaptor/Cullin RING/DCX/DWD	Homo sapiens	17588513
IUUC-Hsa-046354	Q92466	DDB2	ENSG00000134574.11	E3 adaptor/Cullin RING/DCX/DWD	Homo sapiens	19109893;15882621
IUUC-Hsa-046061	Q8TEB1	DCAF11	ENSG00000100897.17	E3 adaptor/Cullin RING/DCX/DWD	Homo sapiens	16964240
IUUC-Hsa-045956	Q8NFH3	NUP43	ENSG00000120253.13	E3 adaptor/Cullin RING/DCX/DWD	Homo sapiens	17588513
IUUC-Hsa-045698	Q9BVA0	KATNB1	ENSG00000140854.12	E3 adaptor/Cullin RING/DCX/DWD	Homo sapiens	17588513
IUUC-Hsa-046021	Q9BQ67	GRWD1	ENSG00000105447.12	E3 adaptor/Cullin RING/DCX/DWD	Homo sapiens	17588513
IUUC-Hsa-045677	Q16576	RBBP7	ENSG00000102054.17	E3 adaptor/Cullin RING/DCX/DWD	Homo sapiens	17588513
IUUC-Hsa-046549	Q04726	TLE3	ENSG00000140332.15	E3 adaptor/Cullin RING/DCX/DWD	Homo sapiens	17041588;17588513
IUUC-Hsa-046128	Q9NVX2	NLE1	ENSG00000073536.17	E3 adaptor/Cullin RING/DCX/DWD	Homo sapiens	17588513
IUUC-Ath-006723	Q8L4M1	THO6	AT2G19430	E3 adaptor/Cullin RING/DCX/DWD	Arabidopsis thaliana	20525848
IUUC-Ath-007494	O22607	MSI4	AT2G19520	E3 adaptor/Cullin RING/DCX/DWD	Arabidopsis thaliana	21282611
IUUC-Hsa-045708	Q9C0C7	AMBRA1	ENSG00000110497.14	E3 adaptor/Cullin RING/DCX/DWD	Homo sapiens	20562859
IUUC-Hsa-046350	Q9NSI6	BRWD1	ENSG00000185658.13	E3 adaptor/Cullin RING/DCX/DWD	Homo sapiens	17588513
IUUC-Hsa-047021	Q9H967	WDR76	ENSG00000092470.11	E3 adaptor/Cullin RING/DCX/DWD	Homo sapiens	17588513
IUUC-Hsa-046215	Q2TAY7	SMU1	ENSG00000122692.8	E3 adaptor/Cullin RING/DCX/DWD	Homo sapiens	17588513
IUUC-Hsa-046836	Q7Z5U6	WDR53	ENSG00000185798.7	E3 adaptor/Cullin RING/DCX/DWD	Homo sapiens	17588513
IUUC-Hsa-046528	O76071	CIAO1	ENSG00000144021.2	E3 adaptor/Cullin RING/DCX/DWD	Homo sapiens	17588513
IUUC-Spo-108060	Q10990	cdt2	SPAC17H9.19c	E3 adaptor/Cullin RING/DCX/DWD	Schizosaccharomyces pombe	21215368;21123655
IUUC-Ath-006624	F4HTH8	DWA3	AT1G61210	E3 adaptor/Cullin RING/DCX/DWD	Arabidopsis thaliana	21421380
IUUC-Hsa-046975	Q13610	PWP1	ENSG00000136045.11	E3 adaptor/Cullin RING/DCX/DWD	Homo sapiens	17588513
IUUC-Hsa-046622	Q8N5D0	WDTC1	ENSG00000142784.15	E3 adaptor/Cullin RING/DCX/DWD	Homo sapiens	17588513
IUUC-Hsa-046838	Q9H7D7	WDR26	ENSG00000162923.14	E3 adaptor/Cullin RING/DCX/DWD	Homo sapiens	17588513
IUUC-Hsa-046015	P61962	DCAF7	ENSG00000136485.14	E3 adaptor/Cullin RING/DCX/DWD	Homo sapiens	17588513
IUUC-Hsa-046809	P63244	RACK1	ENSG00000204628.11	E3 adaptor/Cullin RING/DCX/DWD	Homo sapiens	17244529
IUUC-Hsa-046956	Q86VZ2	WDR5B	ENSG00000196981.3	E3 adaptor/Cullin RING/DCX/DWD	Homo sapiens	17588513
IUUC-Hsa-045866	Q6UXN9	WDR82	ENSG00000164091.11	E3 adaptor/Cullin RING/DCX/DWD	Homo sapiens	17588513
IUUC-Hsa-046935	Q9Y4B6	DCAF1	ENSG00000145041.15	E3 adaptor/Cullin RING/DCX/DWD	Homo sapiens	19595719;19287380;17360488;17620334;20178741;20870715
IUUC-Hsa-046843	Q9NV06	DCAF13	ENSG00000164934.13	E3 adaptor/Cullin RING/DCX/DWD	Homo sapiens	17588513
IUUC-Dme-031691	Q24371	l(2)dtl	FBgn0013548	E3 adaptor/Cullin RING/DCX/DWD	Drosophila melanogaster	19081076
IUUC-Hsa-045918	Q96DI7	SNRNP40	ENSG00000060688.12	E3 adaptor/Cullin RING/DCX/DWD	Homo sapiens	17588513
IUUC-Dme-031752	Q9VC96	BRWD3	FBgn0011785	E3 adaptor/Cullin RING/DCX/DWD	Drosophila melanogaster	23479607
IUUC-Ath-007460	Q42384	PRL1	AT4G15900	E3 adaptor/Cullin RING/DCX/DWD	Arabidopsis thaliana	18223036
IUUC-Cel-018145	P90794	wdr-23	WBGene00008419	E3 adaptor/Cullin RING/DCX/DWD	Caenorhabditis elegans	19273594
IUUC-Hsa-045743	Q58WW2	DCAF6	ENSG00000143164.15	E3 adaptor/Cullin RING/DCX/DWD	Homo sapiens	17588513
IUUC-Hsa-046020	Q5T6F0	DCAF12	ENSG00000198876.12	E3 adaptor/Cullin RING/DCX/DWD	Homo sapiens	17588513
IUUC-Hsa-046028	Q13216	ERCC8	ENSG00000049167.13	E3 adaptor/Cullin RING/DCX/DWD	Homo sapiens	18794354;18936169
IUUC-Sce-106360	P26309	CDC20	YGL116W	E3 adaptor/Cullin RING/DCX/DWD; E3 adaptor/Cullin RING/APC_C/CDC20	Saccharomyces cerevisiae	16648845;17889668; 16648845;19197151;17889668;18538651;12737808
IUUC-Sce-106218	P50082	AMA1	YGR225W	E3 adaptor/Cullin RING/DCX/DWD; E3 adaptor/Cullin RING/APC_C/CDC20	Saccharomyces cerevisiae	17459880;11114178;15797380; 11114178;15797380
IUUC-Spo-108075	P78972	slp1	SPAC821.08c	E3 adaptor/Cullin RING/DCX/DWD; E3 adaptor/Cullin RING/APC_C/CDC20	Schizosaccharomyces pombe	15791259;18082611; 15791259;18082611
IUUC-Spo-108369	O13286	srw1	SPAC144.13c	E3 adaptor/Cullin RING/DCX/DWD; E3 adaptor/Cullin RING/APC_C/CDC20	Schizosaccharomyces pombe	12724408;15791259;18082611; 12724408;15791259;18082611
IUUC-Spo-108063	O14170	pop2	SPAC4D7.03	E3 adaptor/Cullin RING/DCX/DWD; E3 adaptor/Cullin RING/SCF/F-box	Schizosaccharomyces pombe	10589835;18256526;9990507;14970237; 10589835;18256526;9990507;14970237
IUUC-Hsa-046632	Q676U5	ATG16L1	ENSG00000281089.2	E3 adaptor/Cullin RING/DCX/DWD; UBD/Beta-Prp	Homo sapiens	17588513; 23300079
IUUC-Hsa-046290	P61964	WDR5	ENSG00000196363.9	E3 adaptor/Cullin RING/DCX/DWD; UBD/Beta-Prp	Homo sapiens	17041588;17588513; 21070969
IUUC-Hsa-045839	Q9GZS3	WDR61	ENSG00000140395.8	E3 adaptor/Cullin RING/DCX/DWD; UBD/Beta-Prp	Homo sapiens	17588513; 21070969
IUUC-Hsa-046358	P43034	PAFAH1B1	ENSG00000007168.12	E3 adaptor/Cullin RING/DCX/DWD; UBD/Beta-Prp	Homo sapiens	17588513; 21070969
IUUC-Hsa-046045	Q15369	TCEB1	ENSG00000154582.16	E3 adaptor/Cullin RING/ECS/Elon-B_C	Homo sapiens	17361105;9606976
IUUC-Cel-018375	Q9BKS1	elc-1	WBGene00001236	E3 adaptor/Cullin RING/ECS/Elon-B_C	Caenorhabditis elegans	17609115
IUUC-Hsa-046790	Q15370	TCEB2	ENSG00000103363.14	E3 adaptor/Cullin RING/ECS/Elon-B_C; ULD/UDP/UBQ/UBQ_Other	Homo sapiens	17361105;9606976; 10224134;15209385
IUUC-Hsa-045702	Q9Y576	ASB1	ENSG00000065802.11	E3 adaptor/Cullin RING/ECS/SOCS_VHL_BC-box	Homo sapiens	16325183
IUUC-Hsa-046998	Q96A44	SPSB4	ENSG00000175093.4	E3 adaptor/Cullin RING/ECS/SOCS_VHL_BC-box	Homo sapiens	21199876
IUUC-Hsa-046556	Q96DX5	ASB9	ENSG00000102048.15	E3 adaptor/Cullin RING/ECS/SOCS_VHL_BC-box	Homo sapiens	17148442
IUUC-Hsa-046854	Q9H672	ASB7	ENSG00000183475.12	E3 adaptor/Cullin RING/ECS/SOCS_VHL_BC-box	Homo sapiens	16325183
IUUC-Hsa-046908	Q96G25	MED8	ENSG00000159479.16	E3 adaptor/Cullin RING/ECS/SOCS_VHL_BC-box	Homo sapiens	12149480
IUUC-Hsa-046889	P82094	TMF1	ENSG00000144747.15	E3 adaptor/Cullin RING/ECS/SOCS_VHL_BC-box	Homo sapiens	15467733
IUUC-Hsa-046409	O14544	SOCS6	ENSG00000170677.5	E3 adaptor/Cullin RING/ECS/SOCS_VHL_BC-box	Homo sapiens	12052866;21030588
IUUC-Hsa-046101	Q8WXH4	ASB11	ENSG00000165192.13	E3 adaptor/Cullin RING/ECS/SOCS_VHL_BC-box	Homo sapiens	24337577
IUUC-Hsa-046322	Q8WXH5	SOCS4	ENSG00000180008.8	E3 adaptor/Cullin RING/ECS/SOCS_VHL_BC-box	Homo sapiens	17997974
IUUC-Hsa-045926	O14512	SOCS7	ENSG00000274229.2	E3 adaptor/Cullin RING/ECS/SOCS_VHL_BC-box	Homo sapiens	12052866
IUUC-Hsa-046866	Q8WXK4	ASB12	ENSG00000198881.9	E3 adaptor/Cullin RING/ECS/SOCS_VHL_BC-box	Homo sapiens	16325183
IUUC-Hsa-046596	Q9BR09	NEURL2	ENSG00000124257.6	E3 adaptor/Cullin RING/ECS/SOCS_VHL_BC-box	Homo sapiens	14960280
IUUC-Hsa-046909	O14543	SOCS3	ENSG00000184557.4	E3 adaptor/Cullin RING/ECS/SOCS_VHL_BC-box	Homo sapiens	16616006;12228220;25939384
IUUC-Hsa-046131	Q99619	SPSB2	ENSG00000111671.9	E3 adaptor/Cullin RING/ECS/SOCS_VHL_BC-box	Homo sapiens	20603330
IUUC-Hsa-046111	Q8WXK1	ASB15	ENSG00000146809.12	E3 adaptor/Cullin RING/ECS/SOCS_VHL_BC-box	Homo sapiens	16424087
IUUC-Hsa-046237	Q96S21	RAB40C	ENSG00000197562.9	E3 adaptor/Cullin RING/ECS/SOCS_VHL_BC-box	Homo sapiens	15601820
IUUC-Hsa-046557	O14508	SOCS2	ENSG00000120833.13	E3 adaptor/Cullin RING/ECS/SOCS_VHL_BC-box	Homo sapiens	17997974;17363902
IUUC-Mmu-063358	Q8K1C9	Lrrc41	ENSMUSG00000028703.14	E3 adaptor/Cullin RING/ECS/SOCS_VHL_BC-box	Mus musculus	11384984
IUUC-Hsa-045812	Q9Y574	ASB4	ENSG00000005981.12	E3 adaptor/Cullin RING/ECS/SOCS_VHL_BC-box	Homo sapiens	17636018
IUUC-Hsa-046547	P40337	VHL	ENSG00000134086.7	E3 adaptor/Cullin RING/ECS/SOCS_VHL_BC-box	Homo sapiens	20300531;19228690;12912922;19695223;19305426;20026589;11574546;11739384;12604794;17350623;15777842
IUUC-Cel-018313	Q19988	lrr-1	WBGene00018016	E3 adaptor/Cullin RING/ECS/SOCS_VHL_BC-box	Caenorhabditis elegans	20978077;21074711
IUUC-Hsa-046678	Q9NSE2	CISH	ENSG00000114737.15	E3 adaptor/Cullin RING/ECS/SOCS_VHL_BC-box	Homo sapiens	19622774
IUUC-Hsa-046356	Q9NWX5	ASB6	ENSG00000148331.11	E3 adaptor/Cullin RING/ECS/SOCS_VHL_BC-box	Homo sapiens	16325183
IUUC-Dme-031730	A1Z6E0	gus	FBgn0026238	E3 adaptor/Cullin RING/ECS/SOCS_VHL_BC-box	Drosophila melanogaster	20140218
IUUC-Dme-031988	Q9V3C1	Vhl	FBgn0041174	E3 adaptor/Cullin RING/ECS/SOCS_VHL_BC-box	Drosophila melanogaster	19285057
IUUC-Cel-018330	P34482	zif-1	WBGene00006977	E3 adaptor/Cullin RING/ECS/SOCS_VHL_BC-box	Caenorhabditis elegans	16469970
IUUC-Hsa-045783	Q96BD6	SPSB1	ENSG00000171621.13	E3 adaptor/Cullin RING/ECS/SOCS_VHL_BC-box	Homo sapiens	21199876;11384984
IUUC-Hsa-045805	O75159	SOCS5	ENSG00000171150.7	E3 adaptor/Cullin RING/ECS/SOCS_VHL_BC-box	Homo sapiens	15695332
IUUC-Hsa-046344	Q9NYS7	WSB2	ENSG00000176871.8	E3 adaptor/Cullin RING/ECS/SOCS_VHL_BC-box	Homo sapiens	17001306
IUUC-Hsa-046896	Q96L50	LRR1	ENSG00000165501.16	E3 adaptor/Cullin RING/ECS/SOCS_VHL_BC-box	Homo sapiens	21074711;23555289
IUUC-Hsa-046104	Q9H765	ASB8	ENSG00000177981.10	E3 adaptor/Cullin RING/ECS/SOCS_VHL_BC-box	Homo sapiens	12559969
IUUC-Hsa-045863	Q15345	LRRC41	ENSG00000132128.16	E3 adaptor/Cullin RING/ECS/SOCS_VHL_BC-box	Homo sapiens	11384984
IUUC-Hsa-046010	O15524	SOCS1	ENSG00000185338.4	E3 adaptor/Cullin RING/ECS/SOCS_VHL_BC-box	Homo sapiens	16616006;12228220;19339690;17183367;10747851;15021916
IUUC-Hsa-046594	Q9Y575	GPR75-ASB3	ENSG00000270898.5	E3 adaptor/Cullin RING/ECS/SOCS_VHL_BC-box	Homo sapiens	15899873
IUUC-Hsa-046964	Q9UK73	FEM1B	ENSG00000169018.5	E3 adaptor/Cullin RING/ECS/SOCS_VHL_BC-box	Homo sapiens	15601820
IUUC-Ots-000035	Q5XHF6	rab40c		E3 adaptor/Cullin RING/ECS/SOCS_VHL_BC-box	Xenopus laevis	17627283
IUUC-Hsa-046300	Q9Y6I7	WSB1	ENSG00000109046.14	E3 adaptor/Cullin RING/ECS/SOCS_VHL_BC-box; E3 adaptor/Cullin RING/DCX/DWD	Homo sapiens	15965468;19651899;18093972;17588513; 15965468;19651899;18093972;17588513
IUUC-Hsa-045847	P57737	CORO7	ENSG00000262246.5	E3 adaptor/Cullin RING/ECS/SOCS_VHL_BC-box; E3 adaptor/Cullin RING/DCX/DWD	Homo sapiens	21130766; 21130766
IUUC-Hsa-046276	Q96Q27	ASB2	ENSG00000278693.3	E3 adaptor/Cullin RING/ECS/SOCS_VHL_BC-box; UBD/Alpha-Helix/UIM	Homo sapiens	16325183;19376791;21119685;24052262; 22382022
IUUC-Sce-106374	Q06164	MMS22	YLR320W	E3 adaptor/Cullin RING/Other	Saccharomyces cerevisiae	18704118
IUUC-Sce-106216	Q12380	ATG5	YPL149W	E3 adaptor/Cullin RING/Other	Saccharomyces cerevisiae	17986448
IUUC-Hsa-046919	P17483	HOXB4	ENSG00000182742.5	E3 adaptor/Cullin RING/Other	Homo sapiens	21098278
IUUC-Cel-018331	P17221	fem-1	WBGene00001411	E3 adaptor/Cullin RING/Other	Caenorhabditis elegans	17609115;24076122
IUUC-Hsa-046962	Q5H9S7	DCAF17	ENSG00000115827.13	E3 adaptor/Cullin RING/Other	Homo sapiens	17588513
IUUC-Hsa-046897	Q6R327	RICTOR	ENSG00000164327.12	E3 adaptor/Cullin RING/Other	Homo sapiens	21204013;20832730
IUUC-Hsa-046892	Q66K64	DCAF15	ENSG00000132017.10	E3 adaptor/Cullin RING/Other	Homo sapiens	17588513
IUUC-Hsa-046954	Q9NXF7	DCAF16	ENSG00000163257.10	E3 adaptor/Cullin RING/Other	Homo sapiens	17588513
IUUC-Hsa-046960	P35869	AHR	ENSG00000106546.12	E3 adaptor/Cullin RING/Other	Homo sapiens	19651607;17392787;21397018
IUUC-Sce-106175	Q08226	CRT10	YOL063C	E3 adaptor/Cullin RING/Other	Saccharomyces cerevisiae	18704118
IUUC-Hsa-046967	Q8TEL6	TRPC4AP	ENSG00000100991.11	E3 adaptor/Cullin RING/Other	Homo sapiens	20551172
IUUC-Hsa-046946	P27540	ARNT	ENSG00000143437.20	E3 adaptor/Cullin RING/Other	Homo sapiens	17392787
IUUC-Cel-018409	Q17962	C14B1.3	WBGene00007574	E3 adaptor/Cullin RING/SCF/F-box	Caenorhabditis elegans	11864566
IUUC-Cel-018433	Q22071	mec-15	WBGene00003177	E3 adaptor/Cullin RING/SCF/F-box	Caenorhabditis elegans	11864566;23528706
IUUC-Ath-006894	Q9M8L2	At1g80440	AT1G80440	E3 adaptor/Cullin RING/SCF/F-box	Arabidopsis thaliana	23720308
IUUC-Hsa-045742	Q9UK96	FBXO10	ENSG00000147912.12	E3 adaptor/Cullin RING/SCF/F-box	Homo sapiens	24008983
IUUC-Ath-007562	Q8LL17	SON1	AT2G17310	E3 adaptor/Cullin RING/SCF/F-box	Arabidopsis thaliana	17220175
IUUC-Rno-105610	Q91Z62	Fbxo32	ENSRNOG00000006738.7	E3 adaptor/Cullin RING/SCF/F-box	Rattus norvegicus	19074476
IUUC-Cel-018603	P34284	fbxl-1	WBGene00015350	E3 adaptor/Cullin RING/SCF/F-box	Caenorhabditis elegans	11864566
IUUC-Hsa-046452	Q9UKC9	FBXL2	ENSG00000153558.13	E3 adaptor/Cullin RING/SCF/F-box	Homo sapiens	21343341;26037928
IUUC-Ath-007206	Q8LAW2	AFR	AT2G24540	E3 adaptor/Cullin RING/SCF/F-box	Arabidopsis thaliana	14653999;15579807
IUUC-Ath-006790	Q9SKK0	EBF1	AT2G25490	E3 adaptor/Cullin RING/SCF/F-box	Arabidopsis thaliana	17220175
IUUC-Hsa-046685	Q9UJT9	FBXL7	ENSG00000183580.9	E3 adaptor/Cullin RING/SCF/F-box	Homo sapiens	22306998
IUUC-Ath-007075	Q5BPS3	DOR	AT2G31470	E3 adaptor/Cullin RING/SCF/F-box	Arabidopsis thaliana	21347703
IUUC-Hsa-046251	Q9NRD0	FBXO8	ENSG00000164117.13	E3 adaptor/Cullin RING/SCF/F-box	Homo sapiens	18094045
IUUC-Hsa-046173	Q969P5	FBXO32	ENSG00000156804.7	E3 adaptor/Cullin RING/SCF/F-box	Homo sapiens	19117950;15531760;18354498;19850579
IUUC-Ath-007180	O04197	COI1	AT2G39940	E3 adaptor/Cullin RING/SCF/F-box	Arabidopsis thaliana	19717617;17637675
IUUC-Spo-108213	O60053	pof12	SPBC56F2.01	E3 adaptor/Cullin RING/SCF/F-box	Schizosaccharomyces pombe	15147268
IUUC-Ath-007057	Q9SIM9	MAX2	AT2G42620	E3 adaptor/Cullin RING/SCF/F-box	Arabidopsis thaliana	17346265;18586868
IUUC-Ath-007210	O80582	At2g44130	AT2G44130	E3 adaptor/Cullin RING/SCF/F-box	Arabidopsis thaliana	23720308
IUUC-Spo-108289	O74381	pof9	SPBC3H7.06c	E3 adaptor/Cullin RING/SCF/F-box	Schizosaccharomyces pombe	15147268
IUUC-Spo-108112	O74991	pof3	SPCC338.16	E3 adaptor/Cullin RING/SCF/F-box	Schizosaccharomyces pombe	20230746;16997270;11809834
IUUC-Ath-006917	O22161	FBX5	AT2G44900	E3 adaptor/Cullin RING/SCF/F-box	Arabidopsis thaliana	21052782;20511490
IUUC-Spo-108098	O14235	pof5	SPAC6F6.02c	E3 adaptor/Cullin RING/SCF/F-box	Schizosaccharomyces pombe	15147268
IUUC-Sce-106188	P42843	SKP2	YNL311C	E3 adaptor/Cullin RING/SCF/F-box	Saccharomyces cerevisiae	14747994
IUUC-Hsa-046923	Q99618	CDCA3	ENSG00000111665.11	E3 adaptor/Cullin RING/SCF/F-box	Homo sapiens	18032919;12679038
IUUC-Hsa-046920	Q9UF56	FBXL17	ENSG00000145743.15	E3 adaptor/Cullin RING/SCF/F-box	Homo sapiens	24035498
IUUC-Spo-108230	O94334	pof13	SPBC1271.01c	E3 adaptor/Cullin RING/SCF/F-box	Schizosaccharomyces pombe	15147268
IUUC-Hsa-046512	Q13309	SKP2	ENSG00000145604.15	E3 adaptor/Cullin RING/SCF/F-box	Homo sapiens	16352731;19828607;19117950;18056467;19660140;21237244;18660753;18665269;10559858;19451650;19429855;15520277;17908926;16286470;14592976;12840033;16103164;15113913;19615363;19935701;16951159;12769844;18071316;17786314
IUUC-Mmu-063739	Q9CZV8	Fbxl20	ENSMUSG00000020883.18	E3 adaptor/Cullin RING/SCF/F-box	Mus musculus	18186301;20130189
IUUC-Ath-007100	Q9SQU1	TULP9	AT3G06380	E3 adaptor/Cullin RING/SCF/F-box	Arabidopsis thaliana	16792696
IUUC-Ath-007380	Q9FII2	At5g42350	AT5G42350	E3 adaptor/Cullin RING/SCF/F-box	Arabidopsis thaliana	23475998
IUUC-Ath-006751	Q94BT6	ADO1	AT5G57360	E3 adaptor/Cullin RING/SCF/F-box	Arabidopsis thaliana	18433436;18562312
IUUC-Sce-106336	Q04847	ROY1	YMR258C	E3 adaptor/Cullin RING/SCF/F-box	Saccharomyces cerevisiae	21389113
IUUC-Sce-106220	Q05930	MDM30	YLR368W	E3 adaptor/Cullin RING/SCF/F-box	Saccharomyces cerevisiae	18353967;15797387;18775025
IUUC-Sce-106430	Q05947	YLR224W	YLR224W	E3 adaptor/Cullin RING/SCF/F-box	Saccharomyces cerevisiae	14747994
IUUC-Ath-007518	Q9LJ74	ETP2	AT3G18910	E3 adaptor/Cullin RING/SCF/F-box	Arabidopsis thaliana	19196655
IUUC-Ath-007191	Q9LJ68	ETP1	AT3G18980	E3 adaptor/Cullin RING/SCF/F-box	Arabidopsis thaliana	19196655
IUUC-Sce-106426	Q12347	HRT3	YLR097C	E3 adaptor/Cullin RING/SCF/F-box	Saccharomyces cerevisiae	14747994
IUUC-Sce-106400	Q08496	DIA2	YOR080W	E3 adaptor/Cullin RING/SCF/F-box	Saccharomyces cerevisiae	20219119;19858292
IUUC-Ath-007170	Q9LW29	AFB2	AT3G26810	E3 adaptor/Cullin RING/SCF/F-box	Arabidopsis thaliana	15992545
IUUC-Hsa-045768	Q96EF6	FBXO17	ENSG00000282954.1	E3 adaptor/Cullin RING/SCF/F-box	Homo sapiens	18203720
IUUC-Sce-106382	P24814	GRR1	YJR090C	E3 adaptor/Cullin RING/SCF/F-box	Saccharomyces cerevisiae	17984223;11527976;12052857;21127045;17145966;19243310;16112084;16093347;15456873;17828247;18794371;18988848;15890364;15601864
IUUC-Sce-106393	P06779	RAD7	YJR052W	E3 adaptor/Cullin RING/SCF/F-box	Saccharomyces cerevisiae	17296727;16675952;15226437
IUUC-Mmu-063551	L7N1X6	Fbxw15	ENSMUSG00000074060.10	E3 adaptor/Cullin RING/SCF/F-box	Mus musculus	23319590
IUUC-Hsa-046246	Q8NI29	FBXO27	ENSG00000283021.1	E3 adaptor/Cullin RING/SCF/F-box	Homo sapiens	18203720
IUUC-Sce-106300	P39531	RCY1	YJL204C	E3 adaptor/Cullin RING/SCF/F-box	Saccharomyces cerevisiae	18678868;14747994
IUUC-Sce-106388	P47005	DAS1	YJL149W	E3 adaptor/Cullin RING/SCF/F-box	Saccharomyces cerevisiae	21323640;14747994
IUUC-Cel-018410	Q09397	skpt-1	WBGene00018613	E3 adaptor/Cullin RING/SCF/F-box	Caenorhabditis elegans	11864566
IUUC-Spo-108376	O74783	pof2	SPBC25B2.11	E3 adaptor/Cullin RING/SCF/F-box	Schizosaccharomyces pombe	15147268
IUUC-Ath-006804	Q9SN10	FBL16	AT3G50080	E3 adaptor/Cullin RING/SCF/F-box	Arabidopsis thaliana	17435085
IUUC-Mmu-064264	Q80UW2	Fbxo2	ENSMUSG00000041556.8	E3 adaptor/Cullin RING/SCF/F-box	Mus musculus	17494702
IUUC-Spo-108193	O74531	pof7	SPCC1827.08c	E3 adaptor/Cullin RING/SCF/F-box	Schizosaccharomyces pombe	15147268
IUUC-Ath-007393	Q8W104	FBL17	AT3G54650	E3 adaptor/Cullin RING/SCF/F-box	Arabidopsis thaliana	18948957;19277118
IUUC-Ath-007209	Q9LTX2	At5g49980	AT5G49980	E3 adaptor/Cullin RING/SCF/F-box	Arabidopsis thaliana	16920877
IUUC-Ots-000002	P53699	CDC4		E3 adaptor/Cullin RING/SCF/F-box	Candida albicans	15814839;19270112
IUUC-Ath-007179	Q9M1Y1	SKIP20	AT3G59940	E3 adaptor/Cullin RING/SCF/F-box	Arabidopsis thaliana	23720308
IUUC-Dme-031750	Q8SX86	ntc	FBgn0035461	E3 adaptor/Cullin RING/SCF/F-box	Drosophila melanogaster	20392747
IUUC-Ath-007305	Q570C0	TIR1	AT3G62980	E3 adaptor/Cullin RING/SCF/F-box	Arabidopsis thaliana	15546359;11713520
IUUC-Dme-031989	Q9VT01	pall	FBgn0036005	E3 adaptor/Cullin RING/SCF/F-box	Drosophila melanogaster	17936033;18280734
IUUC-Ath-007190	Q8LEA8	EID1	AT4G02440	E3 adaptor/Cullin RING/SCF/F-box	Arabidopsis thaliana	11316788
IUUC-Ots-000001	A0A1D8PP13	GRR1		E3 adaptor/Cullin RING/SCF/F-box	Candida albicans	16987179
IUUC-Hsa-136370	Q9UKT6	FBXL21	ENSG00000164616.15	E3 adaptor/Cullin RING/SCF/F-box	Homo sapiens	23452855
IUUC-Cel-018309	O16525	fbxa-196	WBGene00020265	E3 adaptor/Cullin RING/SCF/F-box	Caenorhabditis elegans	11864566
IUUC-Cel-018327	O45285	fbxa-167	WBGene00007837	E3 adaptor/Cullin RING/SCF/F-box	Caenorhabditis elegans	11864566
IUUC-Ath-007409	Q9FI71	At5g48990	AT5G48990	E3 adaptor/Cullin RING/SCF/F-box	Arabidopsis thaliana	11516153
IUUC-Ath-007525	Q9SU30	CPR30	AT4G12560	E3 adaptor/Cullin RING/SCF/F-box	Arabidopsis thaliana	19682297
IUUC-Dme-031852	Q9VH60	FBXO11	FBgn0037760	E3 adaptor/Cullin RING/SCF/F-box	Drosophila melanogaster	18340346
IUUC-Hsa-045872	Q6P3S6	FBXO42	ENSG00000037637.10	E3 adaptor/Cullin RING/SCF/F-box	Homo sapiens	21127074;19509332
IUUC-Hsa-046932	Q86WB0	ZC3HC1	ENSG00000091732.15	E3 adaptor/Cullin RING/SCF/F-box	Homo sapiens	16009132
IUUC-Hsa-045977	Q9UKT7	FBXL3	ENSG00000005812.10	E3 adaptor/Cullin RING/SCF/F-box	Homo sapiens	17463251;20304803
IUUC-Hsa-046047	Q9NRD1	FBXO6	ENSG00000116663.10	E3 adaptor/Cullin RING/SCF/F-box	Homo sapiens	18203720;19515249
IUUC-Hsa-045945	Q9UK22	FBXO2	ENSG00000116661.9	E3 adaptor/Cullin RING/SCF/F-box	Homo sapiens	21135578;20854419
IUUC-Hsa-046489	Q8TCJ0	FBXO25	ENSG00000147364.16	E3 adaptor/Cullin RING/SCF/F-box	Homo sapiens	16714087;23940030
IUUC-Dme-032049	Q9V6L9	Fsn	FBgn0043010	E3 adaptor/Cullin RING/SCF/F-box	Drosophila melanogaster	17697379
IUUC-Ath-007482	Q9STX3	GID2	AT4G24210	E3 adaptor/Cullin RING/SCF/F-box	Arabidopsis thaliana	19717618
IUUC-Ath-007203	Q8RWQ8	FBX14	AT4G24390	E3 adaptor/Cullin RING/SCF/F-box	Arabidopsis thaliana	16920877
IUUC-Hsa-046558	Q9UKT5	FBXO4	ENSG00000151876.12	E3 adaptor/Cullin RING/SCF/F-box	Homo sapiens	20181953;19683498;19343786;19221502;15520277
IUUC-Hsa-047001	Q9UKA1	FBXL5	ENSG00000118564.14	E3 adaptor/Cullin RING/SCF/F-box	Homo sapiens	19762596;17532294
IUUC-Sce-106241	Q06640	YDR306C	YDR306C	E3 adaptor/Cullin RING/SCF/F-box	Saccharomyces cerevisiae	14747994
IUUC-Ath-007127	Q9LUB6	SNE	AT5G48170	E3 adaptor/Cullin RING/SCF/F-box	Arabidopsis thaliana	21163960;15308775
IUUC-Hsa-046650	Q8NFZ0	FBXO18	ENSG00000134452.19	E3 adaptor/Cullin RING/SCF/F-box	Homo sapiens	15117950
IUUC-Sce-106357	Q04922	MFB1	YDR219C	E3 adaptor/Cullin RING/SCF/F-box	Saccharomyces cerevisiae	18213395
IUUC-Sce-106134	Q03899	YDR131C	YDR131C	E3 adaptor/Cullin RING/SCF/F-box	Saccharomyces cerevisiae	14747994
IUUC-Hsa-046325	Q6PCT2	FBXL19	ENSG00000099364.16	E3 adaptor/Cullin RING/SCF/F-box	Homo sapiens	22660580;23871831
IUUC-Dme-031589	Q9W214	Ppa	FBgn0020257	E3 adaptor/Cullin RING/SCF/F-box	Drosophila melanogaster	11069107
IUUC-Sce-106311	P38352	SAF1	YBR280C	E3 adaptor/Cullin RING/SCF/F-box	Saccharomyces cerevisiae	19882662
IUUC-Hsa-046454	Q8N1E6	FBXL14	ENSG00000171823.6	E3 adaptor/Cullin RING/SCF/F-box	Homo sapiens	19955572
IUUC-Hsa-046980	Q9H4M3	FBXO44	ENSG00000132879.13	E3 adaptor/Cullin RING/SCF/F-box	Homo sapiens	20057081;20682791;14701835
IUUC-Dme-032039	Q9VHH9	Kdm2	FBgn0037659	E3 adaptor/Cullin RING/SCF/F-box	Drosophila melanogaster	17953484
IUUC-Cel-018377	Q18223	fsn-1	WBGene00001499	E3 adaptor/Cullin RING/SCF/F-box	Caenorhabditis elegans	19172179;15208641;11864566
IUUC-Cel-018322	O62474	fbxa-215	WBGene00012879	E3 adaptor/Cullin RING/SCF/F-box	Caenorhabditis elegans	11864566
IUUC-Spo-108147	Q9USU3	fbh1	SPBC336.01	E3 adaptor/Cullin RING/SCF/F-box	Schizosaccharomyces pombe	19836238;15147268
IUUC-Ath-007194	Q9LPW7	AFB3	AT1G12820	E3 adaptor/Cullin RING/SCF/F-box	Arabidopsis thaliana	15992545
IUUC-Hsa-046340	Q9NXK8	FBXL12	ENSG00000127452.8	E3 adaptor/Cullin RING/SCF/F-box	Homo sapiens	18660753
IUUC-Cel-018324	E0R7K6	fbxa-210	WBGene00012565	E3 adaptor/Cullin RING/SCF/F-box	Caenorhabditis elegans	11864566
IUUC-Cel-018135	Q94251	dre-1	WBGene00001089	E3 adaptor/Cullin RING/SCF/F-box	Caenorhabditis elegans	17336909
IUUC-Ath-007475	Q9ZR12	GRH1	AT4G03190	E3 adaptor/Cullin RING/SCF/F-box	Arabidopsis thaliana	15992545
IUUC-Cpo-021870	Q8VD40	Fbxo2	ENSCPOG00000012611.3	E3 adaptor/Cullin RING/SCF/F-box	Cavia porcellus	12701741;15109709
IUUC-Hsa-046965	Q9UH90	FBXO40	ENSG00000163833.7	E3 adaptor/Cullin RING/SCF/F-box	Homo sapiens	22033112
IUUC-Spo-108161	O74854	pof6	SPCC18.04	E3 adaptor/Cullin RING/SCF/F-box	Schizosaccharomyces pombe	15147268
IUUC-Cel-018316	Q9U2W8	fbxa-115	WBGene00013755	E3 adaptor/Cullin RING/SCF/F-box	Caenorhabditis elegans	11864566
IUUC-Ath-007540	Q708Y0	EBF2	AT5G25350	E3 adaptor/Cullin RING/SCF/F-box	Arabidopsis thaliana	17220175
IUUC-Cel-018306	O01606	T10E9.1	WBGene00020411	E3 adaptor/Cullin RING/SCF/F-box	Caenorhabditis elegans	11864566
IUUC-Cel-018348	O45323	mfb-1	WBGene00008439	E3 adaptor/Cullin RING/SCF/F-box	Caenorhabditis elegans	15507120
IUUC-Hsa-046445	Q9UK97	FBXO9	ENSG00000112146.16	E3 adaptor/Cullin RING/SCF/F-box	Homo sapiens	23263282
IUUC-Ath-007177	Q9LMR5	At1g15670	AT1G15670	E3 adaptor/Cullin RING/SCF/F-box	Arabidopsis thaliana	23720308
IUUC-Hsa-046221	Q5XX13	FBXW10	ENSG00000171931.12	E3 adaptor/Cullin RING/SCF/F-box	Homo sapiens	20498703
IUUC-Hsa-046682	Q8TB52	FBXO30	ENSG00000118496.4	E3 adaptor/Cullin RING/SCF/F-box	Homo sapiens	24076600
IUUC-Ath-007590	Q9XI00	SKIP32	AT1G21760	E3 adaptor/Cullin RING/SCF/F-box	Arabidopsis thaliana	17240087
IUUC-Hsa-046867	P41002	CCNF	ENSG00000162063.12	E3 adaptor/Cullin RING/SCF/F-box	Homo sapiens	20596027
IUUC-Osa-085680	Q5VMP0	D3	OS06G0154200	E3 adaptor/Cullin RING/SCF/F-box	Oryza sativa	24336200
IUUC-Spo-108231	Q10223	pof14	SPAC13D6.01	E3 adaptor/Cullin RING/SCF/F-box	Schizosaccharomyces pombe	17016471
IUUC-Hsa-046619	P0C2W1	FBXO45	ENSG00000174013.7	E3 adaptor/Cullin RING/SCF/F-box	Homo sapiens	19996097;19581926
IUUC-Cel-018349	Q22310	T07E3.4	WBGene00020315	E3 adaptor/Cullin RING/SCF/F-box	Caenorhabditis elegans	11864566
IUUC-Hsa-046910	Q9H469	FBXL15	ENSG00000107872.12	E3 adaptor/Cullin RING/SCF/F-box	Homo sapiens	21572392
IUUC-Ots-000007	E2RZG6	SLF3		E3 adaptor/Cullin RING/SCF/F-box	Petunia hybrida	23263858
IUUC-Ots-000008	E2RZI3	SLF6		E3 adaptor/Cullin RING/SCF/F-box	Petunia hybrida	23263858
IUUC-Hsa-046348	Q9Y3I1	FBXO7	ENSG00000100225.17	E3 adaptor/Cullin RING/SCF/F-box	Homo sapiens	18495667;16510124
IUUC-Hsa-047002	Q9UK99	FBXO3	ENSG00000110429.13	E3 adaptor/Cullin RING/SCF/F-box	Homo sapiens	18809579
IUUC-Ath-006968	Q39090	UFO	AT1G30950	E3 adaptor/Cullin RING/SCF/F-box	Arabidopsis thaliana	17220175;18287201
IUUC-Ots-000025	Q075B2	skp2		E3 adaptor/Cullin RING/SCF/F-box	Xenopus laevis	16410731
IUUC-Dme-031782	A1Z9A5	fsd	FBgn0033813	E3 adaptor/Cullin RING/SCF/F-box	Drosophila melanogaster	21170036
IUUC-Hsa-046244	Q86XK2	FBXO11	ENSG00000138081.20	E3 adaptor/Cullin RING/SCF/F-box	Homo sapiens	19580641
IUUC-Spo-108233	O13795	pof8	SPAC17G6.17	E3 adaptor/Cullin RING/SCF/F-box	Schizosaccharomyces pombe	15147268
IUUC-Hsa-045782	Q96IG2	FBXL20	ENSG00000108306.11	E3 adaptor/Cullin RING/SCF/F-box	Homo sapiens	23316391
IUUC-Ath-007169	Q9C7K0	VBF	AT1G56250	E3 adaptor/Cullin RING/SCF/F-box	Arabidopsis thaliana	23248273
IUUC-Hsa-046499	Q8N531	FBXL6	ENSG00000182325.10	E3 adaptor/Cullin RING/SCF/F-box	Homo sapiens	19159283
IUUC-Hsa-046995	Q8NEZ5	FBXO22	ENSG00000167196.13	E3 adaptor/Cullin RING/SCF/F-box	Homo sapiens	21768309;23333857
IUUC-Hsa-046605	Q5XUX0	FBXO31	ENSG00000103264.16	E3 adaptor/Cullin RING/SCF/F-box	Homo sapiens	19412162;23469015;24936062
IUUC-Ots-000041	Q70WR1	slf-S5		E3 adaptor/Cullin RING/SCF/F-box	Antirrhinum hispanicum	16709194
IUUC-Hsa-046057	Q8NCQ5	FBXO15	ENSG00000141665.11	E3 adaptor/Cullin RING/SCF/F-box	Homo sapiens	23465077
IUUC-Hsa-046735	Q9NVF7	FBXO28	ENSG00000143756.11	E3 adaptor/Cullin RING/SCF/F-box	Homo sapiens	23776131
IUUC-Ots-000048	Q9AQW0	slf-S2		E3 adaptor/Cullin RING/SCF/F-box	Antirrhinum hispanicum	16709194;15821991
IUUC-Ath-007207	Q9C9W9	ADO3	AT1G68050	E3 adaptor/Cullin RING/SCF/F-box	Arabidopsis thaliana	17872410;16002617;14628054;10847687
IUUC-Hsa-045749	Q9UKA2	FBXL4	ENSG00000112234.8	E3 adaptor/Cullin RING/SCF/F-box	Homo sapiens	21757720
IUUC-Hsa-046495	Q7Z6M2	FBXO33	ENSG00000165355.7	E3 adaptor/Cullin RING/SCF/F-box	Homo sapiens	16797541
IUUC-Cel-018314	G5EC06	ftr-1	WBGene00013756	E3 adaptor/Cullin RING/SCF/F-box	Caenorhabditis elegans	11864566
IUUC-Cel-018495	Q93794	sel-10	WBGene00004767	E3 adaptor/Cullin RING/SCF/F-box; E3 adaptor/Cullin RING/DCX/DWD	Caenorhabditis elegans	18718460;17050737; 18718460
IUUC-Rno-106128	Q5U4E5	Btrc	ENSRNOG00000016280.7	E3 adaptor/Cullin RING/SCF/F-box; E3 adaptor/Cullin RING/DCX/DWD	Rattus norvegicus	18723513; 18723513
IUUC-Spo-108200	Q09855	pof11	SPAC29E6.01	E3 adaptor/Cullin RING/SCF/F-box; E3 adaptor/Cullin RING/DCX/DWD	Schizosaccharomyces pombe	15147268; 15147268
IUUC-Spo-108115	P87053	pof1	SPAC57A10.05c	E3 adaptor/Cullin RING/SCF/F-box; E3 adaptor/Cullin RING/DCX/DWD	Schizosaccharomyces pombe	15660136; 15660136
IUUC-Hsa-046139	Q9UKB1	FBXW11	ENSG00000072803.17	E3 adaptor/Cullin RING/SCF/F-box; E3 adaptor/Cullin RING/DCX/DWD	Homo sapiens	17873516;16775333;21310048;18782782;7479976;20347421; 8909296;17873516;18782782;7479976;19966869
IUUC-Dme-031939	Q95RJ9	ebi	FBgn0263933	E3 adaptor/Cullin RING/SCF/F-box; E3 adaptor/Cullin RING/DCX/DWD	Drosophila melanogaster	12215542; 12215542
IUUC-Cel-018392	Q09990	lin-23	WBGene00003009	E3 adaptor/Cullin RING/SCF/F-box; E3 adaptor/Cullin RING/DCX/DWD	Caenorhabditis elegans	17392428; 17392428;15820693
IUUC-Hsa-045668	Q9UKT8	FBXW2	ENSG00000119402.16	E3 adaptor/Cullin RING/SCF/F-box; E3 adaptor/Cullin RING/DCX/DWD	Homo sapiens	15640526; 15640526
IUUC-Dme-031885	Q9VDE3	slmb	FBgn0023423	E3 adaptor/Cullin RING/SCF/F-box; E3 adaptor/Cullin RING/DCX/DWD	Drosophila melanogaster	21304511; 21304511
IUUC-Spo-108241	P87060	pop1	SPBC1718.01	E3 adaptor/Cullin RING/SCF/F-box; E3 adaptor/Cullin RING/DCX/DWD	Schizosaccharomyces pombe	18256526;17344412;9990507;14970237; 18256526;17344412;9990507;14970237
IUUC-Ots-000050	Q9Y0T2	fbxA		E3 adaptor/Cullin RING/SCF/F-box; E3 adaptor/Cullin RING/DCX/DWD	Dictyostelium discoideum	14658498; 14658498
IUUC-Dme-031702	Q9VZF4	ago	FBgn0041171	E3 adaptor/Cullin RING/SCF/F-box; E3 adaptor/Cullin RING/DCX/DWD	Drosophila melanogaster	19723762;21148181;19364825;19346490;19285057;11565033;20176921; 15182669;21148181;19364825;19346490;11565033
IUUC-Hsa-045962	Q9Y297	BTRC	ENSG00000166167.17	E3 adaptor/Cullin RING/SCF/F-box; E3 adaptor/Cullin RING/DCX/DWD	Homo sapiens	18166147;18378670;18460583;18500245;10074433;18650423;18354483;19004823;19631635;19478868;19297328;15082796;19276348;19270156;19244340;17965458;10437795;19211746;19196987;17217622;14525958;14988407;20068069;19929170;16303288;21173164;18575781;19797085;16219772;21402774;21068446;17445772; 18166147;18460583;18500245;10074433;18650423;19004823;19631635;19557001;19478868;19297328;19276348;17965458;10…
IUUC-Mmu-064096	Q3ULA2	Btrc	ENSMUSG00000025217.14	E3 adaptor/Cullin RING/SCF/F-box; E3 adaptor/Cullin RING/DCX/DWD	Mus musculus	16611981;15767683; 16611981;15767683;17588513
IUUC-Hsa-045701	Q969U6	FBXW5	ENSG00000159069.13	E3 adaptor/Cullin RING/SCF/F-box; E3 adaptor/Cullin RING/DCX/DWD	Homo sapiens	21725316;18381890;24082123; 21725316;18381890;17588513;24082123
IUUC-Mmu-063610	D3YUA5	Fbxw7	ENSMUSG00000028086.15	E3 adaptor/Cullin RING/SCF/F-box; E3 adaptor/Cullin RING/DCX/DWD	Mus musculus	15103331;20101214;25670854; 20101214;25670854;26983463
IUUC-Hsa-046488	Q9BZK7	TBL1XR1	ENSG00000177565.16	E3 adaptor/Cullin RING/SCF/F-box; E3 adaptor/Cullin RING/DCX/DWD	Homo sapiens	20547759;19759827; 20547759;19759827
IUUC-Ots-000044	Q91854	fbxw1		E3 adaptor/Cullin RING/SCF/F-box; E3 adaptor/Cullin RING/DCX/DWD	Xenopus laevis	17986610; 17986610
IUUC-Hsa-045841	O60907	TBL1X	ENSG00000101849.15	E3 adaptor/Cullin RING/SCF/F-box; E3 adaptor/Cullin RING/DCX/DWD	Homo sapiens	18803400;19759827; 18803400;19759827
IUUC-Spo-108040	Q9P7W4	pof10	SPBC1703.06	E3 adaptor/Cullin RING/SCF/F-box; E3 adaptor/Cullin RING/DCX/DWD	Schizosaccharomyces pombe	11820777; 11820777
IUUC-Sce-106343	P39014	MET30	YIL046W	E3 adaptor/Cullin RING/SCF/F-box; E3 adaptor/Cullin RING/DCX/DWD; UBD/Beta-Prp	Saccharomyces cerevisiae	11463878;19656949;12388757; 11463878;19656949;12388757; 21070969
IUUC-Hsa-045898	Q969H0	FBXW7	ENSG00000109670.13	E3 adaptor/Cullin RING/SCF/F-box; E3 adaptor/Cullin RING/DCX/DWD; UBD/Beta-Prp	Homo sapiens	18500245;11585921;20208556;19126544;17574025;18765672;14739463;20935640;19660140;18787170;19364825;15520277;20534483;20388706;12354302;21368833;20622901;21254166; 18500245;11585921;20208556;19126544;17574025;18765672;14739463;20935640;18787170;19364825;15520277;20534483;20388706;16054087;12354302;21368833; 21070969
IUUC-Sce-106314	P07834	CDC4	YFL009W	E3 adaptor/Cullin RING/SCF/F-box; E3 adaptor/Cullin RING/DCX/DWD; UBD/Beta-Prp	Saccharomyces cerevisiae	19897738;19273587;18787112;17620341;17344412;19008353;19001089;19218424;21098119;15620356;18988848; 19897738;19273587;17344412;19008353;19218424;21098119; 21070969
IUUC-Sce-106376	P53861	ELA1	YNL230C	E3 adaptor/Cullin RING/SCF/F-box; E3 adaptor/Cullin RING/ECS/SOCS_VHL_BC-box	Saccharomyces cerevisiae	17296727; 17296727
IUUC-Sce-106294	Q04511	UFO1	YML088W	E3 adaptor/Cullin RING/SCF/F-box; UBD/Alpha-Helix/UIM	Saccharomyces cerevisiae	16671359;17198712; 11406394
IUUC-Hsa-046705	P57775	FBXW4	ENSG00000107829.13	E3 adaptor/Cullin RING/SCF/F-box; UBD/Beta-Prp	Homo sapiens	23658844; 21070969
IUUC-Hsa-046240	Q8N3Y1	FBXW8	ENSG00000174989.12	E3 adaptor/Cullin RING/SCF/F-box; UBD/Beta-Prp	Homo sapiens	17998335;14990695;18539111;18498745;17205132;17588513; 21070969
IUUC-Ath-006856	Q9LSX9	ASK9	AT3G21850	E3 adaptor/Cullin RING/SCF/SKP1	Arabidopsis thaliana	12169662;12795696;16983093
IUUC-Ath-007074	Q9SL93	ASK3	AT2G25700	E3 adaptor/Cullin RING/SCF/SKP1	Arabidopsis thaliana	12169662;12795696;16983093
IUUC-Ath-007539	Q9M1X4	ASK5	AT3G60020	E3 adaptor/Cullin RING/SCF/SKP1	Arabidopsis thaliana	12169662;12795696;16983093
IUUC-Ots-000051	S0BEC9	SSK1		E3 adaptor/Cullin RING/SCF/SKP1	Malus domestica	24759884
IUUC-Dme-032028	O77430	SkpA	FBgn0025637	E3 adaptor/Cullin RING/SCF/SKP1	Drosophila melanogaster	12401167
IUUC-Ath-007281	Q39255	SKP1A	AT1G75950	E3 adaptor/Cullin RING/SCF/SKP1	Arabidopsis thaliana	12169662;12795696;16983093
IUUC-Ath-007515	Q9LNT9	ASK4	AT1G20140	E3 adaptor/Cullin RING/SCF/SKP1	Arabidopsis thaliana	12169662;12795696;16983093
IUUC-Mmu-063694	Q9WTX5	Skp1a	ENSMUSG00000036309.14	E3 adaptor/Cullin RING/SCF/SKP1	Mus musculus	20082978
IUUC-Spo-108033	Q9Y709	skp1	SPBC409.05	E3 adaptor/Cullin RING/SCF/SKP1	Schizosaccharomyces pombe	15147268
IUUC-Ath-006881	Q9FHW7	SKP1B	AT5G42190	E3 adaptor/Cullin RING/SCF/SKP1	Arabidopsis thaliana	12169662;12795696;16983093
IUUC-Sce-106387	P52286	SKP1	YDR328C	E3 adaptor/Cullin RING/SCF/SKP1	Saccharomyces cerevisiae	11287615
IUUC-Cel-018598	P90859	hrdl-1	WBGene00009164	UBD/Alpha-Helix/CUE	Caenorhabditis elegans	17825049
IUUC-Cel-018553	P52166	sel-12	WBGene00004769	UBD/Alpha-Helix/CUE	Caenorhabditis elegans	25796185
IUUC-Sce-106256	P38428	CUE1	YMR264W	UBD/Alpha-Helix/CUE	Saccharomyces cerevisiae	23665229
IUUC-Hsa-046167	Q9Y679	AUP1	ENSG00000115307.16	UBD/Alpha-Helix/CUE	Homo sapiens	24039768
IUUC-Sce-106179	Q04201	CUE4	YML101C	UBD/Alpha-Helix/CUE	Saccharomyces cerevisiae	12628920
IUUC-Dre-028689	Q9W6T7	psen1	ENSDARG00000004870.10	UBD/Alpha-Helix/CUE	Danio rerio	25796185
IUUC-Hsa-046049	Q86UW6	N4BP2	ENSG00000078177.13	UBD/Alpha-Helix/CUE	Homo sapiens	20558726
IUUC-Hsa-046759	Q9BXW9	FANCD2	ENSG00000144554.10	UBD/Alpha-Helix/CUE	Homo sapiens	22855611
IUUC-Spo-108087	O74396	vps901	SPBC4F6.10	UBD/Alpha-Helix/CUE	Schizosaccharomyces pombe	22484924
IUUC-Sce-106399	P31380	FUN30	YAL019W	UBD/Alpha-Helix/CUE	Saccharomyces cerevisiae	25806814
IUUC-Sce-106317	Q08412	CUE5	YOR042W	UBD/Alpha-Helix/CUE	Saccharomyces cerevisiae	12628920
IUUC-Sce-106201	P53137	CUE3	YGL110C	UBD/Alpha-Helix/CUE	Saccharomyces cerevisiae	12628920
IUUC-Sce-106460	P54787	VPS9	YML097C	UBD/Alpha-Helix/CUE	Saccharomyces cerevisiae	12573224;12628920;16330212;16473620
IUUC-Hsa-046256	Q9H467	CUEDC2	ENSG00000107874.10	UBD/Alpha-Helix/CUE	Homo sapiens	17347654
IUUC-Sce-106211	P36075	CUE2	YKL090W	UBD/Alpha-Helix/CUE	Saccharomyces cerevisiae	12628920;12787503
IUUC-Mmu-064080	P70295	Aup1	ENSMUSG00000068328.9	UBD/Alpha-Helix/CUE	Mus musculus	21127063;21857022
IUUC-Sce-106424	P35732	DEF1	YKL054C	UBD/Alpha-Helix/CUE	Saccharomyces cerevisiae	18931041;23993092
IUUC-Hsa-046822	P49768	PSEN1	ENSG00000080815.18	UBD/Alpha-Helix/CUE	Homo sapiens	25796185
IUUC-Sce-106180	Q05610	DON1	YDR273W	UBD/Alpha-Helix/CUE	Saccharomyces cerevisiae	24722989
IUUC-Hsa-046455	P49810	PSEN2	ENSG00000143801.16	UBD/Alpha-Helix/CUE	Homo sapiens	25796185
IUUC-Ots-000027	Q1KZX6	CSBP		UBD/Alpha-Helix/CUE; UBD/Alpha-Helix/UBA	Leishmania donovani	17559572; 17559572
IUUC-Hsa-046895	Q03468	ERCC6	ENSG00000225830.11	UBD/Alpha-Helix/CUE; UBD/Alpha-Helix/UBA	Homo sapiens	20541997; 20541997
IUUC-Sce-106409	Q06336	GGA1	YDR358W	UBD/Alpha-Helix/GAT	Saccharomyces cerevisiae	17494868
IUUC-Sce-106195	P38817	GGA2	YHR108W	UBD/Alpha-Helix/GAT	Saccharomyces cerevisiae	17494868
IUUC-Hsa-046281	O75674	TOM1L1	ENSG00000141198.13	UBD/Alpha-Helix/GAT	Homo sapiens	15611048
IUUC-Spo-108164	P87308	lsb5	SPBC31F10.07	UBD/Alpha-Helix/GAT	Schizosaccharomyces pombe	15651983
IUUC-Hsa-045919	Q9UJY5	GGA1	ENSG00000100083.18	UBD/Alpha-Helix/GAT	Homo sapiens	17494868
IUUC-Ots-000031	Q54GH3	tom1		UBD/Alpha-Helix/GAT	Dictyostelium discoideum	19054384
IUUC-Hsa-046184	Q9NZ52	GGA3	ENSG00000125447.16	UBD/Alpha-Helix/GAT	Homo sapiens	15494413;15701688;15966896;16996030;17494868
IUUC-Hsa-045912	Q9UJY4	GGA2	ENSG00000103365.15	UBD/Alpha-Helix/GAT	Homo sapiens	17494868
IUUC-Hsa-046652	O60784	TOM1	ENSG00000100284.20	UBD/Alpha-Helix/GAT; UBD/Alpha-Helix/VHS	Homo sapiens	23781020; 14563850;16199040
IUUC-Sce-106335	P25369	LSB5	YCL034W	UBD/Alpha-Helix/GAT; UBD/Alpha-Helix/VHS	Saccharomyces cerevisiae	15651983; 15651983
IUUC-Mmu-063746	O88746	Tom1	ENSMUSG00000042870.15	UBD/Alpha-Helix/GAT; UBD/Alpha-Helix/VHS	Mus musculus	14563850; 14563850
IUUC-Hsa-046424	Q8IYW5	RNF168	ENSG00000163961.4	UBD/Alpha-Helix/MIU; UBD/Alpha-Helix/UMI; E3 activity/RING/RING	Homo sapiens	21041483; 21041483; 19500350;20080757;22713238;22980979;23760478;24324146
IUUC-Mmu-063850	Q8BH48	Ubap1	ENSMUSG00000028437.14	UBD/Alpha-Helix/UBA	Mus musculus	11599797;12050802
IUUC-Mmu-063639	Q5BKP2	Usp13	ENSMUSG00000056900.13	UBD/Alpha-Helix/UBA	Mus musculus	21811243;21962518;21811243
IUUC-Mmu-063613	Q3V3E1	Ubash3a	ENSMUSG00000042345.14	UBD/Alpha-Helix/UBA	Mus musculus	20670933
IUUC-Mmu-063816	Q8BZJ7	Dcun1d2	ENSMUSG00000038506.13	UBD/Alpha-Helix/UBA	Mus musculus	26860454
IUUC-Mmu-063227	Q8CFH6	Sik2	ENSMUSG00000037112.16	UBD/Alpha-Helix/UBA	Mus musculus	24561619
IUUC-Mmu-063504	Q8BYR2	Lats1	ENSMUSG00000040021.12	UBD/Alpha-Helix/UBA	Mus musculus	9988269;21212414;21233212;25350971
IUUC-Mmu-063305	Q8R1K1	Ubac2	ENSMUSG00000041765.5	UBD/Alpha-Helix/UBA	Mus musculus	23297223
IUUC-Dme-032014	Q8SY33	gw	FBgn0051992	UBD/Alpha-Helix/UBA	Drosophila melanogaster	19295135;19383769
IUUC-Dme-031659	P14199	ref(2)P	FBgn0003231	UBD/Alpha-Helix/UBA	Drosophila melanogaster	18347073;24157867
IUUC-Dme-032003	P52486	Ubc4	FBgn0015321	UBD/Alpha-Helix/UBA	Drosophila melanogaster	11862484
IUUC-Cel-018441	Q9U3C8	dcn-1	WBGene00010428	UBD/Alpha-Helix/UBA	Caenorhabditis elegans	15988528
IUUC-Bta-012992	P61085	UBE2K	ENSBTAG00000020175.5	UBD/Alpha-Helix/UBA	Bos taurus	9535861;15723079
IUUC-Spo-108285	Q9UTK7	dsc2	SPAC1486.02c	UBD/Alpha-Helix/UBA	Schizosaccharomyces pombe	21504829;12672455
IUUC-Spo-108127	O13773	ucp7	SPAC17A5.12	UBD/Alpha-Helix/UBA	Schizosaccharomyces pombe	12672455
IUUC-Spo-108358	Q9UT81	ubx3	SPAC343.09	UBD/Alpha-Helix/UBA	Schizosaccharomyces pombe	15120077
IUUC-Spo-108263	Q10187	ucp6	SPAC3F10.13	UBD/Alpha-Helix/UBA	Schizosaccharomyces pombe	11584278;12672455
IUUC-Spo-108130	Q10256	mud1	SPAC56F8.08	UBD/Alpha-Helix/UBA	Schizosaccharomyces pombe	11584278
IUUC-Spo-108088	O74345	ucp3	SPBC21D10.05c	UBD/Alpha-Helix/UBA	Schizosaccharomyces pombe	12672455
IUUC-Spo-108121	P87147	egd2	SPBC25H2.05	UBD/Alpha-Helix/UBA	Schizosaccharomyces pombe	12672455
IUUC-Osa-086299	null_1			UBD/Alpha-Helix/UBA	Oryza sativa	19788421;23732981
IUUC-Spo-108144	Q11119	ubp14	SPBC6B1.06c	UBD/Alpha-Helix/UBA	Schizosaccharomyces pombe	12672455
IUUC-Spo-108039	O94685	ucp8	SPBC83.01	UBD/Alpha-Helix/UBA	Schizosaccharomyces pombe	11584278;12672455
IUUC-Ath-006637	Q9FI61	UBC27	AT5G50870	UBD/Alpha-Helix/UBA	Arabidopsis thaliana	16339806
IUUC-Spo-108202	O74536	ssp2	SPCC74.03c	UBD/Alpha-Helix/UBA	Schizosaccharomyces pombe	12672455
IUUC-Spo-108229	O94536	ucp12	SPCC895.09c	UBD/Alpha-Helix/UBA	Schizosaccharomyces pombe	12672455
IUUC-Ath-006688	Q84L30	RAD23D	AT5G38470	UBD/Alpha-Helix/UBA	Arabidopsis thaliana	20059542;20086187;21764993
IUUC-Sce-106303	P34216	EDE1	YBL047C	UBD/Alpha-Helix/UBA	Saccharomyces cerevisiae	12529323;16563434
IUUC-Sce-106221	Q06677	SWA2	YDR320C	UBD/Alpha-Helix/UBA	Saccharomyces cerevisiae	12672455;14997574;16687570;18948116
IUUC-Ath-006835	Q9SB64	NBR1	AT4G24690	UBD/Alpha-Helix/UBA	Arabidopsis thaliana	21606687;23341779;24497840
IUUC-Ath-006706	Q7Y175	PUX5	AT4G15410	UBD/Alpha-Helix/UBA	Arabidopsis thaliana	17190830
IUUC-Sce-106322	P40956	GTS1	YGL181W	UBD/Alpha-Helix/UBA	Saccharomyces cerevisiae	24722989
IUUC-Ath-006650	Q8LB17	RBL15	AT3G58460	UBD/Alpha-Helix/UBA	Arabidopsis thaliana	16895613
IUUC-Ath-007083	Q9LET3	RBL20	AT3G56740	UBD/Alpha-Helix/UBA	Arabidopsis thaliana	16895613
IUUC-Sce-106371	P38879	EGD2	YHR193C	UBD/Alpha-Helix/UBA	Saccharomyces cerevisiae	16926149;12672455;19087962
IUUC-Ath-006678	P92958	KIN11	AT3G29160	UBD/Alpha-Helix/UBA	Arabidopsis thaliana	8871400;11387208
IUUC-Ath-007014	Q38997	KIN10	AT3G01090	UBD/Alpha-Helix/UBA	Arabidopsis thaliana	8871400;11387208
IUUC-Sce-106191	Q12242	RUP1	YOR138C	UBD/Alpha-Helix/UBA	Saccharomyces cerevisiae	15933713;17028178
IUUC-Ath-007500	Q8RXQ2	RBL18	AT2G41160	UBD/Alpha-Helix/UBA	Arabidopsis thaliana	16895613
IUUC-Sce-106429	Q99257	MEX67	YPL169C	UBD/Alpha-Helix/UBA	Saccharomyces cerevisiae	17475778
IUUC-Hsa-046684	P57075	UBASH3A	ENSG00000160185.14	UBD/Alpha-Helix/UBA	Homo sapiens	15159412;17599067
IUUC-Hsa-045873	Q9NZ09	UBAP1	ENSG00000165006.13	UBD/Alpha-Helix/UBA	Homo sapiens	11599797;21757351;22405001
IUUC-Hsa-046670	Q07912	TNK2	ENSG00000061938.16	UBD/Alpha-Helix/UBA	Homo sapiens	17182860;20979614;24413169
IUUC-Hsa-046526	Q8TF42	UBASH3B	ENSG00000154127.9	UBD/Alpha-Helix/UBA	Homo sapiens	15159412;17599067
IUUC-Osa-086297	Q7XZY9	LOC_Os03g44830	OS03G0651100	UBD/Alpha-Helix/UBA	Oryza sativa	16895613
IUUC-Hsa-046775	P57059	SIK1	ENSG00000142178.7	UBD/Alpha-Helix/UBA	Homo sapiens	24061540
IUUC-Hsa-045897	Q96L34	MARK4	ENSG00000007047.14	UBD/Alpha-Helix/UBA	Homo sapiens	14594945
IUUC-Hsa-045794	Q5T2D3	OTUD3	ENSG00000169914.5	UBD/Alpha-Helix/UBA	Homo sapiens	23827681
IUUC-Hsa-046949	Q9Y2K2	SIK3	ENSG00000160584.15	UBD/Alpha-Helix/UBA	Homo sapiens	24061540
IUUC-Ots-000010	F8RP79			UBD/Alpha-Helix/UBA	Nicotiana tabacum	24550923
IUUC-Hsa-046793	Q5T6F2	UBAP2	ENSG00000137073.20	UBD/Alpha-Helix/UBA	Homo sapiens	23739027
IUUC-Ots-000018	P0C0K9	nac		UBD/Alpha-Helix/UBA	Methanothermobacter marburgensis	15665334
IUUC-Hsa-046254	Q9NRM7	LATS2	ENSG00000150457.8	UBD/Alpha-Helix/UBA	Homo sapiens	21233212;25026211;26598551
IUUC-Hsa-046901	Q7KZI7	MARK2	ENSG00000072518.20	UBD/Alpha-Helix/UBA	Homo sapiens	16803889
IUUC-Hsa-045893	Q8NBM4	UBAC2	ENSG00000134882.15	UBD/Alpha-Helix/UBA	Homo sapiens	23161479
IUUC-Hsa-046646	Q9Y3P4	RHBDD3	ENSG00000100263.13	UBD/Alpha-Helix/UBA	Homo sapiens	24859449
IUUC-Rno-105539	O08623	Sqstm1	ENSRNOG00000003147.8	UBD/Alpha-Helix/UBA	Rattus norvegicus	25496309;25761618;25825496;27236019
IUUC-Hsa-046881	P27448	MARK3	ENSG00000075413.17	UBD/Alpha-Helix/UBA	Homo sapiens	17726107
IUUC-Rno-105543	Q501R9	Nbr1	ENSRNOG00000020730.7	UBD/Alpha-Helix/UBA	Rattus norvegicus	23649778;25412696
IUUC-Rno-105459	Q499N6	Ubxn1	ENSRNOG00000019666.7	UBD/Alpha-Helix/UBA	Rattus norvegicus	19182904
IUUC-Hsa-046640	Q14157	UBAP2L	ENSG00000143569.18	UBD/Alpha-Helix/UBA	Homo sapiens	25185265;26310274
IUUC-Rno-105127	Q924K2	Faf1	ENSRNOG00000008523.6	UBD/Alpha-Helix/UBA	Rattus norvegicus	19182904
IUUC-Mmu-064280	P54729	Nub1	ENSMUSG00000028954.11	UBD/Alpha-Helix/UBA	Mus musculus	12816948
IUUC-Mmu-064078	Q80X50	Ubap2l	ENSMUSG00000042520.16	UBD/Alpha-Helix/UBA	Mus musculus	25185265
IUUC-Mmu-063212	Q922Y1	Ubxn1	ENSMUSG00000071655.11	UBD/Alpha-Helix/UBA	Mus musculus	16709668
IUUC-Mmu-063648	P61087	Ube2k	ENSMUSG00000029203.16	UBD/Alpha-Helix/UBA	Mus musculus	18710920
IUUC-Mmu-063992	Q3TDN2	Faf2	ENSMUSG00000025873.15	UBD/Alpha-Helix/UBA	Mus musculus	24160817
IUUC-Mmu-063861	O54967	Tnk2	ENSMUSG00000022791.16	UBD/Alpha-Helix/UBA	Mus musculus	17182860;20333297;20086093
IUUC-Mmu-063114	Q3TTA7	Cblb	ENSMUSG00000022637.10	UBD/Alpha-Helix/UBA	Mus musculus	11070165;15308098
IUUC-Hsa-046912	Q8IWQ3	BRSK2	ENSG00000174672.15	UBD/Alpha-Helix/UBA	Homo sapiens	22609399;23029325
IUUC-Hsa-045814	Q9H7E2	TDRD3	ENSG00000083544.13	UBD/Alpha-Helix/UBA	Homo sapiens	18664458
IUUC-Hsa-046631	Q9P0L2	MARK1	ENSG00000116141.15	UBD/Alpha-Helix/UBA	Homo sapiens	16803889
IUUC-Mmu-063954	Q9QZ73	Dcun1d1	ENSMUSG00000027708.14	UBD/Alpha-Helix/UBA	Mus musculus	21247897
IUUC-Hsa-046081	O95835	LATS1	ENSG00000131023.12	UBD/Alpha-Helix/UBA	Homo sapiens	21233212;24107629;25026211;26598551
IUUC-Mmu-063788	P97432	Nbr1	ENSMUSG00000017119.19	UBD/Alpha-Helix/UBA	Mus musculus	19427866;20814249
IUUC-Mmu-063589	Q64337	Sqstm1	ENSMUSG00000015837.15	UBD/Alpha-Helix/UBA	Mus musculus	14960283;16079148;16252010;18382763
IUUC-Mmu-063444	P54731	Faf1	ENSMUSG00000010517.7	UBD/Alpha-Helix/UBA	Mus musculus	21411632;23307929
IUUC-Mmu-063304	Q8BP97	Rhbdd3	ENSMUSG00000034175.13	UBD/Alpha-Helix/UBA	Mus musculus	24859449
IUUC-Mmu-064019	B1AY13	Usp24	ENSMUSG00000028514.15	UBD/Alpha-Helix/UBA	Mus musculus	24286619
IUUC-Mmu-063601	Q7TMY8	Huwe1	ENSMUSG00000025261.17	UBD/Alpha-Helix/UBA; UBD/Alpha-Helix/UIM	Mus musculus	15767685;18488021;24981769; 15767685;18488021
IUUC-Spo-108295	O14048	ubx2	SPAC2C4.15c	UBD/Alpha-Helix/UBA; UBD/Alpha-Helix/UIM	Schizosaccharomyces pombe	12672455;15120077; 12672455;15120077
IUUC-Mmu-063481	Q6P5G6	Ubxn7	ENSMUSG00000053774.8	UBD/Alpha-Helix/UBA; UBD/Alpha-Helix/UIM	Mus musculus	22537386; 22537386
IUUC-Hsa-046204	Q9UHP3	USP25	ENSG00000155313.15	UBD/Alpha-Helix/UBA; UBD/Alpha-Helix/UIM; DUB/USP	Homo sapiens	23754700; 23754700; 18538659;19615732
IUUC-Ath-007472	Q8GY23	UPL1	AT1G55860	UBD/Alpha-Helix/UBA; UBD/Alpha-Helix/UIM; E3 activity/HECT	Arabidopsis thaliana	11406394; 11406394; 12969426
IUUC-Hsa-046827	O94888	UBXN7	ENSG00000163960.11	UBD/Alpha-Helix/UBA; UBD/Alpha-Helix/UIM; ULD/UDP/UFD/UBX	Homo sapiens	22537386; 22466964;22537386; 22537386
IUUC-Hsa-046845	Q96S82	UBL7	ENSG00000138629.15	UBD/Alpha-Helix/UBA; ULD/UDP/UBQ/UBQ_Other	Homo sapiens	12644319;16731964; 12644319
IUUC-Hsa-046761	Q9H347	UBQLN3	ENSG00000175520.8	UBD/Alpha-Helix/UBA; ULD/UDP/UBQ/UBQ_Other	Homo sapiens	10831842; 10831842
IUUC-Hsa-046768	Q9UHD9	UBQLN2	ENSG00000188021.8	UBD/Alpha-Helix/UBA; ULD/UDP/UBQ/UBQ_PIM	Homo sapiens	17098253;17614368; 10675567;11827521;12972570;18199683
IUUC-Sce-106214	P32628	RAD23	YEL037C	UBD/Alpha-Helix/UBA; ULD/UDP/UBQ/UBQ_PIM	Saccharomyces cerevisiae	15242647;15837425;15916488;15998872;16405905;17082762; 9490418;10394357;10471701;11410533;11571271;12052895;15117949;15916488;20061387
IUUC-Hsa-046669	Q9UMX0	UBQLN1	ENSG00000135018.13	UBD/Alpha-Helix/UBA; ULD/UDP/UBQ/UBQ_PIM	Homo sapiens	17614368;23649778; 10807547;11853878;12634373;14662753;15082787;15147878;16159959
IUUC-Sce-106167	P40087	DDI1	YER143W	UBD/Alpha-Helix/UBA; ULD/UDP/UBQ/UBQ_PIM	Saccharomyces cerevisiae	11323716;16405905; 15209385;15964793;18562697;21094643
IUUC-Hsa-046554	Q9NRR5	UBQLN4	ENSG00000160803.7	UBD/Alpha-Helix/UBA; ULD/UDP/UBQ/UBQ_PIM	Homo sapiens	15280365; 11001934;12095988;15280365;18079109;19249996
IUUC-Hsa-046519	P54727	RAD23B	ENSG00000119318.12	UBD/Alpha-Helix/UBA; ULD/UDP/UBQ/UBQ_PIM	Homo sapiens	12832454; 16020535;10915768;11677784;14585839
IUUC-Hsa-046456	Q9Y5A7	NUB1	ENSG00000013374.15	UBD/Alpha-Helix/UBA; ULD/UDP/UBQ/UBQ_PIM	Homo sapiens	23649778; 11585840;26260793
IUUC-Mmu-064179	Q9QZM0	Ubqln2	ENSMUSG00000050148.9	UBD/Alpha-Helix/UBA; ULD/UDP/UBQ/UBQ_PIM	Mus musculus	10549293; 10807547;24674348
IUUC-Mmu-063258	P54728	Rad23b	ENSMUSG00000028426.10	UBD/Alpha-Helix/UBA; ULD/UDP/UBQ/UBQ_PIM	Mus musculus	12815074;15336624; 12815074;12826399;15336624
IUUC-Mmu-063397	Q99NB8	Ubqln4	ENSMUSG00000008604.11	UBD/Alpha-Helix/UBA; ULD/UDP/UBQ/UBQ_PIM	Mus musculus	11162551;18079109;20940304; 11162551;18079109;20940304;24674348
IUUC-Mmu-064088	Q8R317	Ubqln1	ENSMUSG00000005312.14	UBD/Alpha-Helix/UBA; ULD/UDP/UBQ/UBQ_PIM	Mus musculus	10549293;24553923; 10807547;12826399
IUUC-Hsa-046531	Q9BSL1	UBAC1	ENSG00000130560.8	UBD/Alpha-Helix/UBA; ULD/UDP/UBQ/UBQ_PIM	Homo sapiens	16227581; 15531880;16227581
IUUC-Sce-106332	P48510	DSK2	YMR276W	UBD/Alpha-Helix/UBA; ULD/UDP/UBQ/UBQ_PIM	Saccharomyces cerevisiae	11584278;15837191;16140271;16421449;17082762;21304520; 11805328;12826399;20064467
IUUC-Mmu-063929	P54726	Rad23a	ENSMUSG00000003813.15	UBD/Alpha-Helix/UBA; ULD/UDP/UBQ/UBQ_PIM	Mus musculus	15336624; 15336624
IUUC-Spo-108223	Q10169	dph1	SPAC26A3.16	UBD/Alpha-Helix/UBA; ULD/UDP/UBQ/UBQ_PIM	Schizosaccharomyces pombe	11584278;12560082;12672455; 10487753;15209385
IUUC-Spo-108298	O74803	rhp23	SPBC2D10.12	UBD/Alpha-Helix/UBA; ULD/UDP/UBQ/UBQ_PIM	Schizosaccharomyces pombe	11584278;23038266; 12826399;23038266
IUUC-Hsa-046614	P54725	RAD23A	ENSG00000179262.9	UBD/Alpha-Helix/UBA; ULD/UDP/UBQ/UBQ_PIM	Homo sapiens	15321727;15949443;16405905;17098253;17242378; 10708769;10915768;11827521;12970176;14557549
IUUC-Ath-007271	Q9SII8	DSK2B	AT2G17200	UBD/Alpha-Helix/UBA; ULD/UDP/UBQ/UBQ_PIM	Arabidopsis thaliana	21764993; 20059542;21764993
IUUC-Ath-007350	Q9SII9	DSK2A	AT2G17190	UBD/Alpha-Helix/UBA; ULD/UDP/UBQ/UBQ_PIM	Arabidopsis thaliana	20059542;21764993; 20059542;21764993
IUUC-Rno-104908	Q9JJP9	Ubqln1	ENSRNOG00000019282.7	UBD/Alpha-Helix/UBA; ULD/UDP/UBQ/UBQ_PIM	Rattus norvegicus	11528422;22847417; 10807547
IUUC-Ath-006676	Q84L31	RAD23C	AT3G02540	UBD/Alpha-Helix/UBA; ULD/UDP/UFD/MUB	Arabidopsis thaliana	20059542;20086187;21764993; 20086187;25320573
IUUC-Ath-006674	Q84L33	RAD23B	AT1G79650	UBD/Alpha-Helix/UBA; ULD/UDP/UFD/MUB	Arabidopsis thaliana	20059542;20086187; 20086187;25320573
IUUC-Ath-007157	Q84L32	RAD23A	AT1G16190	UBD/Alpha-Helix/UBA; ULD/UDP/UFD/MUB	Arabidopsis thaliana	20086187; 20086187;25320573
IUUC-Hsa-046390	Q13501	SQSTM1	ENSG00000161011.19	UBD/Alpha-Helix/UBA; ULD/UDP/UFD/PB1	Homo sapiens	15340068;15493999;15765181;15911346;15964033;16691492;16877352;17052185;17181397;17229006;17296612;17685470;23117207;24642144; 16949360
IUUC-Hsa-045869	Q14596	NBR1	ENSG00000188554.13	UBD/Alpha-Helix/UBA; ULD/UDP/UFD/PB1	Homo sapiens	23649778; 18234223
IUUC-Sce-106457	P34223	SHP1	YBL058W	UBD/Alpha-Helix/UBA; ULD/UDP/UFD/UBX	Saccharomyces cerevisiae	15258615; 15258615
IUUC-Hsa-046722	Q9UNN5	FAF1	ENSG00000185104.19	UBD/Alpha-Helix/UBA; ULD/UDP/UFD/UBX	Homo sapiens	15743842; 11243799
IUUC-Hsa-045993	Q96CS3	FAF2	ENSG00000113194.12	UBD/Alpha-Helix/UBA; ULD/UDP/UFD/UBX	Homo sapiens	18711132;18775313;23297223; 11243799;22454508
IUUC-Hsa-046797	Q04323	UBXN1	ENSG00000162191.13	UBD/Alpha-Helix/UBA; ULD/UDP/UFD/UBX	Homo sapiens	15362974;20351172; 15362974;21135095
IUUC-Hsa-045773	Q9UNZ2	NSFL1C	ENSG00000088833.17	UBD/Alpha-Helix/UBA; ULD/UDP/UFD/UBX	Homo sapiens	12411482; 11243799;14988733
IUUC-Sce-106395	Q04228	UBX2	YML013W	UBD/Alpha-Helix/UBA; ULD/UDP/UFD/UBX	Saccharomyces cerevisiae	15258615;16179953;22454508; 15258615
IUUC-Hsa-045785	Q15025	TNIP1	ENSG00000145901.14	UBD/Alpha-Helix/UBAN	Homo sapiens	18212736
IUUC-Hsa-046624	Q96CV9	OPTN	ENSG00000123240.16	UBD/Alpha-Helix/UBAN	Homo sapiens	21617041;23279185
IUUC-Mmu-063925	O88522	Ikbkg	ENSMUSG00000004221.16	UBD/Alpha-Helix/UBAN	Mus musculus	9927690;17702576
IUUC-Rno-105812	Q8R5M4	Optn	ENSRNOG00000017941.8	UBD/Alpha-Helix/UBAN	Rattus norvegicus	21059646
IUUC-Hsa-045979	Q96KP6	TNIP3	ENSG00000050730.15	UBD/Alpha-Helix/UBAN	Homo sapiens	18212736
IUUC-Hsa-045772	Q8NFZ5	TNIP2	ENSG00000168884.14	UBD/Alpha-Helix/UBAN	Homo sapiens	18212736
IUUC-Mmu-063409	Q8K3K8	Optn	ENSMUSG00000026672.11	UBD/Alpha-Helix/UBAN	Mus musculus	17702576
IUUC-Mmu-063692	Q6R3M4	Poli	ENSMUSG00000038425.17	UBD/Alpha-Helix/UBM	Mus musculus	16357261;18923427
IUUC-Sce-106236	P12689	REV1	YOR346W	UBD/Alpha-Helix/UBM	Saccharomyces cerevisiae	17517887
IUUC-Hsa-046259	Q9UBZ9	REV1	ENSG00000135945.9	UBD/Alpha-Helix/UBM	Homo sapiens	16982685;18498753
IUUC-Xtr-132975	Q0IJ37	poli	ENSXETG00000029947.1	UBD/Alpha-Helix/UBM	Xenopus tropicalis	18923427
IUUC-Ath-006630	Q9FJX8	DAR6	AT5G66620	UBD/Alpha-Helix/UIM	Arabidopsis thaliana	11406394
IUUC-Hsa-045740	O95208	EPN2	ENSG00000072134.15	UBD/Alpha-Helix/UIM	Homo sapiens	17244534
IUUC-Sce-106427	P38886	RPN10	YHR200W	UBD/Alpha-Helix/UIM	Saccharomyces cerevisiae	15242647;17644757
IUUC-Ath-007530	Q8W4F0	DAR1	AT4G36860	UBD/Alpha-Helix/UIM	Arabidopsis thaliana	11406394
IUUC-Hsa-045760	Q96RL1	UIMC1	ENSG00000087206.16	UBD/Alpha-Helix/UIM	Homo sapiens	17311814;17525341;17525342
IUUC-Sce-106265	Q05785	ENT2	YLR206W	UBD/Alpha-Helix/UIM	Saccharomyces cerevisiae	19903324
IUUC-Hsa-046090	Q86YJ7	ANKRD13B	ENSG00000198720.12	UBD/Alpha-Helix/UIM	Homo sapiens	22298428
IUUC-Hsa-046054	Q9H201	EPN3	ENSG00000049283.17	UBD/Alpha-Helix/UIM	Homo sapiens	11919637
IUUC-Sce-106158	P32389	MET4	YNL103W	UBD/Alpha-Helix/UIM	Saccharomyces cerevisiae	16604062
IUUC-Sce-106406	Q12518	ENT1	YDL161W	UBD/Alpha-Helix/UIM	Saccharomyces cerevisiae	12529323
IUUC-Hsa-045850	P55036	PSMD4	ENSG00000159352.15	UBD/Alpha-Helix/UIM	Homo sapiens	17189251;22350919;23649778
IUUC-Dme-031952	Q960X8	Hrs	FBgn0031450	UBD/Alpha-Helix/UIM	Drosophila melanogaster	11832215
IUUC-Mmu-064123	Q60902	Eps15l1	ENSMUSG00000006276.10	UBD/Alpha-Helix/UIM	Mus musculus	11919637
IUUC-Hsa-047031	A2A3N6	PIPSL	ENSG00000180764.13	UBD/Alpha-Helix/UIM	Homo sapiens	17623810
IUUC-Mmu-064314	Q91X58	Zfand2b	ENSMUSG00000026197.12	UBD/Alpha-Helix/UIM	Mus musculus	24160817
IUUC-Mmu-064111	Q61168	Laptm5	ENSMUSG00000028581.17	UBD/Alpha-Helix/UIM	Mus musculus	17116753
IUUC-Dme-032000	P55035	Rpn10	FBgn0015283	UBD/Alpha-Helix/UIM	Drosophila melanogaster	11406394
IUUC-Hsa-046945	O15357	INPPL1	ENSG00000165458.13	UBD/Alpha-Helix/UIM	Homo sapiens	19880507
IUUC-Spo-108220	O13821	sst4	SPAC19A8.05c	UBD/Alpha-Helix/UIM	Schizosaccharomyces pombe	17660439;17951524
IUUC-Hsa-046361	Q8IZ07	ANKRD13A	ENSG00000076513.16	UBD/Alpha-Helix/UIM	Homo sapiens	22298428
IUUC-Spo-108378	O94444	rpn10	SPAC637.10c	UBD/Alpha-Helix/UIM	Schizosaccharomyces pombe	12560082
IUUC-Hsa-046033	Q9Y6I3	EPN1	ENSG00000063245.14	UBD/Alpha-Helix/UIM	Homo sapiens	11406394
IUUC-Mmu-063952	Q99LI8	Hgs	ENSMUSG00000025793.15	UBD/Alpha-Helix/UIM	Mus musculus	11988743;12230472;12551915
IUUC-Hsa-046209	Q9P2G1	ANKIB1	ENSG00000001629.9	UBD/Alpha-Helix/UIM	Homo sapiens	11406394;15155768
IUUC-Mmu-063821	Q5U5Q9	Uimc1	ENSMUSG00000025878.16	UBD/Alpha-Helix/UIM	Mus musculus	19015238;19536136
IUUC-Spo-108333	O74749	hse1	SPBC1734.08	UBD/Alpha-Helix/UIM	Schizosaccharomyces pombe	12055639;17079730;17543868
IUUC-Hsa-046508	O75843	AP1G2	ENSG00000213983.11	UBD/Alpha-Helix/UIM	Homo sapiens	16867982
IUUC-Ath-007541	F4JPR7	PUX8	AT4G11740	UBD/Alpha-Helix/UIM	Arabidopsis thaliana	11406394;20059542
IUUC-Hsa-046696	Q6ZTN6	ANKRD13D	ENSG00000172932.14	UBD/Alpha-Helix/UIM	Homo sapiens	22298428
IUUC-Dme-032149	Q9VS85	lqf	FBgn0028582	UBD/Alpha-Helix/UIM	Drosophila melanogaster	11406394
IUUC-Hsa-046871	P67775	PPP2CA	ENSG00000113575.9	UBD/Alpha-Helix/UIM	Homo sapiens	20092282
IUUC-Bta-012506	Q0V8S0	HGS	ENSBTAG00000000411.4	UBD/Alpha-Helix/UIM	Bos taurus	20054405
IUUC-Sce-106209	P38753	HSE1	YHL002W	UBD/Alpha-Helix/UIM	Saccharomyces cerevisiae	17543868
IUUC-Ath-007028	Q4V3D3	PUX9	AT4G00752	UBD/Alpha-Helix/UIM	Arabidopsis thaliana	11406394
IUUC-Sce-106453	P38904	SPP41	YDR464W	UBD/Alpha-Helix/UIM	Saccharomyces cerevisiae	11406394
IUUC-Hsa-046649	Q96A37	RNF166	ENSG00000158717.10	UBD/Alpha-Helix/UIM	Homo sapiens	17990982
IUUC-Sce-106192	P40343	VPS27	YNR006W	UBD/Alpha-Helix/UIM	Saccharomyces cerevisiae	12750381;16689637;17543868
IUUC-Rno-105746	Q9Z1Z3	Epn2	ENSRNOG00000060550.1	UBD/Alpha-Helix/UIM	Rattus norvegicus	11919637
IUUC-Mmu-064091	P42567	Eps15	ENSMUSG00000028552.13	UBD/Alpha-Helix/UIM	Mus musculus	11919637
IUUC-Ath-007436	P55034	RPN10	AT4G38630	UBD/Alpha-Helix/UIM	Arabidopsis thaliana	21764993
IUUC-Hsa-046286	P42566	EPS15	ENSG00000085832.16	UBD/Alpha-Helix/UIM; UBD/Alpha-Helix/DUIM	Homo sapiens	16159959;24768539; 16462748
IUUC-Hsa-046474	P25686	DNAJB2	ENSG00000135924.15	UBD/Alpha-Helix/UIM; UBD/Alpha-Helix/DUIM	Homo sapiens	15936278; 16462748
IUUC-Hsa-046009	O14964	HGS	ENSG00000185359.12	UBD/Alpha-Helix/UIM; UBD/Alpha-Helix/DUIM; UBD/Alpha-Helix/VHS	Homo sapiens	11919637;12230472;12750381;15640163; 16462748; 22493438
IUUC-Hsa-046159	Q92783	STAM	ENSG00000136738.14	UBD/Alpha-Helix/UIM; UBD/Alpha-Helix/VHS	Homo sapiens	12750381;15640163;17078930;19111546; 15640163;17078930;19111546
IUUC-Mmu-064020	O88811	Stam2	ENSMUSG00000055371.17	UBD/Alpha-Helix/UIM; UBD/Alpha-Helix/VHS	Mus musculus	11406394;12551915; 11406394;12551915
IUUC-Mmu-063771	P70297	Stam	ENSMUSG00000026718.17	UBD/Alpha-Helix/UIM; UBD/Alpha-Helix/VHS	Mus musculus	15713877; 15713877
IUUC-Hsa-046959	O75886	STAM2	ENSG00000115145.9	UBD/Alpha-Helix/UIM; UBD/Alpha-Helix/VHS	Homo sapiens	12551915;22841719; 22841719
IUUC-Cel-018461	O01498	stam-1	WBGene00004109	UBD/Alpha-Helix/UIM; UBD/Alpha-Helix/VHS	Caenorhabditis elegans	21193406;25564854; 21193406;25564854
IUUC-Ath-006586	Q94JZ8	PUX7	AT1G14570	UBD/Alpha-Helix/UIM; ULD/UDP/UFD/UBX	Arabidopsis thaliana	11406394;23747397; 23747397
IUUC-Hsa-046944	P03372	ESR1	ENSG00000091831.21	UBD/Alpha-Helix/UMI	Homo sapiens	23591816
IUUC-Rno-105125	Q9JJ50	Hgs	ENSRNOG00000036696.4	UBD/Alpha-Helix/VHS	Rattus norvegicus	12230472
IUUC-Ath-007184	Q8W595	SUVR4	AT3G04380	UBD/Alpha-Helix/WIYLD	Arabidopsis thaliana	24625295
IUUC-Ath-007173	Q9FNC7	SUVR2	AT5G43990	UBD/Alpha-Helix/WIYLD	Arabidopsis thaliana	24625295
IUUC-Ath-007202	Q946J2	SUVR1	AT1G04050	UBD/Alpha-Helix/WIYLD	Arabidopsis thaliana	24625295
IUUC-Sce-106213	P47025	MDV1	YJL112W	UBD/Beta-Prp	Saccharomyces cerevisiae	21070969
IUUC-Sce-106295	P22219	VPS15	YBR097W	UBD/Beta-Prp	Saccharomyces cerevisiae	21070969
IUUC-Sce-106222	P26449	BUB3	YOR026W	UBD/Beta-Prp	Saccharomyces cerevisiae	21070969
IUUC-Sce-106156	P38873	KOG1	YHR186C	UBD/Beta-Prp	Saccharomyces cerevisiae	21070969
IUUC-Sce-106378	Q06440	CRN1	YLR429W	UBD/Beta-Prp	Saccharomyces cerevisiae	21070969
IUUC-Hsa-045678	Q05048	CSTF1	ENSG00000101138.11	UBD/Beta-Prp	Homo sapiens	21070969
IUUC-Sce-106464	P53622	COP1	YDL145C	UBD/Beta-Prp	Saccharomyces cerevisiae	21070969
IUUC-Sce-106411	P38328	ARC40	YBR234C	UBD/Beta-Prp	Saccharomyces cerevisiae	21070969
IUUC-Hsa-045971	Q15542	TAF5	ENSG00000148835.10	UBD/Beta-Prp	Homo sapiens	21070969
IUUC-Sce-106164	P16649	TUP1	YCR084C	UBD/Beta-Prp	Saccharomyces cerevisiae	21070969
IUUC-Sce-106210	Q99247	DUF1	YOL087C	UBD/Beta-Prp	Saccharomyces cerevisiae	21070969
IUUC-Sce-106269	P41811	SEC27	YGL137W	UBD/Beta-Prp	Saccharomyces cerevisiae	21070969
IUUC-Hsa-045771	Q9BYX4	IFIH1	ENSG00000115267.5	UBD/CARD	Homo sapiens	22705106
IUUC-Hsa-046886	Q9Y239	NOD1	ENSG00000106100.10	UBD/CARD	Homo sapiens	23300079
IUUC-Hsa-046093	Q9HC29	NOD2	ENSG00000167207.11	UBD/CARD	Homo sapiens	23300079
IUUC-Hsa-046671	O95786	DDX58	ENSG00000107201.9	UBD/CARD	Homo sapiens	20403326
IUUC-Sce-106157	P33334	PRP8	YHR165C	UBD/Jab_MPN	Saccharomyces cerevisiae	16428608;17317632
IUUC-Ots-000011	G2WFN9	K7_PRP8		UBD/Jab_MPN	Saccharomyces cerevisiae strain Kyokai no 7	16428608
IUUC-Hsa-046543	O95630	STAMBP	ENSG00000124356.15	UBD/Jab_MPN	Homo sapiens	24151880
IUUC-Ots-000015	O34208	exoU		UBD/Other/Other	Pseudomonas aeruginosa	23908356
IUUC-Mmu-063685	Q9QZ06	Tollip	ENSMUSG00000025139.14	UBD/Other/Other	Mus musculus	19444506;24600555
IUUC-Hsa-046921	Q16595	FXN	ENSG00000165060.11	UBD/Other/Other	Homo sapiens	23506486
IUUC-Hsa-046907	P30793	GCH1	ENSG00000131979.18	UBD/Other/Other	Homo sapiens	22984419
IUUC-Hsa-045972	Q99543	DNAJC2	ENSG00000105821.14	UBD/Other/Other	Homo sapiens	21179169;25665097
IUUC-Hsa-046922	O00560	SDCBP	ENSG00000137575.11	UBD/Other/Other	Homo sapiens	21949238
IUUC-Sce-106244	P25694	CDC48	YDL126C	UBD/Other/Other	Saccharomyces cerevisiae	11733065;15732117
IUUC-Hsa-046170	Q9UK53	ING1	ENSG00000153487.12	UBD/Other/Other	Homo sapiens	21731648
IUUC-Hsa-046162	P55072	VCP	ENSG00000165280.15	UBD/Other/Other	Homo sapiens	11483959;16216872
IUUC-Sce-106174	P53044	UFD1	YGR048W	UBD/Other/Other	Saccharomyces cerevisiae	12847084;16004872
IUUC-Hsa-046911	Q8N0X7	SPG20	ENSG00000133104.12	UBD/Other/Other	Homo sapiens	24523286
IUUC-Mmu-063361	P54103	Dnajc2	ENSMUSG00000029014.14	UBD/Other/Other	Mus musculus	25665097
IUUC-Hsa-045721	Q9UBC2	EPS15L1	ENSG00000127527.13	UBD/Other/Other	Homo sapiens	16159959
IUUC-Rno-105011	A2RUW1	Tollip	ENSRNOG00000019861.6	UBD/Other/Other; UBD/Alpha-Helix/CUE	Rattus norvegicus	19198660; 19198660
IUUC-Hsa-046654	Q9H0E2	TOLLIP	ENSG00000078902.15	UBD/Other/Other; UBD/Alpha-Helix/CUE	Homo sapiens	23880770; 23880770
IUUC-Dre-028691	Q7ZV43	tollip	ENSDARG00000098486.1	UBD/Other/Other; UBD/Alpha-Helix/CUE	Danio rerio	26110841; 26110841
IUUC-Hsa-046591	P54252	ATXN3	ENSG00000066427.21	UBD/Other/Other; UBD/Alpha-Helix/UIM; DUB/Josephin	Homo sapiens	15265035;16118278; 24063750; 20940148;21245847;18599482
IUUC-Hsa-046366	Q8WUN7	UBTD2	ENSG00000168246.5	UBD/Other/Other; ULD/UDP/UBQ/UBQ_Other	Homo sapiens	20440844; 12507522;15987890
IUUC-Spo-108093	O94289	lub1	SPBC887.04c	UBD/PFU	Schizosaccharomyces pombe	14993272
IUUC-Sce-106351	P36037	DOA1	YKL213C	UBD/PFU; UBD/Beta-Prp	Saccharomyces cerevisiae	19805280;21070969;16428438;24607902;21070969; 19805280;21070969;16428438;21070969
IUUC-Hsa-046807	Q9Y263	PLAA	ENSG00000137055.14	UBD/PFU; UBD/Beta-Prp	Homo sapiens	19423704;21070969; 19423704;21070969
IUUC-Dme-031977	Q9VU87	Vps36	FBgn0086785	UBD/PH/GLUE	Drosophila melanogaster	19132102;23843610
IUUC-Ath-006907	Q9FF81	VPS36	AT5G04920	UBD/PH/GLUE	Arabidopsis thaliana	17090720
IUUC-Mmu-063115	Q91XD6	Vps36	ENSMUSG00000031479.9	UBD/PH/GLUE	Mus musculus	15755741
IUUC-Hsa-046228	Q86VN1	VPS36	ENSG00000136100.12	UBD/PH/GLUE	Homo sapiens	16973552;17057714;17057716
IUUC-Sce-106148	Q06696	VPS36	YLR417W	UBD/PH/GLUE; UBD/ZnF/NZF	Saccharomyces cerevisiae	15029239;15329733;15755741;16615893;16689637; 15029239;15329733;15755741;16615893;16689637
IUUC-Sce-106377	O13563	RPN13	YLR421C	UBD/PRU	Saccharomyces cerevisiae	18497817;23153250
IUUC-Mmu-063167	Q9JKV1	Adrm1	ENSMUSG00000039041.15	UBD/PRU	Mus musculus	18497827
IUUC-Hsa-047033	A1Z199	BCR/ABL fusion	ENSG00000097007.17	UBD/SH3	Homo sapiens	23950177
IUUC-Hsa-046050	O00499	BIN1	ENSG00000136717.14	UBD/SH3	Homo sapiens	17244534
IUUC-Hsa-046585	O43639	NCK2	ENSG00000071051.13	UBD/SH3	Homo sapiens	18539162
IUUC-Mmu-063567	Q7TQF7	Amph	ENSMUSG00000021314.11	UBD/SH3	Mus musculus	17244534
IUUC-Hsa-046500	Q96B97	SH3KBP1	ENSG00000147010.17	UBD/SH3	Homo sapiens	17244534
IUUC-Hsa-047039	P06239	LCK	ENSG00000182866.16	UBD/SH3	Homo sapiens	18539162
IUUC-Mmu-063911	O08539	Bin1	ENSMUSG00000024381.15	UBD/SH3	Mus musculus	17244534
IUUC-Sce-106372	P32790	SLA1	YBL007C	UBD/SH3	Saccharomyces cerevisiae	17244534
IUUC-Hsa-046142	P49418	AMPH	ENSG00000078053.16	UBD/SH3	Homo sapiens	17244534
IUUC-Hsa-045909	Q9Y5K6	CD2AP	ENSG00000198087.7	UBD/SH3	Homo sapiens	24039852
IUUC-Mmu-063301	Q8BGG7	Ubash3b	ENSMUSG00000032020.15	UBD/SH3; UBD/Alpha-Helix/UBA	Mus musculus	23784775; 23784775
IUUC-Hsa-046490	P61086	UBE2K	ENSG00000078140.13	UBD/UBC-like/UBD_UBC; UBD/Alpha-Helix/UBA; E2/UBC	Homo sapiens	21281599; 21281599; 19252184;16714285;15773819
IUUC-Mmu-063151	Q61187	Tsg101	ENSMUSG00000014402.15	UBD/UBC-like/UBD_UEV	Mus musculus	14991575;26811492
IUUC-Ath-006575	Q9LHG8	ELC	AT3G12400	UBD/UBC-like/UBD_UEV	Arabidopsis thaliana	17090720
IUUC-Mmu-063805	Q571K4	Tab3	ENSMUSG00000035476.9	UBD/ZnF/NZF	Mus musculus	19927120
IUUC-Hsa-046566	Q8N488	RYBP	ENSG00000281766.1	UBD/ZnF/NZF	Homo sapiens	17070805
IUUC-Mmu-063177	Q8CCI5	Rybp	ENSMUSG00000072872.3	UBD/ZnF/NZF	Mus musculus	17070805
IUUC-Mmu-063095	Q99K90	Tab2	ENSMUSG00000015755.16	UBD/ZnF/NZF	Mus musculus	15029239;16603398;19927120
IUUC-Rno-105366	Q5U303	Tab2	ENSRNOG00000016054.7	UBD/ZnF/NZF	Rattus norvegicus	15029239;18299187
IUUC-Rno-105582	Q9ES54	Nploc4	ENSRNOG00000036698.4	UBD/ZnF/NZF	Rattus norvegicus	10811609;12411482;19182904
IUUC-Hsa-046334	Q8TAT6	NPLOC4	ENSG00000182446.13	UBD/ZnF/NZF	Homo sapiens	18586029;24019527
IUUC-Hsa-046688	Q8N5C8	TAB3	ENSG00000157625.15	UBD/ZnF/NZF	Homo sapiens	15327770
IUUC-Hsa-046389	Q5FWF4	ZRANB3	ENSG00000121988.17	UBD/ZnF/NZF	Homo sapiens	22759634
IUUC-Mmu-064014	Q924T7	Rnf31	ENSMUSG00000047098.17	UBD/ZnF/NZF	Mus musculus	20005846
IUUC-Dme-032064	Q9VH90	trbd	FBgn0037734	UBD/ZnF/NZF	Drosophila melanogaster	24586180
IUUC-Spo-108225	O43038	vps36	SPBC3B9.09	UBD/ZnF/NZF	Schizosaccharomyces pombe	15029239;17660439
IUUC-Dme-031799	Q9W215	RYBP	FBgn0034763	UBD/ZnF/NZF	Drosophila melanogaster	23596533
IUUC-Mmu-063916	P60670	Nploc4	ENSMUSG00000039703.15	UBD/ZnF/NZF	Mus musculus	15371428;15029239
IUUC-Hsa-045963	Q9NYJ8	TAB2	ENSG00000055208.18	UBD/ZnF/NZF; UBD/Alpha-Helix/CUE	Homo sapiens	15029239;15327770; 15029239;15327770;15836773
IUUC-Hsa-046578	Q9H0F6	SHARPIN	ENSG00000179526.16	UBD/ZnF/NZF; ULD/UDP/UBQ/UBQ_Other	Homo sapiens	21455181; 21455181;22549881
IUUC-Mmu-063740	Q91WA6	Sharpin	ENSMUSG00000022552.15	UBD/ZnF/NZF; ULD/UDP/UBQ/UBQ_Other	Mus musculus	21455181; 21455181
IUUC-Sce-106145	P33755	NPL4	YBR170C	UBD/ZnF/Other	Saccharomyces cerevisiae	19182904
IUUC-Hsa-046243	Q9Y6K9	IKBKG	ENSG00000269335.5	UBD/ZnF/Other; UBD/Alpha-Helix/UBAN	Homo sapiens	19854139;19854204;18313693; 18212736;23746843;24100029;22605335
IUUC-Mmu-064335	Q3UKC1	Tax1bp1	ENSMUSG00000004535.12	UBD/ZnF/UBZ	Mus musculus	18239685
IUUC-Hsa-046520	Q9Y2M0	FAN1	ENSG00000276787.1	UBD/ZnF/UBZ	Homo sapiens	20935496
IUUC-Hsa-046575	Q6NZ36	FAAP20	ENSG00000162585.16	UBD/ZnF/UBZ	Homo sapiens	22396592
IUUC-Hsa-046294	Q9UBT6	POLK	ENSG00000122008.15	UBD/ZnF/UBZ	Homo sapiens	24848457
IUUC-Mmu-063675	Q9QUG2	Polk	ENSMUSG00000021668.14	UBD/ZnF/UBZ	Mus musculus	18162470
IUUC-Bta-012578	A5D979	SPRTN	ENSBTAG00000006112.4	UBD/ZnF/UBZ	Bos taurus	22681887
IUUC-Hsa-046804	Q9H040	SPRTN	ENSG00000010072.15	UBD/ZnF/UBZ	Homo sapiens	23042607;22894931
IUUC-Cel-018317	Q22557	dvc-1	WBGene00011834	UBD/ZnF/UBZ	Caenorhabditis elegans	23042605
IUUC-Hsa-046608	Q9Y253	POLH	ENSG00000170734.11	UBD/ZnF/UBZ	Homo sapiens	16357261;17251197;17304240;23076824
IUUC-Hsa-047035	Q8IY92	SLX4	ENSG00000188827.10	UBD/ZnF/UBZ	Homo sapiens	23093618;21464321
IUUC-Rno-105535	Q66HA4	Tax1bp1	ENSRNOG00000008393.8	UBD/ZnF/UBZ	Rattus norvegicus	20717473
IUUC-Sce-106137	Q04049	RAD30	YDR419W	UBD/ZnF/UBZ	Saccharomyces cerevisiae	17251197
IUUC-Hsa-046382	Q86VP1	TAX1BP1	ENSG00000106052.13	UBD/ZnF/UBZ	Homo sapiens	18239685
IUUC-Mmu-063647	Q9QXK2	Rad18	ENSMUSG00000030254.16	UBD/ZnF/UBZ	Mus musculus	17720710
IUUC-Sce-106299	P40151	MGS1	YNL218W	UBD/ZnF/UBZ	Saccharomyces cerevisiae	17550899;21911365
IUUC-Hsa-045689	Q96S55	WRNIP1	ENSG00000124535.15	UBD/ZnF/UBZ	Homo sapiens	17550899
IUUC-Mmu-063902	Q3UN58	Faap20	ENSMUSG00000073684.13	UBD/ZnF/UBZ	Mus musculus	25917546
IUUC-Hsa-046473	Q6GQQ9	OTUD7B	ENSG00000264522.5	UBD/ZnF/ZnF_A20	Homo sapiens	23827681
IUUC-Mmu-063632	O88878	Zfand5	ENSMUSG00000024750.10	UBD/ZnF/ZnF_A20	Mus musculus	16424905
IUUC-Cel-018199	Q8I100	rabx-5	WBGene00012644	UBD/ZnF/ZnF_A20	Caenorhabditis elegans	21618079
IUUC-Hsa-046465	O76080	ZFAND5	ENSG00000107372.12	UBD/ZnF/ZnF_A20	Homo sapiens	21923101
IUUC-Mmu-063968	Q9DCH6	Zfand6	ENSMUSG00000030629.15	UBD/ZnF/ZnF_A20	Mus musculus	16424905
IUUC-Bta-013124	O18973	RABGEF1	ENSBTAG00000003842.5	UBD/ZnF/ZnF_A20; UBD/Alpha-Helix/MIU	Bos taurus	16407276;16462746; 16407276;16462746
IUUC-Sce-106310	P38748	ETP1	YHL010C	UBD/ZnF/ZnF_UBP	Saccharomyces cerevisiae	16564012
IUUC-Mmu-064418	Q8CGC3	Hdac6	ENSMUSG00000031161	UBD/ZnF/ZnF_UBP	Mus musculus	18180281
IUUC-Hsa-046904	Q9UBN7	HDAC6	ENSG00000094631.18	UBD/ZnF/ZnF_UBP	Homo sapiens	15347674;17512543
IUUC-Ots-000023	P54201	ubpA		UBD/ZnF/ZnF_UBP; UBD/Alpha-Helix/UBA	Dictyostelium discoideum	19489724; 19489724
IUUC-Hsa-045959	P45974	USP5	ENSG00000111667.13	UBD/ZnF/ZnF_UBP; UBD/Alpha-Helix/UBA; DUB/USP	Homo sapiens	16564012;22283393; 16564012;22283393; 19489724;21245847
IUUC-Hsa-046903	O94817	ATG12	ENSG00000145782.12	ULD/UBL/ATG12	Homo sapiens	16874032
IUUC-Sce-106150	P38182	ATG8	YBL078C	ULD/UBL/ATG8	Saccharomyces cerevisiae	17632063
IUUC-Hsa-045905	O95166	GABARAP	ENSG00000170296.9	ULD/UBL/ATG8	Homo sapiens	11779480;23721406
IUUC-Hsa-046055	Q9H492	MAP1LC3A	ENSG00000101460.12	ULD/UBL/ATG8	Homo sapiens	16325851
IUUC-Hsa-046160	Q9GZQ8	MAP1LC3B	ENSG00000140941.12	ULD/UBL/ATG8	Homo sapiens	23721406
IUUC-Hsa-046493	Q9H0R8	GABARAPL1	ENSG00000139112.10	ULD/UBL/ATG8	Homo sapiens	19533740;23721406
IUUC-Hsa-046492	Q9BXW4	MAP1LC3C	ENSG00000197769.5	ULD/UBL/ATG8	Homo sapiens	23721406
IUUC-Sce-106190	Q03919	RUB1	YDR139C	ULD/UBL/NEDD8	Saccharomyces cerevisiae	9531531
IUUC-Hsa-045911	Q15843	NEDD8	ENSG00000129559.12	ULD/UBL/NEDD8	Homo sapiens	9353319
IUUC-Ath-006811	Q9SHE7	RUB1	AT1G31340	ULD/UBL/NEDD8	Arabidopsis thaliana	9624055
IUUC-Mmu-063272	P63166	Sumo1	ENSMUSG00000026021.15	ULD/UBL/SUMO	Mus musculus	14673145
IUUC-Ath-006631	Q9FLP6	SUMO2	AT5G55160	ULD/UBL/SUMO	Arabidopsis thaliana	17644626;19151129
IUUC-Hsa-046419	P61956	SUMO2	ENSG00000188612.11	ULD/UBL/SUMO	Homo sapiens	25748227;25755297
IUUC-Hsa-046074	P55854	SUMO3	ENSG00000184900.15	ULD/UBL/SUMO	Homo sapiens	10692421;24569813
IUUC-Hsa-045900	Q6EEV6	SUMO4	ENSG00000177688.6	ULD/UBL/SUMO	Homo sapiens	15247916
IUUC-Ath-006791	Q9FLP5	SUMO3	AT5G55170	ULD/UBL/SUMO	Arabidopsis thaliana	19151129
IUUC-Hsa-046108	P63165	SUMO1	ENSG00000116030.16	ULD/UBL/SUMO	Homo sapiens	9856335;17303403
IUUC-Ath-007391	P55852	SUMO1	AT4G26840	ULD/UBL/SUMO	Arabidopsis thaliana	12782728;17644626
IUUC-Cel-018251	P55853	smo-1	WBGene00004888	ULD/UBL/SUMO	Caenorhabditis elegans	11806825
IUUC-Ath-007440	Q8VZI7	SUMO5	AT2G32765	ULD/UBL/SUMO	Arabidopsis thaliana	19151129
IUUC-Hsa-045710	Q8TAF3	WDR48	ENSG00000114742.13	ULD/UBL/SUMO; ULD/UDP/UFD/RAWUL	Homo sapiens	21896657;22616864;25833051; 21896657;25833051
IUUC-Rno-105447	Q53AQ4	Tmub1	ENSRNOG00000013383.7	ULD/UDP/UBQ/UBQ_Other	Rattus norvegicus	18665261
IUUC-Ots-000037	Q6GN89	XDRP1		ULD/UDP/UBQ/UBQ_Other	Xenopus laevis	10487753
IUUC-Mmu-063836	Q9Z2F2	Oasl2	ENSMUSG00000029561.17	ULD/UDP/UBQ/UBQ_Other	Mus musculus	10395668;12799444
IUUC-Spo-108110	O94511	tsc13	SPBC646.07c	ULD/UDP/UBQ/UBQ_Other	Schizosaccharomyces pombe	15209385
IUUC-Ots-000049	Q9PTE2	fUBL		ULD/UDP/UBQ/UBQ_Other	Carassius auratus	14536023
IUUC-Dme-031909	Q9VEC8	CG7215	FBgn0038571	ULD/UDP/UBQ/UBQ_Other	Drosophila melanogaster	18211821
IUUC-Mmu-064107	Q9WUN2	Tbk1	ENSMUSG00000020115.2	ULD/UDP/UBQ/UBQ_Other	Mus musculus	17599067
IUUC-Hsa-045751	Q15459	SF3A1	ENSG00000099995.18	ULD/UDP/UBQ/UBQ_Other	Homo sapiens	15571810;15209385
IUUC-Ots-000055	Q5X991	BUBL1		ULD/UDP/UBQ/UBQ_Other	Paramecium tetraurelia	15475112
IUUC-Ocu-074926	P40826	USP14	ENSOCUG00000011595.3	ULD/UDP/UBQ/UBQ_Other	Oryctolagus cuniculus	14536023
IUUC-Ath-007461	Q0WUQ1	BAG1	AT5G52060	ULD/UDP/UBQ/UBQ_Other	Arabidopsis thaliana	16636050;25320573
IUUC-Rno-105657	Q99PD3	Zfand4	ENSRNOG00000011791.8	ULD/UDP/UBQ/UBQ_Other	Rattus norvegicus	12905741
IUUC-Hsa-046633	P11441	UBL4A	ENSG00000102178.12	ULD/UDP/UBQ/UBQ_Other	Homo sapiens	15571810
IUUC-Hsa-045759	Q8WVY7	UBLCP1	ENSG00000164332.7	ULD/UDP/UBQ/UBQ_Other	Homo sapiens	15209385;15883030
IUUC-Mmu-063738	Q8VDF2	Uhrf1	ENSMUSG00000001228.14	ULD/UDP/UBQ/UBQ_Other	Mus musculus	25900245
IUUC-Hsa-046891	P61960	UFM1	ENSG00000120686.11	ULD/UDP/UBQ/UBQ_Other	Homo sapiens	16527251;23109884;24603482
IUUC-Mmu-063758	Q60611	Satb1	ENSMUSG00000023927.15	ULD/UDP/UBQ/UBQ_Other	Mus musculus	25124042
IUUC-Sce-106267	Q12285	MDY2	YOL111C	ULD/UDP/UBQ/UBQ_Other	Saccharomyces cerevisiae	15209385;16390866
IUUC-Hsa-046999	P05161	ISG15	ENSG00000187608.8	ULD/UDP/UBQ/UBQ_Other	Homo sapiens	12893238;14536023
IUUC-Hsa-046427	Q15646	OASL	ENSG00000135114.12	ULD/UDP/UBQ/UBQ_Other	Homo sapiens	14728690;17408844;18931074
IUUC-Sce-106452	Q03714	USA1	YML029W	ULD/UDP/UBQ/UBQ_Other	Saccharomyces cerevisiae	15209385
IUUC-Hsa-045827	Q504T8	MIDN	ENSG00000167470.12	ULD/UDP/UBQ/UBQ_Other	Homo sapiens	10974535
IUUC-Hsa-046284	O15205	UBD	ENSG00000213886.3	ULD/UDP/UBQ/UBQ_Other	Homo sapiens	10200259;10602013;11445583;14757770;15831455
IUUC-Osa-086288	Q84UT7	CRTintP	OS07G0498800	ULD/UDP/UBQ/UBQ_Other	Oryza sativa	15215503
IUUC-Ssc-116430	W5RWF1	MNSFbeta	ENSSSCG00000013002.2	ULD/UDP/UBQ/UBQ_Other	Sus scrofa	24645347
IUUC-Gga-041271	Q9DEF5	OAS*A	ENSGALT00000029324.4	ULD/UDP/UBQ/UBQ_Other	Gallus gallus	11121584;14651781
IUUC-Mmu-063171	Q9JMG3	Tmub1	ENSMUSG00000028958.14	ULD/UDP/UBQ/UBQ_Other	Mus musculus	16014383;18665261;19254477
IUUC-Mmu-063953	Q8C5U9	Ubqln3	ENSMUSG00000051618.5	ULD/UDP/UBQ/UBQ_Other	Mus musculus	10831842;25776854
IUUC-Cel-018116	P91302	ubl-5	WBGene00006726	ULD/UDP/UBQ/UBQ_Other	Caenorhabditis elegans	16816413
IUUC-Cel-018176	Q20728	tbcb-1	WBGene00009987	ULD/UDP/UBQ/UBQ_Other	Caenorhabditis elegans	15364906
IUUC-Ath-006745	Q8RX71	BAG4	AT3G51780	ULD/UDP/UBQ/UBQ_Other	Arabidopsis thaliana	16636050;25320573
IUUC-Sce-106366	P40554	URM1	YIL008W	ULD/UDP/UBQ/UBQ_Other	Saccharomyces cerevisiae	14551258;14555475
IUUC-Hsa-046906	Q99683	MAP3K5	ENSG00000197442.9	ULD/UDP/UBQ/UBQ_Other	Homo sapiens	24286022
IUUC-Ots-000006	D5LXJ0	CIP73		ULD/UDP/UBQ/UBQ_Other	Lotus japonicus	21209278
IUUC-Spo-108310	Q10235	alp11	SPAC13D6.05	ULD/UDP/UBQ/UBQ_Other	Schizosaccharomyces pombe	14536023;15209385
IUUC-Mmu-063442	Q8VI94	Oasl1	ENSMUSG00000041827.15	ULD/UDP/UBQ/UBQ_Other	Mus musculus	12799444
IUUC-Ath-007174	Q9LVA0	BAG7	AT5G62390	ULD/UDP/UBQ/UBQ_Other	Arabidopsis thaliana	16636050;25320573
IUUC-Ots-000019	P0C6X7	rep		ULD/UDP/UBQ/UBQ_Other	Human SARS coronavirus	25694594;25810552
IUUC-Ots-000020	P0C6X9	rep		ULD/UDP/UBQ/UBQ_Other	Murine coronavirus	25694594
IUUC-Ots-000024	P9WG29	rpfB	ENSGALG00000013723.5	ULD/UDP/UBQ/UBQ_Other	Mycobacterium tuberculosis	26549874
IUUC-Ath-007594	Q0WPX7	BAG2	AT5G62100	ULD/UDP/UBQ/UBQ_Other	Arabidopsis thaliana	16636050;25320573
IUUC-Rno-105129	Q9ESS9	Herpud1	ENSRNOG00000018796.5	ULD/UDP/UBQ/UBQ_PIM	Rattus norvegicus	12826399
IUUC-Ath-006862	F4KCN6	At5g16090	AT5G16090	ULD/UDP/UBQ/UBQ_PIM	Arabidopsis thaliana	20086187;25320573
IUUC-Hsa-046226	Q15011	HERPUD1	ENSG00000051108.14	ULD/UDP/UBQ/UBQ_PIM	Homo sapiens	10922362;11799129;11804604;12370023;14550564;19447887
IUUC-Cel-018364	Q23451	rad-23	WBGene00013924	ULD/UDP/UBQ/UBQ_PIM	Caenorhabditis elegans	12826399
IUUC-Cel-018652	P34675	ZK688.5	WBGene00022800	ULD/UDP/UBQ/UBQ_PIM	Caenorhabditis elegans	12826399
IUUC-Ocu-074968	P79370	rsc	ENSOCUG00000023242.2	ULD/UDP/UBQ/UBQ_PIM	Oryctolagus cuniculus	12826399
IUUC-Hsa-046329	P62979	RPS27A	ENSG00000143947.12	ULD/UDP/UBQ/UBQ_PIM	Homo sapiens	10772958;12826399
IUUC-Sce-106249	P0CH08	RPL40B	YKR094C	ULD/UDP/UBQ/UBQ_PIM	Saccharomyces cerevisiae	12826399
IUUC-Rno-105556	Q9JK66	AABR07001519.1	ENSRNOG00000055547.1	ULD/UDP/UBQ/UBQ_PIM	Rattus norvegicus	12826399;20064468
IUUC-Gga-040353	F1NWU0	PARK2	ENSGALG00000011562.5	ULD/UDP/UBQ/UBQ_PIM	Gallus gallus	20064468
IUUC-Mmu-063561	Q9WVS6	Park2	ENSMUSG00000023826.14	ULD/UDP/UBQ/UBQ_PIM	Mus musculus	12826399;20064468
IUUC-Bta-013014	G3N0R1	PARK2	ENSBTAG00000018996.5	ULD/UDP/UBQ/UBQ_PIM	Bos taurus	20064468
IUUC-Hsa-046687	P46379	BAG6	ENSG00000204463.12	ULD/UDP/UBQ/UBQ_PIM	Homo sapiens	10675567;12826399;15571810
IUUC-Spo-108038	O94580	SPCC1442.07c	SPCC1442.07c	ULD/UDP/UBQ/UBQ_PIM	Schizosaccharomyces pombe	15209385
IUUC-Dme-031980	Q7KTX7	park	FBgn0041100	ULD/UDP/UBQ/UBQ_PIM	Drosophila melanogaster	12826399;20064468
IUUC-Hsa-045676	Q99933	BAG1	ENSG00000107262.17	ULD/UDP/UBQ/UBQ_PIM	Homo sapiens	10671488;10675567;11278763;11520069;14978028;12874020;2156268
IUUC-Cel-018429	P34256	B0303.4	WBGene00015126	ULD/UDP/UBQ/UBQ_PIM	Caenorhabditis elegans	12826399
IUUC-Mmu-063831	Q9JJK5	Herpud1	ENSMUSG00000031770.16	ULD/UDP/UBQ/UBQ_PIM	Mus musculus	10922362;26616647
IUUC-Ath-006831	O65381	RUB3	AT1G11980	ULD/UDP/UBQ/UBQ_PIM; ULD/UBL/NEDD8	Arabidopsis thaliana	12826399; 12826399
IUUC-Sce-106138	P35728	MPE1	YKL059C	ULD/UDP/UFD/DWNN	Saccharomyces cerevisiae	15733535
IUUC-Dme-032133	Q9XZ21	snama	FBgn0086129	ULD/UDP/UFD/DWNN	Drosophila melanogaster	15733535
IUUC-Mmu-064009	P97868	Rbbp6	ENSMUSG00000030779.15	ULD/UDP/UFD/DWNN	Mus musculus	16396680
IUUC-Ath-007419	Q500V3	NUB1	AT2G12550	ULD/UDP/UFD/MUB	Arabidopsis thaliana	20086187;21764993;25320573
IUUC-Ath-006945	Q9SH14	MUB5	AT1G77870	ULD/UDP/UFD/MUB	Arabidopsis thaliana	25320573
IUUC-Ath-007620	Q9SI52	PI4KG7	AT2G03890	ULD/UDP/UFD/MUB	Arabidopsis thaliana	17880284
IUUC-Ath-007357	Q9C671	PI4KG5	AT1G26270	ULD/UDP/UFD/MUB	Arabidopsis thaliana	17880284;25320573
IUUC-Ath-007417	Q9ZQZ6	ETERNALLY VEGETATIVE PHASE 1	AT4G03350	ULD/UDP/UFD/MUB	Arabidopsis thaliana	25320573
IUUC-Ath-006842	Q9LSD8	MUB4	AT3G26980	ULD/UDP/UFD/MUB	Arabidopsis thaliana	25320573
IUUC-Ath-006789	Q8LCS8	MUB2	AT5G15460	ULD/UDP/UFD/MUB	Arabidopsis thaliana	25320573
IUUC-Ath-007638	Q9ZPY9	PI4KG4	AT2G46500	ULD/UDP/UFD/MUB	Arabidopsis thaliana	17880284;25320573
IUUC-Ath-006614	Q9FNF8	PI4KG3	AT5G24240	ULD/UDP/UFD/MUB	Arabidopsis thaliana	25879253
IUUC-Ath-007150	Q9MAB9	MUB1	AT3G01050	ULD/UDP/UFD/MUB	Arabidopsis thaliana	25320573
IUUC-Ath-136369	Q9SGW8	PI4KG2	AT1G64460	ULD/UDP/UFD/MUB	Arabidopsis thaliana	17880284;25320573
IUUC-Ath-007529	Q8W4R8	PI4KG6	AT1G13640	ULD/UDP/UFD/MUB	Arabidopsis thaliana	17880284;25320573
IUUC-Ath-006977	Q8GWJ6	MUB6	AT1G22050	ULD/UDP/UFD/MUB	Arabidopsis thaliana	25320573
IUUC-Ath-007673	Q1EBV4	DDI1	AT3G13235	ULD/UDP/UFD/MUB	Arabidopsis thaliana	20086187;21764993;25320573
IUUC-Ath-007512	Q9SW27	MUB3	AT4G24990	ULD/UDP/UFD/MUB	Arabidopsis thaliana	25320573
IUUC-Hsa-046991	P41743	PRKCI	ENSG00000163558.12	ULD/UDP/UFD/PB1	Homo sapiens	16949360
IUUC-Hsa-047038	Q13163	MAP2K5	ENSG00000137764.19	ULD/UDP/UFD/PB1	Homo sapiens	16949360;17726178
IUUC-Sce-106197	P11433	CDC24	YAL041W	ULD/UDP/UFD/PB1	Saccharomyces cerevisiae	17726178
IUUC-Hsa-045815	Q9NPB6	PARD6A	ENSG00000102981.9	ULD/UDP/UFD/PB1	Homo sapiens	15590654;16949360
IUUC-Hsa-046423	Q9Y2U5	MAP3K2	ENSG00000169967.16	ULD/UDP/UFD/PB1	Homo sapiens	16949360;17726178
IUUC-Hsa-046137	Q99759	MAP3K3	ENSG00000198909.7	ULD/UDP/UFD/PB1	Homo sapiens	16949360;17726178
IUUC-Hsa-045779	Q15080	NCF4	ENSG00000100365.14	ULD/UDP/UFD/PB1	Homo sapiens	17726178
IUUC-Ots-000022	P49679	IAA4/5		ULD/UDP/UFD/PB1	Pisum sativum	25918389
IUUC-Sce-106380	P29366	BEM1	YBR200W	ULD/UDP/UFD/PB1	Saccharomyces cerevisiae	17726178
IUUC-Hsa-046189	Q9BYG5	PARD6B	ENSG00000124171.8	ULD/UDP/UFD/PB1	Homo sapiens	17726178
IUUC-Hsa-046330	Q9BYG4	PARD6G	ENSG00000178184.15	ULD/UDP/UFD/PB1	Homo sapiens	17726178
IUUC-Hsa-045687	Q92734	TFG	ENSG00000114354.13	ULD/UDP/UFD/PB1	Homo sapiens	17726178;24613659
IUUC-Dme-031904	P35820	Psc	FBgn0005624	ULD/UDP/UFD/RAWUL	Drosophila melanogaster	9566890;18588675
IUUC-Hsa-046308	Q3KNV8	PCGF3	ENSG00000185619.18	ULD/UDP/UFD/RAWUL	Homo sapiens	21282530;22325352;23523425
IUUC-Hsa-046738	Q86SE9	PCGF5	ENSG00000180628.14	ULD/UDP/UFD/RAWUL	Homo sapiens	18588675;21282530;22325352
IUUC-Hsa-046736	Q9BYE7	PCGF6	ENSG00000156374.14	ULD/UDP/UFD/RAWUL	Homo sapiens	17320162;18588675
IUUC-Sce-106285	P38349	UBX7	YBR273C	ULD/UDP/UFD/UBX	Saccharomyces cerevisiae	15258615
IUUC-Hsa-045755	P68543	UBXN2A	ENSG00000173960.12	ULD/UDP/UFD/UBX	Homo sapiens	24625977
IUUC-Hsa-045728	Q9BZV1	UBXN6	ENSG00000167671.11	ULD/UDP/UFD/UBX	Homo sapiens	26362318
IUUC-Dme-031581	Q7JUP3	casp	FBgn0034068	ULD/UDP/UFD/UBX	Drosophila melanogaster	11243799
IUUC-Hsa-047003	Q92575	UBXN4	ENSG00000144224.16	ULD/UDP/UFD/UBX	Homo sapiens	16968747
IUUC-Hsa-046321	Q5T124	UBXN11	ENSG00000158062.20	ULD/UDP/UFD/UBX	Homo sapiens	11940653
IUUC-Sce-106313	Q12229	UBX3	YDL091C	ULD/UDP/UFD/UBX	Saccharomyces cerevisiae	15258615;26362318
IUUC-Ath-007011	Q9LK22	PUX1	AT3G27310	ULD/UDP/UFD/UBX	Arabidopsis thaliana	17880284
IUUC-Hsa-046748	O00124	UBXN8	ENSG00000104691.14	ULD/UDP/UFD/UBX	Homo sapiens	11243799
IUUC-Sce-106458	P54730	UBX4	YMR067C	ULD/UDP/UFD/UBX	Saccharomyces cerevisiae	15258615
IUUC-Sce-106155	P47049	UBX6	YJL048C	ULD/UDP/UFD/UBX	Saccharomyces cerevisiae	15258615
IUUC-Sce-106451	Q06682	UBX5	YDR330W	ULD/UDP/UFD/UBX	Saccharomyces cerevisiae	15258615
IUUC-Spo-108055	O74498	dsc5	SPCC285.11	ULD/UDP/UFD/UBX	Schizosaccharomyces pombe	22086920

## Sheet: ubibrowser 2.0-DUB
NUMBER	SwissProt ID (DUB)	SwissProt ID (Substrate)	SwissProt AC (DUB)	SwissProt AC (Substrate)	Gene Symbol (DUB)	Gene Symbol (Substrate)	SOURCE	SOURCEID	SENTENCE	DUBTYPE	COUNT	type	species
16	UBP3_HUMAN	DDX58_HUMAN	Q9Y6I4	O95786	USP3	DDX58	MEDLINE	24366338	<span class="match term0">USP3</span> inhibits type I interferon signaling by deubiquitinating <span class="match term1">RIG-I</span>-like receptors	USP	1	Training data	H.sapiens
17	UBP13_HUMAN	TOPB1_HUMAN	Q92995	Q92547	USP13	TOPBP1	MEDLINE	33592542	Mechanistically, <span class="match term0">USP13</span> binds to <span class="match term1">TopBP1</span> and stabilizes <span class="match term1">TopBP1</span> by deubiquitination	USP	1	Other	H.sapiens
18	UBP7_HUMAN	ARMC5_HUMAN	Q93009	Q96C12	USP7	ARMC5	MEDLINE	33544460	By screening a deubiquitinase library, we identified <span class="match term0">USP7</span> as a potential <span class="match term1">ARMC5</span> associated deubiquitinase	USP	1	Other	H.sapiens
19	UBP8_HUMAN	CXA1_HUMAN	P40818	P17302	USP8	GJA1	MEDLINE	29626091	The ubiquitin-specific protease <span class="match term0">USP8</span> deubiquitinates and stabilizes <span class="match term1">Cx43</span>	USP	1	Training data	H.sapiens
20	UBP21_HUMAN	FOSL1_HUMAN	Q9UK80	P15407	USP21	FOSL1	MEDLINE	31947604	These results demonstrate that <span class="match term0">USP21</span> enhances <span class="match term1">Fra</span>-1 stability and AP-1 target gene expression by deubiquitinating <span class="match term1">Fra</span>-1	USP	1	Other	H.sapiens
21	USP9X_HUMAN	TTK_HUMAN	Q93008	P33981	USP9X	TTK	MEDLINE	29721084	Conclusions: In summary, our data demonstrated that the <span class="match term0">USP9X</span>-<span class="match term1">TTK</span> axis may play a critical role in NSCLC, and could be considered as a potential therapeutic target.	USP	1	Training data	H.sapiens
22	UBP16_HUMAN	RS27A_HUMAN	Q9Y5T5	P62979	USP16	RPS27A	MEDLINE	32129764	<span class="match term0">USP16</span> counteracts mono-ubiquitination of <span class="match term1">RPS27a</span> and promotes maturation of the 40S ribosomal subunit	USP	1	Other	H.sapiens
23	ATX3_HUMAN	GBRAP_HUMAN	P54252	O95166	ATXN3	GABARAP	MEDLINE	31625269	The Machado-Joseph disease deubiquitylase <span class="match term0">ataxin-3</span> interacts with LC3C/<span class="match term1">GABARAP</span> and promotes autophagy	Josephin	1	Other	H.sapiens
24	UBP1_HUMAN	ESR1_HUMAN	O94782	P03372	USP1	ESR1	MEDLINE	33123289	Immuno-precipitation assays indicate that <span class="match term0">USP1</span> associates with <span class="match term1">ERALPHA</span> and promotes its stability possibly via inhibiting <span class="match term1">ERALPHA</span> K48-linked poly-ubiquitination	USP	1	Other	H.sapiens
25	UBP18_HUMAN	ISG15_HUMAN	Q9UMW8	P05161	USP18	ISG15	MEDLINE	28242811	Prior work implicated the IFN-stimulated gene 15 (<span class="match term1">ISG15</span>) deubiquitinase (DUB) <span class="match term0">USP18</span> as having antineoplastic activity by regulating lung cancer growth and oncoprotein stability	USP	1	Other	H.sapiens
29	UBP26_HUMAN	ANDR_HUMAN	Q9BXU7	P10275	USP26	AR	MEDLINE	20501646	Our data suggest that <span class="match term0">USP26</span> assembles with <span class="match term1">AR</span> and other cofactors in subnuclear foci, and serves to counteract hormone-induced <span class="match term1">AR</span> ubiquitination, thereby contributing to the regulation of <span class="match term1">AR</span> transcriptional activity.	USP	1	Training data	H.sapiens
30	UBP22_HUMAN	EGFR_HUMAN	Q9UPT9	P00533	USP22	EGFR	MEDLINE	29981430	Additionally, <span class="match term0">USP22</span> sustained the activation of multiple <span class="match term1">EGFR</span> downstream signaling pathways, including STAT3, AKT/mTOR and MEK/ERK pathways, in lung ADC cell lines H1975 and PC9.	USP	1	Training data	H.sapiens
31	UBP19_HUMAN	TRAF3_HUMAN	O94966	Q13114	USP19	TRAF3	MEDLINE	28391724	<span class="match term0">USP19</span> suppresses cellular type I interferon signaling by targeting <span class="match term1">TRAF3</span> for deubiquitination	USP	1	Training data	H.sapiens
33	OTUB2_HUMAN	TRAF6_HUMAN	Q96DC9	Q9Y4K3	OTUB2	TRAF6	MEDLINE	19996094	Regulation of virus-triggered signaling by OTUB1- and <span class="match term0">OTUB2</span>-mediated deubiquitination of TRAF3 and <span class="match term1">TRAF6</span>	OTU	1	Training data	H.sapiens
34	UBP4_HUMAN	RB_HUMAN	Q13107	P06400	USP4	RB1	MEDLINE	25121098	<span class="match term0">USP4</span>, reported as an oncogenic protein, is known to interact with the pocket proteins (<span class="match term1">Rb</span>, p107, and p130) although no deubiquitinating activity has been reported	USP	1	Training data	H.sapiens
35	CYLD_HUMAN	DDX58_HUMAN	Q9NQC7	O95786	CYLD	DDX58	MEDLINE	27279133	SDC4 likely promotes redistribution of <span class="match term1">RIG-I</span> and <span class="match term0">CYLD</span> in a perinuclear pattern post viral infection, and thus enhances the <span class="match term1">RIG-I</span>-<span class="match term0">CYLD</span> interaction and potentiates the K63-linked deubiquitination of <span class="match term1">RIG-I</span>.	USP	1	Training data	H.sapiens
38	OTUD5_HUMAN	XRCC5_HUMAN	Q96G74	P13010	OTUD5	XRCC5	MEDLINE	30980112	In summary, our study demonstrates that <span class="match term0">OTUD5</span> is a specific deubiquitinase for <span class="match term1">Ku80</span> and establishes <span class="match term0">OTUD5</span> as an important and positive regulator of NHEJ repair.	OTU	1	Training data	H.sapiens
39	STABP_HUMAN	EGFR_HUMAN	O95630	P00533	STAMBP	EGFR	MEDLINE	34102455	<span class="match term0">STAMBP</span> may deubiquitinate <span class="match term1">EGFR</span> by localizing in early endosomes and increase EGFR membrane localization in LUAD cells.	Other	1	Other	H.sapiens
42	BAP1_HUMAN	STK11_HUMAN	Q92560	Q15831	BAP1	STK11	MEDLINE	32819560	<span class="match term0">BAP1</span> regulates AMPK-mTOR signalling pathway through deubiquitinating and stabilizing tumour-suppressor <span class="match term1">LKB1</span>	UCH	1	Other	H.sapiens
46	UBP28_HUMAN	FBXW7_HUMAN	Q96RU2	Q969H0	USP28	FBXW7	MEDLINE	26410034	We discuss mechanisms that regulate ubiquitination by <span class="match term1">Fbw7</span>, including ubiquitin-specific proteases such as <span class="match term0">USP28</span> that counteract <span class="match term1">Fbw7</span> activity and thereby stabilise oncoproteins.	USP	1	Training data	H.sapiens
47	UCHL1_HUMAN	NFKB1_HUMAN	P09936	P19838	UCHL1	NFKB1	MEDLINE	30305579	It was showed that <span class="match term0">UCH-L1</span> over-expression inhibited <span class="match term1">NF-KAPPAB</span> activation and decrease IL-6 and IL-8 levels, while knockdown of it enhanced <span class="match term1">NF-KAPPAB</span> activation and increase IL-6 and IL-8 levels during TNF-alpha treatment.	UCH	1	Training data	H.sapiens
48	UBP11_HUMAN	PP1A_HUMAN	P51784	P62136	USP11	PPP1CA	MEDLINE	31521612	Mechanically, <span class="match term0">USP11</span> stabilized <span class="match term1">PPP1CA</span> by deubiquitinating and protecting it from proteasome-mediated degradation	USP	1	Other	H.sapiens
49	OTUD4_HUMAN	MAVS_HUMAN	Q01804	Q7Z434	OTUD4	MAVS	MEDLINE	30410068	Induction of <span class="match term0">OTUD4</span> by viral infection promotes antiviral responses through deubiquitinating and stabilizing <span class="match term1">MAVS</span>	OTU	1	Training data	H.sapiens
51	UBP20_HUMAN	ADRB2_HUMAN	Q9Y2K6	P07550	USP20	ADRB2	MEDLINE	26445063	26445063	USP	1	Training data	H.sapiens
52	UBP33_HUMAN	ADRB2_HUMAN	Q8TEY7	P07550	USP33	ADRB2	MEDLINE	26445063	26445063	USP	1	Training data	H.sapiens
54	UBP15_HUMAN	APC_HUMAN	Q9Y4E8	P25054	USP15	APC	MEDLINE	27775833	27775833	USP	1	Training data	H.sapiens
58	UBP2_HUMAN	AURKA_HUMAN	O75604	O14965	USP2	AURKA	MEDLINE	29449607	In various cancers, including prostate cancer and ovarian carcinoma, upregulation of <span class="match term0">USP2</span> leads to an increase in the levels of deubiquitinated substrates such as fatty acid synthase, MDM2, cyclin D1 and <span class="match term1">Aurora-A</span>.	USP	1	Training data	H.sapiens
60	VCIP1_HUMAN	SNTG2_HUMAN	Q96JH7	Q9NY99	VCPIP1	SNTG2	MEDLINE	27404360	<span class="match term1">Syn5</span> is monoubiquitinated by the ubiquitin ligase HACE1 in early mitosis and deubiquitinated by the deubiquitinase <span class="match term0">VCIP135</span> in late mitosis	OTU	1	Other	H.sapiens
61	BRCC3_HUMAN	NUMA1_HUMAN	P46736	Q14980	BRCC3	NUMA1	MEDLINE	26195665	importantly, <span class="match term0">BRISC</span> promotes the assembly of functional bipolar spindle by deubiquitinating the essential spindle assembly factor nuclear mitotic apparatus (<span class="match term1">NuMA</span>).	JAMM	1	Training data	H.sapiens
62	UBP44_HUMAN	CDC20_HUMAN	Q9H0E7	Q12834	USP44	CDC20	MEDLINE	28188342	<span class="match term0">Usp44</span>, however, counteracts the activity of the APC/C by deubiquitinating <span class="match term1">Cdc20</span>, thereby preventing premature Mad2-dissociation and SAC silencing	USP	1	Training data	H.sapiens
65	OTU6A_HUMAN	AURKA_HUMAN	Q7L8S5	O14965	OTUD6A	AURKA	MEDLINE	33669244	<span class="match term0">OTUD6A</span> interacts with Aurora-A through OTU and kinase domains, respectively, and deubiquitinates <span class="match term1">Aurora-A</span>	OTU	1	Other	H.sapiens
67	UBP46_HUMAN	PHLP1_HUMAN	P62068	O60346	USP46	PHLPP1	MEDLINE	25121098	SP1 [137] and <span class="match term0">USP46</span> [138] are other DUBs known to deubiquitinate <span class="match term1">PHLPP1</span>	USP	1	Training data	H.sapiens
69	OTUB1_HUMAN	TAU_HUMAN	Q96FW1	P10636	OTUB1	MAPT	MEDLINE	28083634	Focusing on <span class="match term1">Tau</span> deubiquitination, we here identify <span class="match term0">Otub1</span> as a <span class="match term1">Tau</span>-deubiquitinating enzyme. <span class="match term0">Otub1</span> directly affected Lys48-linked <span class="match term1">Tau</span> deubiquitination	OTU	1	Training data	H.sapiens
70	UBP35_HUMAN	AURKB_HUMAN	Q9P2H5	Q96GD4	USP35	AURKB	MEDLINE	29764563	Recently, we have found that <span class="match term0">USP35</span> acts as a deubiquitinating enzyme (DUB) for <span class="match term1">Aurora B</span> and affects its stability during cell division, thus being involved in the regulation of mitosis.	USP	1	Training data	H.sapiens
71	SNUT2_HUMAN	AURKB_HUMAN	Q53GS9	Q96GD4	USP39	AURKB	MEDLINE	25121098	<span class="match term0">USP39</span> deubiquitinates <span class="match term1">Aurora B</span> kinase maintaining spindle assembly checkpoint integrity [103] while USP44 stabilizes Mad2/Cdc20 complex inhibiting premature activation of the APC/CCdh1 complex	USP	1	Training data	H.sapiens
73	CSN5_HUMAN	CUL4A_HUMAN	Q92905	Q13619	COPS5	CUL4A	MEDLINE	12732143	Figure 4|in vitro deneddylation assay also demonstrated that <span class="match term0">CSN</span> could de-ubiquitinat <span class="match term1">Cul4a</span>	JAMM	1	Other	H.sapiens
74	UBP36_HUMAN	DHX33_HUMAN	Q9P275	Q9H6R0	USP36	DHX33	MEDLINE	29273634	Collectively, these results support that <span class="match term0">Usp36</span> is essential for cell and organism viability because of its role in ribosomal RNA processing and protein synthesis, which is mediated, at least in part, by regulating <span class="match term1">DHX33</span> stability.	USP	1	Training data	H.sapiens
80	OTU7B_HUMAN	TRAF3_HUMAN	Q6GQQ9	Q13114	OTUD7B	TRAF3	MEDLINE	23334419	<span class="match term0">OTUD7B</span> controls non-canonical NF-kappaB activation through deubiquitination of <span class="match term1">TRAF3</span>	OTU	1	Training data	H.sapiens
86	UBP14_HUMAN	AURKB_HUMAN	P54578	Q96GD4	USP14	AURKB	MEDLINE	28662510	The Deubiquitinating Enzyme <span class="match term0">USP14</span> Regulates Leukemic Chemotherapy Drugs-Induced Cell Apoptosis by Suppressing Ubiquitination of <span class="match term1">Aurora Kinase B</span>	USP	1	Training data	H.sapiens
89	UBP10_HUMAN	AAPK1_HUMAN	Q14694	Q13131	USP10	PRKAA1	MEDLINE	26876938	The deubiquitinase <span class="match term0">USP10</span> specifically removes ubiquitination on <span class="match term1">AMPKA</span> to facilitate <span class="match term1">AMPKA</span> phosphorylation by LKB1	USP	1	Other	H.sapiens
90	UBP49_HUMAN	FKBP5_HUMAN	Q70CQ1	Q13451	USP49	FKBP5	MEDLINE	28363942	Mechanistically, <span class="match term0">USP49</span> deubiquitinates and stabilizes <span class="match term1">FKBP51</span>, which in turn enhances PHLPP's capability to dephosphorylate AKT Furthermore, <span class="match term0">USP49</span> inhibited pancreatic cancer cell proliferation and enhanced cellular response to gemcitabine in a <span class="match term1">FKBP51</span>-AKT-dependent ma…	USP	1	Training data	H.sapiens
93	UBP48_HUMAN	GLI1_HUMAN	Q86UV5	P08151	USP48	GLI1	MEDLINE	28623188	<span class="match term1">Gli1</span>-induced deubiquitinase <span class="match term0">USP48</span> aids glioblastoma tumorigenesis by stabilizing <span class="match term1">Gli1</span>	USP	1	Training data	H.sapiens
100	PSDE_HUMAN	GRB2_HUMAN	O00487	P62993	PSMD14	GRB2	MEDLINE	31634528	<span class="match term0">PSMD14</span> inhibits degradation of <span class="match term1">GRB2</span> via deubiquitinating this oncoprotein in HCC cells	JAMM	1	Other	H.sapiens
111	TNAP3_HUMAN	RIPK2_HUMAN	P21580	O43353	TNFAIP3	RIPK2	MEDLINE	26834734	Activation of <span class="match term1">RIPK2</span> depends on its K63 ubiquitination by E3 ligases, whereas the deubiquitinating enzyme <span class="match term0">A20</span> counter regulates <span class="match term1">RIPK2</span> activity by cleaving K63-polyubiquitin chains from <span class="match term1">RIPK2</span>.	OTU	1	Training data	H.sapiens
115	U17L2_HUMAN	BRD4_HUMAN	Q6R6M4	O60885	USP17L2	BRD4	MEDLINE	30057199	Here, we demonstrate that the deubiquitinase <span class="match term0">DUB3</span> binds to <span class="match term1">BRD4</span> and promotes its deubiquitination and stabilization.	USP	1	Training data	H.sapiens
121	UBP30_HUMAN	MFN2_HUMAN	Q70CQ3	O95140	USP30	MFN2	MEDLINE	29178074	<span class="match term0">USP30</span>, a mitochondrial deubiquitinase, promotes mitochondrial fusion by mediating the deubiquitination of ubiquitylated forms of mitofusins, such as Mfn1 and <span class="match term1">MFN2</span>.	USP	1	Training data	H.sapiens
123	UBP5_HUMAN	CAC1H_HUMAN	P45974	O95180	USP5	CACNA1H	MEDLINE	27775833	27775833	USP	1	Training data	H.sapiens
127	OTUD1_HUMAN	SMUF1_HUMAN	Q5VV17	Q9HCE7	OTUD1	SMURF1	MEDLINE	33361422	Furthermore, <span class="match term0">OTUD1</span> induced upregulation of the E3 ubiquitin ligase <span class="match term1">Smurf1</span> by deubiquitinating <span class="match term1">Smurf1</span>, and <span class="match term1">Smurf1</span> degraded MAVS in MDBK cells in a ubiquitination-dependent manner, ultimately inhibiting IFN-I production	OTU	1	Training data	H.sapiens
130	TRIM2_HUMAN	SNAI1_HUMAN	Q9C040	O95863	TRIM2	SNAI1	MEDLINE	32536816	<span class="match term0">TRIM2</span> directly deubiquitinates and stabilizes <span class="match term1">Snail1</span> protein, mediating proliferation and metastasis of lung adenocarcinoma	Other	1	Other	H.sapiens
133	UBP37_HUMAN	CCNA2_HUMAN	Q86T82	P20248	USP37	CCNA2	MEDLINE	25347529	Flow cytometry analysis of the HBx-expressing cells showed deregulation of cell cycle apparently due to the enhanced gene expression and stabilization of <span class="match term0">USP37</span> protein and deubiquitination of <span class="match term1">Cyclin A</span> by <span class="match term0">USP37</span>	USP	1	Training data	H.sapiens
139	UBP25_HUMAN	TCPD_HUMAN	Q9UHP3	P50991	USP25	CCT4	MEDLINE	25755282	<span class="match term0">USP25</span> catalyzed deubiquitination of the TRiC protein and stabilized the chaperonin, thereby reducing accumulation of misfolded polyglutamine protein aggregates.	USP	1	Training data	H.sapiens
141	MINY1_HUMAN	YAP1_HUMAN	Q8N5J2	P46937	MINDY1	YAP1	MEDLINE	34315490	CONCLUSION: In general, our findings establish a previously undocumented catalytic role for <span class="match term0">MINDY1</span> as a deubiquitinating enzyme of <span class="match term1">YAP</span> and provides a possible target for the therapy of bladder cancer.	MINDY	1	Other	H.sapiens
142	UBP47_HUMAN	CADH1_HUMAN	Q96K76	P12830	USP47	CDH1	MEDLINE	29080116	<span class="match term0">USP47</span> can be recruited to AJs and suppress the ubiquitination of <span class="match term1">E-cadherin</span>, thus inhibiting its resultant proteasomal degradation	USP	1	Training data	H.sapiens
143	JOS1_HUMAN	SOCS1_HUMAN	Q15040	O15524	JOSD1	SOCS1	MEDLINE	28355105	<span class="match term0">JOSD1</span> Negatively Regulates Type-I Interferon Antiviral Activity by Deubiquitinating and Stabilizing <span class="match term1">SOCS1</span>	Josephin	1	Other	H.sapiens
144	EIF3H_HUMAN	SNAI1_HUMAN	O15372	O95863	EIF3H	SNAI1	MEDLINE	32867821	Moreover, we identified <span class="match term0">EIF3H</span> as a novel deubiquitinating enzyme of <span class="match term1">Snail</span>	JAMM	1	Other	H.sapiens
151	PAN2_HUMAN	CTIP_HUMAN	Q504Q3	Q99708	PAN2	RBBP8	MEDLINE	33097710	Mechanistically, <span class="match term0">USP52</span> removes the ubiquitination of <span class="match term1">CtIP</span> to facilitate the phosphorylation and activation of <span class="match term1">CtIP</span> at Thr-847	USP	1	Other	H.sapiens
157	OTUL_HUMAN	ATG13_HUMAN	Q96BN8	O75143	OTULIN	ATG13	MEDLINE	32543267	Together, our study provides evidence that LUBAC and <span class="match term0">OTULIN</span> cooperatively regulate autophagy initiation and autophagosome maturation by mediating the linear ubiquitination and the stabilization of <span class="match term1">ATG13</span>.	Other	1	Other	H.sapiens
169	UCHL3_HUMAN	SMAD1_HUMAN	P15374	Q15797	UCHL3	SMAD1	MEDLINE	21453705	<span class="match term0">Ubiquitin C-terminal hydrolase-L3</span> regulates <span class="match term1">Smad1</span> ubiquitination and osteoblast differentiation	UCH	1	Other	H.sapiens
171	UCHL5_HUMAN	PRP19_HUMAN	Q9Y5K5	Q9UMS4	UCHL5	PRPF19	MEDLINE	23220010	<span class="match term0">Ubiquitin C-terminal Hydrolase 37</span>, a novel predictor for hepatocellular carcinoma recurrence, promotes cell migration and invasion via interacting and deubiquitinating <span class="match term1">PRP19</span>.	UCH	1	Other	H.sapiens
180	UBP29_HUMAN	CLSPN_HUMAN	Q9HBJ7	Q9HAW4	USP29	CLSPN	MEDLINE	24632611	<span class="match term0">USP29</span> controls the stability of checkpoint adaptor <span class="match term1">Claspin</span> by deubiquitination	USP	1	Training data	H.sapiens
188	PCDB3_HUMAN	NFKB1_HUMAN	Q9Y5E6	P19838	PCDHB3	NFKB1	MEDLINE	29537081	The tumor-suppressive effects of <span class="match term0">PCDHB3</span> are partially due to inhibition of NF-kappaB transcriptional activity through K63 deubiquitination of <span class="match term1">p50</span> at lysine 244/252, which increases the binding affinity of inactive <span class="match term1">p50</span> homodimer to kappaB DNA, resulting in competitive inhibition of the transcription …	Other	1	Training data	H.sapiens
213	OTUD3_HUMAN	P53_HUMAN	Q5T2D3	P04637	OTUD3	TP53	MEDLINE	32571254	Tumor suppressor <span class="match term0">OTUD3</span> induces growth inhibition and apoptosis by directly deubiquitinating and stabilizing <span class="match term1">p53</span> in invasive breast carcinoma cells	OTU	1	Other	H.sapiens
234	ZRAN1_HUMAN	HECD1_HUMAN	Q9UGI0	Q9ULT8	ZRANB1	HECTD1	MEDLINE	33853758	The E3 ubiquitin ligase <span class="match term1">HECTD1</span> was then validated as a substrate of <span class="match term0">TRABID</span> and used UbiCREST and Ub-AQUA proteomics to show that <span class="match term1">HECTD1</span> preferentially assembles K29- and K48-linked ubiquitin chains	OTU	1	Other	H.sapiens
258	UBP6_HUMAN	NMDZ1_HUMAN	P35125	Q05586	USP6	GRIN1	MEDLINE	31841517	The deubiquitinase <span class="match term0">USP6</span> affects memory and synaptic plasticity through modulating NMDA receptor stability	USP	1	Other	H.sapiens
285	MYSM1_HUMAN	STING_HUMAN	Q5VVJ2	Q86WV6	MYSM1	STING1	MEDLINE	33086059	<span class="match term0">MYSM1</span> subsequently interacts with <span class="match term1">STING</span> and cleaves <span class="match term1">STING</span> K63-linked ubiquitination to suppress cGAS-<span class="match term1">STING</span> signaling	JAMM	1	Other	H.sapiens
308	UBP51_HUMAN	ZEB1_HUMAN	Q70EK9	P37275	USP51	ZEB1	MEDLINE	29119051	By screening a human deubiquitinase library, we identified <span class="match term0">USP51</span> as a deubiquitinase that binds, deubiquitinates, and stabilizes <span class="match term1">ZEB1</span>.	USP	1	Training data	H.sapiens
317	UBP12_HUMAN	H2A1_HUMAN	O75317	P0C0S8	USP12	HIST1H2AM	MEDLINE	28063927	It was shown that <span class="match term0">USP12</span> deubiquitinates histones <span class="match term1">H2A</span> and H2B both in vitro and in vivo	USP	1	Training data	H.sapiens
327	UBP42_HUMAN	H2B1C_HUMAN	Q9H9J4	P62807	USP42	HIST1H2BI	MEDLINE	25336640	Depletion of <span class="match term0">USP42</span> increased <span class="match term1">H2B</span> ubiquitylation at a model promoter and decreased both basal and induced transcription from a number of promoters	USP	1	Training data	H.sapiens
331	OTU1_HUMAN	ITCH_HUMAN	Q5VVQ6	Q96J02	YOD1	ITCH	MEDLINE	28416659	Deubiquitinase <span class="match term0">YOD1</span> potentiates YAP/TAZ activities through enhancing <span class="match term1">ITCH</span> stability	OTU	1	Training data	H.sapiens
336	UBP27_HUMAN	H2B1C_HUMAN	A6NNY8	P62807	USP27X	HIST1H2BI	MEDLINE	27132940	In contrast, depletion of non-enzymatic components, ATXN7L3 or ENY2, results in increased <span class="match term1">H2Bub1</span>. These observations led us to discover two H2Bub1 DUBs, <span class="match term0">USP27X</span> and USP51, which function independently of SAGA and compete with USP22 for ATXN7L3 and ENY2 for activity.	USP	1	Training data	H.sapiens
340	U17LO_HUMAN	HDAC2_HUMAN	Q0WX57	Q92769	USP17L30	HDAC2	MEDLINE	26617781	<span class="match term0">USP17</span>-mediated deubiquitination and stabilization of <span class="match term1">HDAC2</span> in cigarette smoke extract-induced inflammation	USP	1	Training data	H.sapiens
365	TRI11_HUMAN	DUS6_HUMAN	Q96F44	Q16828	TRIM11	DUSP6	MEDLINE	33970779	Interestingly, we confirmed <span class="match term0">TRIM11</span> as a deubiquitinase that regulated <span class="match term1">DUSP6</span> accumulation, indicating that lung cancer progression is regulated via the <span class="match term1">DUSP6</span>-ERK1/2 pathway	Other	1	Other	H.sapiens
382	ZC12A_HUMAN	TRAF2_HUMAN	Q5D1E8	Q12933	ZC3H12A	TRAF2	MEDLINE	25121098	Cezanne has been reported to hydrolyze linear K11-Ub chains from RIP1. <span class="match term0">MCPIP1</span> also removes K63-Ub from RIP1 and <span class="match term1">TRAF2</span> and 6 but its activity is unclear	Other	1	Training data	H.sapiens
395	UBP24_HUMAN	DDB2_HUMAN	Q9UPU5	Q92466	USP24	DDB2	MEDLINE	27316462	<span class="match term0">USP24</span> targeting <span class="match term1">DDB2</span> and p53	USP	1	Training data	H.sapiens
401	UBP45_HUMAN	ERCC1_HUMAN	Q70EL2	P07992	USP45	ERCC1	MEDLINE	27316462	<span class="match term0">USP45</span> targeting <span class="match term1">ERCC1</span>	USP	1	Training data	H.sapiens
404	UBP38_HUMAN	KDM1A_HUMAN	Q8NB14	O60341	USP38	KDM1A	MEDLINE	30497519	RESULTS: The deubiquitinase <span class="match term0">USP38</span> stabilizes protein <span class="match term1">LSD1</span> in cells by binding <span class="match term1">LSD1</span> and cleaving its ubiquitin chain to prevent the degradation of <span class="match term1">LSD1</span> by the intracellular proteasome	USP	1	Other	H.sapiens
413	MINY4_HUMAN	FOXM1_HUMAN	Q4G0A6	Q08050	MINDY4	FOXM1	MEDLINE	33142744	<span class="match term0">FAM188B</span> Interacts with <span class="match term1">FOXM1</span> and Regulates Stability via Deubiquitination	MINDY	1	Other	H.sapiens
476	ABRX2_HUMAN	NLRP3_HUMAN	Q15018	Q96P20	ABRAXAS2	NLRP3	MEDLINE	30787184	<span class="match term0">ABRO1</span> promotes <span class="match term1">NLRP3</span> inflammasome activation through regulation of <span class="match term1">NLRP3</span> deubiquitination	Other	1	Other	H.sapiens
493	UBP34_HUMAN	AXIN2_HUMAN	Q70CQ2	Q9Y2T1	USP34	AXIN2	UNIPROT	UBP19_HUMAN	Ubiquitin hydrolase that can remove conjugated ubiquitin from AXIN1 and <span class="match term1">AXIN2</span>, thereby acting as a regulator of Wnt signaling pathway.	USP	1	Other	H.sapiens
498	ATX3L_HUMAN	KLF5_HUMAN	Q9H3M9	Q13887	ATXN3L	KLF5	MEDLINE	26079537	Ataxin-3 like (<span class="match term0">ATXN3L</span>), a member of the Josephin family of deubiquitinating enzymes, promotes breast cancer proliferation by deubiquitinating Kruppel-like factor 5 (<span class="match term1">KLF5</span>). The Kruppel-like factor 5 (<span class="match term1">KLF5</span>) has been suggested to promote breast cell proliferation, survival and tumorigenesis.	Josephin	1	Other	H.sapiens
526	UBP50_HUMAN	WEE1_HUMAN	Q70EL3	P30291	USP50	WEE1	MEDLINE	25121098	<span class="match term0">USP50</span> regulates HSP90-dependent <span class="match term1">Wee1</span> stability preventing mitotic entry, acting as another G2/M checkpoint	Other	1	Training data	H.sapiens
570	UBP53_HUMAN	IKBA_HUMAN	Q70EK8	P25963	USP53	NFKBIA	MEDLINE	33973730	CONCLUSION: In summary, our data indicate that <span class="match term0">USP53</span> inhibits the inactivation of the NF-kappaB pathway by reducing the ubiquitination of IkappaBalpha to further inhibit ccRCC proliferation and metastasis	USP	1	Other	H.sapiens
620	UBP43_HUMAN	ZEB1_HUMAN	Q70EL4	P37275	USP43	ZEB1	MEDLINE	33391437	Meanwhile, <span class="match term0">USP43</span> can deubiquitinate and stabilize the <span class="match term1">ZEB1</span> protein, which plays an important role in the function of colorectal cancer.	USP	1	Other	H.sapiens
717	XRCC6_HUMAN	MCL1_HUMAN	P12956	Q07820	XRCC6	MCL1	MEDLINE	24769731	Conversely, expression of exogenous <span class="match term0">Ku70</span> in <span class="match term0">Ku70</span>(-/-) MEF cells restores <span class="match term1">MCL-1</span> expression.	Other	1	Training data	H.sapiens
803	TRI44_HUMAN	HIF1A_HUMAN	Q96DX7	Q16665	TRIM44	HIF1A	MEDLINE	30089913	<span class="match term0">TRIM44</span> functions as a deubiquitinase for hypoxia inducible factor-1alpha (<span class="match term1">HIF-1ALPHA</span>), which stabilizes <span class="match term1">HIF-1ALPHA</span> expression during hypoxia and normoxia	Other	1	Other	H.sapiens
882	USP9Y_HUMAN	SMAD4_HUMAN	O00507	Q13485	USP9Y	SMAD4	UNIPROT	UBP15_HUMAN	Deubiquitinates monoubiquitinated <span class="match term1">SMAD4</span>, opposing the activity of E3 ubiquitin-protein ligase TRIM33.	USP	1	Other	H.sapiens

## Sheet: ubibrowser 2.0-E3
NUMBER	SwissProt ID (E3)	SwissProt ID (Substrate)	SwissProt AC (E3)	SwissProt AC (Substrate)	Gene Symbol (E3)	Gene Symbol (Substrate)	SOURCE	SOURCEID	SENTENCE	E3TYPE	COUNT	type	species
190	AHR_HUMAN	ESR1_HUMAN	P35869	P03372	AHR	ESR1	MEDLINE	21397018	UbiNet 2.0	Other	1	Training data	H.sapiens
192	AMRA1_HUMAN	BECN1_HUMAN	Q9C0C7	Q14457	AMBRA1	BECN1	MEDLINE	23974797	<span class="match term0">Ambra1</span> is an E3 ligase for lysine 63-linked ubiquitination of <span class="match term1">Beclin 1</span> that is required for starvation-induced autophagy	DWD	1	Other	H.sapiens
193	AMFR2_HUMAN	APOB_HUMAN	Q9UKV5	P04114	AMFR	APOB	MEDLINE	12670940	Finally, using an in vitro translation system, we demonstrated that <span class="match term0">gp78</span> led to increased ubiquitinylation and proteasomal degradation of apoB48	RING	1	Training data	H.sapiens
208	APC11_HUMAN	PTTG1_HUMAN	Q9NYG5	O95997	ANAPC11	PTTG1	MEDLINE	22199232	E3Net	Other	1	Other	H.sapiens
212	ANC2_HUMAN	PTTG1_HUMAN	Q9UJX6	O95997	ANAPC2	PTTG1	MEDLINE	12956947	UbiNet 2.0	Other	1	Other	H.sapiens
213	-	IRS2_HUMAN	-	Q9Y4H2	APC/C	IRS2	MEDLINE	32554797	UbiNet 2.0	Other	1	Other	H.sapiens
215	ARI1B_HUMAN	ARI1B_HUMAN	Q8NFD5	Q8NFD5	ARID1B	ARID1B	MEDLINE	20086098	UbiNet 2.0	Other	1	Training data	H.sapiens
216	ARI1_HUMAN	IF4E2_HUMAN	Q9Y4X5	O60573	ARIH1	EIF4E2	MEDLINE	14623119	UbiNet 2.0	RING	1	Training data	H.sapiens
218	ARI2_HUMAN	IKBB_HUMAN	O95376	Q15653	ARIH2	NFKBIB	MEDLINE	23179078	UbiNet 2.0	RING	1	Training data	H.sapiens
222	ASAP1#TP53BP1	P53_HUMAN	Q9ULH1#Q12888	P04637	ASAP1#TP53BP1	TP53	MEDLINE	32296023	UbiNet 2.0	Other	1	Other	H.sapiens
223	ASB11_HUMAN	BIK_HUMAN	Q8WXH4	Q13323	ASB11	BIK	MEDLINE	31387940	ER stress leads to the activation of <span class="match term0">ASB11</span> by XBP1s during the adaptive phase of the unfolded protein response, which stimulates <span class="match term1">BIK</span> ubiquitination, interaction with p97/VCP, and proteolysis	SOCS_VHL_BC-box	1	Other	H.sapiens
225	ASB2_HUMAN	FLNA_HUMAN	Q96Q27	P21333	ASB2	FLNA	MEDLINE	18799729	<span class="match term0">ASB2</span> targets filamins A and B to proteasomal degradation.	SOCS_VHL_BC-box	1	Other	H.sapiens
227	ASB3_HUMAN	TNR1B_HUMAN	Q9Y575	P20333	ASB3	TNFRSF1B	MEDLINE	15899873	<span class="match term0">ASB3</span> expression and activities are required for (i) TNF-R2 ubiquitination both in vivo and in vitro, (ii) TNF-R2 proteolysis via the proteasome pathway, and (iii) the inhibition of TNF-R2-mediated Jun N-terminal protein kinase (JNK) activation	SOCS_VHL_BC-box	1	Training data	H.sapiens
228	ASB4_HUMAN	ID2_HUMAN	Q9Y574	Q02363	ASB4	ID2	MEDLINE	24586788	The ubiquitin ligase <span class="match term0">ASB4</span> promotes trophoblast differentiation through the degradation of <span class="match term1">ID2</span>.	SOCS_VHL_BC-box	1	Other	H.sapiens
229	ASB8_HUMAN	RED_HUMAN	Q9H765	Q13123	ASB8	IK	MEDLINE	31009856	In turn, <span class="match term0">ASB8</span> facilitated K48-linked ubiquitination and degradation of IKKbeta via the ubiquitin-proteasome pathway, resulting in remarkable inhibition of I-kappa-B-alpha (IkappaBalpha) and of p65 phosphorylation, consequently suppressing NF-kappaB activity	SOCS_VHL_BC-box	1	Other	H.sapiens
230	ASB9_HUMAN	KCRB_HUMAN	Q96DX5	P12277	ASB9	CKB	MEDLINE	17148442	The targeting of <span class="match term1">CKB</span> for degradation by Asb-9 was primarily SOCS box-dependent and suggests that Asb-9 acts as a specific ubiquitin ligase regulating levels of this evolutionarily conserved enzyme	SOCS_VHL_BC-box	1	Training data	H.sapiens
232	AURKA_HUMAN	SODM_HUMAN	O14965	P04179	AURKA	SOD2	MEDLINE	30811038	Meanwhile, the IP results confirmed that <span class="match term0">AURKA</span> could bind to <span class="match term1">SOD2</span> and degrade it through K48 ubiquitination	SINGLE_OTHER	1	Other	H.sapiens
233	BARD1_HUMAN	H2AX_HUMAN	Q99728	P16104	BARD1	H2AX	MEDLINE	22199232	E3Net	RING	1	Other	H.sapiens
238	BFAR_HUMAN	BI1_HUMAN	Q9NZS9	P55061	BFAR	TMBIM6	MEDLINE	21068390	UbiNet 2.0	RING	1	Training data	H.sapiens
240	BIRC2_HUMAN	TANK_HUMAN	Q13490	Q92844	BIRC2	TANK	MEDLINE	22199232	E3Net	RING	1	Other	H.sapiens
265	BIRC3_HUMAN	M3K14_HUMAN	Q13489	Q99558	BIRC3	MAP3K14	MEDLINE	18997792	Degradation of TRAF3 prevented association of <span class="match term1">NIK</span> with the cIAP1-<span class="match term0">cIAP2</span>-TRAF2 ubiquitin ligase complex, which resulted in <span class="match term1">NIK</span> stabilization and NF-kappaB2-p100 processing	RING	1	Training data	H.sapiens
286	BIRC6_HUMAN	DBLOH_HUMAN	Q9NR09	Q9NR28	BIRC6	DIABLO	MEDLINE	15300255	UbiNet 2.0	Other	1	Other	H.sapiens
287	BIRC7_HUMAN	DBLOH_HUMAN	Q96CA5	Q9NR28	BIRC7	DIABLO	MEDLINE	16729033	UbiNet 2.0	RING	1	Training data	H.sapiens
288	BMI1_HUMAN	GEMI_HUMAN	P35226	O75496	BMI1	GMNN	MEDLINE	22199232	E3Net	RING	1	Other	H.sapiens
304	BMI1_HUMAN#RING2_HUMAN	H2AZ_HUMAN	P35226#Q99496	P0C0S5	BMI1#RNF2	H2AZ1	MEDLINE	22199232	E3Net	Other	1	Other	H.sapiens
318	BRAP_HUMAN	CC14A_HUMAN	Q7Z569	Q9UNH5	BRAP	CDC14A	MEDLINE	19152073	Our findings imply that <span class="match term0">Brap2</span> plays a significant role in cell cycle regulation besides its facilitation of HsCdc14A ubiquitination	RING	1	Training data	H.sapiens
321	BRCA1_HUMAN	ESR1_HUMAN	P38398	P03372	BRCA1	ESR1	MEDLINE	17392432	Cancer-predisposing mutations in <span class="match term0">BRCA1</span> are observed to abrogate <span class="match term1">ERalpha</span> ubiquitination	RING	1	Training data	H.sapiens
349	FBW1A_HUMAN	CD4_HUMAN	Q9Y297	P01730	BTRC	CD4	MEDLINE	14674748	Phosphorylation of Vpu at two sites, Ser52 and Ser56, on the motif DSGXXS is required for the interaction of Vpu with the ubiquitin ligase SCF-<span class="match term0">betaTrCP</span> which triggers <span class="match term1">CD4</span> degradation by the proteasome	F-box	1	Training data	H.sapiens
459	CJ090_HUMAN	P53_HUMAN	Q96M02	P04637	C10orf90	TP53	MEDLINE	24240685	Here, we show that <span class="match term0">FATS</span> acts as a <span class="match term1">p53</span> activator by inhibiting Mdm2 binding to <span class="match term1">p53</span> and stimulating non-proteolytic polyubiquitination of <span class="match term1">p53</span>	Other	1	Other	H.sapiens
460	CBL_HUMAN	SRC_HUMAN	P22681	P12931	CBL	SRC	MEDLINE	10734113	We tested the hypothesis that <span class="match term1">Src</span> family kinases (SFK) contribute to c-<span class="match term0">Cbl</span>-mediated degradation of the platelet-derived growth factor (PDGF) alpha receptor (alphaPDGFR)	RING	1	Training data	H.sapiens
524	CBLB_HUMAN	SH3K1_HUMAN	Q13191	Q96B97	CBLB	SH3KBP1	MEDLINE	22199232	E3Net	RING	1	Other	H.sapiens
537	CBLC_HUMAN	EGFR_HUMAN	Q9ULV8	P00533	CBLC	EGFR	MEDLINE	22199232	E3Net	RING	1	Other	H.sapiens
539	HAKAI_HUMAN	CADH1_HUMAN	Q75N03	P12830	CBLL1	CDH1	MEDLINE	19893985	<span class="match term1">CDH1</span> expression is repressed by transcription factors such as Snail (SNAI1) and its product is degraded after <span class="match term0">Hakai</span> ubiquitination	RING	1	Training data	H.sapiens
543	CCAR1_HUMAN	P53_HUMAN	Q8IX12	P04637	CCAR1	TP53	MEDLINE	32296023	UbiNet 2.0	Other	1	Other	H.sapiens
544	CIP1_HUMAN	CIP1_HUMAN	Q9NPC3	Q9NPC3	CCNB1IP1	CCNB1IP1	MEDLINE	12612082	Finally, <span class="match term0">HEI10</span> is itself ubiquitinated in egg extracts and is also autoubiquitinated in vitro	RING	1	Training data	H.sapiens
546	CCNF_HUMAN	RIR2_HUMAN	P41002	P31350	CCNF	RRM2	MEDLINE	24658274	UbiNet 2.0	F-box	1	Other	H.sapiens
549	CDC20_HUMAN	CDN1B_HUMAN	Q12834	P46527	CDC20	CDKN1B	MEDLINE	22199232	E3Net	CDC20	1	Other	H.sapiens
569	UB2R1_HUMAN	IKBA_HUMAN	P49427	P25963	CDC34	NFKBIA	MEDLINE	22199232	E3Net	Other	1	Other	H.sapiens
575	CDCA3_HUMAN	WEE1_HUMAN	Q99618	P30291	CDCA3	WEE1	MEDLINE	18032919	We demonstrate that this complex, and a second SCF complex containing the F-box protein <span class="match term0">Tome-1</span>, regulate <span class="match term1">wee1</span> degradation during the S and G2 phases of the cell cycle	F-box	1	Training data	H.sapiens
577	CADH1_HUMAN	AURKA_HUMAN	P12830	O14965	CDH1	AURKA	MEDLINE	32705157	Further studies demonstrated that ID1 competitively binds with anaphase-promoting complex/cyclosome <span class="match term0">Cdh1</span> (APC/CCdh1), which is responsible for ubiquitination-mediated <span class="match term1">AURKA</span> protein degradation, resulting in upregulation of <span class="match term1">AURKA</span>	Other	1	Other	H.sapiens
578	CGRF1_HUMAN	WLS_HUMAN	Q99675	Q5T9L3	CGRRF1	WLS	MEDLINE	29378775	Ubiquitination of <span class="match term1">Evi</span> involves the E2-conjugating enzyme UBE2J2 and the E3-ligase <span class="match term0">CGRRF1</span>	Other	1	Other	H.sapiens
580	CHFR_HUMAN	HDAC1_HUMAN	Q96EP1	Q13547	CHFR	HDAC1	UniProt	CHFR_HUMAN	Ubiquitinated by <span class="match term0">CHFR</span>, leading to its degradation by the proteasome (By similarity)	RING	1	Training data	H.sapiens
592	CISH_HUMAN	B2L11_HUMAN	Q9NSE2	O43521	CISH	BCL2L11	MEDLINE	19622774	Further analyses revealed that Drg1 promotes degradation of <span class="match term1">Bim</span> through the Cullin2/ElonginB-<span class="match term0">CIS</span> ubiquitin-protein ligase complex	SOCS_VHL_BC-box	1	Training data	H.sapiens
593	CNOT4_HUMAN	YAP1_HUMAN	O95628	P46937	CNOT4	YAP1	MEDLINE	22707721	UbiNet 2.0	RING	1	Training data	H.sapiens
597	COP1_HUMAN	SOX2_HUMAN	Q8NHY2	P48431	COP1	SOX2	MEDLINE	30405104	Here we show that the RING-finger ubiquitin ligase complex CUL4ADET1-<span class="match term0">COP1</span> and the deubiquitylase OTUD7B govern <span class="match term1">Sox2</span> protein stability during neural progenitor cells (NPCs) differentiation	Other	1	Other	H.sapiens
619	CRBN_HUMAN	CRBN_HUMAN	Q96SW2	Q96SW2	CRBN	CRBN	MEDLINE	30836149:31157769	30836149:31157769	SINGLE_OTHER	1	Other	H.sapiens
625	-	WIPI2_HUMAN	-	Q9Y4P8	CRL4A	WIPI2	MEDLINE	30898011	Suppression of autophagy during mitosis via CUL4-RING ubiquitin ligases-mediated <span class="match term1">WIPI2</span> polyubiquitination and proteasomal degradation.	Other	1	Other	H.sapiens
626	DCAF1_HUMAN	LATS2_HUMAN	Q9Y4B6	Q9NRM7	DCAF1	LATS2	MEDLINE	25026211	UbiNet 2.0	Other	1	Other	H.sapiens
634	DCA11_HUMAN	TIF1B_HUMAN	Q8TEB1	Q13263	DCAF11	TRIM28	MEDLINE	29440432	<span class="match term0">Dcaf11</span> targets <span class="match term1">Kap1</span> for ubiquitination-mediated degradation	DWD	1	Other	H.sapiens
638	DCA12_HUMAN	MAGA3_HUMAN	Q5T6F0	P43357	DCAF12	MAGEA3	MEDLINE	31267705	Proteomic analysis reveals that degradation of MAGE-A3/6 is controlled by the CRL4-<span class="match term0">DCAF12</span> E3 ubiquitin ligase	DWD	1	Other	H.sapiens
640	DC121_HUMAN	PB2_I33A0	Q5VU92	P03427	DCAF12L1	PB2	MEDLINE	32265326	UbiNet 2.0	Other	1	Other	H.sapiens
641	DCA15_HUMAN	RBM39_HUMAN	Q66K64	Q14498	DCAF15	RBM39	MEDLINE	31819272	Indisulam promotes an interaction between <span class="match term1">RBM39</span> and the <span class="match term0">DCAF15</span> E3 ligase substrate receptor, leading to <span class="match term1">RBM39</span> ubiquitination and proteasome-mediated degradation	Other	1	Other	H.sapiens
642	DCA16_HUMAN	SPIN4_HUMAN	Q9NXF7	Q56A73	DCAF16	SPIN4	MEDLINE	33636084	<span class="match term1">SPIN4</span> Is a Principal Endogenous Substrate of the E3 Ubiquitin Ligase <span class="match term0">DCAF16</span>	Other	1	Other	H.sapiens
643	DCAF4_HUMAN	OPTN_HUMAN	Q8WV16	Q96CV9	DCAF4	OPTN	MEDLINE	32014991	Of note, we found that <span class="match term0">DCAF4</span> mediates the ubiquitination of an ALS-associated protein and autophagy receptor, optineurin (<span class="match term1">OPTN</span>), and facilitates autophagic degradation of DBR-exposed SOD1	DWD	1	Other	H.sapiens
645	DCAF8_HUMAN	MLF2_HUMAN	Q5TAQ9	Q15773	DCAF8	MLF2	MEDLINE	32703400	<span class="match term0">DCAF8</span> could promote <span class="match term1">MLF2</span> degradation through the ubiquitin-proteasome pathway	DWD	1	Other	H.sapiens
646	DDB1_HUMAN	NR5A2_HUMAN	Q16531	O00482	DDB1	NR5A2	MEDLINE	30923324	UbiNet 2.0	Other	1	Other	H.sapiens
650	DDB2_HUMAN	XPC_HUMAN	Q92466	Q01831	DDB2	XPC	MEDLINE	19481525	Here we demonstrate that the CUL4A ubiquitin ligase restricts the cellular repair capacity by orchestrating the concerted actions of nucleotide excision repair (NER) and the DNA damage-responsive G1/S checkpoint through selective degradation of the <span class="match term0">DDB2</span> and <span class="match term1">XPC</span> DNA damage sensors and the p21/CIP1/WAF1 checkpoint effector	DWD	1	Training data	H.sapiens
655	DDX58_HUMAN	MARH5_HUMAN	O95786	Q9NX47	DDX58	MARCHF5	MEDLINE	31881323	In an in vivo ubiquitination assay, <span class="match term1">MARCH5</span> transfers the Lys 48-linked polyubiquitin to Lys 193 and 203 residues of <span class="match term0">RIG-I</span>	Other	1	Other	H.sapiens
656	DET1_HUMAN	MTA1_HUMAN	Q7L5Y6	Q13330	DET1	MTA1	MEDLINE	19805145	UbiNet 2.0	Other	1	Training data	H.sapiens
663	DET1_HUMAN#COP1_HUMAN	ACACB_HUMAN	Q7L5Y6#Q8NHY2	O00763	DET1#COP1	ACACB	MEDLINE	22199232	E3Net	Other	1	Other	H.sapiens
670	DTL_HUMAN	CDN1A_HUMAN	Q9NZJ0	P38936	DTL	CDKN1A	UniProt	DTL_HUMAN	The DCX(<span class="match term0">DTL</span>) complex, also named CRL4(CDT2) complex, mediates the polyubiquitination and subsequent degradation of cdt1 and <span class="match term1">cdkn1a</span>/p21(cip1)	DWD	1	Training data	H.sapiens
687	DTX1_HUMAN	M3K1_HUMAN	Q86Y01	Q13233	DTX1	MAP3K1	MEDLINE	9590294	UbiNet 2.0	RING	1	Training data	H.sapiens
689	DTX2_HUMAN	DTX2_HUMAN	Q86UW9	Q86UW9	DTX2	DTX2	MEDLINE	12670957	hUbiquitome	RING	1	Other	H.sapiens
690	DTX3_HUMAN	NOTC2_HUMAN	Q8N9I9	Q04721	DTX3	NOTCH2	MEDLINE	31854042	Ubiquitination of <span class="match term1">NOTCH2</span> by <span class="match term0">DTX3</span> suppresses the proliferation and migration of human esophageal carcinoma	RING	1	Other	H.sapiens
693	DTX3L_HUMAN	H2B1J_HUMAN	Q8TDB6	P06899	DTX3L	H2BC11	MEDLINE	26479788	UbiNet 2.0	RING	1	Other	H.sapiens
697	DTX4_HUMAN	TBK1_HUMAN	Q9Y2E6	Q9UHD2	DTX4	TBK1	MEDLINE	22388039	UbiNet 2.0	RING	1	Training data	H.sapiens
698	DYRK2_HUMAN	TERT_HUMAN	Q92630	O14746	DYRK2	TERT	MEDLINE	23362280	<span class="match term0">Dyrk2</span>-associated EDD-DDB1-VprBP E3 ligase inhibits telomerase by <span class="match term1">TERT</span> degradation.	Other	1	Other	H.sapiens
699	DZIP3_HUMAN	ATX1_HUMAN	Q86Y13	P54253	DZIP3	ATXN1	MEDLINE	24326307	HOTAIR associates with E3 ubiquitin ligases bearing RNA-binding domains, <span class="match term0">Dzip3</span> and Mex3b, as well as with their respective ubiquitination substrates, Ataxin-1 and Snurportin-1	RING	1	Other	H.sapiens
702	E4F1_HUMAN	P53_HUMAN	Q66K89	P04637	E4F1	TP53	MEDLINE	17110336	<span class="match term0">E4F1</span> stimulates oligo-ubiquitylation in the hinge region of <span class="match term1">p53</span> on lysine residues distinct from those targeted by Hdm2 and previously described to be acetylated by the acetyltransferase PCAF	HECT	1	Training data	H.sapiens
703	EP300_HUMAN	P53_HUMAN	Q09472	P04637	EP300	TP53	MEDLINE	12690203	Polyubiquitination of <span class="match term1">p53</span> by a ubiquitin ligase activity of <span class="match term0">p300</span>	HECT	1	Training data	H.sapiens
705	ES8L3_HUMAN	SNAI2_HUMAN	Q8TE67	O43623	EPS8L3	SNAI2	MEDLINE	32943576	We performed a dual-luciferase-based, genome-wide E3 ligase siRNA library screen and identified ASB13 as an E3 ubiquitin ligase that targets <span class="match term1">SNAI2</span> for ubiquitination and degradation	Other	1	Other	H.sapiens
706	ERCC8_HUMAN	ERPG3_HUMAN	Q13216	P0DP91	ERCC8	ERCC6	MEDLINE	22199232	E3Net	DWD	1	Other	H.sapiens
708	FA12_HUMAN	HIF1A_HUMAN	P00748	Q16665	F12	HIF1A	MEDLINE	18838541	UbiNet 2.0	Other	1	Other	H.sapiens
709	FAF2_HUMAN	NF1_HUMAN	Q96CS3	P21359	FAF2	NF1	MEDLINE	20160012	UbiNet 2.0	Other	1	Other	H.sapiens
710	FANCL_HUMAN	FACD2_HUMAN	Q9NW38	Q9BXW9	FANCL	FANCD2	MEDLINE	16201245	A novel protein <span class="match term0">FANCL</span> is a component of the nuclear FA complex, functioned as an ubiquitin E3 ligase and monoubiquitinylated <span class="match term1">FANCD2</span>	RING	1	Training data	H.sapiens
713	FBH1_HUMAN	RAD51_HUMAN	Q8NFZ0	Q06609	FBH1	RAD51	MEDLINE	25585578	<span class="match term0">FBH1</span>?influences DNA replication fork stability and homologous recombination through ubiquitylation of?<span class="match term1">RAD51</span>.	Other	1	Other	H.sapiens
715	FXL12_HUMAN	CDN1C_HUMAN	Q9NXK8	P49918	FBXL12	CDKN1C	MEDLINE	22199232	E3Net	F-box	1	Other	H.sapiens
720	FXL14_HUMAN	TWST1_HUMAN	Q8N1E6	Q15672	FBXL14	TWIST1	MEDLINE	24658274	UbiNet 2.0	F-box	1	Other	H.sapiens
725	FXL15_HUMAN	SMUF2_HUMAN	Q9H469	Q9HAU4	FBXL15	SMURF2	MEDLINE	22199232	E3Net	F-box	1	Other	H.sapiens
728	FXL17_HUMAN	FANCJ_HUMAN	Q9UF56	Q9BX63	FBXL17	BRIP1	MEDLINE	24658274	UbiNet 2.0	F-box	1	Other	H.sapiens
731	FXL18_HUMAN	FBXL7_HUMAN	Q96ME1	Q9UJT9	FBXL18	FBXL7	MEDLINE	25654763	F-box protein <span class="match term0">Fbxl18</span> mediates polyubiquitylation and proteasomal degradation of the pro-apoptotic SCF subunit <span class="match term1">Fbxl7</span>.	F-box	1	Other	H.sapiens
732	FXL19_HUMAN	CDC42_HUMAN	Q6PCT2	P60953	FBXL19	CDC42	MEDLINE	29522376	Further, we demonstrate that <span class="match term0">FBXL19</span> targets small GTPase <span class="match term1">Cdc42</span> for its ubiquitination and degradation, whereas this effect is reversed by inhibition of CBP, suggesting that CBP increases the effect of SCF <span class="match term0">FBXL19</span> E3 ligase through acetylation and stabilization of <span class="match term0">FBXL19</spa…	F-box	1	Other	H.sapiens
737	FBXL2_HUMAN	P85B_HUMAN	Q9UKC9	O00459	FBXL2	PIK3R2	MEDLINE	23604317	UbiNet 2.0	F-box	1	Other	H.sapiens
746	FXL21_HUMAN	CRY2_HUMAN	Q9UKT6	Q49AN0	FBXL21P	CRY2	MEDLINE	24658274	UbiNet 2.0	F-box	1	Other	H.sapiens
748	FXL22_HUMAN	FLNC_HUMAN	Q6P050	Q14315	FBXL22	FLNC	MEDLINE	24658274	UbiNet 2.0	F-box	1	Other	H.sapiens
750	FBXL3_HUMAN	CRY2_HUMAN	Q9UKT7	Q49AN0	FBXL3	CRY2	MEDLINE	17463251	UbiNet 2.0	F-box	1	Training data	H.sapiens
753	FBXL4_HUMAN	KDM4A_HUMAN	Q9UKA2	O75164	FBXL4	KDM4A	MEDLINE	24658274	UbiNet 2.0	F-box	1	Other	H.sapiens
754	FBXL5_HUMAN	IREB2_HUMAN	Q9UKA1	P48200	FBXL5	IREB2	MEDLINE	19762597	We found that an E3 ubiquitin ligase complex containing the <span class="match term0">FBXL5</span> protein targets <span class="match term1">IRP2</span> for proteasomal degradation	F-box	1	Training data	H.sapiens
760	FBXL6_HUMAN	P53_HUMAN	Q8N531	P04637	FBXL6	TP53	MEDLINE	33568778	Mechanistically, <span class="match term0">FBXL6</span> targets phospho-<span class="match term1">p53</span> (S315) to mediate its polyubiquitination and proteasomal degradation, thereby inhibiting <span class="match term1">p53</span> signaling	F-box	1	Other	H.sapiens
761	FBXL7_HUMAN	SNAI1_HUMAN	Q9UJT9	O95863	FBXL7	SNAI1	MEDLINE	34249081	Mechanistically, <span class="match term0">FBXL7</span> bound to <span class="match term1">Snail1</span> and promoted its ubiquitination and proteasomal degradation	F-box	1	Other	H.sapiens
765	FBX10_HUMAN	BCL2_HUMAN	Q9UK96	P10415	FBXO10	BCL2	MEDLINE	24658274	UbiNet 2.0	F-box	1	Training data	H.sapiens
766	FBX11_HUMAN	SNAI1_HUMAN	Q86XK2	O95863	FBXO11	SNAI1	MEDLINE	32657545	The F-box protein <span class="match term0">FBXO11</span> restrains hepatocellular carcinoma stemness via promotion of ubiquitin-mediated degradation of <span class="match term1">Snail</span>	F-box	1	Other	H.sapiens
771	FBX15_HUMAN	MDR1_HUMAN	Q8NCQ5	P08183	FBXO15	ABCB1	MEDLINE	24658274	UbiNet 2.0	F-box	1	Other	H.sapiens
773	FBX18_HUMAN	FBX18_HUMAN	Q8NFZ0	Q8NFZ0	FBXO18	FBXO18	UniProt	FBX18_HUMAN	Part of a SCF E3 ubiquitin ligase complex consisting of SKP1, CUL1, RBX1 and <span class="match term0">FBXO18</span>	F-box	1	Training data	H.sapiens
775	FBX2_HUMAN	NMDZ1_HUMAN	Q9UK22	Q05586	FBXO2	GRIN1	MEDLINE	22199232	E3Net	Other	1	Other	H.sapiens
785	FBX21_HUMAN	COT2_HUMAN	O94952	P24468	FBXO21	NR2F2	MEDLINE	33531987	And the <span class="match term1">Nr2f2</span> protein abundance was regulated by <span class="match term0">Fbxo21</span> via ubiquitination and proteasomal degradation	F-box	1	Other	H.sapiens
788	FBX22_HUMAN	BAG3_HUMAN	Q8NEZ5	O95817	FBXO22	BAG3	MEDLINE	34215846	<span class="match term0">FBXO22</span> mediates <span class="match term1">BAG3</span> ubiquitination and degradation that requires ERK-dependent <span class="match term1">BAG3</span> phosphorylation at S377	F-box	1	Other	H.sapiens
801	FBX25_HUMAN	NKX25_HUMAN	Q8TCJ0	P52952	FBXO25	NKX2-5	MEDLINE	24658274	UbiNet 2.0	F-box	1	Training data	H.sapiens
805	FBX27_HUMAN	LAMP2_HUMAN	Q8NI29	P13473	FBXO27	LAMP2	MEDLINE	28743755	UbiNet 2.0	F-box	1	Other	H.sapiens
806	FBX28_HUMAN	FBX28_HUMAN	Q9NVF7	Q9NVF7	FBXO28	FBXO28	MEDLINE	31678254	UbiNet 2.0	F-box	1	Other	H.sapiens
807	FBX3_HUMAN	SMUF1_HUMAN	Q9UK99	Q9HCE7	FBXO3	SMURF1	MEDLINE	25721664	F-box protein <span class="match term0">Fbxo3</span> targets <span class="match term1">Smurf1</span> ubiquitin ligase for ubiquitination and degradation	F-box	1	Other	H.sapiens
811	FBX30_HUMAN	RARG_HUMAN	Q8TB52	P13631	FBXO30	RARG	MEDLINE	31320612	Collectively, our results demonstrate that <span class="match term1">RARgamma</span> levels are controlled by <span class="match term0">FBXO30</span>-mediated ubiquitination and that <span class="match term0">FBXO30</span> is a key regulator of BMP signaling	F-box	1	Other	H.sapiens
812	FBX31_HUMAN	CCND1_HUMAN	Q5XUX0	P24385	FBXO31	CCND1	UniProt	FBX31_HUMAN	Following DNA damage it is ubiquitinated by some SCF (SKP1-cullin-F-box) protein ligase complex containing <span class="match term0">FBXO31</span>	F-box	1	Training data	H.sapiens
819	FBX32_HUMAN	MYOD1_HUMAN	Q969P5	P15172	FBXO32	MYOD1	MEDLINE	19319192	Here we present evidence that <span class="match term0">MAFbx</span> targets <span class="match term1">MyoD</span> for degradation in several models of skeletal muscle atrophy	F-box	1	Training data	H.sapiens
832	FBX33_HUMAN	EIF3F_HUMAN	Q7Z6M2	O00303	FBXO33	EIF3F	MEDLINE	18354498	UbiNet 2.0	F-box	1	Training data	H.sapiens
834	FBX34_HUMAN	MYOD1_HUMAN	Q9NWN3	P15172	FBXO34	MYOD1	MEDLINE	19319192	UbiNet 2.0	F-box	1	Training data	H.sapiens
835	FBX4_HUMAN	CCND1_HUMAN	Q9UKT5	P24385	FBXO4	CCND1	MEDLINE	19767775	Lysine 269 is essential for cyclin D1 ubiquitylation by the SCF(<span class="match term0">Fbx4</span>/alphaB-crystallin) ligase and subsequent proteasome-dependent degradation	F-box	1	Training data	H.sapiens
840	FBX40_HUMAN	IRS1_HUMAN	Q9UH90	P35568	FBXO40	IRS1	MEDLINE	24658274	UbiNet 2.0	F-box	1	Other	H.sapiens
841	FBX42_HUMAN	P53_HUMAN	Q6P3S6	P04637	FBXO42	TP53	MEDLINE	19509332	We showed that <span class="match term0">JFK</span> promotes ubiquitination and degradation of <span class="match term1">p53</span>	F-box	1	Other	H.sapiens
842	FBX44_HUMAN	BRCA1_HUMAN	Q9H4M3	P38398	FBXO44	BRCA1	MEDLINE	23086937	UbiNet 2.0	F-box	1	Training data	H.sapiens
844	FBSP1_HUMAN	ZEB1_HUMAN	P0C2W1	P37275	FBXO45	ZEB1	MEDLINE	25460509	Atypical ubiquitin E3 ligase complex Skp1-Pam-<span class="match term0">Fbxo45</span> controls the core epithelial-to-mesenchymal transition-inducing transcription factors.	F-box	1	Other	H.sapiens
852	FBX6_HUMAN	RNT2_HUMAN	Q9NRD1	O00584	FBXO6	RNASET2	MEDLINE	33767133	We found that the interaction between <span class="match term0">FBXO6</span> and <span class="match term1">RNASET2</span> induced <span class="match term1">RNASET2</span> instability through the ubiquitin-mediated proteasome degradation pathway	F-box	1	Other	H.sapiens
859	FBX7_HUMAN	BIRC2_HUMAN	Q9Y3I1	Q13490	FBXO7	BIRC2	MEDLINE	16510124	Furthermore, we showed that overexpression of <span class="match term0">Fbxo7</span> promotes the ubiquitination of <span class="match term1">cIAP1</span>	F-box	1	Training data	H.sapiens
864	FBX8_HUMAN	MYC_HUMAN	Q9NRD0	P01106	FBXO8	MYC	MEDLINE	32796813	Mechanistically, <span class="match term0">FBX8</span> directly bound to HIF-1alpha, CDK4 and C-<span class="match term1">myc</span> through its Sec7 domain and led to the ubiquitin degradation of these proteins, thereby inhibiting cell cycle progression, proliferation, angiogenesis, and metastasis	F-box	1	Other	H.sapiens
867	FBX9_HUMAN	NGN2_HUMAN	Q9UK97	Q9H2A3	FBXO9	NEUROG2	MEDLINE	32029586	Consistently, overexpression of <span class="match term0">Fbxo9</span> in NC progenitors down-regulated <span class="match term1">Neurog2</span> protein expression through ubiquitination and promoted the glial lineage at the expense of neuronal differentiation, whereas <span class="match term0">Fbxo9</span> knockdown resulted in the opposite phenomenon	F-box	1	Other	H.sapiens
870	FBW10_HUMAN	CBX5_HUMAN	Q5XX13	P45973	FBXW10	CBX5	MEDLINE	24658274	UbiNet 2.0	F-box	1	Other	H.sapiens
871	FBW1B_HUMAN	BHE40_HUMAN	Q9UKB1	O14503	FBXW11	BHLHE40	MEDLINE	25202122	UbiNet 2.0	F-box	1	Other	H.sapiens
900	FBW12_HUMAN	I22R1_HUMAN	Q6X9E4	Q8N6P7	FBXW12	IL22RA1	MEDLINE	26171402	UbiNet 2.0	F-box	1	Other	H.sapiens
901	FBXW2_HUMAN	CCNE2_HUMAN	Q9UKT8	O96020	FBXW2	CCNE2	MEDLINE	17298674	UbiNet 2.0	F-box	1	Training data	H.sapiens
905	FBXW5_HUMAN	EPS8_HUMAN	Q969U6	Q12929	FBXW5	EPS8	MEDLINE	24658274	UbiNet 2.0	F-box	1	Other	H.sapiens
910	FBXW7_HUMAN	MCL1_HUMAN	Q969H0	Q07820	FBXW7	MCL1	MEDLINE	24658274	UbiNet 2.0	F-box	1	Training data	H.sapiens
972	FBXW8_HUMAN	IRS1_HUMAN	Q8N3Y1	P35568	FBXW8	IRS1	MEDLINE	24658274	UbiNet 2.0	F-box	1	Training data	H.sapiens
978	FZR_HUMAN	PLK1_HUMAN	Q9UM11	P53350	FZR1	PLK1	UniProt	FZR_HUMAN	Dephosphorylation of <span class="match term0">FZR1</span>/CDH1 activates the APC/C, leading to the ubiquitination of <span class="match term1">PLK1</span>, preventing entry into mitosis	CDC20	1	Training data	H.sapiens
1035	GAN_HUMAN	-	Q9H2C0	-	GAN	IF	MEDLINE	23585478	UbiNet 2.0	BTB_3	1	Other	H.sapiens
1042	HACE1_HUMAN	RAC1_HUMAN	Q8IYU2	P63000	HACE1	RAC1	MEDLINE	22036506	The E3 ubiquitin-ligase <span class="match term0">HACE1</span> catalyzes the ubiquitylation of active <span class="match term1">Rac1</span>.	HECT	1	Other	H.sapiens
1048	HDAC6_HUMAN	GLI1_HUMAN	Q9UBN7	P08151	HDAC6	GLI1	MEDLINE	33895473	RNF220-mediated ubiquitination promotes aggresomal accumulation and autophagic degradation of cytoplasmic <span class="match term1">Gli</span> via <span class="match term0">HDAC6</span>	Other	1	Other	H.sapiens
1050	HECD1_HUMAN	PI51C_HUMAN	Q9ULT8	O60331	HECTD1	PIP5K1C	MEDLINE	23572508	UbiNet 2.0	HECT	1	Training data	H.sapiens
1053	HECD2_HUMAN	PIAS1_HUMAN	Q5U5R9	O75925	HECTD2	PIAS1	MEDLINE	26157031	UbiNet 2.0	HECT	1	Other	H.sapiens
1054	HECD3_HUMAN	STX8_HUMAN	Q5T447	Q9UNK0	HECTD3	STX8	UniProt	HECD3_HUMAN	Ubiquitinated by <span class="match term0">HECTD3</span> (By similarity)	HECT	1	Training data	H.sapiens
1060	HECW1_HUMAN	DVL1_HUMAN	Q76N89	O14640	HECW1	DVL1	UniProt	HECW1_HUMAN	E3 ubiquitin-protein ligase that mediates ubiquitination and subsequent degradation of <span class="match term1">DVL1</span>	HECT	1	Training data	H.sapiens
1063	HECW2_HUMAN	PCNA_HUMAN	Q9P2P5	P12004	HECW2	PCNA	MEDLINE	29753763	E3 ubiquitin ligase <span class="match term0">HECW2</span> targets <span class="match term1">PCNA</span> and lamin B1	HECT	1	Other	H.sapiens
1066	HERC1_HUMAN	SOX9_HUMAN	Q15751	P48436	HERC1	SOX9	MEDLINE	24155239	UbiNet 2.0	HECT	1	Other	H.sapiens
1069	HERC2_HUMAN	XPA_HUMAN	O95714	P23025	HERC2	XPA	MEDLINE	21193487	Ubiquitination and proteolysis of <span class="match term1">XPA</span> are inhibited by DNA damage that promotes tight association of the protein with chromatin and its dissociation from the <span class="match term0">HERC2</span> E3 ligase	HECT	1	Training data	H.sapiens
1074	HERC4_HUMAN	LATS1_HUMAN	Q5GLZ8	O95835	HERC4	LATS1	MEDLINE	30710319	<span class="match term0">HERC4</span> is a new E3 ligase for the tumor suppressor <span class="match term1">LATS1</span> and destabilizes <span class="match term1">LATS1</span> by promoting the ubiquitination of <span class="match term1">LATS1</span>	HECT	1	Other	H.sapiens
1075	HERC5_HUMAN	CTBP1_HUMAN	Q9UII4	Q13363	HERC5	CTBP1	MEDLINE	34147029	Collectively, our results reveal that downregulation of <span class="match term0">HERC5</span> E3 ligase attenuates the ubiquitination of <span class="match term1">CtBP1</span> to inhibit apoptosis	HECT	1	Other	H.sapiens
1077	HLTF_HUMAN	PCNA_HUMAN	Q14527	P12004	HLTF	PCNA	MEDLINE	21269891	<span class="match term0">HLTF</span> and SHPRH are not essential for <span class="match term1">PCNA</span> polyubiquitination, survival and somatic hypermutation: Existence of an alternative E3 ligase	RING	1	Training data	H.sapiens
1078	HUWE1_HUMAN	MUTYH_HUMAN	Q7Z6Z7	Q9UIF7	HUWE1	MUTYH	MEDLINE	24443563	Regulation of human <span class="match term1">MutYH</span> DNA glycosylase by the E3 ubiquitin ligase <span class="match term0">mule</span>.	HECT	1	Other	H.sapiens
1114	I17RB_HUMAN	PEX7_HUMAN	Q9NRM6	O00628	IL17RB	PEX7	MEDLINE	30378028	Identification of DDB1 (damage-specific DNA-binding protein 1), a component of <span class="match term0">CRL4</span> (Cullin4A-RING ubiquitin ligase) E3 complex, as a <span class="match term1">Pex7</span>-interacting protein revealed that quality control of <span class="match term1">Pex7</span> by CRL4A is important for PTS2 protein import by preventing the accumulation of dysfunctional <span cla…	Other	1	Other	H.sapiens
1115	ING4_HUMAN	TF65_HUMAN	Q9UNL4	Q04206	ING4	RELA	MEDLINE	23624912	<span class="match term0">ING4</span> bound to <span class="match term1">p65</span> and delivered the Lys-48-linked polyubiquitin to Lys-62 residue of <span class="match term1">p65</span>, leading to ubiquitination of <span class="match term1">p65</span> and degradation	Other	1	Other	H.sapiens
1116	IRAK1_HUMAN	PELI1_HUMAN	P51617	Q96FA3	IRAK1	PELI1	MEDLINE	17675297	Whereas the Pellino proteins cause polyubiquitination of <span class="match term0">IRAK</span>-1, we also show that kinase-active members of the <span class="match term0">IRAK</span> family (<span class="match term0">IRAK</span>-1 and <span class="match term0">IRAK</span>-4) promote reciprocal polyubiquitination of the Pellino proteins and that this is associated with <span class="match term0">IR…	SINGLE_OTHER	1	Training data	H.sapiens
1117	IRAK4_HUMAN	PELI1_HUMAN	Q9NWZ3	Q96FA3	IRAK4	PELI1	MEDLINE	17675297	Whereas the Pellino proteins cause polyubiquitination of IRAK-1, we also show that kinase-active members of the IRAK family (IRAK-1 and <span class="match term0">IRAK-4</span>) promote reciprocal polyubiquitination of the Pellino proteins and that this is associated with IRAK-induced degradation of the Pellino family	SINGLE_OTHER	1	Training data	H.sapiens
1118	ITCH_HUMAN	KLF10_HUMAN	Q96J02	Q13118	ITCH	KLF10	MEDLINE	22199232	E3Net	HECT	1	Other	H.sapiens
1186	BACD3_HUMAN	CEP97_HUMAN	Q9H3F6	Q8IW35	KCTD10	CEP97	MEDLINE	30404837	Cullin-3-<span class="match term0">KCTD10</span>-mediated <span class="match term1">CEP97</span> degradation promotes primary cilium formation.	SINGLE_OTHER	1	Other	H.sapiens
1189	KCD11_HUMAN	HDAC1_HUMAN	Q693B1	Q13547	KCTD11	HDAC1	MEDLINE	20081843	Histone deacetylase and Cullin3-REN(<span class="match term0">KCTD11</span>) ubiquitin ligase interplay regulates Hedgehog signalling through Gli acetylation.	BTB_OTHER	1	Other	H.sapiens
1190	BACD1_HUMAN	RHOA_HUMAN	Q8WZ19	P61586	KCTD13	RHOA	UniProt	BACD1_HUMAN	The BCR(<span class="match term0">BACURD1</span>) E3 ubiquitin ligase complex mediates the ubiquitination of <span class="match term1">RHOA</span>, leading to its degradation by the proteasome, thereby regulating the actin cytoskeleton and cell migration	BTB_OTHER	1	Training data	H.sapiens
1191	KCD17_HUMAN	TCHP_HUMAN	Q8N5Z5	Q9BT92	KCTD17	TCHP	MEDLINE	25270598	UbiNet 2.0	Other	1	Other	H.sapiens
1192	KDM2A_HUMAN	F263_HUMAN	Q9Y2K7	Q16875	KDM2A	PFKFB3	MEDLINE	34079757	Specifically, we defined that one of the key enzymes of glycolysis <span class="match term1">PFKFB3</span> (6-phosphofructo-2-kinase) is ubiquitylated by <span class="match term0">KDM2A</span> which suppresses MM cell proliferation.	F-box	1	Other	H.sapiens
1193	KDM2B_HUMAN	H2A2C_HUMAN	Q8NHM5	Q16777	KDM2B	H2AC20	MEDLINE	24658274	UbiNet 2.0	SINGLE_OTHER	1	Other	H.sapiens
1195	KEAP1_HUMAN	NF2L2_HUMAN	Q14145	Q16236	KEAP1	NFE2L2	MEDLINE	15985429	<span class="match term0">Keap1</span> polyubiquitination coincided with <span class="match term1">Nrf2</span> stabilization and nuclear accumulation	BTB_3	1	Training data	H.sapiens
1203	SCF_HUMAN	FBX28_HUMAN	P21583	Q9NVF7	KITLG	FBXO28	MEDLINE	31678254	Here we report that <span class="match term1">FBXO28</span>, a poorly characterized F-box protein, is a novel substrate of <span class="match term0">SCF</span> E3 ligase.	Other	1	Other	H.sapiens
1204	KLH10_HUMAN	CCNB1_HUMAN	Q6JEL2	P14635	KLHL10	CCNB1	MEDLINE	22199232	E3Net	BTB_3	1	Other	H.sapiens
1205	KLH11_HUMAN	CCNB1_HUMAN	Q9NVR0	P14635	KLHL11	CCNB1	MEDLINE	22199232	E3Net	BTB_3	1	Other	H.sapiens
1206	KLH12_HUMAN	-	Q53G59	-	KLHL12	DSH	MEDLINE	16547521	UbiNet 2.0	BTB_3	1	Other	H.sapiens
1215	KLH13_HUMAN	CCNB1_HUMAN	Q9P2N7	P14635	KLHL13	CCNB1	MEDLINE	18075312	Inactivation of the Cul3/KLHL9/<span class="match term0">KLHL13</span> ligase leads to premature degradation of Cyclin B and exit from the mitotic state in the presence of microtubule poisons	BTB_3	1	Training data	H.sapiens
1218	KLH15_HUMAN	2A5B_HUMAN	Q96M94	Q15173	KLHL15	PPP2R5B	MEDLINE	23135275	UbiNet 2.0	SINGLE_OTHER	1	Other	H.sapiens
1220	KLH17_HUMAN	GRIK2_HUMAN	Q6TDP4	Q13002	KLHL17	GRIK2	UniProt	KLH17_HUMAN	The BCR(<span class="match term0">KLHL17</span>) mediates the ubiquitination and subsequenct degradation of <span class="match term1">GLUR6</span>	BTB_3	1	Training data	H.sapiens
1221	KLH18_HUMAN	AURKA_HUMAN	O94889	O14965	KLHL18	AURKA	MEDLINE	23213400	The CUL3-<span class="match term0">KLHL18</span> ligase regulates mitotic entry and ubiquitylates <span class="match term1">Aurora-A</span>.	BTB_3	1	Other	H.sapiens
1222	KLHL2_HUMAN	NPTXR_HUMAN	O95198	O95502	KLHL2	NPTXR	MEDLINE	22199232	E3Net	Other	1	Other	H.sapiens
1227	KLH20_HUMAN	ARHGB_HUMAN	Q9Y2M5	O15085	KLHL20	ARHGEF11	MEDLINE	22199232	E3Net	BTB_3	1	Other	H.sapiens
1234	KLH21_HUMAN	AURKB_HUMAN	Q9UJP4	Q96GD4	KLHL21	AURKB	UniProt	KLH21_HUMAN	The BCR(<span class="match term0">KLHL21</span>) E3 ubiquitin ligase complex regulates localization of the chromosomal passenger complex (CPC) from chromosomes to the spindle midzone in anaphase and mediates the ubiquitination of <span class="match term1">AURKB</span> (By similarity)	BTB_3	1	Training data	H.sapiens
1236	KLH22_HUMAN	DEPD5_HUMAN	Q53GT1	O75140	KLHL22	DEPDC5	MEDLINE	29769719;32296023	29769719;32296023	BTB_3	1	Other	H.sapiens
1238	KLH25_HUMAN	4EBP1_HUMAN	Q9H0H3	Q13541	KLHL25	EIF4EBP1	MEDLINE	22578813	We identified the <span class="match term0">KLHL25</span>-CUL3 complex as the E3 ubiquitin ligase, which targets hypophosphorylated <span class="match term1">4E-BP1</span>	BTB_3	1	Other	H.sapiens
1239	KLHL3_HUMAN	WNK4_HUMAN	Q9UH77	Q96J92	KLHL3	WNK4	MEDLINE	23453970	UbiNet 2.0	BTB_3	1	Training data	H.sapiens
1241	KLH42_HUMAN	2A5E_HUMAN	Q9P2K6	Q16537	KLHL42	PPP2R5E	MEDLINE	32071084	UbiNet 2.0	BTB_3	1	Other	H.sapiens
1242	KLHL6_HUMAN	RC3H2_HUMAN	Q8WZ60	Q9HBD1	KLHL6	RC3H2	MEDLINE	29695787	UbiNet 2.0	BTB_3	1	Other	H.sapiens
1244	KLHL7_HUMAN	STPAP_HUMAN	Q8IXQ5	Q9H6E5	KLHL7	TUT1	MEDLINE	29032201	In this study, we report that <span class="match term0">KLHL7</span> increases terminal uridylyl transferase 1 (<span class="match term1">TUT1</span>) ubiquitination involved in nucleolar integrity	BTB_3	1	Other	H.sapiens
1245	KLHL8_HUMAN	RAPSN_HUMAN	Q9P2G9	Q13702	KLHL8	RAPSN	MEDLINE	19158078	Mammalian <span class="match term1">rapsyn</span> was ubiquitinated by the CUL3/<span class="match term0">KLHL8</span>-containing E3 ligase in vitro, and the knockdown of KLHL-8, a mammalian KEL-8 homolog, inhibited <span class="match term1">rapsyn</span> ubiquitination in vivo, implying evolutionary conservation of the <span class="match term1">rapsyn</span> stability control machinery	BTB_3	1	Training data	H.sapiens
1246	KLHL9_HUMAN	BORA_HUMAN	Q9P2J3	Q6PGQ7	KLHL9	BORA	MEDLINE	17543862	UbiNet 2.0	BTB_3	1	Other	H.sapiens
1250	KLHL9_HUMAN#KLH13_HUMAN	CCNB1_HUMAN	Q9P2J3#Q9P2N7	P14635	KLHL9#KLHL13	CCNB1	MEDLINE	22199232	E3Net	Other	1	Other	H.sapiens
1251	LATS1_HUMAN	BECN1_HUMAN	O95835	Q14457	LATS1	BECN1	MEDLINE	31848340	Instead, <span class="match term0">LATS1</span> stabilizes the autophagy core-machinery component <span class="match term1">Beclin-1</span> by promoting K27-linked ubiquitination at lysine residues K32 and K263 on <span class="match term1">Beclin-1</span>	Other	1	Other	H.sapiens
1252	LHX1_HUMAN	LIMK1_HUMAN	P48742	P53667	LHX1	LIMK1	MEDLINE	22199232	E3Net	Other	1	Other	H.sapiens
1253	LNX1_HUMAN	TOPK_HUMAN	Q8TBB1	Q96KB5	LNX1	PBK	MEDLINE	22889411	We further revealed that the <span class="match term0">LNX1</span>-mediated ubiquitination and degradation of <span class="match term1">PBK</span> inhibited cell proliferation and enhanced sensitivity to doxorubicin-induced apoptosis	RING	1	Other	H.sapiens
1267	LNX2_HUMAN	CXD2_HUMAN	Q8N448	Q9UKL4	LNX2	GJD2	MEDLINE	30295974	E3 ubiquitin ligases LNX1 and <span class="match term0">LNX2</span> localize at neuronal gap junctions formed by <span class="match term1">connexin36</span> in rodent brain and molecularly interact with <span class="match term1">connexin36</span>	RING	1	Other	H.sapiens
1269	LRSM1_HUMAN	ABL1_HUMAN	Q6UWE0	P00519	LRSAM1	ABL1	MEDLINE	32098768	BBR inhibited the activity of <span class="match term1">BCR-ABL</span> and <span class="match term1">BCR-ABL</span> with the T315I mutation, and it also degraded these proteins via the autophagic lysosome pathway by recruiting E3 ubiquitin-protein ligase <span class="match term0">LRSAM1</span>	RING	1	Other	H.sapiens
1272	MALT1_HUMAN	NEMO_HUMAN	Q9UDY8	Q9Y6K9	MALT1	IKBKG	MEDLINE	15125833	The <span class="match term0">MALT1</span> oligomers bind to TRAF6, induce TRAF6 oligomerization, and activate the ligase activity of TRAF6 to polyubiquitinate <span class="match term1">NEMO</span>	HECT	1	Training data	H.sapiens
1273	M3K1_HUMAN	MK03_HUMAN	Q13233	P27361	MAP3K1	MAPK3	MEDLINE	12049732	The PHD domain of <span class="match term0">MEKK1</span> acts as an E3 ubiquitin ligase and mediates ubiquitination and degradation of <span class="match term1">ERK1</span>/2	RING	1	Training data	H.sapiens
1278	MARH1_HUMAN	2B1F_HUMAN	Q8TCQ1	P01911	MARCHF1	HLA-DRB1	UniProt	MARH8_HUMAN	Ubiquitinated by <span class="match term0">MARCH1</span> and MARCH8 at Lys-254 leading to sorting into the endosome system and down-regulation of MHC class II (Probable)	RING	1	Training data	H.sapiens
1300	MARHB_HUMAN	CD4_HUMAN	A6NNE9	P01730	MARCHF11	CD4	MEDLINE	17604280	<span class="match term0">MARCH-XI</span> possesses an E3 ubiquitin ligase activity that targets <span class="match term1">CD4</span> for ubiquitination	RING	1	Training data	H.sapiens
1301	MARH2_HUMAN	ERGI3_HUMAN	Q9P0N8	Q9Y282	MARCHF2	ERGIC3	MEDLINE	31142615	Here, we report that <span class="match term0">MARCH2</span> directs ubiquitination and subsequent degradation of <span class="match term1">ERGIC3</span> and that <span class="match term0">MARCH2</span> depletion increases endogenous <span class="match term1">ERGIC3</span> levels	RING	1	Other	H.sapiens
1306	MARH4_HUMAN	CD4_HUMAN	Q9P2E8	P01730	MARCHF4	CD4	UniProt	MARH4_HUMAN	E3 ubiquitin-protein ligase that may mediate ubiquitination of MHC-I and <span class="match term1">CD4</span>, and promote their subsequent endocytosis and sorting to lysosomes via multivesicular bodies	RING	1	Training data	H.sapiens
1309	MARH5_HUMAN	FIS1_HUMAN	Q9NX47	Q9Y3D6	MARCHF5	FIS1	UniProt	MARH5_HUMAN	Ubiquitinated by <span class="match term0">MARCH5</span>	RING	1	Training data	H.sapiens
1323	MARH6_HUMAN	IOD2_HUMAN	O60337	Q92813	MARCHF6	DIO2	MEDLINE	19651899	A highly efficient <span class="match term0">TEB4</span> knockdown (&gt;90% reduction in mRNA and protein levels) decreased <span class="match term1">D2</span> ubiquitination and increased <span class="match term1">D2</span> activity and protein levels by about fourfold	RING	1	Training data	H.sapiens
1326	MARH7_HUMAN	MDM2_HUMAN	Q9H992	Q00987	MARCHF7	MDM2	MEDLINE	29295817	<span class="match term0">MARCH7</span> catalyzes Lys63-linked polyubiquitination of <span class="match term1">Mdm2</span>, which impedes <span class="match term1">Mdm2</span> autoubiquitination and degradation, thereby leading to the stabilization of <span class="match term1">Mdm2</span>	RING	1	Other	H.sapiens
1329	MARH8_HUMAN	2B1E_HUMAN	Q5T0T0	Q9GIY3	MARCHF8	HLA-DRB1	UniProt	MARH1_HUMAN	Ubiquitinated by MARCH1 and <span class="match term0">MARCH8</span> at Lys-254 leading to sorting into the endosome system and down-regulation of MHC class II (Probable)	RING	1	Training data	H.sapiens
1360	MARH9_HUMAN	IGHD_HUMAN	Q86YJ5	P01880	MARCHF9	IGHD	High-throughput	19457934	2009_Hor	RING	1	Training data	H.sapiens
1377	MDM2_HUMAN	P53_HUMAN	Q00987	P04637	MDM2	TP53	MEDLINE	12080472	Taken together, these results suggest that <span class="match term0">Mdm2</span> activation of E2F1 occurs through the repression of <span class="match term1">p53</span>-dependent transcription of p21, a <span class="match term1">p53</span>-target gene and cyclin dependent kinase inhibitor	RING	1	Training data	H.sapiens
1460	MDM4_HUMAN	MDM2_HUMAN	O15151	Q00987	MDM4	MDM2	MEDLINE	11568180	We also find that this transcriptionally inactive E2F-1 mutant is capable of degrading the <span class="match term0">MDMX</span>-related protein <span class="match term1">MDM2</span> and the <span class="match term0">MDMX</span> isoform <span class="match term0">MDMX</span>-S	RING	1	Training data	H.sapiens
1463	MEX3B_HUMAN	SPN1_HUMAN	Q6ZN04	O95149	MEX3B	SNUPN	MEDLINE	24326307	UbiNet 2.0	Other	1	Other	H.sapiens
1464	MEX3C_HUMAN	DDX58_HUMAN	Q5U5Q3	O95786	MEX3C	DDX58	MEDLINE	30095198	Recent evidence has suggested that human <span class="match term0">MEX-3C</span> has a strong bondage with carcinogenesis and the <span class="match term0">MEX-3C</span>-mediated ubiquitination of <span class="match term1">RIG-I</span> is essential for the antiviral innate immune response	RING	1	Other	H.sapiens
1465	MGRN1_HUMAN	TS101_HUMAN	O60291	Q99816	MGRN1	TSG101	MEDLINE	17229889	UbiNet 2.0	RING	1	Training data	H.sapiens
1466	MIB1_HUMAN	DAPK1_HUMAN	Q86YT6	P53355	MIB1	DAPK1	MEDLINE	12351649	A death-associated protein kinase (<span class="match term1">DAPK</span>)-interacting protein, <span class="match term0">DIP-1</span>, is an E3 ubiquitin ligase that promotes tumor necrosis factor-induced apoptosis and regulates the cellular levels of <span class="match term1">DAPK</span>	RING	1	Training data	H.sapiens
1480	MIB2_HUMAN	NEMO_HUMAN	Q96AX9	Q9Y6K9	MIB2	IKBKG	MEDLINE	21896478	UbiNet 2.0	RING	1	Training data	H.sapiens
1487	TRI18_HUMAN	PP2AA_HUMAN	O15344	P67775	MID1	PPP2CA	MEDLINE	11685209	<span class="match term1">PP2Ac</span> accumulation is caused by an impairment of a newly identified E3 ubiquitin ligase activity of the <span class="match term0">MID1</span> protein that normally targets <span class="match term1">PP2Ac</span> for degradation through binding to its alpha4 regulatory subunit in an embryonic fibroblast line derived from a fetus with OS	RING	1	Training data	H.sapiens
1494	MKRN1_HUMAN	CDN1A_HUMAN	Q9UHC7	P38936	MKRN1	CDKN1A	MEDLINE	19536131	Under severe stress conditions, however, <span class="match term0">MKRN1</span> primarily induced the efficient degradation of <span class="match term1">p21</span>	RING	1	Training data	H.sapiens
1504	MKRN2_HUMAN	P53_HUMAN	Q9H000	P04637	MKRN2	TP53	MEDLINE	32194692	The ubiquitination of <span class="match term1">P53</span> by <span class="match term0">MKRN2</span> was detected by in vitro ubiquitination assays	SINGLE_OTHER	1	Other	H.sapiens
1506	MKRN3_HUMAN	PABP1_HUMAN	Q13064	P11940	MKRN3	PABPC1	MEDLINE	34143182	The tumor suppressor function of <span class="match term0">MKRN3</span> is dependent on its E3 ligase activity, and <span class="match term0">MKRN3</span> missense mutations identified in patients substantially compromise <span class="match term0">MKRN3</span>-mediated <span class="match term1">PABPC1</span> ubiquitination	RING	1	Other	H.sapiens
1507	3MG_HUMAN	HM20B_HUMAN	P29372	Q9P0W2	MPG	HMG20B	MEDLINE	28760657	UbiNet 2.0	Other	1	Other	H.sapiens
1515	MSL2_HUMAN	P53_HUMAN	Q9HCI7	P04637	MSL2	TP53	MEDLINE	19033443	Here we describe <span class="match term0">MSL2</span>, a novel E3 ligase for <span class="match term1">p53</span> that promotes ubiquitin-dependent cytoplasmic <span class="match term1">p53</span> localization	RING	1	Training data	H.sapiens
1518	MUL1_HUMAN	AKT1_HUMAN	Q969V5	P31749	MUL1	AKT1	MEDLINE	22410793	<span class="match term1">Akt</span> was found to directly interact with <span class="match term0">MULAN</span> and to be ubiquitinated by <span class="match term0">MULAN</span> in vitro and in vivo	RING	1	Other	H.sapiens
1525	MYCB2_HUMAN	TSC2_HUMAN	O75592	P49815	MYCBP2	TSC2	MEDLINE	14559897	Therefore, we hypothesize that <span class="match term0">Pam</span>, through its interaction with tuberin, could regulate the ubiquitination and proteasomal degradation of the tuberin-hamartin complex particularly in the CNS	RING	1	Training data	H.sapiens
1527	MYLIP_HUMAN	LDLR_HUMAN	Q8WY64	P01130	MYLIP	LDLR	UniProt	MYLIP_HUMAN	Ubiquitinated by <span class="match term0">MYLIP</span> leading to degradation	RING	1	Training data	H.sapiens
1531	NAT10_HUMAN	MDM2_HUMAN	Q9H0A0	Q00987	NAT10	MDM2	MEDLINE	26882543	<span class="match term0">NAT10</span> regulates p53 activation through acetylating p53 at K120 and ubiquitinating <span class="match term1">Mdm2</span>	Other	1	Other	H.sapiens
1532	NEDD4_HUMAN	ARRS_HUMAN	P46934	P10523	NEDD4	SAG	MEDLINE	25216516	<span class="match term1">SAG</span>/RBX2 is a novel substrate of <span class="match term0">NEDD4</span>-1 E3 ubiquitin ligase and mediates <span class="match term0">NEDD4</span>-1 induced chemosensitization.	HECT	1	Other	H.sapiens
1630	NED4L_HUMAN	TGFR1_HUMAN	Q96PU5	P36897	NEDD4L	TGFBR1	MEDLINE	15817471	Alternatively, I-Smads elicit degradation of the TGF-beta receptor by recruiting the WW and HECT domain E3 ligases, Smurfs, WWP1, or <span class="match term0">NEDD4-2</span>	HECT	1	Training data	H.sapiens
1687	NEUL1_HUMAN	PDE9A_HUMAN	O76050	O76083	NEURL1	PDE9A	MEDLINE	31068605	Using a yeast two-hybrid screen, we have identified a cGMP-hydrolysing phosphodiesterase, <span class="match term1">PDE9A</span>, as a novel interactor and substrate of Neuralized E3 ubiquitin protein ligase 1 (<span class="match term0">NEURL1</span>)	RING	1	Other	H.sapiens
1688	NEU1B_HUMAN	DLL3_HUMAN	A8MQ27	Q9NYJ7	NEURL1B	DLL3	MEDLINE	22199232	E3Net	RING	1	Other	H.sapiens
1692	NEUL2_HUMAN	CTNB1_HUMAN	Q9BR09	P35222	NEURL2	CTNNB1	MEDLINE	22199232	E3Net	SOCS_VHL_BC-box	1	Other	H.sapiens
1693	NHLC1_HUMAN	PPR3C_HUMAN	Q6VVB1	Q9UQK1	NHLRC1	PPP1R3C	MEDLINE	18029386	Here, we show that the laforin-<span class="match term0">malin</span> complex downregulates <span class="match term1">PTG</span>-induced glycogen synthesis in FTO2B hepatoma cells through a mechanism involving ubiquitination and degradation of <span class="match term1">PTG</span>	RING	1	Training data	H.sapiens
1698	NOSIP_HUMAN	PP2AA_HUMAN	Q9Y314	P67775	NOSIP	PPP2CA	MEDLINE	25546391	UbiNet 2.0	UBOX	1	Other	H.sapiens
1700	OSTM1_HUMAN	GNAI3_HUMAN	Q86WC4	P08754	OSTM1	GNAI3	MEDLINE	22199232	E3Net	RING	1	Other	H.sapiens
1701	PRKN2_HUMAN	SEPT5_HUMAN	O60260	Q99719	PARK2	PRKN	UniProt	PRKN2_HUMAN	As wild-type <span class="match term0">PARK2</span>, but not familial-linked <span class="match term0">PARK2</span> mutants, ubiquinates mouse SEPT5 and promotes its degradation, it has been sugested that a deficiency in SEPT5 degradation may contribute to the development of early onset Parkinson disease 2 (<span class="match term0">PARK2</span>)	RING	1	Training data	H.sapiens
1724	PARP1_HUMAN	SIAH1_HUMAN	P09874	Q8IUQ4	PARP1	SIAH1	MEDLINE	29949759	At the protein level, <span class="match term0">PARP1</span> promotes <span class="match term1">Siah1</span> proteolysis, likely through inducing PARylation-dependent ubiquitination (PARdU) of <span class="match term1">Siah1</span>	Other	1	Other	H.sapiens
1725	PAXI1_HUMAN	PCNA_HUMAN	Q6ZW49	P12004	PAXIP1	PCNA	MEDLINE	22199232	E3Net	Other	1	Other	H.sapiens
1726	PCGF1_HUMAN	H2A1_HUMAN	Q9BSM1	P0C0S8	PCGF1	H2AC11	MEDLINE	22199232	E3Net	RING	1	Other	H.sapiens
1727	PDLI2_HUMAN	TF65_HUMAN	Q96JY6	Q04206	PDLIM2	RELA	MEDLINE	19052146	<span class="match term0">PDLIM2</span> (Mystique/SLIM) is a postsynaptic density-95/discs large/zonula occludens-1-Lin-11, Isl-1, Mec-3 (PDZ-LIM) domain protein expressed in the nucleus of T lymphocytes, where it promotes degradation of the <span class="match term1">p65</span> subunit of NF-kappaB	SINGLE_OTHER	1	Training data	H.sapiens
1729	PZRN3_HUMAN	MUSK_HUMAN	Q9UPQ7	O15146	PDZRN3	MUSK	UniProt	PZRN3_HUMAN	Ubiquitinated by <span class="match term0">PDZRN3</span>	RING	1	Training data	H.sapiens
1730	PELI1_HUMAN	RBP1_HUMAN	Q96FA3	Q15311	PELI1	RALBP1	MEDLINE	19734906	Notably, <span class="match term0">Peli1</span> bound to and ubiquitinated <span class="match term1">RIP1</span>, a signaling molecule that mediates IKK activation induced by the TLR3 and TLR4 adaptor TRIF	RING	1	Training data	H.sapiens
1738	PELI3_HUMAN	IRAK1_HUMAN	Q8N2H9	P51617	PELI3	IRAK1	MEDLINE	12874243	UbiNet 2.0	RING	1	Training data	H.sapiens
1741	PEX10_HUMAN	PEX5_HUMAN	O60683	P50542	PEX10	PEX5	MEDLINE	22199232	E3Net	RING	1	Other	H.sapiens
1742	PEX12_HUMAN	PEX5_HUMAN	O00623	P50542	PEX12	PEX5	MEDLINE	19687296	UbiNet 2.0	RING	1	Training data	H.sapiens
1743	PIAS2_HUMAN	STAT1_HUMAN	O75928	P42224	PIAS2	STAT1	MEDLINE	12764129	We demonstrate that <span class="match term1">STAT1</span> is a substrate for SUMO modification and that <span class="match term0">PIASx</span>-alpha, but not PIAS1, functions as an E3 ligase to promote <span class="match term1">STAT1</span> modification	RING	1	Training data	H.sapiens
1744	PIAS4_HUMAN	TYY1_HUMAN	Q8N2W9	P25490	PIAS4	YY1	MEDLINE	17353273	We also discovered that <span class="match term0">PIASy</span>, a SUMO E3 ligase, is a novel <span class="match term1">YY1</span>-interacting protein and can stimulate the sumoylation of <span class="match term1">YY1</span> both in vitro and in vivo	RING	1	Training data	H.sapiens
1746	PINK1_HUMAN	VDAC1_HUMAN	Q9BXM7	P21796	PINK1	VDAC1	MEDLINE	32047033	Here, we demonstrate that <span class="match term1">VDAC1</span> can be either mono- or polyubiquitinated by Parkin in a <span class="match term0">PINK1</span>-dependent manner	Other	1	Other	H.sapiens
1747	PJA1_HUMAN	SUZ12_HUMAN	Q8NG27	Q15022	PJA1	SUZ12	MEDLINE	21513699	UbiNet 2.0	RING	1	Training data	H.sapiens
1754	PJA2_HUMAN	KAP1_HUMAN	O43164	P31321	PJA2	PRKAR1B	MEDLINE	21423175	UbiNet 2.0	RING	1	Training data	H.sapiens
1761	PML_HUMAN	H31_HUMAN	P29590	P68431	PML	H3C12	MEDLINE	29471350	29471350	RING	1	Other	H.sapiens
1762	PPARA_HUMAN	BCL2_HUMAN	Q07869	P10415	PPARA	BCL2	MEDLINE	26556865	In this process, <span class="match term0">PPARalpha</span>/C102 was critical for <span class="match term0">PPARalpha</span> binding to BH3 domain of <span class="match term1">Bcl2</span>, subsequently, <span class="match term0">PPARalpha</span> transferred K48-linked polyubiquitin to lysine-22 site of <span class="match term1">Bcl2</span> resulting in its ubiquitination and proteasome-dependent …	RING	1	Other	H.sapiens
1763	PPARG_HUMAN	MUC1_HUMAN	P37231	P15941	PPARG	MUC1	MEDLINE	24292674	<span class="match term0">PPARgamma</span> E3 ubiquitin ligase regulates <span class="match term1">MUC1</span>-C oncoprotein stability	RING	1	Other	H.sapiens
1767	PPIL2_HUMAN	SNAI1_HUMAN	Q13356	O95863	PPIL2	SNAI1	MEDLINE	29352246	U-box ubiquitin ligase <span class="match term0">PPIL2</span> suppresses breast cancer invasion and metastasis by altering cell morphology and promoting <span class="match term1">SNAI1</span> ubiquitination and degradation	UBOX	1	Other	H.sapiens
1768	PRC1_HUMAN	H2A1A_HUMAN	O43663	Q96QV6	PRC1	H2AC1	MEDLINE	22199232	E3Net	RING	1	Other	H.sapiens
1775	PRKN_HUMAN	-	O60260	-	PRKN	cyclin-D	MEDLINE	32296023	UbiNet 2.0	RBR	1	Other	H.sapiens
1818	PRP19_HUMAN	RFA2_HUMAN	Q9UMS4	P15927	PRPF19	RPA2	MEDLINE	24332808	UbiNet 2.0	DWD	1	Other	H.sapiens
1822	PTPA_HUMAN	BMI1_HUMAN	Q15257	P35226	PTPA	BMI1	MEDLINE	33463265	<span class="match term0">PP2A</span> mediates the ubiquitination/degradation of <span class="match term1">BMI1</span>, which is revealed by changes in the physical interaction of <span class="match term0">PP2A</span> and <span class="match term1">BMI1</span>	Other	1	Other	H.sapiens
1823	RB40C_HUMAN	RACK1_HUMAN	Q96S21	P63244	RAB40C	RACK1	MEDLINE	30112187	<span class="match term0">RAB40C</span> regulates <span class="match term1">RACK1</span> stability via the ubiquitin-proteasome system	SOCS_VHL_BC-box	1	Other	H.sapiens
1824	RACK1_HUMAN	HIF1A_HUMAN	P63244	Q16665	RACK1	HIF1A	MEDLINE	17244529	<span class="match term0">RACK1</span> competes with HSP90 for binding to <span class="match term1">HIF-1alpha</span> and is required for O(2)-independent and HSP90 inhibitor-induced degradation of <span class="match term1">HIF-1alpha</span>.	Other	1	Other	H.sapiens
1826	RAD18_HUMAN	PCNA_HUMAN	Q9NS91	P12004	RAD18	PCNA	MEDLINE	12226657	<span class="match term1">PCNA</span> is mono-ubiquitinated through RAD6 and <span class="match term0">RAD18</span>, modified by lysine-63-linked multi-ubiquitination--which additionally requires MMS2, UBC13 and RAD5--and is conjugated to SUMO by UBC9	RING	1	Training data	H.sapiens
1832	RD23A_HUMAN	TWST1_HUMAN	P54725	Q15672	RAD23A	TWIST1	MEDLINE	31487504	Our experiments reveal that: <span class="match term0">HR23A</span> interacts with <span class="match term1">Twist1</span>, and this promotes the ubiquitin-mediated proteasomal degradation of <span class="match term1">Twist1</span>	Other	1	Other	H.sapiens
1833	RAG1_HUMAN	IMA1_HUMAN	P15918	P52292	RAG1	KPNA2	MEDLINE	19118899	This is the first putative substrate identified for the <span class="match term0">RAG1</span> ubiquitin ligase, and to our knowledge it is the first reported case of ubiquitylation of KPNA1	RING	1	Other	H.sapiens
1838	RBBP6_HUMAN	GRB2_HUMAN	Q7Z6E9	P62993	RBBP6	GRB2	MEDLINE	34348893	<span class="match term1">GRB2</span> K109 ubiquitination by E3 ubiquitin ligase <span class="match term0">RBBP6</span> releases MRE11 promoting HDR	RING	1	Other	H.sapiens
1841	HOIL1_HUMAN	HOIL1_HUMAN	Q9BYM8	Q9BYM8	RBCK1	RBCK1	MEDLINE	18303026	UbiNet 2.0	RING	1	Training data	H.sapiens
1852	RBX1_HUMAN	RPB1_HUMAN	P62877	P24928	RBX1	POLR2A	MEDLINE	30349055	<span class="match term0">RBX1</span> modifies <span class="match term1">POLR2A</span> by the K63-linked ubiquitination.	RING	1	Other	H.sapiens
1857	RC3H1_HUMAN	ICOS_HUMAN	Q5TC82	Q9Y6W8	RC3H1	ICOS	MEDLINE	18172933	<span class="match term0">Roquin</span> normally limits <span class="match term1">Icos</span> expression by promoting the degradation of <span class="match term1">Icos</span> messenger RNA.A conserved segment in the unusually long <span class="match term1">ICOS</span> 3' untranslated mRNA is essential for regulation by <span class="match term0">Roquin</span>	RING	1	Training data	H.sapiens
1858	ZN363_HUMAN	CDN1B_HUMAN	Q96PM5	P46527	RCHY1	CDKN1B	MEDLINE	21236467	Our results suggest that <span class="match term0">Pirh2</span> mediates the degradation of p27(<span class="match term1">Kip1</span>) and participates in cell proliferation in human HCC	RING	1	Training data	H.sapiens
1872	RFFL_HUMAN	RIPK1_HUMAN	Q8WZ73	Q13546	RFFL	RIPK1	MEDLINE	18450452	UbiNet 2.0	RING	1	Other	H.sapiens
1880	RFPLA_HUMAN	CCNB1_HUMAN	A6NLU0	P14635	RFPL4A	CCNB1	MEDLINE	12525704	UbiNet 2.0	RING	1	Training data	H.sapiens
1881	COP1_HUMAN	MIRO1_HUMAN	Q8NHY2	P14635	RFWD2	CDKN1B	MEDLINE	26254224	26254224	DWD	1	Other	H.sapiens
1882	RFWD3_HUMAN	P53_HUMAN	Q6PCD5	P04637	RFWD3	TP53	UniProt	RFWD3_HUMAN	Ubiquitinated by <span class="match term0">RFWD3</span>, which works in cooperation with MDM2 and may catalyze the formation of short polyubiquitin chains on p53/<span class="match term1">TP53</span> that are not targeted to the proteasome	RING	1	Training data	H.sapiens
1884	RHBT1_HUMAN	PDE5A_HUMAN	O94844	O76074	RHOBTB1	PDE5A	MEDLINE	30896450	UbiNet 2.0	BTB_OTHER	1	Other	H.sapiens
1885	RHBT3_HUMAN	CCNE1_HUMAN	O94955	P24864	RHOBTB3	CCNE1	MEDLINE	24145166	Golgi-associated <span class="match term0">RhoBTB3</span> targets cyclin E for ubiquitylation and promotes cell cycle progression.	Other	1	Other	H.sapiens
1886	RICTR_HUMAN	SGK1_HUMAN	Q6R327	O00141	RICTOR	SGK1	MEDLINE	20832730	Moreover, as part of a feedback mechanism, phosphorylation of <span class="match term0">Rictor</span> at T1135 by multiple AGC kinases disrupts the interaction between <span class="match term0">Rictor</span> and Cullin-1 to impair <span class="match term1">SGK1</span> ubiquitination	RING	1	Training data	H.sapiens
1887	RING1_HUMAN	H2A1_HUMAN	Q06587	P0C0S8	RING1	H2AC11	MEDLINE	16359901	UbiNet 2.0	RING	1	Training data	H.sapiens
1889	RNF12_HUMAN	LDB2_HUMAN	Q9NVW2	O43679	RLIM	LDB2	UniProt	RNF12_HUMAN	Ubiquitinated by <span class="match term0">RLIM</span>/RNF12, leading to its degradation by the proteasome (By similarity)	RING	1	Training data	H.sapiens
1903	RNF11_HUMAN	SMUF2_HUMAN	Q9Y3C5	Q9HAU4	RNF11	SMURF2	MEDLINE	22199232	E3Net	RING	1	Other	H.sapiens
1905	RN111_HUMAN	SMAD7_HUMAN	Q6ZNA4	O15105	RNF111	SMAD7	MEDLINE	18808420	<span class="match term0">Arkadia</span>, a RING-type E3 ubiquitin ligase, induces the ubiquitination and degradation of <span class="match term1">Smad7</span> and corepressors, c-Ski and SnoN, to enhance TGF-beta family signaling	RING	1	Training data	H.sapiens
1913	RN115_HUMAN	MET_HUMAN	Q9Y4L5	P08581	RNF115	MET	MEDLINE	22199232	E3Net	RING	1	Other	H.sapiens
1919	RN123_HUMAN	CDN1B_HUMAN	Q5XPI4	P46527	RNF123	CDKN1B	UniProt	RN123_HUMAN	Deubiquitinates and prevents proteasomal degradation of <span class="match term0">RNF123</span> which in turn stimulates <span class="match term1">CDKN1B</span> ubiquitin-dependent degradation thereby playing a role in cell proliferation	RING	1	Training data	H.sapiens
1923	RN125_HUMAN	DDX58_HUMAN	Q96EQ8	O95786	RNF125	DDX58	MEDLINE	17719635	By analyzing this regulatory circuit, we found that UbcH8 and ISG15 are functional regulators of <span class="match term0">RNF125</span> E3 ligase activity, which regulates the level of ubiquitin and ISG15 conjugation of <span class="match term1">RIG-I</span>	RING	1	Training data	H.sapiens
1931	RN126_HUMAN	PTEN_HUMAN	Q9BV68	P60484	RNF126	PTEN	MEDLINE	33664240	The in vivo ubiquitination assay showed that <span class="match term0">RNF126</span> specifically regulates <span class="match term1">PTEN</span> stability through poly-ubiquitination	RING	1	Other	H.sapiens
1939	RN128_HUMAN	CD40L_HUMAN	Q8TEB7	P29965	RNF128	CD40LG	MEDLINE	22199232	E3Net	RING	1	Other	H.sapiens
1947	RNF13_HUMAN	SNAPN_HUMAN	O43567	O95295	RNF13	SNAPIN	MEDLINE	22890573	UbiNet 2.0	RING	1	Training data	H.sapiens
1949	GOLI_HUMAN	VAMP3_HUMAN	Q86XS8	Q15836	RNF130	VAMP3	MEDLINE	23353890	UbiNet 2.0	RING	1	Training data	H.sapiens
1950	RN135_HUMAN	DDX58_HUMAN	Q8IUD6	O95786	RNF135	DDX58	MEDLINE	19017631	Our data suggest that Riplet/<span class="match term0">RNF135</span> is a novel factor of the <span class="match term1">RIG-I</span> pathway that is involved in the evoking of human innate immunity against RNA virus infection, and activates <span class="match term1">RIG-I</span> through ubiquitination of its C-terminal region	RING	1	Training data	H.sapiens
1951	RN138_HUMAN	TF7L2_HUMAN	Q8WVD3	Q9NQB0	RNF138	TCF7L2	MEDLINE	16714285	Here, we show that <span class="match term0">NARF</span> induces the ubiquitylation of TCF/LEF in vitro and in vivo, and functions as an E3 ubiquitin-ligase that specifically cooperates with the E2 conjugating enzyme E2-25K	RING	1	Training data	H.sapiens
1956	RN139_HUMAN	INSI1_HUMAN	Q8WU17	O15503	RNF139	INSIG1	MEDLINE	20068067	UbiNet 2.0	RING	1	Training data	H.sapiens
1958	RNF14_HUMAN	RNF14_HUMAN	Q9UBS8	Q9UBS8	RNF14	RNF14	MEDLINE	22199232	E3Net	RING	1	Other	H.sapiens
1959	R144A_HUMAN	HSP72_HUMAN	P50876	P54652	RNF144A	HSPA2	MEDLINE	31406303	Collectively, these findings reveal a previously unappreciated role for <span class="match term0">RNF144A</span> in suppression of breast cancer growth and metastasis, and identify <span class="match term0">RNF144A</span> as the first, to our knowledge, E3 ubiquitin ligase for <span class="match term1">HSPA2</span> in human cancer.	SINGLE_OTHER	1	Other	H.sapiens
1962	R144B_HUMAN	BAX_HUMAN	Q7Z419	Q07812	RNF144B	BAX	MEDLINE	22199232	E3Net	RING	1	Other	H.sapiens
1966	RN145_HUMAN	HMDH_HUMAN	Q96MT1	P04035	RNF145	HMGCR	MEDLINE	30543180	We find that <span class="match term0">RNF145</span> and gp78 independently co-ordinate <span class="match term1">HMGCR</span> ubiquitination and degradation	RING	1	Other	H.sapiens
1967	RN146_HUMAN	XRCC6_HUMAN	Q9NTX7	P12956	RNF146	XRCC6	MEDLINE	21825151	UbiNet 2.0	RING	1	Other	H.sapiens
1978	RN149_HUMAN	BRAF_HUMAN	Q8NC42	P15056	RNF149	BRAF	MEDLINE	22628551	UbiNet 2.0	RING	1	Training data	H.sapiens
1979	RN152_HUMAN	RHEB_HUMAN	Q8N8N0	Q15382	RNF152	RHEB	MEDLINE	32296023	UbiNet 2.0	RING	1	Other	H.sapiens
1982	RN167_HUMAN	CAST1_HUMAN	Q9H6Y7	Q8WTX7	RNF167	CASTOR1	MEDLINE	33594058	<span class="match term0">RNF167</span> activates mTORC1 and promotes tumorigenesis by targeting <span class="match term1">CASTOR1</span> for ubiquitination and degradation	RING	1	Other	H.sapiens
1984	RN168_HUMAN	H2AY_HUMAN	Q8IYW5	O75367	RNF168	MACROH2A1	MEDLINE	32424115	Here, we report that <span class="match term0">RNF168</span> ubiquitinates the non-canonical H2A variants H2AZ and <span class="match term1">macroH2A1</span>/2 at the divergent N-terminal tail lysine residue	RING	1	Other	H.sapiens
1994	RN170_HUMAN	ITPR1_HUMAN	Q96K19	Q14643	RNF170	ITPR1	MEDLINE	21610068	UbiNet 2.0	RING	1	Training data	H.sapiens
1995	RN180_HUMAN	CCN4_HUMAN	Q86T96	O95388	RNF180	CCN4	MEDLINE	33553163	Our findings revealed a crucial role of <span class="match term0">RNF180</span> in suppressing tumor growth by ubiquitinating <span class="match term1">WISP1</span> in CRC.	RING	1	Other	H.sapiens
1999	RN181_HUMAN	ESR1_HUMAN	Q9P0P0	P03372	RNF181	ESR1	MEDLINE	32973333	Immuno-precipitation assays indicate that <span class="match term0">RNF181</span> associates with <span class="match term1">ERalpha</span> and promotes its stability possibly via inducing <span class="match term1">ERalpha</span> K63-linked poly-ubiquitination	RING	1	Other	H.sapiens
2002	RN182_HUMAN	TF65_HUMAN	Q8N6D2	Q04206	RNF182	RELA	MEDLINE	31432514	The E3 ubiquitin ligase <span class="match term0">RNF182</span> inhibits TLR-triggered cytokine production through promoting <span class="match term1">p65</span> ubiquitination and degradation	RING	1	Other	H.sapiens
2004	RN183_HUMAN	B2CL1_HUMAN	Q96D59	Q07817	RNF183	BCL2L1	MEDLINE	29507230	Furthermore, <span class="match term0">RNF183</span> interacts with <span class="match term1">Bcl-xL</span>, an antiapoptotic member of the Bcl-2 family, and polyubiquitinates <span class="match term1">Bcl-xL</span> for degradation	RING	1	Other	H.sapiens
2007	RN185_HUMAN	SEC20_HUMAN	Q96GF1	Q12981	RNF185	BNIP1	MEDLINE	21931693	UbiNet 2.0	RING	1	Training data	H.sapiens
2012	RN186_HUMAN	SESN2_HUMAN	Q9NXI6	P58004	RNF186	SESN2	MEDLINE	31586034	The RING-type E3 ligase <span class="match term0">RNF186</span> ubiquitinates <span class="match term1">Sestrin-2</span> and thereby controls nutrient sensing	RING	1	Other	H.sapiens
2013	RN187_HUMAN	YAP1_HUMAN	Q5TA31	P46937	RNF187	YAP1	MEDLINE	32198343	Immuno-precipitation assay shows that <span class="match term0">RNF187</span> associates with <span class="match term1">YAP</span>, promoting its degradation possibly via inducing <span class="match term1">YAP</span> K48-dependent poly-ubiquitination	RING	1	Other	H.sapiens
2014	RN19A_HUMAN	SODC_HUMAN	Q9NV58	P00441	RNF19A	SOD1	UniProt	RN19A_HUMAN	Unlike wild-type protein, the pathogenics variants <span class="match term1">ALS1</span> Arg-38, Arg-47, Arg-86 and Ala-94 are polyubiquitinated by <span class="match term0">RNF19A</span>; which leads to their proteasomal degradation	RING	1	Training data	H.sapiens
2020	RN19B_HUMAN	UCKL1_HUMAN	Q6ZMZ0	Q9NWZ5	RNF19B	UCKL1	MEDLINE	16709802	We demonstrated decreased protein expression and enhanced ubiquitination of URKL-1 in the presence of <span class="match term0">NKLAM</span>	RING	1	Training data	H.sapiens
2021	RING2_HUMAN	H2A2A_HUMAN	Q99496	Q6FI13	RNF2	H2AC18	MEDLINE	22199232	E3Net	RING	1	Other	H.sapiens
2032	BRE1A_HUMAN	H2B2E_HUMAN	Q5VTR2	Q16778	RNF20	H2BC21	MEDLINE	21443952	UbiNet 2.0	RING	1	Other	H.sapiens
2036	RN208_HUMAN	VIME_HUMAN	Q9H0X6	P08670	RNF208	VIM	MEDLINE	31862882	Mechanistically, <span class="match term0">RNF208</span> specifically polyubiquitinated the Lys97 residue within the head domain of <span class="match term1">Vimentin</span> through interaction with the Ser39 residue of phosphorylated <span class="match term1">Vimentin</span>, which exists as a soluble form, eventually facilitating proteasomal degradation of <span class="match term1">Vimentin</sp…	RING	1	Other	H.sapiens
2037	RN213_HUMAN	DHE3_HUMAN	Q63HN8	P00367	RNF213	GLUD1	MEDLINE	34269483	Following amino acid deprivation or mTORC1 inhibition, <span class="match term1">GDH1</span> translocates from mitochondria to the cytoplasm, where it becomes ubiquitinated and degraded via the E3 ligase <span class="match term0">RNF213</span>	RING	1	Other	H.sapiens
2038	RN216_HUMAN	TLR8_HUMAN	Q9NWF9	Q9NR97	RNF216	TLR8	MEDLINE	31385713	We show a novel role for Ring Finger Protein 216 (<span class="match term0">RNF216</span>), and E3-ligase which targets <span class="match term1">TLR8</span> for ubiquitination and degradation	RING	1	Other	H.sapiens
2044	RN220_HUMAN	SIN3B_HUMAN	Q5VTB9	O75182	RNF220	SIN3B	MEDLINE	20170641	Co-expression of <span class="match term0">RNF220</span> promotes the ubiquitination and proteasomal degradation of <span class="match term1">Sin3B</span>	RING	1	Training data	H.sapiens
2047	RNF25_HUMAN	NKD2_HUMAN	Q96BH1	Q969F2	RNF25	NKD2	MEDLINE	18757723	UbiNet 2.0	RING	1	Training data	H.sapiens
2048	RNF26_HUMAN	STK36_HUMAN	Q9BY78	P09936	RNF26	TMEM173	MEDLINE	25254379	25254379	RING	1	Other	H.sapiens
2052	RNF31_HUMAN	KPCB_HUMAN	Q96EP0	P05771	RNF31	PRKCB	MEDLINE	17069764	LUBAC efficiently ubiquitinated activated PKC in vitro, and degradation of activated PKCalpha was delayed in HOIL-1L-deficient cells.	RING	1	Training data	H.sapiens
2061	RNF34_HUMAN	CASPA_HUMAN	Q969K3	Q92851	RNF34	CASP10	MEDLINE	15069192	UbiNet 2.0	RING	1	Training data	H.sapiens
2067	RNF38_HUMAN	LDB1_HUMAN	Q9H0F5	Q86U70	RNF38	LDB1	MEDLINE	32021282	And in this study, we confirmed that <span class="match term1">LDB1</span> was a novel substrate of <span class="match term0">RNF38</span>, and <span class="match term1">LDB1</span> was reported to be elevated in CRC and its high expression was associated with poor prognosis of CRC patients.	RING	1	Other	H.sapiens
2071	RNF39_HUMAN	DDX3X_HUMAN	Q9H2S5	O00571	RNF39	DDX3X	MEDLINE	33674311	Here, we show that the E3 ubiquitin ligase <span class="match term0">RNF39</span> inhibits RLR pathways through mediating K48-linked ubiquitination and proteasomal degradation of <span class="match term1">DDX3X</span>	RING	1	Other	H.sapiens
2072	RNF4_HUMAN	PML_HUMAN	P78317	P29590	RNF4	PML	MEDLINE	20943951	These studies indicate that arsenic induces the rapid reorganization of the cell nucleus by SUMO modification of nuclear body-associated <span class="match term1">PML</span> and uptake of the ubiquitin E3 ligase <span class="match term0">RNF4</span> leading to the ubiquitin-mediated degradation of <span class="match term1">PML</span>	RING	1	Training data	H.sapiens
2084	BRE1B_HUMAN	STX1A_HUMAN	O75150	Q16623	RNF40	STX1A	MEDLINE	22199232	E3Net	RING	1	Other	H.sapiens
2088	RNF41_HUMAN	ZAP70_HUMAN	Q9H4P4	P43403	RNF41	ZAP70	MEDLINE	32034311	Publisher Correction: K33-linked polyubiquitination of <span class="match term1">Zap70</span> by <span class="match term0">Nrdp1</span> controls CD8+ T cell activation	RING	1	Other	H.sapiens
2101	RNF43_HUMAN	RNF43_HUMAN	Q68DV7	Q68DV7	RNF43	RNF43	MEDLINE	18313049	UbiNet 2.0	RING	1	Training data	H.sapiens
2104	RNF5_HUMAN	SCAP_HUMAN	Q99942	Q12770	RNF5	SCAP	MEDLINE	32054686	Mechanistic studies revealed that <span class="match term0">RNF5</span> binds to the transmembrane domain of <span class="match term1">SCAP</span> and ubiquitinates the Lys-305 located in cytosolic loop 2 of <span class="match term1">SCAP</span>	RING	1	Other	H.sapiens
2114	RNF6_HUMAN	ANDR_HUMAN	Q9Y252	P10275	RNF6	AR	MEDLINE	19345326	<span class="match term0">RNF6</span> induces <span class="match term1">AR</span> ubiquitination and promotes <span class="match term1">AR</span> transcriptional activity	RING	1	Training data	H.sapiens
2121	RNF8_HUMAN	NONO_HUMAN	O76064	Q15233	RNF8	NONO	MEDLINE	30445466	We found that: (i) <span class="match term0">RNF8</span> ubiquitinates <span class="match term1">NONO</span> and (ii) UV radiation triggers <span class="match term1">NONO</span> ubiquitination and its subsequent degradation	RING	1	Other	H.sapiens
2143	RNFT2_HUMAN	IL3RA_HUMAN	Q96EX2	P26951	RNFT2	IL3RA	MEDLINE	31990690	Here we found that <span class="match term0">RNFT2</span> (RING finger transmembrane-domain containing protein 2, also TMEM118), a previously uncharacterized RING finger ubiquitin E3 ligase, negatively regulated IL3-dependent cellular responses through <span class="match term1">IL3Ralpha</span> ubiquitination and degradation in the proteasome	RING	1	Other	H.sapiens
2144	RSAD2_HUMAN	IRAK1_HUMAN	Q8WXG1	P51617	RSAD2	IRAK1	MEDLINE	31921110	Furthermore, dual-luciferase reporter and Co-IP assays showed gD and <span class="match term0">viperin</span> interaction leaded to the increase of IRF7-mediated IFN-beta expression through promoting <span class="match term0">viperin</span> and <span class="match term1">IRAK1</span> interaction and facilitating K63-linked <span class="match term1">IRAK1</span> polyubiquitination	Other	1	Other	H.sapiens
2145	ARRS_HUMAN	IKBA_HUMAN	P10523	P25963	SAG	NFKBIA	MEDLINE	23136067	UbiNet 2.0	Other	1	Training data	H.sapiens
2153	SH3R1_HUMAN	KCNJ1_HUMAN	Q7Z6J0	P48048	SH3RF1	KCNJ1	MEDLINE	19710010	UbiNet 2.0	RING	1	Training data	H.sapiens
2160	SHRPN_HUMAN	YAP1_HUMAN	Q9H0F6	P46937	SHARPIN	YAP1	MEDLINE	31884247	Immuno-precipitation assay shows that <span class="match term0">SHARPIN</span> associates with <span class="match term1">YAP</span>, promoting <span class="match term1">YAP</span> degradation possibly via inducing <span class="match term1">YAP</span> K48-dependent poly-ubiquitination	Other	1	Other	H.sapiens
2161	SHPRH_HUMAN	PCNA_HUMAN	Q149N8	P12004	SHPRH	PCNA	UniProt	SHPRH_HUMAN	Acts together with the E3 ligases, HLTF or <span class="match term0">SHPRH</span>, in the 'Lys-63'-linked poly-ubiquitination of <span class="match term1">PCNA</span> upon genotoxic stress, which is required for DNA repair (By similarity)	RING	1	Training data	H.sapiens
2162	SIAH1_HUMAN	EGLN1_HUMAN	Q8IUQ4	Q9GZT9	SIAH1	EGLN1	MEDLINE	22199232	E3Net	RING	1	Other	H.sapiens
2201	SIAH2_HUMAN	TINF2_HUMAN	O43255	Q9BSI4	SIAH2	TINF2	MEDLINE	22064479	UbiNet 2.0	RING	1	Training data	H.sapiens
2236	SIVA_HUMAN	ARF_HUMAN	O15304	Q8N726	SIVA1	CDKN2A	MEDLINE	23462994	UbiNet 2.0	Other	1	Other	H.sapiens
2238	SKP2_HUMAN	BRCA1_HUMAN	Q13309	P38398	SKP2	BRCA1	MEDLINE	25659039	Moreover, we show that <span class="match term1">BRCA1</span> is ubiquitinated by SCF(<span class="match term0">Skp2</span>) and that abrogation of Chk2 phosphorylation impairs its ubiquitination	F-box	1	Other	H.sapiens
2307	SMUF1_HUMAN	KLF2_HUMAN	Q9HCE7	Q9Y5W3	SMURF1	KLF2	MEDLINE	21382345	UbiNet 2.0	HECT	1	Training data	H.sapiens
2419	SMUF2_HUMAN	SMAD4_HUMAN	Q9HAU4	Q13485	SMURF2	SMAD4	MEDLINE	15817471	We describe an equivalent mechanism of degradation of <span class="match term1">Smad4</span> by the above E3 ligases, via formation of ternary complexes between <span class="match term1">Smad4</span> and Smurfs, mediated by R-Smads (Smad2) or I-Smads (Smad6/7), acting as adaptors	HECT	1	Training data	H.sapiens
2454	SOCS1_HUMAN	JAK2_HUMAN	O15524	O60674	SOCS1	JAK2	MEDLINE	11278610	Degradation of <span class="match term1">JAK2</span> depended on its phosphorylation and its high affinity binding with <span class="match term0">SOCS1</span> through the kinase inhibitory region and the SH2 domain	SOCS_VHL_BC-box	1	Training data	H.sapiens
2461	SOCS2_HUMAN	SOCS1_HUMAN	O14508	O15524	SOCS2	SOCS1	MEDLINE	17898043	UbiNet 2.0	Other	1	Training data	H.sapiens
2464	SOCS3_HUMAN	IRS2_HUMAN	O14543	Q9Y4H2	SOCS3	IRS2	MEDLINE	22199232	E3Net	SOCS_VHL_BC-box	1	Other	H.sapiens
2469	SOCS4_HUMAN	DAB1_HUMAN	Q8WXH5	O75553	SOCS4	DAB1	MEDLINE	24210661	UbiNet 2.0	SOCS_VHL_BC-box	1	Other	H.sapiens
2470	SOCS5_HUMAN	EGFR_HUMAN	O75159	P00533	SOCS5	EGFR	MEDLINE	15590694	Interestingly, <span class="match term1">EGFR</span> is degraded by <span class="match term0">SOCS5</span> prior to EGF treatment in a ligand- and c-Cbl-independent manner	SOCS_VHL_BC-box	1	Training data	H.sapiens
2472	SOCS6_HUMAN	KIT_HUMAN	O14544	P10721	SOCS6	KIT	MEDLINE	21030588	Structural basis for c-<span class="match term1">KIT</span> inhibition by the suppressor of cytokine signaling 6 (<span class="match term0">SOCS6</span>) ubiquitin ligase	SOCS_VHL_BC-box	1	Other	H.sapiens
2473	SOCS7_HUMAN	DAB1_HUMAN	O14512	O75553	SOCS7	DAB1	MEDLINE	24210661	24210661	SOCS_VHL_BC-box	1	Other	H.sapiens
2474	SPOP_HUMAN	BRD4_HUMAN	O43791	O60885	SPOP	BRD4	MEDLINE	28805820	Prostate cancer-associated <span class="match term0">SPOP</span> mutations confer resistance to BET inhibitors through stabilization of <span class="match term1">BRD4</span>.	Other	1	Other	H.sapiens
2515	SPSB2_HUMAN	NOS2_HUMAN	Q99619	P35228	SPSB2	NOS2	MEDLINE	20603330	20603330	SOCS_VHL_BC-box	1	Other	H.sapiens
2517	SPSB3_HUMAN	SNAI1_HUMAN	Q6PJ21	O95863	SPSB3	SNAI1	MEDLINE	29059170	In this study, we carried out a luciferase-based genome-wide screening using small interfering RNA library against ~200 of E3 ligases and ubiquitin-related genes and identified SOCS box protein <span class="match term0">SPSB3</span> as a novel E3 ligase component that targets <span class="match term1">SNAIL</span> into polyubiquitination and degradation in response to GSK-3beta phosphorylation of…	SOCS_VHL_BC-box	1	Other	H.sapiens
2518	SQSTM_HUMAN	LDHA_HUMAN	Q13501	P00338	SQSTM1	LDHA	MEDLINE	32859246	CONCLUSIONS: Our data revealed a novel lysosomal pathway of <span class="match term1">LDHA</span> degradation, which is mediated by the binding of K63-ubiquitinated <span class="match term1">LDHA</span> to <span class="match term0">SQSTM1</span>	Other	1	Other	H.sapiens
2519	STABP_HUMAN	NLRP3_HUMAN	O95630	Q96P20	STAMBP	NLRP3	MEDLINE	33253913	These findings describe a unique mechanism of non-degradative ubiquitination of <span class="match term1">NLRP3</span> by <span class="match term0">STAMBP</span> to limit excessive inflammasome activation and to reduce injurious IL-1beta signaling.	SOCS_VHL_BC-box	1	Other	H.sapiens
2520	CHIP_HUMAN	HSP7C_HUMAN	Q9UNE7	P11142	STUB1	HSPA8	MEDLINE	20675402	<span class="match term0">CHIP</span> appears to sort newly synthesized Hsp90-unchaperoned BCR-ABL to the proteasome not only by inhibiting <span class="match term1">Hsc70</span> and thereby promoting Bag1 to bind BCR-ABL, but also by ubiquitinating BCR-ABL	UBOX	1	Training data	H.sapiens
2615	SYVN1_HUMAN	BMAL1_HUMAN	Q86TM6	O00327	SYVN1	ARNTL	MEDLINE	32765757	In addition, the results of western blotting and reverse transcription-quantitative PCR suggested that <span class="match term0">HRD1</span> promoted K48-associated polyubiquitination of <span class="match term1">BMAL1</span> and thus mediated its degradation via the ubiquitin-proteasome system	RING	1	Other	H.sapiens
2639	TANK_HUMAN	IKKE_HUMAN	Q92844	Q14164	TANK	IKBKE	MEDLINE	23453969	UbiNet 2.0	Other	1	Other	H.sapiens
2648	TBL1X_HUMAN	CTNB1_HUMAN	O60907	P35222	TBL1X	CTNNB1	MEDLINE	20181957	Direct ubiquitination of <span class="match term1">beta-catenin</span> by Siah-1 and regulation by the exchange factor <span class="match term0">TBL1</span>	F-box	1	Training data	H.sapiens
2649	BACD2_HUMAN	RHOA_HUMAN	Q13829	P61586	TNFAIP1	RHOA	UniProt	BACD2_HUMAN	The BCR(BACURD2) E3 ubiquitin ligase complex mediates the ubiquitination of <span class="match term1">RHOA</span>, leading to its degradation by the proteasome, thereby regulating the actin cytoskeleton and cell migration	BTB_OTHER	1	Training data	H.sapiens
2651	TNAP3_HUMAN	RNF41_HUMAN	P21580	Q9H4P4	TNFAIP3	RNF41	MEDLINE	34023381	Through this approach, E3 ubiquitin-protein ligase neuregulin receptor degradation protein-1 (<span class="match term1">Nrdp1</span>) was discovered to be a new ubiquitination substrate of <span class="match term0">A20</span>	HECT	1	Other	H.sapiens
2655	TOM1_HUMAN	NAB2_HUMAN	O60784	Q15742	TOM1	NAB2	MEDLINE	22199232	E3Net	Other	1	Other	H.sapiens
2657	TOPRS_HUMAN	NKX31_HUMAN	Q9NS56	Q99801	TOPORS	NKX3-1	MEDLINE	18077445	<span class="match term1">NKX3</span>.1 can be ubiquitinated by <span class="match term0">TOPORS</span> in vitro and in vivo, and overexpression of <span class="match term0">TOPORS</span> leads to <span class="match term1">NKX3</span>.1 proteasomal degradation in prostate cancer cells	RING	1	Training data	H.sapiens
2660	TRAF1_HUMAN	M3K14_HUMAN	Q13077	Q99558	TRAF1	MAP3K14	MEDLINE	22199232	E3Net	Other	1	Other	H.sapiens
2661	TRAF2_HUMAN	TRAF2_HUMAN	Q12933	Q12933	TRAF2	TRAF2	MEDLINE	20876871	UbiNet 2.0	RING	1	Training data	H.sapiens
2673	TRAF3_HUMAN	UBC9_HUMAN	Q13114	P63279	TRAF3	UBE2I	MEDLINE	34372697	In addition, our results further revealed that viral protein VP3 inhibited the SUMOylation of API5 by targeting API5 and promoting <span class="match term1">UBC9</span> proteasome-dependent degradation through binding to the ubiquitin E3 ligase <span class="match term0">TRAF3</span>	RING	1	Other	H.sapiens
2679	CIKS_HUMAN	TRAF6_HUMAN	O43734	Q9Y4K3	TRAF3IP2	TRAF6	MEDLINE	19825828	Deletion and point mutations of the <span class="match term0">Act1</span> U-box abolished <span class="match term0">Act1</span>-mediated ubiquitination of <span class="match term1">TRAF6</span> and impaired the ability of <span class="match term0">Act1</span> to restore IL-17-dependent signaling and expression of target genes in <span class="match term0">Act1</span>(-/-) mouse embryonic fibroblas…	UBOX	1	Training data	H.sapiens
2680	TRAF4_HUMAN	NTRK1_HUMAN	Q9BUZ4	P04629	TRAF4	NTRK1	MEDLINE	29715200	<span class="match term0">TRAF4</span> promoted K27- and K29-linked ubiquitination at the <span class="match term1">TrkA</span> kinase domain and increased its kinase activity	RING	1	Other	H.sapiens
2685	TRAF6_HUMAN	NEMO_HUMAN	Q9Y4K3	Q9Y6K9	TRAF6	IKBKG	MEDLINE	20529958	One of the E3 ligase responsible for K63-linked <span class="match term1">NEMO</span> polyubiquitination is <span class="match term0">TRAF6</span>, which participates in several signaling pathways controlling immunity, osteoclastogenesis, skin development and brain functions	RING	1	Training data	H.sapiens
2722	TRAF7_HUMAN	P53_HUMAN	Q6Q0C0	P04637	TRAF7	TP53	MEDLINE	23128672	UbiNet 2.0	DWD	1	Training data	H.sapiens
2725	TRAIP_HUMAN	KANK1_HUMAN	Q9BWF2	Q14678	TRAIP	KANK1	MEDLINE	34349117	In addition, we found that <span class="match term0">TRAIP</span> promoted <span class="match term1">KANK1</span> polyubiquitination and subsequent degradation, downregulating IGFBP3 and activating the AKT pathway in osteosarcoma cells	RING	1	Other	H.sapiens
2726	TRIB3_HUMAN	PPARA_HUMAN	Q96RU7	Q07869	TRIB3	PPARA	MEDLINE	32621919	Mechanistically, <span class="match term0">TRIB3</span> interacted with <span class="match term1">PPARalpha</span> and contributed to its destabilization by promoting its ubiquitination	Other	1	Other	H.sapiens
2727	TRI11_HUMAN	DUS6_HUMAN	Q96F44	Q16828	TRIM11	DUSP6	MEDLINE	31950060	Therefore, <span class="match term0">TRIM11</span> might suppress the translation of <span class="match term1">DUSP6</span> via improving its ubiquitination	RING	1	Other	H.sapiens
2738	TRI13_HUMAN	NR4A1_HUMAN	O60858	P22736	TRIM13	NR4A1	MEDLINE	30224829	The E3 ubiquitin ligase <span class="match term0">Trim13</span> regulates <span class="match term1">Nur77</span> stability via casein kinase 2alpha	RING	1	Other	H.sapiens
2745	TRI15_HUMAN	APOA1_HUMAN	Q9C019	P02647	TRIM15	APOA1	MEDLINE	34311082	<span class="match term0">TRIM15</span> promotes the invasion and metastasis of pancreatic cancer cells by mediating <span class="match term1">APOA1</span> ubiquitination and degradation	RING	1	Other	H.sapiens
2746	TRI17_HUMAN	IRF3_HUMAN	Q9Y577	Q14653	TRIM17	IRF3	MEDLINE	18711448	Here we show that the E3 ubiquitin ligase <span class="match term0">RBCC</span> protein interacting with PKC1 (RBCK1) catalyzes the ubiquitination and degradation of <span class="match term1">IRF3</span>	RING	1	Training data	H.sapiens
2750	TRIM2_HUMAN	NFL_HUMAN	Q9C040	P07196	TRIM2	NEFL	MEDLINE	18687884	UbiNet 2.0	RING	1	Training data	H.sapiens
2752	RO52_HUMAN	CDN1B_HUMAN	P19474	P46527	TRIM21	CDKN1B	UniProt	RO52_HUMAN	A <span class="match term0">TRIM21</span>-containing SCF(SKP2)-like complex is shown to mediate ubiquitination of <span class="match term1">CDKN1B</span> ('Thr-187	RING	1	Training data	H.sapiens
2771	TRI22_HUMAN	IRF3_HUMAN	Q8IYM9	Q14653	TRIM22	IRF3	MEDLINE	33187908	In addition, FoxO1 destabilized <span class="match term1">IRF3</span> by facilitating E3 ligase <span class="match term0">TRIM22</span>- or TRIM21-mediated K48-linked ubiquitination of <span class="match term1">IRF3</span>.	RING	1	Other	H.sapiens
2774	TRI23_HUMAN	NEMO_HUMAN	P36406	Q9Y6K9	TRIM23	IKBKG	MEDLINE	32296023	UbiNet 2.0	RING	1	Other	H.sapiens
2778	TIF1A_HUMAN	TRAF3_HUMAN	O15164	Q13114	TRIM24	TRAF3	MEDLINE	32324863	<span class="match term0">TRIM24</span> facilitates antiviral immunity through mediating K63-linked <span class="match term1">TRAF3</span> ubiquitination	RING	1	Other	H.sapiens
2780	TRI25_HUMAN	TRI25_HUMAN	Q14258	Q14258	TRIM25	TRIM25	UniProt	TRI25_HUMAN	Auto-ubiquitinated (in vitro)	RING	1	Training data	H.sapiens
2794	TRI26_HUMAN	ZEB1_HUMAN	Q12899	P37275	TRIM26	ZEB1	MEDLINE	33649471	<span class="match term0">TRIM26</span> promotes the degradation of <span class="match term1">ZEB1</span> protein by ubiquitination in HCC	RING	1	Other	H.sapiens
2796	TRI27_HUMAN	TEAD4_HUMAN	P14373	Q15561	TRIM27	TEAD4	MEDLINE	33993634	<span class="match term0">TRIM27</span> is a novel E3 ubiquitin ligase that induces K27/48-linked ubiquitination of unpalmitoylated <span class="match term1">TEAD4</span> at Lys278	RING	1	Other	H.sapiens
2802	TIF1B_HUMAN	P53_HUMAN	Q13263	P04637	TRIM28	TP53	MEDLINE	20864041	For example, MAGE-C2-<span class="match term0">TRIM28</span> is shown to target <span class="match term1">p53</span> for degradation in a proteasome-dependent manner, consistent with its tumorigenic functions.	RING	1	Training data	H.sapiens
2807	TRIM3_HUMAN	BECN1_HUMAN	O75382	Q14457	TRIM3	BECN1	MEDLINE	32021240	Finally, we found in ES cells, <span class="match term0">TRIM3</span> could directly interact with <span class="match term1">Beclin1</span>, and improved its K48-linked polyubiquitinaion, leading to the degradation of <span class="match term1">Beclin1</span> and then regulated autophagy	RING	1	Other	H.sapiens
2810	TRI31_HUMAN	M3K7_HUMAN	Q9BZY9	O43318	TRIM31	MAP3K7	MEDLINE	33016203	Furthermore, <span class="match term0">TRIM31</span> interacted with and ubiquitinated transforming growth factor-beta-activated kinase-1 (<span class="match term1">TAK1</span>), resulting in <span class="match term1">TAK1</span> activation and subsequent induction of NF-kappaB signaling	RING	1	Other	H.sapiens
2814	TRI32_HUMAN	DTBP1_HUMAN	Q13049	Q96EV8	TRIM32	DTNBP1	MEDLINE	19349376	Using the yeast two-hybrid system, we found that <span class="match term0">TRIM32</span> binds and ubiquitinates dysbindin, a protein implicated in the genetic aetiology of schizophrenia, augmenting its degradation	RING	1	Training data	H.sapiens
2832	TRI33_HUMAN	SMAD4_HUMAN	Q9UPN9	Q13485	TRIM33	SMAD4	UniProt	TRI33_HUMAN	Deubiquitinates monoubiquitinated <span class="match term1">SMAD4</span>, opposing the activity of E3 ubiquitin-protein ligase <span class="match term0">TRIM33</span>	RING	1	Training data	H.sapiens
2835	TRI35_HUMAN	TRAF3_HUMAN	Q9UPQ4	Q13114	TRIM35	TRAF3	MEDLINE	32562145	<span class="match term0">TRIM35</span> promoted the RIG-I-mediated signaling by catalyzing Lys63-linked polyubiquitination of <span class="match term1">TRAF3</span> and the subsequent formation of a signaling complex with VISA and TBK1	RING	1	Other	H.sapiens
2836	TRI36_HUMAN	IRF3_HUMAN	Q9NQ86	Q14653	TRIM36	IRF3	MEDLINE	18711448	UbiNet 2.0	RING	1	Training data	H.sapiens
2837	TRI37_HUMAN	TRAF2_HUMAN	O94972	Q12933	TRIM37	TRAF2	MEDLINE	30043491	Furthermore, we found that <span class="match term0">TRIM37</span> bound to <span class="match term1">TRAF2</span> and promoted K63-linked ubiquitination of <span class="match term1">TRAF2</span>, sustaining the eventual activation of the NF-kappaB pathway	RING	1	Other	H.sapiens
2841	TRI38_HUMAN	TRI38_HUMAN	O00635	O00635	TRIM38	TRIM38	MEDLINE	21306652	UbiNet 2.0	RING	1	Training data	H.sapiens
2843	TRI39_HUMAN	MOAP1_HUMAN	Q9HCM9	Q96BY2	TRIM39	MOAP1	MEDLINE	22199232	E3Net	RING	1	Other	H.sapiens
2845	TRIM4_HUMAN	DDX58_HUMAN	Q9C037	O95786	TRIM4	DDX58	MEDLINE	29354136	However, subsequent studies have reported that Riplet, MEX3C, and <span class="match term0">TRIM4</span> ubiquitin ligases are also involved in K63-linked polyubiquitination and the activation of <span class="match term1">RIG-I</span>	RING	1	Other	H.sapiens
2847	TRI41_HUMAN	ZSC21_HUMAN	Q8WV44	Q9Y5A6	TRIM41	ZSCAN21	MEDLINE	30485814	Our data show that <span class="match term1">ZSCAN21</span> stimulates SNCA transcription in neuronal cells and that <span class="match term0">TRIM41</span> is an E3 ubiquitin ligase for <span class="match term1">ZSCAN21</span>	RING	1	Other	H.sapiens
2852	TRI46_HUMAN	PPARA_HUMAN	Q7Z4K8	Q07869	TRIM46	PPARA	MEDLINE	32295675	<span class="match term0">TRIM46</span> acts as an oncogene in OS by interactingwith and ubiquitinating <span class="match term1">PPAR</span> alpha, resulting in the activation of NF-kappa B signaling pathway	RING	1	Other	H.sapiens
2853	TRI47_HUMAN	SMAD4_HUMAN	Q96LD4	Q13485	TRIM47	SMAD4	MEDLINE	30979374	<span class="match term0">TRIM47</span> is up-regulated in colorectal cancer, promoting ubiquitination and degradation of <span class="match term1">SMAD4</span>	RING	1	Other	H.sapiens
2856	TRI49_HUMAN	BLM_HUMAN	P0CI25	P54132	TRIM49	BLM	MEDLINE	23708797	UbiNet 2.0	RING	1	Other	H.sapiens
2857	TRIM5_HUMAN	TRIM5_HUMAN	Q9C035	Q9C035	TRIM5	TRIM5	MEDLINE	18312418	In addition to the self-ubiquitination, we show that <span class="match term0">TRIM5alpha</span> is ubiquitinated by another E3 ubiquitin ligase, Ro52, and deubiquitinated by YopJ, one of the pathogenic proteins derived from Yersinia species	RING	1	Training data	H.sapiens
2858	TRI50_HUMAN	TRI50_HUMAN	Q86XT4	Q86XT4	TRIM50	TRIM50	MEDLINE	18398435	hUbiquitome	RING	1	Other	H.sapiens
2859	TRI52_HUMAN	TRAF2_HUMAN	Q96A61	Q12933	TRIM52	TRAF2	MEDLINE	32898524	SIGNIFICANCE: <span class="match term0">TRIM52</span> accelerated the growth of BPH-1 cells by upregulating NF-kappaB, and <span class="match term0">TRIM52</span> could promote <span class="match term1">TRAF2</span> ubiquitination	RING	1	Other	H.sapiens
2862	TRI56_HUMAN	SAP18_HUMAN	Q9BRZ2	O00422	TRIM56	SAP18	MEDLINE	30670829	vFLIP degrades <span class="match term1">SAP18</span> through a ubiquitin-proteasome pathway by recruiting E3 ubiquitin ligase <span class="match term0">TRIM56</span>	RING	1	Other	H.sapiens
2865	TRI58_HUMAN	DC1I1_HUMAN	Q8NG06	O14576	TRIM58	DYNC1I1	MEDLINE	25241935	UbiNet 2.0	RING	1	Other	H.sapiens
2867	TRI59_HUMAN	PTEN_HUMAN	Q8IWR1	P60484	TRIM59	PTEN	MEDLINE	32165307	Immunoprecipiation experiments showed the interaction between <span class="match term0">TRIM59</span> and <span class="match term1">PTEN</span> in A549/DDP cells, and that <span class="match term0">TRIM59</span> knockdown suppressed the ubiquitination of <span class="match term1">PTEN</span>	RING	1	Other	H.sapiens
2871	TRIM6_HUMAN	BTG2_HUMAN	Q9C030	P78543	TRIM6	BTG2	MEDLINE	31992359	Further, Lys5 was essential for <span class="match term0">TRIM6</span> mediated <span class="match term1">TIS21</span> ubiquitination	RING	1	Other	H.sapiens
2872	TRI62_HUMAN	CARD9_HUMAN	Q9BVG3	Q9H257	TRIM62	CARD9	MEDLINE	26488816	Ubiquitin Ligase <span class="match term0">TRIM62</span> Regulates <span class="match term1">CARD9</span>-Mediated Anti-fungal Immunity and Intestinal Inflammation.	RING	1	Other	H.sapiens
2874	TRI63_HUMAN	3HIDH_HUMAN	Q969Q1	P31937	TRIM63	HIBADH	MEDLINE	22199232	E3Net	RING	1	Other	H.sapiens
2890	TRI65_HUMAN	TNR6A_HUMAN	Q6PJ69	Q8NDV7	TRIM65	TNRC6A	MEDLINE	24778252	Ubiquitination assays demonstrate that <span class="match term0">TRIM65</span> is an ubiquitin E3 ligase for <span class="match term1">TNRC6</span> proteins	RING	1	Other	H.sapiens
2894	TRI69_HUMAN	P53_HUMAN	Q86WT6	P04637	TRIM69	TP53	MEDLINE	30844644	In conclusion, we provide the first demonstration that Foxo3a is a potential transcription factor for <span class="match term0">TRIM69</span>, and <span class="match term0">TRIM69</span> induces <span class="match term1">p53</span> ubiquitination	RING	1	Other	H.sapiens
2895	TRIM7_HUMAN	BRMS1_HUMAN	Q9C029	Q9HCU9	TRIM7	BRMS1	MEDLINE	32853985	In summary, we have identified an E3 ubiquitin ligase <span class="match term0">TRIM7</span> that regulates osteosarcoma cell invasion, migration and chemoresistance through ubiquitination of <span class="match term1">BRMS1</span>.	RING	1	Other	H.sapiens
2897	LIN41_HUMAN	LN28B_HUMAN	Q2Q1W2	Q6ZN17	TRIM71	LIN28B	MEDLINE	24602972	Consistent with the let-7 stimulatory role of <span class="match term0">TRIM71</span> via <span class="match term1">Lin28B</span> polyubiquitination, specific knockdown of <span class="match term0">TRIM71</span> led to downregulation of let-7 expression	RING	1	Other	H.sapiens
2898	TRIM8_HUMAN	ESR1_HUMAN	Q9BZR9	P03372	TRIM8	ESR1	MEDLINE	33163282	Further mechanistic studies showed that <span class="match term0">TRIM8</span> interacts with AF1 domain of <span class="match term1">ERalpha</span> via its RING domain in the cytoplasm and increases poly-ubiquitination of the <span class="match term1">ERalpha</span> protein	RING	1	Other	H.sapiens
2901	TRIM9_HUMAN	VASP_HUMAN	Q9C026	P50552	TRIM9	VASP	MEDLINE	31820781	Here we show that the <span class="match term0">TRIM9</span>-related protein TRIM67 outcompetes <span class="match term0">TRIM9</span> for interacting with <span class="match term1">VASP</span> and antagonizes <span class="match term0">TRIM9</span>-dependent <span class="match term1">VASP</span> ubiquitination	RING	1	Other	H.sapiens
2903	TRIPC_HUMAN	ARF_HUMAN	Q14669	Q8N726	TRIP12	CDKN2A	MEDLINE	22199232	E3Net	SINGLE_OTHER	1	Other	H.sapiens
2908	TP4AP_HUMAN	MYC_HUMAN	Q8TEL6	P01106	TRPC4AP	MYC	UniProt	TP4AP_HUMAN	The DCX(<span class="match term0">TRUSS</span>) complex specifically mediates the polyubiquitination and subsequent degradation of <span class="match term1">MYC</span>	RING	1	Training data	H.sapiens
2910	TTC3_HUMAN	AKT3_HUMAN	P53804	Q9Y243	TTC3	AKT3	UniProt	TTC3_HUMAN	E3 ubiquitin-protein ligase that mediates the ubiquitination and subsequent degradation of phosphorylated Akt (AKT1, AKT2 and <span class="match term1">AKT3</span>) in the nucleus	RING	1	Training data	H.sapiens
2913	UB2G1_HUMAN	MARH6_HUMAN	P62253	O60337	UBE2G1	MARCHF6	MEDLINE	31445887	<span class="match term1">Doa10</span> in the ER membrane then ubiquitinates them with Ubc6 and <span class="match term0">Ubc7</span>	Other	1	Other	H.sapiens
2914	UBE2O_HUMAN	MXI1_HUMAN	Q9C0C9	P50539	UBE2O	MXI1	MEDLINE	32901121	Here, we uncover that <span class="match term0">UBE2O</span> interacts and targets <span class="match term1">Mxi1</span> for ubiquitination and degradation at the K46 residue	Other	1	Other	H.sapiens
2916	UBE3A_HUMAN	SCRIB_HUMAN	Q05086	Q14160	UBE3A	SCRIB	MEDLINE	11027293	Human scribble (<span class="match term1">Vartul</span>) is targeted for ubiquitin-mediated degradation by the high-risk papillomavirus E6 proteins and the <span class="match term0">E6AP</span> ubiquitin-protein ligase	SINGLE_OTHER	1	Training data	H.sapiens
2950	UBE3C_HUMAN	AXIN1_HUMAN	Q15386	O15169	UBE3C	AXIN1	MEDLINE	32930707	In contrast, in vitro overexpression of <span class="match term0">UBE3C</span> promotes GC cell proliferation and inhibits apoptosis through the upregulation of beta-catenin signaling by promoting ubiquitination of <span class="match term1">AXIN1</span>	SINGLE_OTHER	1	Other	H.sapiens
2955	UBE4A_HUMAN	UBE4A_HUMAN	Q14139	Q14139	UBE4A	UBE4A	MEDLINE	11435423	hUbiquitome	UBOX	1	Other	H.sapiens
2956	UBE4B_HUMAN	UN45B_HUMAN	O95155	Q8IWX7	UBE4B	UNC45B	MEDLINE	15294159	UbiNet 2.0	UBOX	1	Training data	H.sapiens
2961	UBL4A_HUMAN	TRAF6_HUMAN	P11441	Q9Y4K3	UBL4A	TRAF6	MEDLINE	31451677	Ubiquitination assays showed that <span class="match term0">UBL4A</span> promoted the K63-linked ubiquitination of <span class="match term1">TRAF6</span>	Other	1	Other	H.sapiens
2962	UBR1_HUMAN	OPSD_HUMAN	Q8IWV7	P08100	UBR1	RHO	MEDLINE	22199232	E3Net	UBOX	1	Other	H.sapiens
2963	UBR2_HUMAN	H2A1_HUMAN	Q8IWV8	P0C0S8	UBR2	H2AC11	MEDLINE	20080676	UbiNet 2.0	UBOX	1	Training data	H.sapiens
2965	UBR4_HUMAN	TRPV5_HUMAN	Q5T4S7	Q9NQA5	UBR4	TRPV5	MEDLINE	23747339	UbiNet 2.0	UBOX	1	Training data	H.sapiens
2967	UBR5_HUMAN	MYC_HUMAN	O95071	P01106	UBR5	MYC	MEDLINE	32029551	<span class="match term0">UBR5</span> ubiquitinates <span class="match term1">MYC</span> and its effects on <span class="match term1">MYC</span> protein stability are independent of FBXW7.	HECT	1	Other	H.sapiens
2981	UBR7_HUMAN	KPRA_HUMAN	Q8N806	Q14558	UBR7	PRPSAP1	MEDLINE	33571115	<span class="match term1">PRPSAP1</span> polyubiquitination-mediated degradation by <span class="match term0">UBR7</span> and inhibition of PRPS activity are also depicted.	UBOX	1	Other	H.sapiens
2982	UCHL1_HUMAN	BIP_HUMAN	P09936	P11021	UCHL1	HSPA5	MEDLINE	32606430	We determined that <span class="match term0">UCHL1</span> interacted with glucose-regulated protein of 78 kDa (<span class="match term1">GRP78</span>) and prompted <span class="match term1">GRP78</span> degradation via ubiquitination	SINGLE_OTHER	1	Other	H.sapiens
2985	UHRF1_HUMAN	DNMT1_HUMAN	Q96T88	P26358	UHRF1	DNMT1	MEDLINE	21268065	UbiNet 2.0	RING	1	Training data	H.sapiens
2990	UHRF2_HUMAN	CCND1_HUMAN	Q96PU4	P24385	UHRF2	CCND1	MEDLINE	21952639	UbiNet 2.0	RING	1	Training data	H.sapiens
2995	VHL_HUMAN	HIF1A_HUMAN	P40337	Q16665	VHL	HIF1A	MEDLINE	20078552	Cullin 2 (CUL2) interacts with the trimeric <span class="match term0">VHL</span>-elongin B-elongin C complex and plays an essential role in the ubiquitinated degradation of <span class="match term1">HIF1alpha</span>	SOCS_VHL_BC-box	1	Training data	H.sapiens
3016	DCAF1_HUMAN	CDN1B_HUMAN	Q9Y4B6	Q8IXI2	VPRBP	PPP2R1A	MEDLINE	25720411	25720411	DWD	1	Other	H.sapiens
3018	VPS18_HUMAN	PLK2_HUMAN	Q9P253	Q9NYY3	VPS18	PLK2	MEDLINE	16203730	Ubiquitylation and degradation of serum-inducible kinase by hVPS18, a RING-H2 type ubiquitin ligase	RING	1	Training data	H.sapiens
3020	WDHD1_HUMAN	MARE2_HUMAN	O75717	Q15555	WDHD1	MAPRE2	MEDLINE	32426268	Thus, the ubiquitin ligase <span class="match term0">WDHD1</span> induces cisplatin resistance in LUAD by promoting <span class="match term1">MAPRE2</span> ubiquitination.	DWD	1	Other	H.sapiens
3021	WSB1_HUMAN	HIPK2_HUMAN	Q9Y6I7	Q9H2X6	WSB1	HIPK2	MEDLINE	18093972	Domain analysis of <span class="match term0">WSB-1</span> showed that WD40-repeats and the SOCS box were required for its interaction with and degradation of <span class="match term1">HIPK2</span>, respectively	DWD	1	Training data	H.sapiens
3023	WWP1_HUMAN	RUNX2_HUMAN	Q9H0M0	Q13950	WWP1	RUNX2	MEDLINE	18083927	In the absence of Shn3, <span class="match term1">Runx2</span> degradation by <span class="match term0">WWP1</span> is inhibited resulting in increased levels of <span class="match term1">Runx2</span> protein and enhanced expression of <span class="match term1">Runx2</span> target genes leading to increased osteoblast synthetic activity	HECT	1	Training data	H.sapiens
3053	WWP1_HUMAN#WWP2_HUMAN	P73_HUMAN	Q9H0M0#O00308	O15350	WWP1#WWP2	TP73	MEDLINE	25071155	WWP2-WWP1 ubiquitin ligase complex coordinated by PPM1G maintains the balance between cellular <span class="match term1">p73</span> and DeltaNp73 levels	HECT	1	Other	H.sapiens
3054	WWP2_HUMAN	SMAD7_HUMAN	O00308	O15105	WWP2	SMAD7	MEDLINE	21258410	UbiNet 2.0	HECT	1	Other	H.sapiens
3069	XIAP_HUMAN	DBLOH_HUMAN	P98170	Q9NR28	XIAP	DIABLO	MEDLINE	15749826	Here we show that X-linked IAP (<span class="match term0">XIAP</span>) mediates the polyubiquitination of caspase-9 and <span class="match term1">Smac</span>	RING	1	Training data	H.sapiens
3097	NIPA_HUMAN	CCNB1_HUMAN	Q86WB0	P14635	ZC3HC1	CCNB1	UniProt	NIPA_HUMAN	Probable component of an SCF-type E3 ligase complex, SCF(<span class="match term0">NIPA</span>), a complex that controls mitotic entry by mediating ubiquitination and subsequent degradation of cyclin B1 (<span class="match term1">CCNB1</span>) (By similarity)	F-box	1	Training data	H.sapiens
3098	ZFP91_HUMAN	M3K14_HUMAN	Q96JP5	Q99558	ZFP91	MAP3K14	MEDLINE	20682767	We show that <span class="match term0">ZFP91</span> interacts with and promotes the Lys(63)-linked ubiquitination of <span class="match term1">NIK</span> and subsequent processing of p100 to p52	HECT	1	Training data	H.sapiens
3101	ZNRF1_HUMAN	AKT1_HUMAN	Q8ND25	P31749	ZNRF1	AKT1	MEDLINE	14561866	UbiNet 2.0	RING	1	Training data	H.sapiens
3106	ZNRF2_HUMAN	ZNRF2_HUMAN	Q8NHG8	Q8NHG8	ZNRF2	ZNRF2	MEDLINE	14561866	hUbiquitome	RING	1	Other	H.sapiens
3107	ZSWM2_HUMAN	ZSWM2_HUMAN	Q8NEG5	Q8NEG5	ZSWIM2	ZSWIM2	MEDLINE	16522193	UbiNet 2.0	RING	1	Training data	H.sapiens

## Sheet: UbRGs
Gene name	Family
ATXN3L	DUB/Josephin
JOSD1	DUB/Josephin
JOSD2	DUB/Josephin
PARP11	DUB/Other
TAF1D	DUB/Other
TRIM44	DUB/Other
ZC3H12A	DUB/Other; UBD/Other/Other
UFD1L	DUB/Other; UBD/Other/Other
OTUD6A	DUB/OTU
OTUB1	DUB/OTU
OTUD6B	DUB/OTU
OTUD4	DUB/OTU
OTUB2	DUB/OTU
VCPIP1	DUB/OTU
OTUD3	DUB/OTU
OTUD5	DUB/OTU; UBD/Alpha-Helix/UIM
OTUD1	DUB/OTU; UBD/Alpha-Helix/UIM
ZRANB1	DUB/OTU; UBD/Other/Other
YOD1	DUB/OTU; UBD/ZnF/Other
OTUD7A	DUB/OTU; UBD/ZnF/ZnF_A20
UCHL5	DUB/UCH
BAP1	DUB/UCH
UCHL3	DUB/UCH; UBD/Other/Other
SENP1	DUB/ULP
SENP2	DUB/ULP
UFSP2	DUB/ULP
SENP7	DUB/ULP
UFSP1	DUB/ULP
SENP6	DUB/ULP
SENP8	DUB/ULP
SENP5	DUB/ULP
SENP3	DUB/ULP
USP43	DUB/USP
USP9Y	DUB/USP
USP54	DUB/USP
USP1	DUB/USP
USP6	DUB/USP
USP40	DUB/USP
USP30	DUB/USP
USP12	DUB/USP
USPL1	DUB/USP
USP47	DUB/USP
USP15	DUB/USP
USP19	DUB/USP
USP53	DUB/USP
USP29	DUB/USP
USP17L2	DUB/USP
CYLD	DUB/USP
USP18	DUB/USP
USP33	DUB/USP
USP26	DUB/USP
USP20	DUB/USP
USP45	DUB/USP
USP27X	DUB/USP
USP22	DUB/USP
USP2	DUB/USP
USP35	DUB/USP
USP38	DUB/USP
USP36	DUB/USP
USP39	DUB/USP
USP8	DUB/USP
USP11	DUB/USP
USP10	DUB/USP
USP49	DUB/USP
USP46	DUB/USP
USP34	DUB/USP
USP51	DUB/USP
USP17L5	DUB/USP
USP9X	DUB/USP
USP32	DUB/USP
USP42	DUB/USP
USP21	DUB/USP
USP44	DUB/USP
USP24	DUB/USP; UBD/Alpha-Helix/UBA
USP13	DUB/USP; UBD/Alpha-Helix/UBA
USP28	DUB/USP; UBD/Alpha-Helix/UIM
USP37	DUB/USP; UBD/Alpha-Helix/UIM
USP7	DUB/USP; UBD/Other/Other
USP14	DUB/USP; UBD/Other/Other; ULD/UDP/UBQ/UBQ_Other
USP3	DUB/USP; UBD/ZnF/ZnF_UBP
USP16	DUB/USP; UBD/ZnF/ZnF_UBP
USP48	DUB/USP; ULD/UDP/UBQ/UBQ_Other
USP4	DUB/USP; ULD/UDP/UBQ/UBQ_Other
COPS5	DUB/JAMM
MYSM1	DUB/JAMM
EIF3H	DUB/JAMM
MPND	DUB/JAMM
COPS6	DUB/JAMM
PSMD7	DUB/JAMM
STAMBPL1	DUB/JAMM
BRCC3	DUB/JAMM
EIF3F	DUB/JAMM
PSMD14	DUB/JAMM
MINDY1	DUB/MINDY; UBD/Alpha-Helix/MIU
MINDY2	DUB/MINDY; UBD/Alpha-Helix/MIU
MINDY3	DUB/MINDY; UBD/Alpha-Helix/MIU
MINDY4	DUB/MINDY; UBD/Alpha-Helix/MIU
UBA2	E1
UBA7	E1
NAE1	E1
UBA6	E1
SAE1	E1
UBA5	E1
UBA3	E1
UBA1	E1
ATG3	E2/Autophagy_C
ATG10	E2/Autophagy_C
UFC1	E2/Other
UBE2E1	E2/UBC
UBE2G1	E2/UBC
UBE2U	E2/UBC
UBE2W	E2/UBC
UBE2E3	E2/UBC
UBE2D4	E2/UBC
UBE2A	E2/UBC
UBE2R2	E2/UBC
UBE2S	E2/UBC
UBE2B	E2/UBC
UBE2Z	E2/UBC
UBE2Q2	E2/UBC
UBE2C	E2/UBC
UBE2F	E2/UBC
UBE2I	E2/UBC
UBE2H	E2/UBC
UBE2J2	E2/UBC
UBE2G2	E2/UBC
UBE2L3	E2/UBC
UBE2L6	E2/UBC
UBE2T	E2/UBC
UBE2Q1	E2/UBC
UBE2J1	E2/UBC
UBE2O	E2/UBC
UBE2N	E2/UBC
UBE2M	E2/UBC
CDC34	E2/UBC
BIRC6	E2/UBC
UBE2E2	E2/UBC
UBE2D1	E2/UBC; UBD/UBC-like/UBD_UBC
UBE2D2	E2/UBC; UBD/UBC-like/UBD_UBC
UBE2D3	E2/UBC; UBD/UBC-like/UBD_UBC
UBE2V2	E2/UEV
UBE2V1	E2/UEV; UBD/UBC-like/UBD_UEV
TSG101	E2/UEV; UBD/UBC-like/UBD_UEV
TNFAIP3	E3 activity/A20; DUB/OTU; UBD/ZnF/ZnF_A20
KCTD7	E3 activity/A20; UBD/ZnF/ZnF_A20
DCUN1D3	E3 activity/DCUN1
DCUN1D5	E3 activity/DCUN1
DCUN1D1	E3 activity/DCUN1; UBD/Alpha-Helix/UBA
DCUN1D2	E3 activity/DCUN1; UBD/Alpha-Helix/UBA
HECW2	E3 activity/HECT
NEDD4L	E3 activity/HECT
HERC4	E3 activity/HECT
HERC3	E3 activity/HECT
SMURF2	E3 activity/HECT
ITCH	E3 activity/HECT
HECTD3	E3 activity/HECT
HACE1	E3 activity/HECT
NEDD4	E3 activity/HECT
HECTD4	E3 activity/HECT
WWP1	E3 activity/HECT
G2E3	E3 activity/HECT
UBE3D	E3 activity/HECT
HERC6	E3 activity/HECT
HERC5	E3 activity/HECT
HERC1	E3 activity/HECT
SMURF1	E3 activity/HECT
WWP2	E3 activity/HECT
AREL1	E3 activity/HECT
UBE3A	E3 activity/HECT
HECTD1	E3 activity/HECT
TRIP12	E3 activity/HECT
UBE3B	E3 activity/HECT
HECW1	E3 activity/HECT
HECTD2	E3 activity/HECT
UBR5	E3 activity/HECT; E3 activity/N-recognin/UBR-box
HUWE1	E3 activity/HECT; UBD/Alpha-Helix/UBA
UBE3C	E3 activity/HECT; UBD/Other/Other
HERC2	E3 activity/HECT; UBD/ZnF/Other
UBR4	E3 activity/N-recognin/UBR-box
AURKA	E3 activity/Other
CADPS2	E3 activity/Other
HDAC4	E3 activity/Other
RASD2	E3 activity/Other
RWDD3	E3 activity/Other
EP300	E3 activity/Other
KAT2B	E3 activity/Other
CREBBP	E3 activity/Other
PDLIM2	E3 activity/Other
FUS	E3 activity/Other
SART1	E3 activity/Other
E4F1	E3 activity/Other
MALT1	E3 activity/Other
ZFP91	E3 activity/Other
IRF2BPL	E3 activity/Other
CRBN	E3 activity/Other
STC1	E3 activity/Other
KCMF1	E3 activity/Other
CBX4	E3 activity/Other
UCHL1	E3 activity/Other; DUB/UCH; UBD/Other/Other
RANBP2	E3 activity/Other; UBD/ZnF/NZF
UFL1	E3 activity/Other; ULD/UDP/UBQ/UBQ_Other
RNF19B	E3 activity/RBR
ARIH2	E3 activity/RBR
ARIH1	E3 activity/RBR
RNF19A	E3 activity/RBR
RNF216	E3 activity/RBR
RNF14	E3 activity/RBR
RNF144B	E3 activity/RBR
RNF144A	E3 activity/RBR
CUL9	E3 activity/RBR; E3 adaptor/Cullin RING/Cullin
RBCK1	E3 activity/RBR; UBD/ZnF/NZF
RNF31	E3 activity/RBR; UBD/ZnF/NZF
PARK2	E3 activity/RBR; ULD/UDP/UBQ/UBQ_PIM
KMT2A	E3 activity/RING/PHD
KMT2B	E3 activity/RING/PHD
KDM2B	E3 activity/RING/PHD
AIRE	E3 activity/RING/PHD
MAP3K1	E3 activity/RING/PHD
ING4	E3 activity/RING/PHD
SIAH2	E3 activity/RING/RING
RNF152	E3 activity/RING/RING
BFAR	E3 activity/RING/RING
MARCH2	E3 activity/RING/RING
PIAS2	E3 activity/RING/RING
RNF213	E3 activity/RING/RING
RNF167	E3 activity/RING/RING
TRAF3	E3 activity/RING/RING
DTX3	E3 activity/RING/RING
RNF24	E3 activity/RING/RING
ZNRF3	E3 activity/RING/RING
MYCBP2	E3 activity/RING/RING
RNF170	E3 activity/RING/RING
TRAF6	E3 activity/RING/RING
TRIM3	E3 activity/RING/RING
RNF217	E3 activity/RING/RING
RNF130	E3 activity/RING/RING
RNF150	E3 activity/RING/RING
MIB2	E3 activity/RING/RING
MARCH1	E3 activity/RING/RING
RNF182	E3 activity/RING/RING
MARCH10	E3 activity/RING/RING
RNF5	E3 activity/RING/RING
TRIM51	E3 activity/RING/RING
PEX10	E3 activity/RING/RING
TRIM31	E3 activity/RING/RING
CBLL1	E3 activity/RING/RING
TRIM26	E3 activity/RING/RING
TRIM40	E3 activity/RING/RING
TRIM27	E3 activity/RING/RING
RFPL4A	E3 activity/RING/RING
CHFR	E3 activity/RING/RING
TRIM73	E3 activity/RING/RING
BRAP	E3 activity/RING/RING
RING1	E3 activity/RING/RING
OSTM1	E3 activity/RING/RING
TRIM39	E3 activity/RING/RING
RBX1	E3 activity/RING/RING
MARCH7	E3 activity/RING/RING
RNF43	E3 activity/RING/RING
PPARA	E3 activity/RING/RING
BIRC7	E3 activity/RING/RING
VPS18	E3 activity/RING/RING
ZNRF4	E3 activity/RING/RING
MGRN1	E3 activity/RING/RING
TTC3	E3 activity/RING/RING
PEX12	E3 activity/RING/RING
CCNB1IP1	E3 activity/RING/RING
DTX4	E3 activity/RING/RING
BIRC2	E3 activity/RING/RING
TRIM59	E3 activity/RING/RING
TRIM23	E3 activity/RING/RING
FANCL	E3 activity/RING/RING
MARCH8	E3 activity/RING/RING
RNF103	E3 activity/RING/RING
RNF11	E3 activity/RING/RING
RNF114	E3 activity/RING/RING
TRIM37	E3 activity/RING/RING
PIAS3	E3 activity/RING/RING
RNF13	E3 activity/RING/RING
RNF208	E3 activity/RING/RING
TRAF2	E3 activity/RING/RING
LTN1	E3 activity/RING/RING
RNF20	E3 activity/RING/RING
RNF180	E3 activity/RING/RING
TRIM71	E3 activity/RING/RING
TMEM129	E3 activity/RING/RING
PIAS1	E3 activity/RING/RING
MID1	E3 activity/RING/RING
TRIM6	E3 activity/RING/RING
TRIM54	E3 activity/RING/RING
TRIM5	E3 activity/RING/RING
TRIM21	E3 activity/RING/RING
TRIM22	E3 activity/RING/RING
TRIM47	E3 activity/RING/RING
NFX1	E3 activity/RING/RING
RNF26	E3 activity/RING/RING
RNF128	E3 activity/RING/RING
MKRN1	E3 activity/RING/RING
RNF122	E3 activity/RING/RING
TRIM45	E3 activity/RING/RING
DTX1	E3 activity/RING/RING
MDM2	E3 activity/RING/RING
MARCH3	E3 activity/RING/RING
RNF38	E3 activity/RING/RING
TRIM15	E3 activity/RING/RING
SYVN1	E3 activity/RING/RING
BARD1	E3 activity/RING/RING
MNAT1	E3 activity/RING/RING
TRAF5	E3 activity/RING/RING
MIB1	E3 activity/RING/RING
RNF138	E3 activity/RING/RING
RNF186	E3 activity/RING/RING
PJA1	E3 activity/RING/RING
TRIM63	E3 activity/RING/RING
TRIM32	E3 activity/RING/RING
RNF8	E3 activity/RING/RING
MID2	E3 activity/RING/RING
PIAS4	E3 activity/RING/RING
RNF113A	E3 activity/RING/RING
PDZRN3	E3 activity/RING/RING
NEURL1B	E3 activity/RING/RING
LNX1	E3 activity/RING/RING
RNF146	E3 activity/RING/RING
RC3H1	E3 activity/RING/RING
SHPRH	E3 activity/RING/RING
MDM4	E3 activity/RING/RING
MUL1	E3 activity/RING/RING
TRIM17	E3 activity/RING/RING
RNF121	E3 activity/RING/RING
DZIP3	E3 activity/RING/RING
NSMCE1	E3 activity/RING/RING
RNF34	E3 activity/RING/RING
PJA2	E3 activity/RING/RING
RFWD3	E3 activity/RING/RING
TOPORS	E3 activity/RING/RING
RNF141	E3 activity/RING/RING
VPS41	E3 activity/RING/RING
MARCH9	E3 activity/RING/RING
MARCH5	E3 activity/RING/RING
PELI1	E3 activity/RING/RING
PELI2	E3 activity/RING/RING
PML	E3 activity/RING/RING
TRIM65	E3 activity/RING/RING
BRCA1	E3 activity/RING/RING
CBLC	E3 activity/RING/RING
TRIM43	E3 activity/RING/RING
TRIM38	E3 activity/RING/RING
PEX2	E3 activity/RING/RING
MYLIP	E3 activity/RING/RING
SIAH1	E3 activity/RING/RING
TRIM13	E3 activity/RING/RING
TRIM4	E3 activity/RING/RING
MARCH4	E3 activity/RING/RING
RNF7	E3 activity/RING/RING
RNF220	E3 activity/RING/RING
TRIM6-TRIM34	E3 activity/RING/RING
MARCH6	E3 activity/RING/RING
RNF6	E3 activity/RING/RING
RNF41	E3 activity/RING/RING
TRIM24	E3 activity/RING/RING
TRIM36	E3 activity/RING/RING
NHLRC1	E3 activity/RING/RING
RNF133	E3 activity/RING/RING
TRIM11	E3 activity/RING/RING
SH3RF1	E3 activity/RING/RING
HLTF	E3 activity/RING/RING
TRIM2	E3 activity/RING/RING
MSL2	E3 activity/RING/RING
TRIM74	E3 activity/RING/RING
NSMCE2	E3 activity/RING/RING
PPARG	E3 activity/RING/RING
ZNRF1	E3 activity/RING/RING
TRIM46	E3 activity/RING/RING
ZMIZ1	E3 activity/RING/RING
TRIM50	E3 activity/RING/RING
TRIM62	E3 activity/RING/RING
RLIM	E3 activity/RING/RING
RNF181	E3 activity/RING/RING
MARCH11	E3 activity/RING/RING
RNF4	E3 activity/RING/RING
TRAIP	E3 activity/RING/RING
ZSWIM2	E3 activity/RING/RING
RNF25	E3 activity/RING/RING
DTX3L	E3 activity/RING/RING
ZMIZ2	E3 activity/RING/RING
RNF135	E3 activity/RING/RING
TRIM9	E3 activity/RING/RING
RNF123	E3 activity/RING/RING
RNF185	E3 activity/RING/RING
RNF10	E3 activity/RING/RING
RAG1	E3 activity/RING/RING
TRIM68	E3 activity/RING/RING
RNF40	E3 activity/RING/RING
RCHY1	E3 activity/RING/RING
DTX2	E3 activity/RING/RING
ZNF645	E3 activity/RING/RING
LRSAM1	E3 activity/RING/RING
ZNRF2	E3 activity/RING/RING
TRIM72	E3 activity/RING/RING
PELI3	E3 activity/RING/RING
IRF2BP1	E3 activity/RING/RING
TRIM8	E3 activity/RING/RING
SH3RF3	E3 activity/RING/RING
RNF139	E3 activity/RING/RING
RNF113B	E3 activity/RING/RING
RNFT1	E3 activity/RING/RING
TRIM25	E3 activity/RING/RING
RNF187	E3 activity/RING/RING
RC3H2	E3 activity/RING/RING
CNOT4	E3 activity/RING/RING
TRIM56	E3 activity/RING/RING
RFFL	E3 activity/RING/RING
TRIM41	E3 activity/RING/RING
TRIM35	E3 activity/RING/RING
UBR2	E3 activity/RING/RING; E3 activity/N-recognin/UBR-box; E3 activity/N-recognin/N-domain
UBR1	E3 activity/RING/RING; E3 activity/N-recognin/UBR-box; E3 activity/N-recognin/N-domain
TRIM28	E3 activity/RING/RING; E3 activity/RING/PHD
TRIM33	E3 activity/RING/RING; E3 activity/RING/PHD
PHRF1	E3 activity/RING/RING; E3 activity/RING/PHD
UBOX5	E3 activity/RING/RING; E3 activity/RING/U-box
RFWD2	E3 activity/RING/RING; E3 adaptor/Cullin RING/DCX/DWD
TRAF7	E3 activity/RING/RING; E3 adaptor/Cullin RING/DCX/DWD
AMFR	E3 activity/RING/RING; UBD/Alpha-Helix/CUE
CBLB	E3 activity/RING/RING; UBD/Alpha-Helix/UBA
BIRC3	E3 activity/RING/RING; UBD/Alpha-Helix/UBA
CBL	E3 activity/RING/RING; UBD/Alpha-Helix/UBA
XIAP	E3 activity/RING/RING; UBD/Alpha-Helix/UBA
RNF125	E3 activity/RING/RING; UBD/Alpha-Helix/UIM
RNF111	E3 activity/RING/RING; UBD/SIM/SIM
RNF115	E3 activity/RING/RING; UBD/ZnF/Other
RAD18	E3 activity/RING/RING; UBD/ZnF/UBZ
RNF126	E3 activity/RING/RING; UBD/ZnF/ZnF_A20
UHRF1	E3 activity/RING/RING; ULD/UDP/UBQ/UBQ_Other
UHRF2	E3 activity/RING/RING; ULD/UDP/UBQ/UBQ_PIM
RBBP6	E3 activity/RING/RING; ULD/UDP/UFD/DWNN
PCGF1	E3 activity/RING/RING; ULD/UDP/UFD/RAWUL
PCGF2	E3 activity/RING/RING; ULD/UDP/UFD/RAWUL
COMMD3-BMI1	E3 activity/RING/RING; ULD/UDP/UFD/RAWUL
RNF2	E3 activity/RING/RING; ULD/UDP/UFD/RAWUL
NOSIP	E3 activity/RING/U-box
UBE4B	E3 activity/RING/U-box
TRAF3IP2	E3 activity/RING/U-box
PPIL2	E3 activity/RING/U-box
UBE4A	E3 activity/RING/U-box
STUB1	E3 activity/RING/U-box
PRPF19	E3 activity/RING/U-box; E3 adaptor/Cullin RING/DCX/DWD
CDC26	E3 adaptor/Cullin RING/APC_C/APC_C
ANAPC7	E3 adaptor/Cullin RING/APC_C/APC_C
ANAPC13	E3 adaptor/Cullin RING/APC_C/APC_C
ANAPC11	E3 adaptor/Cullin RING/APC_C/APC_C
ANAPC1	E3 adaptor/Cullin RING/APC_C/APC_C
CDC16	E3 adaptor/Cullin RING/APC_C/APC_C
CDC23	E3 adaptor/Cullin RING/APC_C/APC_C
ANAPC5	E3 adaptor/Cullin RING/APC_C/APC_C
CDC27	E3 adaptor/Cullin RING/APC_C/APC_C
ANAPC10	E3 adaptor/Cullin RING/APC_C/APC_C
ANAPC4	E3 adaptor/Cullin RING/APC_C/APC_C
CDC20	E3 adaptor/Cullin RING/APC_C/CDC20
FZR1	E3 adaptor/Cullin RING/APC_C/CDC20
GAN	E3 adaptor/Cullin RING/BCR/BTB_3-box
BTBD9	E3 adaptor/Cullin RING/BCR/BTB_3-box
KBTBD13	E3 adaptor/Cullin RING/BCR/BTB_3-box
SPOP	E3 adaptor/Cullin RING/BCR/BTB_3-box
KLHL42	E3 adaptor/Cullin RING/BCR/BTB_3-box
KBTBD7	E3 adaptor/Cullin RING/BCR/BTB_3-box
RCBTB1	E3 adaptor/Cullin RING/BCR/BTB_3-box
KLHL21	E3 adaptor/Cullin RING/BCR/BTB_3-box
KLHL12	E3 adaptor/Cullin RING/BCR/BTB_3-box
KLHL9	E3 adaptor/Cullin RING/BCR/BTB_3-box
KLHL7	E3 adaptor/Cullin RING/BCR/BTB_3-box
KLHL17	E3 adaptor/Cullin RING/BCR/BTB_3-box
KLHL22	E3 adaptor/Cullin RING/BCR/BTB_3-box
KLHL11	E3 adaptor/Cullin RING/BCR/BTB_3-box
KLHL3	E3 adaptor/Cullin RING/BCR/BTB_3-box
KLHL10	E3 adaptor/Cullin RING/BCR/BTB_3-box
KLHL40	E3 adaptor/Cullin RING/BCR/BTB_3-box
KLHL41	E3 adaptor/Cullin RING/BCR/BTB_3-box
KLHL8	E3 adaptor/Cullin RING/BCR/BTB_3-box
KLHL13	E3 adaptor/Cullin RING/BCR/BTB_3-box
KLHL2	E3 adaptor/Cullin RING/BCR/BTB_3-box
KLHL20	E3 adaptor/Cullin RING/BCR/BTB_3-box
KEAP1	E3 adaptor/Cullin RING/BCR/BTB_3-box
KCTD13	E3 adaptor/Cullin RING/BCR/BTB_Other
KCTD11	E3 adaptor/Cullin RING/BCR/BTB_Other
TNFAIP1	E3 adaptor/Cullin RING/BCR/BTB_Other
BCL6B	E3 adaptor/Cullin RING/BCR/BTB_Other
ZBTB18	E3 adaptor/Cullin RING/BCR/BTB_Other
KCTD6	E3 adaptor/Cullin RING/BCR/BTB_Other
NACC1	E3 adaptor/Cullin RING/BCR/BTB_Other
KCTD5	E3 adaptor/Cullin RING/BCR/BTB_Other
RHOBTB1	E3 adaptor/Cullin RING/BCR/BTB_Other
RHOBTB2	E3 adaptor/Cullin RING/BCR/BTB_Other
ABTB1	E3 adaptor/Cullin RING/BCR/BTB_Other
KCTD21	E3 adaptor/Cullin RING/BCR/BTB_Other
RHOBTB3	E3 adaptor/Cullin RING/BCR/BTB_Other
CUL7	E3 adaptor/Cullin RING/Cullin
CUL4B	E3 adaptor/Cullin RING/Cullin
CUL4A	E3 adaptor/Cullin RING/Cullin
CUL5	E3 adaptor/Cullin RING/Cullin
CUL3	E3 adaptor/Cullin RING/Cullin
CUL2	E3 adaptor/Cullin RING/Cullin
CUL1	E3 adaptor/Cullin RING/Cullin
ANAPC2	E3 adaptor/Cullin RING/Cullin; E3 adaptor/Cullin RING/APC_C/APC_C
DDB1	E3 adaptor/Cullin RING/DCX/DDB1
EED	E3 adaptor/Cullin RING/DCX/DWD
POC1B	E3 adaptor/Cullin RING/DCX/DWD
RBBP5	E3 adaptor/Cullin RING/DCX/DWD
TLE2	E3 adaptor/Cullin RING/DCX/DWD
GNB2	E3 adaptor/Cullin RING/DCX/DWD
DTL	E3 adaptor/Cullin RING/DCX/DWD
RBBP4	E3 adaptor/Cullin RING/DCX/DWD
WDR59	E3 adaptor/Cullin RING/DCX/DWD
DCAF4	E3 adaptor/Cullin RING/DCX/DWD
RP11-574F21.3	E3 adaptor/Cullin RING/DCX/DWD
WDR12	E3 adaptor/Cullin RING/DCX/DWD
TLE1	E3 adaptor/Cullin RING/DCX/DWD
PHIP	E3 adaptor/Cullin RING/DCX/DWD
DCAF10	E3 adaptor/Cullin RING/DCX/DWD
DCAF5	E3 adaptor/Cullin RING/DCX/DWD
DDB2	E3 adaptor/Cullin RING/DCX/DWD
DCAF11	E3 adaptor/Cullin RING/DCX/DWD
NUP43	E3 adaptor/Cullin RING/DCX/DWD
KATNB1	E3 adaptor/Cullin RING/DCX/DWD
GRWD1	E3 adaptor/Cullin RING/DCX/DWD
RBBP7	E3 adaptor/Cullin RING/DCX/DWD
TLE3	E3 adaptor/Cullin RING/DCX/DWD
NLE1	E3 adaptor/Cullin RING/DCX/DWD
AMBRA1	E3 adaptor/Cullin RING/DCX/DWD
BRWD1	E3 adaptor/Cullin RING/DCX/DWD
WDR76	E3 adaptor/Cullin RING/DCX/DWD
SMU1	E3 adaptor/Cullin RING/DCX/DWD
WDR53	E3 adaptor/Cullin RING/DCX/DWD
CIAO1	E3 adaptor/Cullin RING/DCX/DWD
PWP1	E3 adaptor/Cullin RING/DCX/DWD
WDTC1	E3 adaptor/Cullin RING/DCX/DWD
WDR26	E3 adaptor/Cullin RING/DCX/DWD
DCAF7	E3 adaptor/Cullin RING/DCX/DWD
RACK1	E3 adaptor/Cullin RING/DCX/DWD
WDR5B	E3 adaptor/Cullin RING/DCX/DWD
WDR82	E3 adaptor/Cullin RING/DCX/DWD
DCAF1	E3 adaptor/Cullin RING/DCX/DWD
DCAF13	E3 adaptor/Cullin RING/DCX/DWD
SNRNP40	E3 adaptor/Cullin RING/DCX/DWD
DCAF6	E3 adaptor/Cullin RING/DCX/DWD
DCAF12	E3 adaptor/Cullin RING/DCX/DWD
ERCC8	E3 adaptor/Cullin RING/DCX/DWD
ATG16L1	E3 adaptor/Cullin RING/DCX/DWD; UBD/Beta-Prp
WDR5	E3 adaptor/Cullin RING/DCX/DWD; UBD/Beta-Prp
WDR61	E3 adaptor/Cullin RING/DCX/DWD; UBD/Beta-Prp
PAFAH1B1	E3 adaptor/Cullin RING/DCX/DWD; UBD/Beta-Prp
TCEB1	E3 adaptor/Cullin RING/ECS/Elon-B_C
TCEB2	E3 adaptor/Cullin RING/ECS/Elon-B_C; ULD/UDP/UBQ/UBQ_Other
ASB1	E3 adaptor/Cullin RING/ECS/SOCS_VHL_BC-box
SPSB4	E3 adaptor/Cullin RING/ECS/SOCS_VHL_BC-box
ASB9	E3 adaptor/Cullin RING/ECS/SOCS_VHL_BC-box
ASB7	E3 adaptor/Cullin RING/ECS/SOCS_VHL_BC-box
MED8	E3 adaptor/Cullin RING/ECS/SOCS_VHL_BC-box
TMF1	E3 adaptor/Cullin RING/ECS/SOCS_VHL_BC-box
SOCS6	E3 adaptor/Cullin RING/ECS/SOCS_VHL_BC-box
ASB11	E3 adaptor/Cullin RING/ECS/SOCS_VHL_BC-box
SOCS4	E3 adaptor/Cullin RING/ECS/SOCS_VHL_BC-box
SOCS7	E3 adaptor/Cullin RING/ECS/SOCS_VHL_BC-box
ASB12	E3 adaptor/Cullin RING/ECS/SOCS_VHL_BC-box
NEURL2	E3 adaptor/Cullin RING/ECS/SOCS_VHL_BC-box
SOCS3	E3 adaptor/Cullin RING/ECS/SOCS_VHL_BC-box
SPSB2	E3 adaptor/Cullin RING/ECS/SOCS_VHL_BC-box
ASB15	E3 adaptor/Cullin RING/ECS/SOCS_VHL_BC-box
RAB40C	E3 adaptor/Cullin RING/ECS/SOCS_VHL_BC-box
SOCS2	E3 adaptor/Cullin RING/ECS/SOCS_VHL_BC-box
ASB4	E3 adaptor/Cullin RING/ECS/SOCS_VHL_BC-box
VHL	E3 adaptor/Cullin RING/ECS/SOCS_VHL_BC-box
CISH	E3 adaptor/Cullin RING/ECS/SOCS_VHL_BC-box
ASB6	E3 adaptor/Cullin RING/ECS/SOCS_VHL_BC-box
SPSB1	E3 adaptor/Cullin RING/ECS/SOCS_VHL_BC-box
SOCS5	E3 adaptor/Cullin RING/ECS/SOCS_VHL_BC-box
WSB2	E3 adaptor/Cullin RING/ECS/SOCS_VHL_BC-box
LRR1	E3 adaptor/Cullin RING/ECS/SOCS_VHL_BC-box
ASB8	E3 adaptor/Cullin RING/ECS/SOCS_VHL_BC-box
LRRC41	E3 adaptor/Cullin RING/ECS/SOCS_VHL_BC-box
SOCS1	E3 adaptor/Cullin RING/ECS/SOCS_VHL_BC-box
GPR75-ASB3	E3 adaptor/Cullin RING/ECS/SOCS_VHL_BC-box
FEM1B	E3 adaptor/Cullin RING/ECS/SOCS_VHL_BC-box
WSB1	E3 adaptor/Cullin RING/ECS/SOCS_VHL_BC-box; E3 adaptor/Cullin RING/DCX/DWD
CORO7	E3 adaptor/Cullin RING/ECS/SOCS_VHL_BC-box; E3 adaptor/Cullin RING/DCX/DWD
ASB2	E3 adaptor/Cullin RING/ECS/SOCS_VHL_BC-box; UBD/Alpha-Helix/UIM
HOXB4	E3 adaptor/Cullin RING/Other
DCAF17	E3 adaptor/Cullin RING/Other
RICTOR	E3 adaptor/Cullin RING/Other
DCAF15	E3 adaptor/Cullin RING/Other
DCAF16	E3 adaptor/Cullin RING/Other
AHR	E3 adaptor/Cullin RING/Other
TRPC4AP	E3 adaptor/Cullin RING/Other
ARNT	E3 adaptor/Cullin RING/Other
FBXO10	E3 adaptor/Cullin RING/SCF/F-box
FBXL2	E3 adaptor/Cullin RING/SCF/F-box
FBXL7	E3 adaptor/Cullin RING/SCF/F-box
FBXO8	E3 adaptor/Cullin RING/SCF/F-box
FBXO32	E3 adaptor/Cullin RING/SCF/F-box
CDCA3	E3 adaptor/Cullin RING/SCF/F-box
FBXL17	E3 adaptor/Cullin RING/SCF/F-box
SKP2	E3 adaptor/Cullin RING/SCF/F-box
FBXO17	E3 adaptor/Cullin RING/SCF/F-box
FBXO27	E3 adaptor/Cullin RING/SCF/F-box
FBXL21	E3 adaptor/Cullin RING/SCF/F-box
FBXO42	E3 adaptor/Cullin RING/SCF/F-box
ZC3HC1	E3 adaptor/Cullin RING/SCF/F-box
FBXL3	E3 adaptor/Cullin RING/SCF/F-box
FBXO6	E3 adaptor/Cullin RING/SCF/F-box
FBXO2	E3 adaptor/Cullin RING/SCF/F-box
FBXO25	E3 adaptor/Cullin RING/SCF/F-box
FBXO4	E3 adaptor/Cullin RING/SCF/F-box
FBXL5	E3 adaptor/Cullin RING/SCF/F-box
FBXO18	E3 adaptor/Cullin RING/SCF/F-box
FBXL19	E3 adaptor/Cullin RING/SCF/F-box
FBXL14	E3 adaptor/Cullin RING/SCF/F-box
FBXO44	E3 adaptor/Cullin RING/SCF/F-box
FBXL12	E3 adaptor/Cullin RING/SCF/F-box
FBXO40	E3 adaptor/Cullin RING/SCF/F-box
FBXO9	E3 adaptor/Cullin RING/SCF/F-box
FBXW10	E3 adaptor/Cullin RING/SCF/F-box
FBXO30	E3 adaptor/Cullin RING/SCF/F-box
CCNF	E3 adaptor/Cullin RING/SCF/F-box
FBXO45	E3 adaptor/Cullin RING/SCF/F-box
FBXL15	E3 adaptor/Cullin RING/SCF/F-box
FBXO7	E3 adaptor/Cullin RING/SCF/F-box
FBXO3	E3 adaptor/Cullin RING/SCF/F-box
FBXO11	E3 adaptor/Cullin RING/SCF/F-box
FBXL20	E3 adaptor/Cullin RING/SCF/F-box
FBXL6	E3 adaptor/Cullin RING/SCF/F-box
FBXO22	E3 adaptor/Cullin RING/SCF/F-box
FBXO31	E3 adaptor/Cullin RING/SCF/F-box
FBXO15	E3 adaptor/Cullin RING/SCF/F-box
FBXO28	E3 adaptor/Cullin RING/SCF/F-box
FBXL4	E3 adaptor/Cullin RING/SCF/F-box
FBXO33	E3 adaptor/Cullin RING/SCF/F-box
FBXW11	E3 adaptor/Cullin RING/SCF/F-box; E3 adaptor/Cullin RING/DCX/DWD
FBXW2	E3 adaptor/Cullin RING/SCF/F-box; E3 adaptor/Cullin RING/DCX/DWD
BTRC	E3 adaptor/Cullin RING/SCF/F-box; E3 adaptor/Cullin RING/DCX/DWD
FBXW5	E3 adaptor/Cullin RING/SCF/F-box; E3 adaptor/Cullin RING/DCX/DWD
TBL1XR1	E3 adaptor/Cullin RING/SCF/F-box; E3 adaptor/Cullin RING/DCX/DWD
TBL1X	E3 adaptor/Cullin RING/SCF/F-box; E3 adaptor/Cullin RING/DCX/DWD
FBXW7	E3 adaptor/Cullin RING/SCF/F-box; E3 adaptor/Cullin RING/DCX/DWD; UBD/Beta-Prp
FBXW4	E3 adaptor/Cullin RING/SCF/F-box; UBD/Beta-Prp
FBXW8	E3 adaptor/Cullin RING/SCF/F-box; UBD/Beta-Prp
AUP1	UBD/Alpha-Helix/CUE
N4BP2	UBD/Alpha-Helix/CUE
FANCD2	UBD/Alpha-Helix/CUE
CUEDC2	UBD/Alpha-Helix/CUE
PSEN1	UBD/Alpha-Helix/CUE
PSEN2	UBD/Alpha-Helix/CUE
ERCC6	UBD/Alpha-Helix/CUE; UBD/Alpha-Helix/UBA
TOM1L1	UBD/Alpha-Helix/GAT
GGA1	UBD/Alpha-Helix/GAT
GGA3	UBD/Alpha-Helix/GAT
GGA2	UBD/Alpha-Helix/GAT
TOM1	UBD/Alpha-Helix/GAT; UBD/Alpha-Helix/VHS
RNF168	UBD/Alpha-Helix/MIU; UBD/Alpha-Helix/UMI; E3 activity/RING/RING
UBASH3A	UBD/Alpha-Helix/UBA
UBAP1	UBD/Alpha-Helix/UBA
TNK2	UBD/Alpha-Helix/UBA
UBASH3B	UBD/Alpha-Helix/UBA
SIK1	UBD/Alpha-Helix/UBA
MARK4	UBD/Alpha-Helix/UBA
SIK3	UBD/Alpha-Helix/UBA
UBAP2	UBD/Alpha-Helix/UBA
LATS2	UBD/Alpha-Helix/UBA
MARK2	UBD/Alpha-Helix/UBA
UBAC2	UBD/Alpha-Helix/UBA
RHBDD3	UBD/Alpha-Helix/UBA
MARK3	UBD/Alpha-Helix/UBA
UBAP2L	UBD/Alpha-Helix/UBA
BRSK2	UBD/Alpha-Helix/UBA
TDRD3	UBD/Alpha-Helix/UBA
MARK1	UBD/Alpha-Helix/UBA
LATS1	UBD/Alpha-Helix/UBA
USP25	UBD/Alpha-Helix/UBA; UBD/Alpha-Helix/UIM; DUB/USP
UBXN7	UBD/Alpha-Helix/UBA; UBD/Alpha-Helix/UIM; ULD/UDP/UFD/UBX
UBL7	UBD/Alpha-Helix/UBA; ULD/UDP/UBQ/UBQ_Other
UBQLN3	UBD/Alpha-Helix/UBA; ULD/UDP/UBQ/UBQ_Other
UBQLN2	UBD/Alpha-Helix/UBA; ULD/UDP/UBQ/UBQ_PIM
UBQLN1	UBD/Alpha-Helix/UBA; ULD/UDP/UBQ/UBQ_PIM
UBQLN4	UBD/Alpha-Helix/UBA; ULD/UDP/UBQ/UBQ_PIM
RAD23B	UBD/Alpha-Helix/UBA; ULD/UDP/UBQ/UBQ_PIM
NUB1	UBD/Alpha-Helix/UBA; ULD/UDP/UBQ/UBQ_PIM
UBAC1	UBD/Alpha-Helix/UBA; ULD/UDP/UBQ/UBQ_PIM
RAD23A	UBD/Alpha-Helix/UBA; ULD/UDP/UBQ/UBQ_PIM
SQSTM1	UBD/Alpha-Helix/UBA; ULD/UDP/UFD/PB1
NBR1	UBD/Alpha-Helix/UBA; ULD/UDP/UFD/PB1
FAF1	UBD/Alpha-Helix/UBA; ULD/UDP/UFD/UBX
FAF2	UBD/Alpha-Helix/UBA; ULD/UDP/UFD/UBX
UBXN1	UBD/Alpha-Helix/UBA; ULD/UDP/UFD/UBX
NSFL1C	UBD/Alpha-Helix/UBA; ULD/UDP/UFD/UBX
TNIP1	UBD/Alpha-Helix/UBAN
OPTN	UBD/Alpha-Helix/UBAN
TNIP3	UBD/Alpha-Helix/UBAN
TNIP2	UBD/Alpha-Helix/UBAN
REV1	UBD/Alpha-Helix/UBM
EPN2	UBD/Alpha-Helix/UIM
UIMC1	UBD/Alpha-Helix/UIM
ANKRD13B	UBD/Alpha-Helix/UIM
EPN3	UBD/Alpha-Helix/UIM
PSMD4	UBD/Alpha-Helix/UIM
PIPSL	UBD/Alpha-Helix/UIM
INPPL1	UBD/Alpha-Helix/UIM
ANKRD13A	UBD/Alpha-Helix/UIM
EPN1	UBD/Alpha-Helix/UIM
ANKIB1	UBD/Alpha-Helix/UIM
AP1G2	UBD/Alpha-Helix/UIM
ANKRD13D	UBD/Alpha-Helix/UIM
PPP2CA	UBD/Alpha-Helix/UIM
RNF166	UBD/Alpha-Helix/UIM
EPS15	UBD/Alpha-Helix/UIM; UBD/Alpha-Helix/DUIM
DNAJB2	UBD/Alpha-Helix/UIM; UBD/Alpha-Helix/DUIM
HGS	UBD/Alpha-Helix/UIM; UBD/Alpha-Helix/DUIM; UBD/Alpha-Helix/VHS
STAM	UBD/Alpha-Helix/UIM; UBD/Alpha-Helix/VHS
STAM2	UBD/Alpha-Helix/UIM; UBD/Alpha-Helix/VHS
ESR1	UBD/Alpha-Helix/UMI
CSTF1	UBD/Beta-Prp
TAF5	UBD/Beta-Prp
IFIH1	UBD/CARD
NOD1	UBD/CARD
NOD2	UBD/CARD
DDX58	UBD/CARD
STAMBP	UBD/Jab_MPN
FXN	UBD/Other/Other
GCH1	UBD/Other/Other
DNAJC2	UBD/Other/Other
SDCBP	UBD/Other/Other
ING1	UBD/Other/Other
VCP	UBD/Other/Other
SPG20	UBD/Other/Other
EPS15L1	UBD/Other/Other
TOLLIP	UBD/Other/Other; UBD/Alpha-Helix/CUE
ATXN3	UBD/Other/Other; UBD/Alpha-Helix/UIM; DUB/Josephin
UBTD2	UBD/Other/Other; ULD/UDP/UBQ/UBQ_Other
PLAA	UBD/PFU; UBD/Beta-Prp
VPS36	UBD/PH/GLUE
BCR/ABL fusion	UBD/SH3
BIN1	UBD/SH3
NCK2	UBD/SH3
SH3KBP1	UBD/SH3
LCK	UBD/SH3
AMPH	UBD/SH3
CD2AP	UBD/SH3
UBE2K	UBD/UBC-like/UBD_UBC; UBD/Alpha-Helix/UBA; E2/UBC
RYBP	UBD/ZnF/NZF
NPLOC4	UBD/ZnF/NZF
TAB3	UBD/ZnF/NZF
ZRANB3	UBD/ZnF/NZF
TAB2	UBD/ZnF/NZF; UBD/Alpha-Helix/CUE
SHARPIN	UBD/ZnF/NZF; ULD/UDP/UBQ/UBQ_Other
IKBKG	UBD/ZnF/Other; UBD/Alpha-Helix/UBAN
FAN1	UBD/ZnF/UBZ
FAAP20	UBD/ZnF/UBZ
POLK	UBD/ZnF/UBZ
SPRTN	UBD/ZnF/UBZ
POLH	UBD/ZnF/UBZ
SLX4	UBD/ZnF/UBZ
TAX1BP1	UBD/ZnF/UBZ
WRNIP1	UBD/ZnF/UBZ
OTUD7B	UBD/ZnF/ZnF_A20
ZFAND5	UBD/ZnF/ZnF_A20
HDAC6	UBD/ZnF/ZnF_UBP
USP5	UBD/ZnF/ZnF_UBP; UBD/Alpha-Helix/UBA; DUB/USP
ATG12	ULD/UBL/ATG12
GABARAP	ULD/UBL/ATG8
MAP1LC3A	ULD/UBL/ATG8
MAP1LC3B	ULD/UBL/ATG8
GABARAPL1	ULD/UBL/ATG8
MAP1LC3C	ULD/UBL/ATG8
NEDD8	ULD/UBL/NEDD8
SUMO2	ULD/UBL/SUMO
SUMO3	ULD/UBL/SUMO
SUMO4	ULD/UBL/SUMO
SUMO1	ULD/UBL/SUMO
WDR48	ULD/UBL/SUMO; ULD/UDP/UFD/RAWUL
SF3A1	ULD/UDP/UBQ/UBQ_Other
UBL4A	ULD/UDP/UBQ/UBQ_Other
UBLCP1	ULD/UDP/UBQ/UBQ_Other
UFM1	ULD/UDP/UBQ/UBQ_Other
ISG15	ULD/UDP/UBQ/UBQ_Other
OASL	ULD/UDP/UBQ/UBQ_Other
MIDN	ULD/UDP/UBQ/UBQ_Other
UBD	ULD/UDP/UBQ/UBQ_Other
MAP3K5	ULD/UDP/UBQ/UBQ_Other
HERPUD1	ULD/UDP/UBQ/UBQ_PIM
RPS27A	ULD/UDP/UBQ/UBQ_PIM
BAG6	ULD/UDP/UBQ/UBQ_PIM
BAG1	ULD/UDP/UBQ/UBQ_PIM
PRKCI	ULD/UDP/UFD/PB1
MAP2K5	ULD/UDP/UFD/PB1
PARD6A	ULD/UDP/UFD/PB1
MAP3K2	ULD/UDP/UFD/PB1
MAP3K3	ULD/UDP/UFD/PB1
NCF4	ULD/UDP/UFD/PB1
PARD6B	ULD/UDP/UFD/PB1
PARD6G	ULD/UDP/UFD/PB1
TFG	ULD/UDP/UFD/PB1
PCGF3	ULD/UDP/UFD/RAWUL
PCGF5	ULD/UDP/UFD/RAWUL
PCGF6	ULD/UDP/UFD/RAWUL
UBXN2A	ULD/UDP/UFD/UBX
UBXN6	ULD/UDP/UFD/UBX
UBXN4	ULD/UDP/UFD/UBX
UBXN11	ULD/UDP/UFD/UBX
UBXN8	ULD/UDP/UFD/UBX
PAN2	DUB
OTULIN	DUB
PCDHB3	DUB
USP17L30	DUB
ABRAXAS2	DUB
USP50	DUB
XRCC6	DUB
ARID1B	E3
ASB3	E3
BMI1	E3
C10orf90	E3
CCAR1	E3
CDH1	E3
CGRRF1	E3
COP1	E3
CRL4A	E3
DCAF12L1	E3
DCAF8	E3
DET1	E3
DYRK2	E3
EPS8L3	E3
F12	E3
FBH1	E3
FBXL18	E3
FBXL21P	E3
FBXL22	E3
FBXO21	E3
FBXO34	E3
FBXW12	E3
IL17RB	E3
IRAK1	E3
IRAK4	E3
KCTD10	E3
KCTD17	E3
KDM2A	E3
KITLG	E3
KLHL15	E3
KLHL18	E3
KLHL25	E3
KLHL6	E3
LHX1	E3
LNX2	E3
MARCHF1	E3
MARCHF11	E3
MARCHF2	E3
MARCHF4	E3
MARCHF5	E3
MARCHF6	E3
MARCHF7	E3
MARCHF8	E3
MARCHF9	E3
MEX3B	E3
MEX3C	E3
MKRN2	E3
MKRN3	E3
MPG	E3
NAT10	E3
NEURL1	E3
PARP1	E3
PAXIP1	E3
PINK1	E3
PRC1	E3
PRKN	E3
PTPA	E3
RNF145	E3
RNF149	E3
RNF183	E3
RNF39	E3
RNFT2	E3
RSAD2	E3
SAG	E3
SIVA1	E3
SPSB3	E3
TANK	E3
TRAF1	E3
TRAF4	E3
TRIB3	E3
TRIM49	E3
TRIM52	E3
TRIM58	E3
TRIM69	E3
TRIM7	E3
UBR7	E3
VPRBP	E3
WDHD1	E3
