# Supplementary material for: A novel ubiquitin-related genes-based signature demonstrated values in prognostic prediction, immune landscape sculpture and therapeutic options in laryngeal cancer
Source: Front Pharmacol. 2025 Mar 20;16:1513948. doi: 10.3389/fphar.2025.1513948 (PMC11965687; doi:10.3389/fphar.2025.1513948)
Supplement: Supplementary file 1 [file Presentation1.zip › 3.Excel list of GSEA results.xlsx]

## Sheet: GO
ID	setSize	enrichmentScore	NES	pvalue	p.adjust	qvalue	rank	leading_edge	core_enrichment
GOCC_IMMUNOGLOBULIN_COMPLEX	149	-0.848262	-3.31984	1e-10	1.68033e-08	1.44105e-08	1749	tags=79%, list=8%, signal=72%	IGKV1D-37/IGHV3-64D/IGKV3D-11/IGLV2-18/IGLV5-45/IGHV1-18/IGHV2-70D/IGHG3/IGLV2-14/IGHV3-23/IGHV4-34/IGHV3-15/IGHV4-28/IGLV2-8/IGKV3-15/IGLV10-54/CD79B/IGHV3-38/IGHV5-10-1/IGLC3/IGKV2D-24/IGHV5-51/IGKV3D-20/IGHM/IGLV9-49/IGLV1-40/TRBC2/IGHV3-30/TRBC1/IGHG4/IGHV1-69/IGLC2/IGLV3-1/IGKJ1/IGLV2-33/IGLV5-48/IGHV4-59/IGKV1D-42/IGKV1-5/IGKV1-13/IGHA2/IGHG2/IGLV1-50/IGLV2-23/IGKV1D-33/IGLC7/IGHV3-35/IGLV4…
GOMF_ANTIGEN_BINDING	159	-0.762068	-3.01866	1e-10	1.68033e-08	1.44105e-08	1698	tags=66%, list=8%, signal=61%	IGHV4-31/IGLC6/TRBV28/TRAV12-2/IGHV3-20/IGHV3-72/IGHV6-1/IGLV2-11/IGLV3-19/IGHV1-58/CD48/IGHV3-49/TRAV29DV5/SLAMF1/IGHV3-64D/IGKV3D-11/KLRC1/HLA-DPB1/IGHV1-18/IGHV2-70D/HLA-G/IGHG3/IGLV2-14/IGHV3-23/HLA-DPA1/TRAV23DV6/IGHV4-34/IGHV3-15/IGHV4-28/TRAV19/IGLV2-8/HLA-DRA/IGKV3-15/IGHV3-38/IGHV5-10-1/IGLC3/TRAV8-4/HLA-DRB5/IGHV5-51/IGHM/HLA-DRB1/IGLV1-40/HLA-DQB1/TRBC2/IGHV3-30/TRBC1/IGHG4/IGHV1-69/IG…
GOCC_T_CELL_RECEPTOR_COMPLEX	95	-0.807858	-2.94275	1e-10	1.68033e-08	1.44105e-08	3159	tags=83%, list=15%, signal=71%	TRAV8-1/TRBJ2-6/TRAV41/TRAV12-1/TRAV8-6/TRBV28/TRBJ2-1/TRAV12-2/TRBV5-4/TRAV8-2/TRBV6-5/TRBJ1-2/TRAV26-1/TRAV38-2DV8/TRBJ2-7/TRAV29DV5/TRBV2/TRBV29-1/TRAV16/TRBJ1-5/TRBV10-3/TRAV1-2/TRBJ2-3/TRBJ1-6/TRBV20-1/TRAV17/TRAV3/TRBJ1-4/TRAC/TRAV27/TRAV23DV6/TRBV18/TRBV3-1/TRAV19/TRDJ1/TRAV9-2/TRBV19/TRBV6-6/TRAV8-3/TRAV8-4/CD247/TRBJ1-3/TRAV20/TRBV5-1/TRAV13-1/TRBC2/TRAV36DV7/TRAV2/CD3E/TRBV7-2/TRAV14DV4…
GOCC_IMMUNOGLOBULIN_COMPLEX_CIRCULATING	68	-0.839635	-2.94226	1e-10	1.68033e-08	1.44105e-08	1698	tags=79%, list=8%, signal=73%	IGHV3-64D/IGHV1-18/IGHV2-70D/IGHG3/IGHV3-23/IGHV4-34/IGHV3-15/IGHV4-28/IGHV3-38/IGHV5-10-1/IGLC3/IGHV5-51/IGHM/TRBC2/IGHV3-30/TRBC1/IGHG4/IGHV1-69/IGLC2/IGHV4-59/IGHA2/IGHG2/IGLC7/IGHV3-35/IGHV3-53/IGLL1/IGHV3-33/IGHV1-45/IGHG1/IGLL5/JCHAIN/IGKC/IGHV3-7/IGHV3-11/IGHV4-4/IGHV1-3/IGHV3-48/IGHV3-21/IGHA1/IGHV4-39/IGHV1OR15-1/IGHV4-61/IGKV3-20/IGHV3-74/IGHV1-24/IGHV1-69D/IGHV2-26/IGHD/IGHV2-5/IGHV7-8…
GOMF_IMMUNOGLOBULIN_RECEPTOR_BINDING	69	-0.835252	-2.90213	1e-10	1.68033e-08	1.44105e-08	1698	tags=77%, list=8%, signal=71%	IGHV3-64D/IGHV1-18/IGHV2-70D/IGHG3/IGHV3-23/IGHV4-34/IGHV3-15/IGHV4-28/IGHV3-38/IGHV5-10-1/IGLC3/IGHV5-51/IGHM/TRBC2/IGHV3-30/TRBC1/IGHG4/IGHV1-69/IGLC2/IGHV4-59/IGHA2/IGHG2/IGLC7/IGHV3-35/IGHV3-53/IGLL1/IGHV3-33/IGHV1-45/IGHG1/IGLL5/JCHAIN/IGKC/IGHV3-7/IGHV3-11/IGHV4-4/IGHV1-3/IGHV3-48/IGHV3-21/IGHA1/IGHV4-39/IGHV1OR15-1/IGHV4-61/IGHV3-74/IGHV1-24/IGHV1-69D/IGHV2-26/IGHD/IGHV2-5/IGHV7-81/IGHV1-6…
GOBP_IMMUNOGLOBULIN_PRODUCTION	192	-0.695055	-2.8188	1e-10	1.68033e-08	1.44105e-08	2410	tags=51%, list=12%, signal=45%	IGLV2-11/IL27RA/IGLV3-9/IGLV3-22/SASH3/IGLV3-19/IGLV3-32/XBP1/TRAV38-2DV8/IGKV2D-30/HLA-DOB/IGKV3D-11/HLA-DQB2/CD40LG/C17orf99/HLA-DPB1/IGLV2-18/IGLV5-45/TNFRSF4/GAPT/IGLV2-14/HLA-DPA1/THOC1/HLA-DMB/TRAV19/IGLV2-8/HLA-DRA/IGKV3-15/TRAV9-2/FCRL3/IGLV10-54/IGKV2D-24/TBX21/HLA-DRB5/IGKV3D-20/HLA-DRB1/IGLV9-49/IGLV1-40/HLA-DQB1/TMIGD2/TRAV2/HLA-DMA/IGLV3-1/IGLV2-33/CD22/IGLV5-48/TRAV14DV4/IGKV1D-42/I…
GOBP_B_CELL_RECEPTOR_SIGNALING_PATHWAY	117	-0.745811	-2.79884	1e-10	1.68033e-08	1.44105e-08	2727	tags=65%, list=13%, signal=57%	PTPRC/IGHV4-31/IGLC6/IGHV3-20/IGHV3-72/IGHV6-1/CD38/GCSAM/IGHV1-58/SH2B2/IGHV3-49/PRKCB/IGHV3-64D/IGHV1-18/IGHV2-70D/IGHG3/IGHV3-23/IGHV4-34/BANK1/IGHV3-15/IGHV4-28/BLNK/FCRL3/CD79B/IGHV3-38/IGHV5-10-1/IGLC3/IGHV5-51/IGHM/TRBC2/IGHV3-30/TRBC1/IGHG4/IGHV1-69/ITK/IGLC2/CD22/IGHV4-59/IGHA2/IGHG2/CD19/IGLC7/IGHV3-35/IGHV3-53/IGLL1/IGHV3-33/IGHV1-45/IGHG1/MS4A1/BLK/IGLL5/IGKC/IGHV3-7/IGHV3-11/IGHV4-4/…
GOBP_PHAGOCYTOSIS_RECOGNITION	85	-0.756835	-2.72195	1e-10	1.68033e-08	1.44105e-08	1698	tags=65%, list=8%, signal=60%	IGHV3-64D/C4B/IGHV1-18/IGHV2-70D/IGHG3/IGHV3-23/IGHV4-34/IGHV3-15/IGHV4-28/IGHV3-38/IGHV5-10-1/IGLC3/IGHV5-51/IGHM/TRBC2/IGHV3-30/TRBC1/IGHG4/IGHV1-69/IGLC2/IGHV4-59/IGHA2/IGHG2/IGLC7/IGHV3-35/IGHV3-53/IGLL1/IGHV3-33/IGHV1-45/IGHG1/IGLL5/IGKC/IGHV3-7/IGHV3-11/IGHV4-4/IGHV1-3/IGHV3-48/IGHV3-21/IGHA1/IGHV4-39/IGHV1OR15-1/IGHV4-61/IGHV3-74/COLEC11/IGHV1-24/IGHV1-69D/IGHV2-26/MEGF10/IGHD/IGHV2-5/IGHV…
GOBP_HUMORAL_IMMUNE_RESPONSE_MEDIATED_BY_CIRCULATING_IMMUNOGLOBULIN	101	-0.736689	-2.70941	1e-10	1.68033e-08	1.44105e-08	2804	tags=69%, list=13%, signal=60%	C1QC/PTPRC/IGHV4-31/IGLC6/C2/IGHV3-20/SUSD4/IGHV3-72/IGHV6-1/IGHV1-58/C1QB/IGHV3-49/C1QA/IGHV3-64D/C4B/IGHV1-18/IGHV2-70D/IGHG3/IGHV3-23/IGHV4-34/IGHV3-15/IGHV4-28/LTA/IGHV3-38/IGHV5-10-1/IGLC3/IGHV5-51/IGHM/TRBC2/IGHV3-30/TRBC1/IGHG4/IGHV1-69/IGLC2/IGHV4-59/IGHA2/IGHG2/IGLC7/IGHV3-35/IGHV3-53/IGLL1/IGHV3-33/IGHV1-45/IGHG1/IGLL5/IGKC/IGHV3-7/IGHV3-11/IGHV4-4/IGHV1-3/IGHV3-48/IGHV3-21/IGHA1/IGHV4-…
GOBP_B_CELL_MEDIATED_IMMUNITY	188	-0.661973	-2.67718	1e-10	1.68033e-08	1.44105e-08	2727	tags=52%, list=13%, signal=45%	PTPRC/IGHV4-31/IGLC6/C2/HLA-DQA2/IGHV3-20/SUSD4/IGHV3-72/IGHV6-1/IL27RA/IGHV1-58/C1QB/IGHV3-49/C1QA/HLA-DOB/IGHV3-64D/HLA-DQB2/C4B/CD40LG/C17orf99/HLA-DPB1/IGHV1-18/IGHV2-70D/HLA-G/IGHG3/GAPT/IGHV3-23/HLA-DPA1/THOC1/IGHV4-34/HLA-DMB/IGHV3-15/IGHV4-28/LTA/HLA-DRA/CD74/IGHV3-38/IGHV5-10-1/CSF2RB/IGLC3/TBX21/IL21R/HLA-DRB5/IGHV5-51/SLA2/IGHM/HLA-DRB1/HLA-DQB1/TRBC2/IGHV3-30/TRBC1/IGHG4/IGHV1-69/IGLC…
GOBP_ANTIGEN_RECEPTOR_MEDIATED_SIGNALING_PATHWAY	217	-0.650383	-2.67083	1e-10	1.68033e-08	1.44105e-08	1700	tags=45%, list=8%, signal=42%	BTN3A3/PTPRC/IGHV4-31/IGLC6/IGHV3-20/IGHV3-72/IGHV6-1/ZC3H12A/CD38/GCSAM/IGHV1-58/SH2B2/TXK/IGHV3-49/PRKCB/PTPN2/IGHV3-64D/TESPA1/HLA-DPB1/IGHV1-18/IGHV2-70D/IGHG3/IGHV3-23/IGHV4-34/BANK1/IGHV3-15/IGHV4-28/BLNK/FCRL3/CD79B/IGHV3-38/IGHV5-10-1/IGLC3/IGHV5-51/SLA2/IGHM/CD247/HLA-DRB1/HLA-DQB1/TRBC2/IGHV3-30/VTCN1/TRBC1/IGHG4/IGHV1-69/ITK/IGLC2/CCR7/UBASH3A/CD22/IGHV4-59/BTNL9/LAX1/TRAT1/IGHA2/IGHG2…
GOBP_COMPLEMENT_ACTIVATION	105	-0.706002	-2.61115	1e-10	1.68033e-08	1.44105e-08	2716	tags=64%, list=13%, signal=56%	IGHV4-31/IGLC6/C2/IGHV3-20/SUSD4/IGHV3-72/IGHV6-1/IGHV1-58/C1QB/IGHV3-49/C1QA/IGHV3-64D/C4B/IGHV1-18/IGHV2-70D/IGHG3/IGHV3-23/IGHV4-34/IGHV3-15/IGHV4-28/IGHV3-38/IGHV5-10-1/IGLC3/IGHV5-51/IGHM/TRBC2/IGHV3-30/TRBC1/IGHG4/IGHV1-69/IGLC2/IGHV4-59/IGHA2/IGHG2/IGLC7/IGHV3-35/IGHV3-53/IGLL1/IGHV3-33/IGHV1-45/IGHG1/IGLL5/IGKC/IGHV3-7/IGHV3-11/IGHV4-4/IGHV1-3/IGHV3-48/IGHV3-21/IGHA1/IGHV4-39/IGHV1OR15-1/…
GOBP_PRODUCTION_OF_MOLECULAR_MEDIATOR_OF_IMMUNE_RESPONSE	274	-0.613681	-2.57759	1e-10	1.68033e-08	1.44105e-08	2410	tags=41%, list=12%, signal=37%	IGLV2-11/IL27RA/CCR2/IGLV3-9/IGLV3-22/SASH3/IGLV3-19/IGLV3-32/XBP1/CD36/TRAV38-2DV8/IGKV2D-30/GPRC5B/SLAMF1/HLA-DOB/IGKV3D-11/HLA-DQB2/CD40LG/C17orf99/HLA-DPB1/IGLV2-18/IGLV5-45/TNFRSF4/HLA-G/GAPT/IGLV2-14/HLA-DPA1/THOC1/HLA-DMB/TRAV19/IGLV2-8/HLA-DRA/IGKV3-15/TRAV9-2/CD74/FCRL3/IGLV10-54/ARG1/IGKV2D-24/TBX21/CD244/HLA-DRB5/IGKV3D-20/JAK3/HLA-DRB1/CD96/IGLV9-49/IGLV1-40/HLA-DQB1/TMIGD2/KIR2DL4/TR…
GOBP_POSITIVE_REGULATION_OF_B_CELL_ACTIVATION	135	-0.660768	-2.53511	1e-10	1.68033e-08	1.44105e-08	1561	tags=51%, list=7%, signal=48%	PTPRC/IGHV4-31/IGLC6/IGHV3-20/IGHV3-72/IGHV6-1/CD38/SASH3/IGHV1-58/XBP1/IGHV3-49/IGHV3-64D/IGHV1-18/TNFRSF4/IGHV2-70D/IGHG3/IGHV3-23/IGHV4-34/IGHV3-15/IGHV4-28/CD74/FCRL3/IGHV3-38/IGHV5-10-1/IGLC3/TBX21/IGHV5-51/IGHM/TRBC2/IGHV3-30/TRBC1/IGHG4/IGHV1-69/IGLC2/IGHV4-59/IGHA2/IGHG2/IGLC7/IGHV3-35/IGHV3-53/IGLL1/IGHV3-33/IGHV1-45/IGHG1/IGLL5/IGKC/IGHV3-7/IGHV3-11/IGHV4-4/IGHV1-3/CD27/IGHV3-48/IGHV3-2…
GOBP_MEMBRANE_INVAGINATION	130	-0.652891	-2.49477	1e-10	1.68033e-08	1.44105e-08	1698	tags=49%, list=8%, signal=46%	IGHV4-31/IGLC6/IGHV3-20/IGHV3-72/IGHV6-1/SPIRE1/IGHV1-58/IGHV3-49/CD36/RHOH/IGHV3-64D/IGHV1-18/IGHV2-70D/IGHG3/IGHV3-23/IGHV4-34/IGHV3-15/IGHV4-28/IGHV3-38/IGHV5-10-1/IGLC3/IGHV5-51/IGHM/TRBC2/IGHV3-30/TRBC1/IGHG4/IGHV1-69/IGLC2/IGHV4-59/IGHA2/IGHG2/IGLC7/IGHV3-35/IGHV3-53/IGLL1/IGHV3-33/IGHV1-45/IGHG1/IGLL5/IGKC/IGHV3-7/IGHV3-11/IGHV4-4/IGHV1-3/IGHV3-48/IGHV3-21/IGHA1/IGHV4-39/IGHV1OR15-1/IGHV4-…
GOBP_IMMUNE_RESPONSE_REGULATING_CELL_SURFACE_RECEPTOR_SIGNALING_PATHWAY	284	-0.589917	-2.49134	1e-10	1.68033e-08	1.44105e-08	2750	tags=38%, list=13%, signal=34%	BTN3A3/PTPRC/IGHV4-31/IGLC6/IGHV3-20/YES1/NCR3/IGHV3-72/IGHV6-1/ZC3H12A/CD38/GCSAM/IGHV1-58/GPLD1/SH2B2/TXK/IGHV3-49/MS4A2/PRKCB/MYO1G/PTPN2/IGHV3-64D/TESPA1/KLRC1/HLA-DPB1/LILRA4/IGHV1-18/IGHV2-70D/HLA-G/IGHG3/IGHV3-23/IGHV4-34/BANK1/IGHV3-15/IGHV4-28/CLEC4E/BLNK/FCRL3/CD79B/IGHV3-38/IGHV5-10-1/IGLC3/IGHV5-51/SLA2/IGHM/CD247/HLA-DRB1/HLA-DQB1/TRBC2/IGHV3-30/VTCN1/TRBC1/IGHG4/IGHV1-69/ITK/IGLC2/C…
GOBP_REGULATION_OF_B_CELL_ACTIVATION	182	-0.612898	-2.46055	1e-10	1.68033e-08	1.44105e-08	1561	tags=37%, list=7%, signal=34%	IGHV1-18/TNFRSF4/IGHV2-70D/IGHG3/IGHV3-23/THOC1/TNFRSF13B/IGHV4-34/BANK1/IGHV3-15/IGHV4-28/CD74/FCRL3/IGHV3-38/IGHV5-10-1/TBC1D10C/IGLC3/TBX21/IGHV5-51/IGHM/TRBC2/IGHV3-30/TRBC1/IGHG4/IGHV1-69/IGLC2/CD22/IGHV4-59/IGHA2/IGHG2/CD19/IKZF3/MZB1/IGLC7/IGHV3-35/IGHV3-53/IGLL1/IGHV3-33/IGHV1-45/IGHG1/BLK/IGLL5/IGKC/IGHV3-7/IGHV3-11/IGHV4-4/IGHV1-3/CD27/IGHV3-48/IGHV3-21/IGHA1/IGHV4-39/IGHV1OR15-1/IGHV4-…
GOBP_LYMPHOCYTE_MEDIATED_IMMUNITY	311	-0.575131	-2.45901	1e-10	1.68033e-08	1.44105e-08	2804	tags=41%, list=13%, signal=36%	C1QC/TNFRSF1B/BTN3A3/PTPRC/IGHV4-31/IGLC6/C2/HLA-DQA2/SH2D1B/IGHV3-20/SUSD4/NCR3/IGHV3-72/IGHV6-1/IL27RA/CCR2/SASH3/IGHV1-58/C1QB/IL12RB1/LGALS9/WAS/IGHV3-49/C1QA/SLAMF1/MYO1G/RAET1E/HLA-DOB/IGHV3-64D/HLA-DQB2/C4B/CD40LG/KLRC1/C17orf99/HLA-DPB1/IGHV1-18/IGHV2-70D/HLA-G/IGHG3/GAPT/IGHV3-23/HLA-DPA1/THOC1/IGHV4-34/HLA-DMB/IGHV3-15/IGHV4-28/LTA/SLAMF7/HLA-DRA/GZMB/CD74/PRF1/IGHV3-38/ARG1/IGHV5-10-1/…
GOBP_ADAPTIVE_IMMUNE_RESPONSE_BASED_ON_SOMATIC_RECOMBINATION_OF_IMMUNE_RECEPTORS_BUILT_FROM_IMMUNOGLOBULIN_SUPERFAMILY_DOMAINS	328	-0.548501	-2.36305	1e-10	1.68033e-08	1.44105e-08	2804	tags=38%, list=13%, signal=34%	C1QC/TNFRSF1B/BTN3A3/PTPRC/IGHV4-31/IGLC6/C2/HLA-DQA2/IGHV3-20/SUSD4/SPN/IGHV3-72/IGHV6-1/ZC3H12A/IL27RA/CCR2/SASH3/IGHV1-58/RORC/C1QB/EBI3/IL12RB1/WAS/IGHV3-49/C1QA/SLAMF1/MYO1G/HLA-DOB/LY9/IGHV3-64D/HLA-DQB2/C4B/CD40LG/KLRC1/C17orf99/HLA-DPB1/IGHV1-18/IGHV2-70D/HLA-G/IGHG3/GAPT/IGHV3-23/HLA-DPA1/THOC1/IGHV4-34/HLA-DMB/IGHV3-15/IGHV4-28/LTA/HLA-DRA/CD74/PRF1/IGHV3-38/ARG1/IGHV5-10-1/CSF2RB/IGLC3…
GOBP_KERATINIZATION	50	-0.710848	-2.3574	2.76975e-07	2.84945e-05	2.44369e-05	2183	tags=56%, list=10%, signal=50%	SPRR1B/IVL/LORICRIN/LIPK/KAZN/SPRR1A/SPRR2A/SPRR3/SPRR2F/SPRR2D/LCE1A/KLK5/LCE1D/SPRR2E/LCE1B/KRT16/LCE3E/CNFN/SPRR2B/LCE2B/SPRR2G/LCE3D/LCE6A/LCE3A/LCE2C/LCE2A/LCE2D/LCE3C
GOBP_ACTIVATION_OF_IMMUNE_RESPONSE	328	-0.544545	-2.34601	1e-10	1.68033e-08	1.44105e-08	2750	tags=35%, list=13%, signal=31%	BTN3A3/PTPRC/IGHV4-31/IGLC6/C2/IGHV3-20/YES1/HMSD/SUSD4/NCR3/IGHV3-72/IGHV6-1/ZC3H12A/CD38/GCSAM/IGHV1-58/GPLD1/C1QB/SH2B2/TXK/IGHV3-49/C1QA/PRKCB/MYO1G/PTPN2/IGHV3-64D/C4B/TESPA1/HLA-DPB1/IGHV1-18/IGHV2-70D/IGHG3/IGHV3-23/IGHV4-34/BANK1/IGHV3-15/IGHV4-28/BLNK/FCRL3/CD79B/IGHV3-38/PYHIN1/IGHV5-10-1/IGLC3/IGHV5-51/SLA2/IGHM/CD247/HLA-DRB1/HLA-DQB1/ZBP1/TRBC2/IGHV3-30/VTCN1/TRBC1/IGHG4/IGHV1-69/ITK…
GOCC_MHC_PROTEIN_COMPLEX	24	-0.811991	-2.31763	6.42214e-06	0.000467171	0.000400645	1752	tags=62%, list=8%, signal=57%	HLA-DQA2/HLA-DOB/HLA-DQB2/HLA-DPB1/HLA-G/HLA-DPA1/HLA-DMB/HLA-DRA/CD74/HLA-DRB5/HLA-DRB1/HLA-DQB1/HLA-DMA/HLA-DQA1/HLA-DOA
GOBP_LEUKOCYTE_MEDIATED_IMMUNITY	396	-0.522583	-2.29067	1e-10	1.68033e-08	1.44105e-08	2764	tags=35%, list=13%, signal=31%	TNFRSF1B/BTN3A3/PTPRC/IGHV4-31/IGLC6/C2/HLA-DQA2/SH2D1B/IGHV3-20/SUSD4/NCR3/IGHV3-72/CTSG/IGHV6-1/IL27RA/CCR2/SASH3/IGHV1-58/C1QB/IL12RB1/LGALS9/WAS/IGHV3-49/CXCL6/PLA2G3/C1QA/SLAMF1/MYO1G/RAET1E/HLA-DOB/IGHV3-64D/HLA-DQB2/C4B/CD40LG/KLRC1/DNASE1/C17orf99/HLA-DPB1/IGHV1-18/IGHV2-70D/HLA-G/IGHG3/GAPT/IGHV3-23/HLA-DPA1/THOC1/IGHV4-34/HLA-DMB/IGHV3-15/IGHV4-28/LTA/SLAMF7/HLA-DRA/GZMB/CD74/PRF1/IGHV3…
GOBP_CELL_RECOGNITION	182	-0.551256	-2.21308	9.72537e-10	1.40073e-07	1.20127e-07	2111	tags=41%, list=10%, signal=37%	IGHV3-49/CD36/CXCR4/DOCK2/TEX101/ASTL/OVGP1/IGHV3-64D/C4B/CCT2/IGHV1-18/IGHV2-70D/IGHG3/IGHV3-23/FUT3/IGHV4-34/IGHV3-15/IGHV4-28/PCDHB6/PRF1/IGHV3-38/IGHV5-10-1/IGLC3/CORO1A/IGHV5-51/IGHM/ZAN/TRBC2/IGHV3-30/TRBC1/IGHG4/IGHV1-69/IGLC2/CCR7/IGHV4-59/CRTAM/IGHA2/IGHG2/IGLC7/CD5/IGHV3-35/IGHV3-53/IGLL1/CD6/IGHV3-33/IGHV1-45/IGHG1/IGLL5/IGKC/IGHV3-7/IGHV3-11/CCL19/IGHV4-4/IGHV1-3/IGHV3-48/IGHV3-21/IGH…
GOCC_MHC_CLASS_II_PROTEIN_COMPLEX	15	-0.876688	-2.20637	7.26655e-06	0.00050179	0.000430335	1752	tags=93%, list=8%, signal=86%	HLA-DQA2/HLA-DOB/HLA-DQB2/HLA-DPB1/HLA-DPA1/HLA-DMB/HLA-DRA/CD74/HLA-DRB5/HLA-DRB1/HLA-DQB1/HLA-DMA/HLA-DQA1/HLA-DOA
GOBP_B_CELL_ACTIVATION	290	-0.520029	-2.20627	1e-10	1.68033e-08	1.44105e-08	1700	tags=29%, list=8%, signal=27%	PTPN2/IGHV3-64D/FLT3/CD40LG/C17orf99/IGHV1-18/TNFRSF4/IGHV2-70D/IGHG3/GAPT/IGHV3-23/THOC1/TNFRSF13B/IGHV4-34/BANK1/IGHV3-15/IGHV4-28/BLNK/CD74/FCRL3/CD79B/IGHV3-38/IGHV5-10-1/TBC1D10C/IGLC3/TBX21/POU2AF1/IGHV5-51/IGHM/JAK3/TRBC2/IGHV3-30/TRBC1/IGHG4/IGHV1-69/IGLC2/CD22/IGHV4-59/LAX1/IGHA2/IGHG2/CD19/IKZF3/MZB1/IGLC7/IGHV3-35/IGHV3-53/BST2/IGLL1/IGHV3-33/BATF/IGHV1-45/IGHG1/MS4A1/BLK/IGLL5/IGKC/IG…
GOBP_PEPTIDE_ANTIGEN_ASSEMBLY_WITH_MHC_PROTEIN_COMPLEX	18	-0.818491	-2.1871	5.46243e-05	0.00257347	0.00220701	1752	tags=72%, list=8%, signal=66%	HLA-DQA2/HLA-DOB/HLA-DQB2/HLA-DPB1/HLA-DPA1/HLA-DMB/HLA-DRA/HLA-DRB5/HLA-DRB1/HLA-DQB1/HLA-DMA/HLA-DQA1/HLA-DOA
GOBP_IMMUNE_RESPONSE_REGULATING_SIGNALING_PATHWAY	426	-0.491156	-2.16781	1e-10	1.68033e-08	1.44105e-08	3204	tags=31%, list=15%, signal=27%	PTPN22/THEMIS/BTK/IGHV3-66/SLC15A3/NFAM1/TLR1/MAPK10/IRAK2/INPP5D/FOXP3/OASL/NFKBIL1/LY96/BTN3A3/PTPRC/IGHV4-31/IGLC6/SMPDL3B/IGHV3-20/YES1/NCR3/IGHV3-72/IGHV6-1/ZC3H12A/CD38/GCSAM/IGHV1-58/GPLD1/LGR4/LGALS9/SH2B2/TLR10/TXK/IGHV3-49/CD36/MS4A2/TLR5/PRKCB/S100A14/MYO1G/PTPN2/IGHV3-64D/TESPA1/KLRC1/HLA-DPB1/LILRA4/IGHV1-18/IGHV2-70D/HLA-G/IGHG3/IGHV3-23/IGHV4-34/BANK1/IGHV3-15/IGHV4-28/CLEC4E/BLNK/…
GOCC_PLASMA_MEMBRANE_SIGNALING_RECEPTOR_COMPLEX	215	-0.526433	-2.16292	1.02673e-09	1.4377e-07	1.23297e-07	3193	tags=50%, list=15%, signal=43%	DLG3/TRAV8-1/TLR1/TRBJ2-6/TRAV41/TRAF2/OLFM2/TRAV12-1/IL2RA/TRAV8-6/TRBV28/TRBJ2-1/TRAV12-2/TRBV5-4/TRAV8-2/TRBV6-5/IL2RB/IL27RA/TRBJ1-2/IL12RB1/ERBB3/TRAV26-1/TRAV38-2DV8/TRAF1/TRBJ2-7/GPR156/TRAV29DV5/ITGA8/TRBV2/CHRNB1/SHISA8/TRBV29-1/TRAV16/TRBJ1-5/TRBV10-3/TRAV1-2/TRBJ2-3/TRBJ1-6/TRBV20-1/CPT1C/TRAV17/TRAV3/TRBJ1-4/TRAC/TRAV27/TRAV23DV6/TRBV18/TRBV3-1/TRAV19/TRDJ1/TRAV9-2/TFR2/TRBV19/GRIN2D/…
GOCC_EXTERNAL_SIDE_OF_PLASMA_MEMBRANE	364	-0.48781	-2.1158	1e-10	1.68033e-08	1.44105e-08	2750	tags=39%, list=13%, signal=34%	BTN3A3/LY6G6C/PTPRC/IGHV4-31/IGLC6/IGHV3-20/PRLR/SPN/IGHV3-72/CCR5/IGHV6-1/IL2RB/IL27RA/CCR2/NRCAM/MAP3K5/IGHV1-58/CXCR2/EBI3/CD48/IL12RB1/CXCR1/IGHV3-49/CD36/CXCR4/MS4A2/LIFR/ITGA8/SLAMF1/CLEC2D/SCARA5/RAET1E/GFRA1/LY9/DNAI2/CLEC10A/IGHV3-64D/CCR4/ASGR2/TGFBR3/CD40LG/KLRC1/XCR1/IGHV1-18/TNFRSF4/IGHV2-70D/HLA-G/IGHG3/IGHV3-23/IGHV4-34/IGHV3-15/IGHV4-28/FASLG/CLEC4E/SLAMF7/CD74/TFR2/CD79B/IGHV3-38…
GOBP_DEFENSE_RESPONSE_TO_BACTERIUM	257	-0.503983	-2.09949	1.88018e-10	2.96186e-08	2.54009e-08	2515	tags=42%, list=12%, signal=37%	SPN/IGHV3-72/GBP4/CTSG/IGHV6-1/C10orf99/IL27RA/PGLYRP3/IGHV1-58/LYG1/IGHV3-49/TNFSF8/CD36/TLR5/S100A12/CXCL6/SLPI/GSDMB/S100A8/S100A14/RNASE7/S100A9/SEH1L/IGHV3-64D/CAMP/GNLY/IGHV1-18/IGHV2-70D/IGHG3/TRAV27/IGHV3-23/IGHV4-34/ISG15/IGHV3-15/IGHV4-28/LTA/CLEC4E/WFDC5/LCN2/IGHV3-38/IGHV5-10-1/IGLC3/WFDC12/IGHV5-51/IGHM/LYZ/TRBC2/IGHV3-30/TRBC1/IGHG4/IGHV1-69/S100A7/IGLC2/CARD9/STATH/IGHV4-59/IGHA2/I…
GOMF_MHC_PROTEIN_BINDING	36	-0.684335	-2.08124	9.68438e-05	0.00424513	0.00364062	1994	tags=31%, list=10%, signal=28%	TRAV29DV5/TRAV19/CD74/TRAV8-4/CD244/FCRL6/CD8B/TRBV7-9/LAG3/CD8A/CD8B2
GOBP_REGULATION_OF_LYMPHOCYTE_ACTIVATION	480	-0.463149	-2.059	1e-10	1.68033e-08	1.44105e-08	2625	tags=31%, list=13%, signal=28%	FGL2/HLA-DQA2/IGFBP2/IGHV3-20/YES1/SPN/IGHV3-72/CTSG/IGHV6-1/ZC3H12A/IL27RA/CD38/CCR2/TNFSF18/SASH3/ICOS/IGHV1-58/EBI3/IL12RB1/LGALS9/CLECL1/XBP1/IGHV3-49/TNFSF8/RHOH/SLAMF1/LGALS7B/RIPOR2/HLA-DOB/PTPN2/IGHV3-64D/HLA-DQB2/FOXN1/CD40LG/TESPA1/SIT1/HLA-DPB1/IGHV1-18/TNFRSF4/IGHV2-70D/HLA-G/IGHG3/IGHV3-23/HLA-DPA1/THOC1/TNFRSF13B/IGHV4-34/HLA-DMB/BANK1/IGHV3-15/IGHV4-28/HLA-DRA/ZNF683/CD74/FCRL3/IGH…
GOMF_MHC_PROTEIN_COMPLEX_BINDING	32	-0.696711	-2.0533	0.000133687	0.00534855	0.00458691	1752	tags=50%, list=8%, signal=46%	HLA-DOB/HLA-DQB2/KLRC1/HLA-DPB1/HLA-DPA1/HLA-DMB/HLA-DRA/CD74/HLA-DRB5/HLA-DRB1/HLA-DQB1/HLA-DMA/HLA-DQA1/HLA-DOA/MS4A1/CD8A
GOBP_HUMORAL_IMMUNE_RESPONSE	235	-0.492934	-2.03065	2.93283e-08	3.6961e-06	3.16977e-06	2804	tags=48%, list=13%, signal=42%	C1QC/H2BC6/LEAP2/PTPRC/IGHV4-31/IGLC6/C2/H2BC8/IGHV3-20/SUSD4/IGHV3-72/CTSG/IGHV6-1/CCR2/PGLYRP3/IGHV1-58/C1QB/EBI3/IGHV3-49/S100A12/CXCL6/SLPI/C1QA/RNASE7/S100A9/ST6GAL1/IGHV3-64D/C4B/CAMP/GNLY/IL36RN/IGHV1-18/IGHV2-70D/PF4V1/IGHG3/IGHV3-23/IGHV4-34/IGHV3-15/SPNS2/IGHV4-28/LTA/WFDC5/BLNK/CXCL14/IGHV3-38/IGHV5-10-1/IGLC3/POU2AF1/WFDC12/IGHV5-51/IGHM/HLA-DRB1/HLA-DQB1/LYZ/TRBC2/IGHV3-30/TRBC1/IGHG…
GOMF_C_C_CHEMOKINE_BINDING	20	-0.740211	-2.02999	0.000395908	0.0130443	0.0111868	2507	tags=60%, list=12%, signal=53%	CCR5/CCR2/CXCR2/CXCR1/CXCR4/CCR4/XCR1/CCR7/CXCR6/ACKR2/CXCR3/CCR10
GOMF_MHC_CLASS_II_PROTEIN_COMPLEX_BINDING	25	-0.714417	-2.02708	0.000300753	0.0105284	0.00902919	1752	tags=60%, list=8%, signal=55%	HLA-DQA2/HLA-DOB/HLA-DQB2/HLA-DPB1/HLA-DPA1/HLA-DMB/HLA-DRA/CD74/HLA-DRB5/HLA-DRB1/HLA-DQB1/HLA-DMA/HLA-DQA1/HLA-DOA/MS4A1
GOBP_ANTIGEN_PROCESSING_AND_PRESENTATION_OF_EXOGENOUS_PEPTIDE_ANTIGEN_VIA_MHC_CLASS_II	27	-0.703696	-2.02501	0.000552761	0.0160911	0.0137997	1752	tags=52%, list=8%, signal=48%	HLA-DOB/HLA-DQB2/HLA-DPB1/HLA-DPA1/HLA-DMB/HLA-DRA/CD74/HLA-DRB5/HLA-DRB1/HLA-DQB1/HLA-DMA/HLA-DQA1/HLA-DOA/CTSE
GOBP_POSITIVE_REGULATION_OF_CELL_ACTIVATION	387	-0.462782	-2.02307	1e-10	1.68033e-08	1.44105e-08	2727	tags=33%, list=13%, signal=29%	PTPRC/IGHV4-31/IGLC6/CEBPA/HLA-DQA2/IGFBP2/IGHV3-20/YES1/IGHV3-72/IGHV6-1/IL27RA/CD38/CCR2/SASH3/ICOS/IGHV1-58/EBI3/IL12RB1/LGALS9/CLECL1/XBP1/IGHV3-49/PLA2G3/RHOH/SLAMF1/HLA-DOB/IGHV3-64D/HLA-DQB2/CD40LG/TESPA1/HLA-DPB1/IGHV1-18/TNFRSF4/IGHV2-70D/HLA-G/IGHG3/IGHV3-23/HLA-DPA1/IGHV4-34/HLA-DMB/IGHV3-15/IGHV4-28/HLA-DRA/CD74/FCRL3/TSLP/IGHV3-38/IGHV5-10-1/IGLC3/TBX21/RASAL3/HLA-DRB5/CORO1A/IGHV5-5…
GOMF_MHC_CLASS_I_PROTEIN_BINDING	20	-0.725093	-1.98853	0.000724771	0.0191286	0.0164047	1224	tags=20%, list=6%, signal=19%	CD244/CD8B/CD8A/CD8B2
GOMF_G_PROTEIN_COUPLED_CHEMOATTRACTANT_RECEPTOR_ACTIVITY	21	-0.7152	-1.98657	0.00102887	0.0250556	0.0214877	2507	tags=57%, list=12%, signal=50%	CCR5/CCR2/CXCR2/CXCR1/CXCR4/CCR4/XCR1/CCR7/CXCR6/ACKR2/CXCR3/CCR10
GOBP_ANTIGEN_PROCESSING_AND_PRESENTATION_OF_EXOGENOUS_PEPTIDE_ANTIGEN	34	-0.659756	-1.97012	0.000347379	0.011832	0.0101471	1752	tags=41%, list=8%, signal=38%	HLA-DOB/HLA-DQB2/HLA-DPB1/HLA-DPA1/HLA-DMB/HLA-DRA/CD74/HLA-DRB5/HLA-DRB1/HLA-DQB1/HLA-DMA/HLA-DQA1/HLA-DOA/CTSE
GOBP_PHAGOCYTOSIS	269	-0.466993	-1.95235	5.27836e-08	6.18796e-06	5.30679e-06	2727	tags=31%, list=13%, signal=27%	PTPRC/IGHV4-31/IGLC6/C2/IGHV3-20/YES1/IGHV3-72/IGHV6-1/IL2RB/CCR2/CEACAM4/IGHV1-58/IGHV3-49/CD36/DOCK2/RHOH/SLAMF1/MYO1G/IGHV3-64D/C4B/IGHV1-18/IGHV2-70D/IGHG3/IGHV3-23/IGHV4-34/IGHV3-15/IGHV4-28/NCF4/IGHV3-38/IGHV5-10-1/IGLC3/UNC13D/CORO1A/IGHV5-51/IGHM/IL2RG/TRBC2/IGHV3-30/TRBC1/IGHG4/IGHV1-69/IGLC2/ICAM3/ITGAL/IGHV4-59/IGHA2/IGHG2/IGLC7/IGHV3-35/IGHV3-53/IGLL1/IGHV3-33/IGHV1-45/SIRPG/IGHG1/IGL…
GOBP_SYNAPSE_MATURATION	23	-0.683225	-1.93115	0.00203166	0.0392399	0.0336521	981	tags=17%, list=5%, signal=17%	SYBU/BCAN/NEUROD2/SEZ6
GOMF_PHOSPHOLIPASE_A2_ACTIVITY	28	-0.666491	-1.92798	0.00168991	0.0343502	0.0294587	2257	tags=39%, list=11%, signal=35%	PROCA1/PLA2G4E/PLA2G3/PLA2G4C/PLAAT4/PLA2G4D/PLB1/PLA2G2F/PLA2G2D/PLAAT5/PLA2G1B
GOMF_PEPTIDE_ANTIGEN_BINDING	34	-0.624961	-1.86622	0.00167353	0.0342937	0.0294103	2914	tags=47%, list=14%, signal=41%	TRAV12-1/TRBV28/TRAV12-2/TRAV29DV5/HLA-DPB1/HLA-G/HLA-DPA1/TRAV23DV6/TRAV19/HLA-DRA/TRAV8-4/HLA-DRB5/HLA-DRB1/HLA-DQB1/HLA-DQA1/TRBV7-9
GOBP_ANTIGEN_PROCESSING_AND_PRESENTATION_OF_PEPTIDE_ANTIGEN	58	-0.548755	-1.86486	0.00131409	0.0288014	0.0247001	1752	tags=26%, list=8%, signal=24%	HLA-DOB/HLA-DQB2/HLA-DPB1/HLA-G/HLA-DPA1/HLA-DMB/HLA-DRA/CD74/HLA-DRB5/HLA-DRB1/HLA-DQB1/HLA-DMA/HLA-DQA1/HLA-DOA/CTSE
GOBP_ANTIGEN_PROCESSING_AND_PRESENTATION_OF_EXOGENOUS_ANTIGEN	43	-0.578829	-1.84901	0.00187248	0.0369925	0.0317247	1752	tags=33%, list=8%, signal=30%	HLA-DOB/HLA-DQB2/HLA-DPB1/HLA-DPA1/HLA-DMB/HLA-DRA/CD74/HLA-DRB5/HLA-DRB1/HLA-DQB1/HLA-DMA/HLA-DQA1/HLA-DOA/CTSE
GOBP_KERATINOCYTE_DIFFERENTIATION	129	-0.481433	-1.83701	7.67827e-05	0.00348704	0.00299048	2239	tags=29%, list=11%, signal=26%	POU3F1/OVOL2/SPRR1B/IVL/ACER1/LORICRIN/LIPK/CSTA/PLAAT4/KAZN/FOXN1/SPRR1A/SPRR2A/SPRR3/S100A7/SPRR2F/TXNIP/SPRR2D/LCE1A/KLK5/LCE1D/SPRR2E/LCE1B/KRT16/WNT16/LCE3E/CNFN/SPRR2B/LCE2B/SPRR2G/LCE3D/LCE6A/LCE3A/LCE2C/LCE2A/LCE2D/KRT36/LCE3C
GOBP_RESPONSE_TO_PROTOZOAN	20	-0.656737	-1.80107	0.00703668	0.0891254	0.0764339	3405	tags=55%, list=16%, signal=46%	CD40/GBP2/IRF8/GBP4/BATF2/ARG1/VTCN1/IRF4/BATF/CCDC88B/NKG7
GOBP_OLIGOSACCHARIDE_BIOSYNTHETIC_PROCESS	21	-0.648004	-1.79992	0.00621369	0.0832936	0.0714325	1467	tags=38%, list=7%, signal=35%	FUT3/ST6GALNAC1/B3GALT2/B3GALT5/FUT6/FUT7/FBP2/B4GALNT2
GOCC_CORNIFIED_ENVELOPE	43	-0.555016	-1.77294	0.00417477	0.0630452	0.0540675	2492	tags=44%, list=12%, signal=39%	CST6/SPRR1B/IVL/LORICRIN/CSTA/KAZN/DSG1/SPRR1A/SPRR2A/SPRR3/SPRR2F/SPRR2D/LCE1D/SPRR2E/PI3/RPTN/CNFN/SPRR2B/SPRR2G
GOCC_LUMENAL_SIDE_OF_ENDOPLASMIC_RETICULUM_MEMBRANE	26	-0.617453	-1.76729	0.012185	0.125101	0.107286	1688	tags=42%, list=8%, signal=39%	HLA-DQA2/HLA-DQB2/HLA-DPB1/HLA-G/HLA-DPA1/HLA-DRA/CD74/HLA-DRB5/HLA-DRB1/HLA-DQB1/HLA-DQA1
GOBP_ANTIGEN_PROCESSING_AND_PRESENTATION_OF_PEPTIDE_OR_POLYSACCHARIDE_ANTIGEN_VIA_MHC_CLASS_II	33	-0.594528	-1.7651	0.00603194	0.0817392	0.0700995	1752	tags=42%, list=8%, signal=39%	HLA-DOB/HLA-DQB2/HLA-DPB1/HLA-DPA1/HLA-DMB/HLA-DRA/CD74/HLA-DRB5/HLA-DRB1/HLA-DQB1/HLA-DMA/HLA-DQA1/HLA-DOA/CTSE
GOBP_PHOSPHATIDYLGLYCEROL_METABOLIC_PROCESS	30	-0.599556	-1.75078	0.0097417	0.110355	0.0946402	2517	tags=30%, list=12%, signal=26%	LPCAT4/PLA2G3/THEM5/PLA2G4D/PLB1/PLA2G2F/PLA2G2D/ABCA3/PLA2G1B
GOBP_POSITIVE_REGULATION_OF_CELL_KILLING	53	-0.519482	-1.73731	0.00392456	0.0611867	0.0524737	2727	tags=40%, list=13%, signal=35%	CD1A/AZGP1/RASGRP1/KLRD1/PTPRC/NCR3/IL12RB1/RAET1E/HLA-G/HLA-DRA/PRF1/ARG1/HLA-DRB1/CRTAM/IL12A/SH2D1A/SLAMF6/LAG3/IFNG/STAP1/FCER2
GOBP_TOLERANCE_INDUCTION	28	-0.599145	-1.73316	0.00879109	0.103784	0.0890054	2866	tags=39%, list=14%, signal=34%	IL2RA/FOXP3/ICOS/LGALS9/CCR4/HLA-G/CD3E/BLK/PDCD1/FOXJ1/CLC
GOCC_BLOOD_MICROPARTICLE	99	-0.470192	-1.72032	0.00148818	0.0315206	0.0270321	1691	tags=32%, list=8%, signal=30%	IGKV3D-11/C4B/SERPINF2/IGHG3/IGHV3-23/IGKV3-15/IGLC3/IGHM/IGHG4/IGLC2/ACTA1/IGKV1-5/IGHA2/IGHG2/IGKV1D-33/IGLV3-21/IGHG1/JCHAIN/IGLV3-25/IGKC/IGHV3-7/IGKV4-1/IGHA1/IGLV1-47/IGKV3-20/IGKV1-39/C8G/IGKV2-30/IGHD/IGKV2D-28/IGKV1D-12/IGKV1-17
GOMF_IMMUNE_RECEPTOR_ACTIVITY	118	-0.452693	-1.70183	0.000859783	0.021563	0.0184924	2607	tags=36%, list=13%, signal=31%	HLA-DQA2/PRLR/CCR5/IL10RA/IL2RB/IL27RA/CCR2/CXCR2/EBI3/IL12RB1/CXCR1/CXCR4/LIFR/GFRA1/HLA-DOB/HLA-DQB2/FLT3/CCR4/KLRC1/XCR1/LILRA4/HLA-DPA1/HLA-DRA/CD74/CSF2RB/IL21R/IL18RAP/HLA-DRB1/IL2RG/HLA-DQB1/IL17RB/KIR2DL4/CCR7/CXCR6/ACKR2/HLA-DQA1/CXCR3/HLA-DOA/IL22RA2/CCR10/IL1R2/IL17REL
GOCC_RECEPTOR_COMPLEX	377	-0.387546	-1.69176	6.48719e-06	0.000467171	0.000400645	2550	tags=32%, list=12%, signal=29%	PRLR/TRBV5-4/RNMT/TRAV8-2/TRBV6-5/IL2RB/GPR63/IL27RA/PLXNA2/ARNT2/TRBJ1-2/EBI3/TM7SF2/IL12RB1/ERBB3/TLR10/TRAV26-1/CD36/TRAV38-2DV8/TRAF1/TRBJ2-7/GPR156/TRAV29DV5/GPRC5B/LIFR/ITGA8/TRBV2/GPBAR1/CHRNB1/GPR37L1/SHISA8/TRBV29-1/TRAV16/GFRA1/TRBJ1-5/TRBV10-3/TRAV1-2/FLT3/TGFBR3/TRBJ2-3/TRBJ1-6/KLRC1/TRBV20-1/CPT1C/TRAV17/TRAV3/TRBJ1-4/GABRP/TRAC/TRAV27/TRAV23DV6/TRBV18/TRBV3-1/TRAV19/TRDJ1/TRAV9-2/CD…
GOBP_IMMUNOGLOBULIN_PRODUCTION_INVOLVED_IN_IMMUNOGLOBULIN_MEDIATED_IMMUNE_RESPONSE	66	-0.484617	-1.68696	0.00644995	0.0857894	0.073573	3599	tags=39%, list=17%, signal=33%	CD28/TNFSF13/CD40/BTK/FOXP3/PTPRC/HLA-DQA2/IL27RA/HLA-DOB/HLA-DQB2/CD40LG/C17orf99/HLA-DPB1/GAPT/HLA-DPA1/THOC1/HLA-DMB/HLA-DRA/TBX21/HLA-DRB5/HLA-DRB1/HLA-DQB1/HLA-DMA/HLA-DQA1/BATF/HLA-DOA
GOCC_U2_SNRNP	22	-0.603231	-1.67622	0.0196235	0.162167	0.139075	22	tags=9%, list=0%, signal=9%	SNRPD1/OVAAL
GOBP_INTERMEDIATE_FILAMENT_ORGANIZATION	34	-0.559676	-1.67127	0.010887	0.119048	0.102096	939	tags=21%, list=5%, signal=20%	KRT37/KRT16/KRT40/KRT20/KRT9/KRT36/KRT38
GOBP_POSITIVE_REGULATION_OF_NATURAL_KILLER_CELL_MEDIATED_IMMUNITY	22	-0.599942	-1.66708	0.0219716	0.17279	0.148185	3336	tags=55%, list=16%, signal=46%	RASGRP1/KLRD1/SH2D1B/NCR3/RAET1E/HLA-G/KIR2DL4/CRTAM/IL12A/SH2D1A/SLAMF6/LAG3
GOCC_LUMENAL_SIDE_OF_MEMBRANE	31	-0.565755	-1.65138	0.0171186	0.151927	0.130293	1688	tags=35%, list=8%, signal=33%	HLA-DQA2/HLA-DQB2/HLA-DPB1/HLA-G/HLA-DPA1/HLA-DRA/CD74/HLA-DRB5/HLA-DRB1/HLA-DQB1/HLA-DQA1
GOBP_REGULATION_OF_DEFENSE_RESPONSE_TO_BACTERIUM	18	-0.616207	-1.64658	0.0456292	0.258937	0.222065	859	tags=17%, list=4%, signal=16%	KLK5/SIGLEC16/KLK3
GOBP_EPIDERMAL_CELL_DIFFERENTIATION	180	-0.404538	-1.62096	0.000639027	0.0177974	0.0152631	2239	tags=24%, list=11%, signal=22%	POU3F1/OVOL2/SPRR1B/IVL/ACER1/LORICRIN/LIPK/SULT2B1/WHRN/FA2H/CSTA/PLAAT4/KAZN/FOXN1/SPRR1A/CDH23/SPRR2A/SPRR3/S100A7/SPRR2F/TXNIP/SPRR2D/LCE1A/KLK5/LCE1D/SPRR2E/LCE1B/KRT16/WNT16/LCE3E/PDZD7/CNFN/SPRR2B/LCE2B/SPRR2G/HES5/LCE3D/LCE6A/LCE3A/LCE2C/LCE2A/LCE2D/KRT36/LCE3C
GOBP_REGULATION_OF_TOLERANCE_INDUCTION	20	-0.588613	-1.61424	0.0287578	0.197646	0.169501	2866	tags=35%, list=14%, signal=30%	IL2RA/FOXP3/HLA-G/CD3E/PDCD1/FOXJ1/CLC
GOBP_REGULATION_OF_B_CELL_RECEPTOR_SIGNALING_PATHWAY	19	-0.593766	-1.59784	0.0390036	0.236035	0.202423	3204	tags=47%, list=15%, signal=40%	PTPN22/NFAM1/GCSAM/PRKCB/FCRL3/CD22/CD19/BLK/STAP1
GOBP_INTERMEDIATE_FILAMENT_BASED_PROCESS	58	-0.469357	-1.59504	0.0191166	0.160313	0.137484	939	tags=14%, list=5%, signal=13%	KRT37/INA/KRT16/KRT40/KRT20/KRT9/KRT36/KRT38
GOBP_GLYCEROPHOSPHOLIPID_CATABOLIC_PROCESS	28	-0.551049	-1.59403	0.0242741	0.181584	0.155726	2232	tags=25%, list=11%, signal=22%	PLA2G4E/PLA2G4C/PLA2G4D/PLB1/PNPLA7/GDPD3/ENPP6
GOBP_REGULATION_OF_NATURAL_KILLER_CELL_MEDIATED_IMMUNITY	37	-0.518148	-1.58979	0.0350358	0.2216	0.190044	3336	tags=41%, list=16%, signal=34%	RASGRP1/KLRD1/SH2D1B/NCR3/LGALS9/RAET1E/KLRC1/HLA-G/CD96/KIR2DL4/CRTAM/IL12A/SH2D1A/SLAMF6/LAG3
GOBP_NATURAL_KILLER_CELL_MEDIATED_IMMUNITY	59	-0.468689	-1.58611	0.0167565	0.150308	0.128904	2606	tags=31%, list=13%, signal=27%	SH2D1B/NCR3/LGALS9/RAET1E/KLRC1/HLA-G/SLAMF7/GZMB/UNC13D/CORO1A/CD96/KIR2DL4/CRTAM/IL12A/SH2D1A/SLAMF6/NKG7/LAG3
GOBP_POSITIVE_REGULATION_OF_CD4_POSITIVE_ALPHA_BETA_T_CELL_DIFFERENTIATION	29	-0.535218	-1.56132	0.0283795	0.197325	0.169226	2855	tags=34%, list=14%, signal=30%	FOXP3/SASH3/IL12RB1/LGALS9/HLA-DRA/HLA-DRB1/SOCS1/CCL19/MYB/IFNG
GOMF_CYTOKINE_RECEPTOR_ACTIVITY	80	-0.436604	-1.55899	0.00954943	0.108911	0.093402	2550	tags=38%, list=12%, signal=33%	PRLR/CCR5/IL10RA/IL2RB/IL27RA/CCR2/CXCR2/EBI3/IL12RB1/CXCR1/CXCR4/LIFR/GFRA1/FLT3/CCR4/XCR1/CD74/CSF2RB/IL21R/IL18RAP/IL2RG/IL17RB/CCR7/CXCR6/ACKR2/CXCR3/IL22RA2/CCR10/IL1R2/IL17REL
GOBP_LEUKOCYTE_MEDIATED_CYTOTOXICITY	108	-0.419047	-1.55367	0.0068155	0.0876047	0.0751298	2536	tags=27%, list=12%, signal=24%	PTPRC/NCR3/CTSG/IL12RB1/LGALS9/CXCL6/RAET1E/KLRC1/DNASE1/HLA-G/SLAMF7/HLA-DRA/GZMB/PRF1/ARG1/UNC13D/CORO1A/HLA-DRB1/GZMM/KIR2DL4/CRTAM/IL12A/SH2D1A/SLAMF6/DNASE1L3/IGHG1/NKG7/LAG3/STAP1
GOBP_REGULATORY_T_CELL_DIFFERENTIATION	32	-0.524847	-1.5468	0.0239028	0.180467	0.154769	3599	tags=44%, list=17%, signal=36%	CD28/BTN2A2/KAT2A/IL4I1/FOXP3/LGALS9/HLA-G/HLA-DRA/HLA-DRB1/SOCS1/FUT7/LAG3/IFNG/PLA2G2D
GOBP_REGULATION_OF_LEUKOCYTE_MEDIATED_CYTOTOXICITY	71	-0.437663	-1.54074	0.0117399	0.122817	0.105328	3643	tags=35%, list=17%, signal=29%	CD1A/AZGP1/NCKAP1L/RASGRP1/KLRD1/PTPRC/NCR3/IL12RB1/LGALS9/CXCL6/RAET1E/KLRC1/DNASE1/HLA-G/HLA-DRA/ARG1/HLA-DRB1/KIR2DL4/CRTAM/IL12A/SH2D1A/SLAMF6/DNASE1L3/LAG3/STAP1
GOBP_REGULATION_OF_ANTIGEN_RECEPTOR_MEDIATED_SIGNALING_PATHWAY	58	-0.450822	-1.53205	0.0307526	0.203178	0.174246	2273	tags=31%, list=11%, signal=28%	PTPN22/NFAM1/PTPRC/GCSAM/PRKCB/PTPN2/TESPA1/FCRL3/SLA2/CCR7/UBASH3A/CD22/TRAT1/CD19/SH2D1A/BLK/LCK/STAP1
GOBP_REGULATION_OF_CELL_KILLING	84	-0.426092	-1.52867	0.0142765	0.135821	0.11648	2200	tags=25%, list=11%, signal=22%	IL12RB1/LGALS9/CXCL6/RAET1E/KLRC1/DNASE1/HLA-G/HLA-DRA/PRF1/ARG1/HLA-DRB1/KIR2DL4/CRTAM/IL12A/SH2D1A/SLAMF6/DNASE1L3/LAG3/IFNG/STAP1/FCER2
GOBP_REGULATION_OF_T_CELL_ACTIVATION	308	-0.356568	-1.5214	0.000446781	0.0140764	0.0120719	2866	tags=28%, list=14%, signal=24%	IL2RA/FOXP3/TNFAIP8L2/TNFRSF1B/PTPRC/FGL2/HLA-DQA2/IGFBP2/YES1/SPN/CTSG/ZC3H12A/IL27RA/CCR2/TNFSF18/SASH3/ICOS/EBI3/IL12RB1/LGALS9/CLECL1/XBP1/TNFSF8/RHOH/SLAMF1/LGALS7B/RIPOR2/HLA-DOB/PTPN2/HLA-DQB2/FOXN1/CD40LG/TESPA1/SIT1/HLA-DPB1/HLA-G/HLA-DPA1/HLA-DMB/HLA-DRA/ZNF683/CD74/ARG1/TBX21/RASAL3/HLA-DRB5/CORO1A/JAK3/HLA-DRB1/TIGIT/HLA-DQB1/VTCN1/TMIGD2/IFNL1/PLA2G2F/HLA-DMA/CD3E/CCR7/CD2/CRTAM/LAX1…
GOBP_REGULATION_OF_CD4_POSITIVE_ALPHA_BETA_T_CELL_DIFFERENTIATION	44	-0.477332	-1.52114	0.0265106	0.191831	0.164514	2433	tags=32%, list=12%, signal=28%	FOXP3/ZC3H12A/SASH3/IL12RB1/LGALS9/HLA-DRA/TBX21/JAK3/HLA-DRB1/SOCS1/IRF4/CCL19/MYB/IFNG
GOBP_NEUTROPHIL_MEDIATED_IMMUNITY	32	-0.510506	-1.50453	0.031813	0.207464	0.177921	3256	tags=31%, list=16%, signal=26%	PTAFR/SCNN1B/CTSG/CXCL6/DNASE1/ARG1/CARD9/DNASE1L3/CD177/PLA2G1B
GOBP_T_CELL_DIFFERENTIATION	241	-0.362164	-1.49563	0.00156075	0.0326462	0.0279974	3336	tags=28%, list=16%, signal=24%	RASGRP1/ADAM8/BCL2/FZD5/PTPN22/RELB/THEMIS/ARMC5/IL4I1/IL2RA/FOXP3/PTPRC/FGL2/SPN/ZC3H12A/CCR2/SASH3/RORC/IL12RB1/LGALS9/XBP1/TNFSF8/DOCK2/RHOH/LY9/PTPN2/FOXN1/TESPA1/KLRC1/HLA-G/CLEC4E/HLA-DRA/ZNF683/CD74/TBX21/GPR18/JAK3/WNT4/HLA-DRB1/IFNL1/ITK/CD3E/CCR7/CD2/CRTAM/SOCS1/CD3D/CD3G/EOMES/ERBB2/IRF4/SLAMF6/FUT7/BATF/HLA-DOA/CCL19/LCK/CD27/LAG3/CD8A/ZAP70/MYB/IFNG/VNN1/PLA2G2D/FOXJ1/NKX2-3
GOBP_REGULATION_OF_IMMUNE_EFFECTOR_PROCESS	303	-0.350303	-1.49237	0.00120691	0.0275203	0.0236014	2625	tags=21%, list=13%, signal=19%	FGL2/SH2D1B/SUSD4/NCR3/ZC3H12A/IL27RA/CCR2/SASH3/IL12RB1/LGALS9/XBP1/WAS/CD36/CXCL6/PLA2G3/GPRC5B/SLAMF1/RAET1E/CD40LG/KLRC1/DNASE1/C17orf99/TNFRSF4/HLA-G/THOC1/HLA-DMB/LTA/HLA-DRA/ZNF683/CD74/FCRL3/ARG1/TBX21/CD244/UNC13D/JAK3/HLA-DRB1/CD96/IFNL1/KIR2DL4/CD22/FFAR2/CRTAM/KLK5/IL12A/SH2D1A/MZB1/IRF4/BST2/NCF1/SLAMF6/DNASE1L3/FUT7/BLK/CCL19/LAG3/MYB/IFNG/COLEC11/STAP1/FOXJ1/FCER2/CLC/CD177/KLK3
GOBP_T_CELL_DIFFERENTIATION_INVOLVED_IN_IMMUNE_RESPONSE	67	-0.429899	-1.49157	0.0202772	0.165133	0.141618	2855	tags=31%, list=14%, signal=27%	FOXP3/FGL2/SPN/ZC3H12A/RORC/IL12RB1/LGALS9/LY9/CLEC4E/HLA-DRA/TBX21/JAK3/HLA-DRB1/IFNL1/EOMES/IRF4/SLAMF6/BATF/CCL19/MYB/IFNG
GOBP_CD4_POSITIVE_ALPHA_BETA_T_CELL_DIFFERENTIATION	75	-0.423385	-1.49108	0.0224075	0.175398	0.150421	2515	tags=28%, list=12%, signal=25%	SPN/ZC3H12A/SASH3/RORC/IL12RB1/LGALS9/LY9/HLA-DRA/TBX21/JAK3/HLA-DRB1/SOCS1/IRF4/SLAMF6/FUT7/BATF/CCL19/MYB/IFNG/PLA2G2D/NKX2-3
GOBP_ANTIGEN_PROCESSING_AND_PRESENTATION	99	-0.40354	-1.47645	0.0182579	0.156935	0.134587	2625	tags=23%, list=13%, signal=20%	FGL2/HLA-DQA2/RAB33A/WAS/HLA-DOB/HLA-DQB2/HLA-DPB1/HLA-G/HLA-DPA1/HLA-DMB/HLA-DRA/CD74/HLA-DRB5/HLA-DRB1/HLA-DQB1/HLA-DMA/CCR7/RAB3B/HLA-DQA1/HLA-DOA/CCL19/CD8A/CTSE
GOBP_T_CELL_ACTIVATION	452	-0.331009	-1.46487	0.000399324	0.0130714	0.01121	2625	tags=24%, list=13%, signal=22%	FGL2/HLA-DQA2/IGFBP2/YES1/SPN/CTSG/ZC3H12A/IL27RA/CCR2/TNFSF18/SASH3/ICOS/RORC/EBI3/JAML/CD48/IL12RB1/LGALS9/CLECL1/XBP1/WAS/TNFSF8/DOCK2/RHOH/SLAMF1/LGALS7B/RIPOR2/HLA-DOB/LY9/PTPN2/HLA-DQB2/FOXN1/CD40LG/TESPA1/KLRC1/SIT1/HLA-DPB1/HSH2D/TNFRSF4/CD7/HLA-G/HLA-DPA1/HLA-DMB/CLEC4E/SLAMF7/HLA-DRA/ZNF683/CD74/NLRC3/ARG1/TBX21/GPR18/RASAL3/HLA-DRB5/CORO1A/SLA2/JAK3/WNT4/HLA-DRB1/TIGIT/HLA-DQB1/VTCN1/T…
GOBP_T_CELL_RECEPTOR_SIGNALING_PATHWAY	114	-0.388954	-1.45285	0.0106218	0.117147	0.100465	3709	tags=28%, list=18%, signal=23%	TEC/CD28/BTN2A2/BTN3A2/PTPN22/THEMIS/INPP5D/FOXP3/BTN3A3/PTPRC/ZC3H12A/TXK/PTPN2/TESPA1/HLA-DPB1/SLA2/CD247/HLA-DRB1/HLA-DQB1/VTCN1/ITK/CCR7/UBASH3A/BTNL9/TRAT1/HHLA2/SH2D1A/CD8B/LCK/CD8A/ZAP70/FCHO1
GOBP_REGULATION_OF_T_CELL_DIFFERENTIATION	137	-0.372374	-1.43523	0.0107867	0.118273	0.101431	2977	tags=27%, list=14%, signal=23%	IL4I1/IL2RA/FOXP3/PTPRC/FGL2/ZC3H12A/CCR2/SASH3/IL12RB1/LGALS9/XBP1/RHOH/PTPN2/FOXN1/TESPA1/HLA-G/HLA-DRA/ZNF683/CD74/TBX21/JAK3/HLA-DRB1/IFNL1/CD2/CRTAM/SOCS1/ERBB2/IRF4/HLA-DOA/CCL19/CD27/LAG3/ZAP70/MYB/IFNG/VNN1/FOXJ1
GOBP_ALPHA_BETA_T_CELL_ACTIVATION	143	-0.360935	-1.39697	0.015927	0.144924	0.124287	2515	tags=31%, list=12%, signal=27%	WDFY4/BCL2/PTPN22/RELB/TNFRSF14/ARMC5/FOXP3/PTPRC/SPN/ZC3H12A/CCR2/SASH3/RORC/EBI3/IL12RB1/LGALS9/TNFSF8/DOCK2/LGALS7B/LY9/HLA-DRA/ZNF683/TBX21/GPR18/RASAL3/JAK3/HLA-DRB1/ITK/CD3E/CRTAM/IL12A/SOCS1/EOMES/IRF4/SLAMF6/FUT7/BATF/CCL19/NKG7/ZAP70/MYB/IFNG/PLA2G2D/NKX2-3
GOBP_ALPHA_BETA_T_CELL_DIFFERENTIATION	102	-0.37695	-1.38908	0.0317083	0.207464	0.177921	2515	tags=26%, list=12%, signal=23%	SPN/ZC3H12A/SASH3/RORC/IL12RB1/LGALS9/TNFSF8/LY9/HLA-DRA/ZNF683/TBX21/GPR18/JAK3/HLA-DRB1/ITK/SOCS1/EOMES/IRF4/SLAMF6/FUT7/BATF/CCL19/ZAP70/MYB/IFNG/PLA2G2D/NKX2-3
GOBP_POSITIVE_REGULATION_OF_LEUKOCYTE_CELL_CELL_ADHESION	225	-0.334723	-1.37766	0.011581	0.122817	0.105328	3336	tags=30%, list=16%, signal=26%	RASGRP1/ADAM8/PTAFR/PYCARD/PTPN22/TNFRSF14/MAP3K8/DOCK8/IL4I1/IL2RA/FOXP3/PTPRC/HLA-DQA2/IGFBP2/YES1/IL27RA/CCR2/SASH3/ICOS/EBI3/IL12RB1/LGALS9/CLECL1/XBP1/RHOH/SLAMF1/HLA-DOB/HLA-DQB2/CD40LG/TESPA1/HLA-DPB1/HLA-G/HLA-DPA1/HLA-DMB/HLA-DRA/CD74/RASAL3/HLA-DRB5/CORO1A/JAK3/HLA-DRB1/HLA-DQB1/VTCN1/TMIGD2/HLA-DMA/CD3E/CCR7/CCL5/IL12A/SOCS1/HHLA2/EPO/CD5/HLA-DQA1/CD6/FUT7/CCDC88B/SIRPG/HLA-DOA/CCL19/L…
GOBP_POSITIVE_REGULATION_OF_IMMUNE_EFFECTOR_PROCESS	214	-0.332576	-1.36401	0.0138823	0.134837	0.115636	3336	tags=25%, list=16%, signal=21%	RASGRP1/KLRD1/PTAFR/FZD5/PTPN22/BTK/KLK7/TNFRSF14/TRAF2/FOXP3/PTPRC/SH2D1B/NCR3/CCR2/SASH3/IL12RB1/LGALS9/XBP1/CD36/PLA2G3/GPRC5B/SLAMF1/RAET1E/C17orf99/TNFRSF4/HLA-G/HLA-DMB/LTA/HLA-DRA/CD74/ARG1/TBX21/CD244/UNC13D/HLA-DRB1/KIR2DL4/FFAR2/CRTAM/KLK5/IL12A/SH2D1A/MZB1/SLAMF6/BLK/CCL19/LAG3/MYB/IFNG/COLEC11/STAP1/FCER2/CD177/KLK3
GOBP_EPIDERMIS_DEVELOPMENT	300	-0.31736	-1.35256	0.0140462	0.135386	0.116107	2239	tags=20%, list=11%, signal=18%	POU3F1/OVOL2/CRABP2/LGR4/SPRR1B/IVL/WAS/ACER1/LORICRIN/LIPK/SULT2B1/WHRN/FA2H/CSTA/PLAAT4/KAZN/FOXN1/NGFR/SOX21/SPRR1A/CDH23/HLA-DRB1/SPRR2A/SPRR3/S100A7/KRTAP5-9/SPRR2F/TXNIP/SPRR2D/LCE1A/KLK5/LCE1D/HOXB13/SPRR2E/LCE1B/KRT16/WNT16/LCE3E/PDZD7/CNFN/SPRR2B/LCE2B/C1orf68/SPRR2G/KRT76/KLK14/HES5/KRTDAP/LCE3D/LCE6A/LGR5/CALML5/LCE3A/LCE2C/KRT85/KRT9/LCE2A/LCE2D/KRT36/LCE3C
GOBP_REGULATION_OF_LYMPHOCYTE_MEDIATED_IMMUNITY	150	-0.341587	-1.33931	0.0396703	0.238922	0.204899	3643	tags=31%, list=17%, signal=25%	CD1A/AZGP1/CD28/TNFSF13/NCKAP1L/CD40/RASGRP1/KLRD1/FZD5/BTK/TRAF2/IL4I1/FOXP3/TNFRSF1B/PTPRC/SH2D1B/SUSD4/NCR3/IL27RA/CCR2/SASH3/IL12RB1/LGALS9/WAS/SLAMF1/RAET1E/KLRC1/C17orf99/HLA-G/THOC1/LTA/HLA-DRA/ARG1/TBX21/HLA-DRB1/CD96/KIR2DL4/CRTAM/IL12A/SH2D1A/SLAMF6/FUT7/LAG3/FOXJ1/FCER2/CLC
GOBP_LEUKOCYTE_CELL_CELL_ADHESION	337	-0.310121	-1.33676	0.0124676	0.126771	0.108719	2625	tags=25%, list=13%, signal=22%	IL2RA/FOXP3/TNFAIP8L2/SELPLG/PTPRC/FGL2/HLA-DQA2/IGFBP2/YES1/SPN/CTSG/ZC3H12A/IL27RA/CCR2/SASH3/ICOS/EBI3/IL12RB1/LGALS9/CLECL1/XBP1/RHOH/SLAMF1/S100A8/SELL/S100A9/LGALS7B/RIPOR2/HLA-DOB/PTPN2/HLA-DQB2/CD40LG/TESPA1/HLA-DPB1/HLA-G/HLA-DPA1/HLA-DMB/HLA-DRA/CD74/ITGB7/ARG1/TBX21/RASAL3/HLA-DRB5/CORO1A/JAK3/HLA-DRB1/TIGIT/HLA-DQB1/VTCN1/TMIGD2/IFNL1/PLA2G2F/HLA-DMA/CD3E/CCR7/ITGAL/CRTAM/LAX1/CCL5/IL…
GOBP_REGULATION_OF_LEUKOCYTE_MEDIATED_IMMUNITY	209	-0.318445	-1.3076	0.0215877	0.17084	0.146512	3643	tags=27%, list=17%, signal=23%	CD1A/AZGP1/CD28/TNFSF13/NCKAP1L/CD40/RASGRP1/KLRD1/PTAFR/FZD5/BTK/TRAF2/IL4I1/FOXP3/TNFRSF1B/PTPRC/SH2D1B/SUSD4/NCR3/IL27RA/CCR2/SASH3/IL12RB1/LGALS9/WAS/CXCL6/PLA2G3/SLAMF1/RAET1E/KLRC1/DNASE1/C17orf99/HLA-G/THOC1/LTA/HLA-DRA/ARG1/TBX21/UNC13D/JAK3/HLA-DRB1/CD96/KIR2DL4/CRTAM/IL12A/SH2D1A/BST2/SLAMF6/DNASE1L3/FUT7/BLK/LAG3/STAP1/FOXJ1/FCER2/CLC/CD177
GOBP_SKIN_DEVELOPMENT	253	-0.314179	-1.30693	0.0242847	0.181584	0.155726	2323	tags=20%, list=11%, signal=18%	CLDN1/LTB/POU3F1/OVOL2/LGR4/SPRR1B/IVL/ACER1/LORICRIN/LIPK/FA2H/CSTA/PLAAT4/KAZN/FOXN1/NGFR/SOX21/SPRR1A/ALOXE3/SPRR2A/SPRR3/S100A7/SPRR2F/TXNIP/TCF15/SPRR2D/LCE1A/KLK5/LCE1D/SPRR2E/LCE1B/KRT16/WNT16/LCE3E/ALOX12B/CNFN/SPRR2B/LCE2B/SPRR2G/KRT76/LCE3D/LCE6A/LGR5/ASPRV1/LCE3A/LCE2C/KRT9/LCE2A/LCE2D/KRT36/LCE3C
GOBP_REGULATION_OF_CELL_CELL_ADHESION	403	-0.294534	-1.29587	0.0163506	0.147448	0.126451	2625	tags=21%, list=13%, signal=19%	FGL2/HLA-DQA2/IGFBP2/YES1/SPN/CTSG/ZC3H12A/IL27RA/CCR2/SASH3/ICOS/EBI3/IL12RB1/LGALS9/CLECL1/XBP1/RHOH/SLAMF1/LGALS7B/RIPOR2/HLA-DOB/AKNA/PTPN2/HLA-DQB2/SERPINF2/CD40LG/TESPA1/HLA-DPB1/HLA-G/HLA-DPA1/FUT3/HLA-DMB/HLA-DRA/CD74/ARG1/TBX21/RASAL3/HLA-DRB5/CORO1A/JAK3/WNT4/HLA-DRB1/TIGIT/HLA-DQB1/VTCN1/TMIGD2/IFNL1/PLA2G2F/HLA-DMA/CD3E/CCR7/CRTAM/LAX1/CCL5/IL12A/SOCS1/HHLA2/EPO/CD5/ERBB2/HLA-DQA1/CD6…
GOBP_MONONUCLEAR_CELL_DIFFERENTIATION	385	-0.278536	-1.21607	0.0438512	0.25467	0.218405	2304	tags=18%, list=11%, signal=17%	SASH3/RORC/IKZF1/IL12RB1/LGALS9/XBP1/TNFSF8/DOCK2/MFNG/RHOH/TRPM2/SLAMF1/BATF2/LY9/PTPN2/FLT3/FOXN1/CD40LG/TESPA1/KLRC1/C17orf99/HLA-G/CLEC4E/DHRS2/HLA-DRA/BLNK/ZNF683/CD74/FCRL3/CD79B/TBX21/GPR18/POU2AF1/JAK3/WNT4/HLA-DRB1/IFNL1/ITK/CD3E/CCR7/CD2/CRTAM/CD19/IKZF3/IL34/SOCS1/CD3D/CD3G/EOMES/ERBB2/IRF4/SLAMF6/FUT7/BATF/HLA-DOA/MS4A1/BLK/CCL19/LCK/CD79A/CD27/LAG3/CD8A/ZAP70/MYB/IFNG/VNN1/PLA2G2D/VC…
GOBP_DNA_REPAIR	491	0.283107	1.21871	0.0489396	0.266984	0.228966	9696	tags=53%, list=47%, signal=29%	AXIN2/EGFR/USP51/HMGA2/EID3/EYA4/ZNF365/MIR221/MAGEF1/TWIST1/DMC1/HSF2BP/NSMCE3/FGF10/NEIL1/HUS1/SUPT16H/GINS4/ACTB/BRCA2/ERCC6/MORF4L2/APLF/UBR5/RECQL/DDB2/RFC3/XRCC2/USP43/ACTL6A/APEX1/TICRR/RNF168/ABL1/FANCA/PRKDC/PARPBP/USP10/DTL/NSMCE2/MTA1/MNAT1/BACH1/AP5Z1/FOXM1/SETX/GTF2I/MCM5/ERCC6L2/CHEK1/GINS2/FANCB/RAD50/BTG2/SFR1/RIF1/NEIL3/POLB/XPA/PRIMPOL/TTC5/ACTR2/RPA3/TOPBP1/MCM4/ERCC3/RFWD3/NPA…
GOBP_POSITIVE_REGULATION_OF_CATABOLIC_PROCESS	471	0.286709	1.22898	0.0415282	0.244493	0.209677	7816	tags=41%, list=37%, signal=26%	TRIML2/NKD1/AADAC/CDC20B/IL6/DACT1/CAV1/GPC3/IGF1/NANOS1/ADRB2/SORL1/C4BPA/SLC4A4/RBM24/HMOX1/IRS1/TNF/MAGEF1/TWIST1/NOCT/GPSM1/TRIM32/SNX9/PRICKLE1/FOXO1/PRKAA2/SCT/DAB2/C9orf72/PRKD1/RALB/PLK2/MSN/SOX9/APP/NEDD4/TNFAIP3/FURIN/SMAD7/LPCAT1/BNIP3/SAMD4A/SH3BP4/HAMP/TRIM6/RNF152/PTK2/IL1B/DHX36/DCP1B/SH3RF3/SMURF2/SH3RF1/ULK2/TIPARP/SNX18/RNF128/METTL3/ADAM9/ROCK2/EXOSC2/PABPC1/VPS35/NOD1/MTDH/MLX…
GOCC_TRANSPORT_VESICLE	344	0.297872	1.24576	0.0486577	0.266465	0.22852	4162	tags=23%, list=20%, signal=18%	DEFA5/PCSK2/DDC/SLC30A3/SYT7/TH/MME/SLC6A17/NGF/CA4/AREG/CTTNBP2/IGF1/BRSK1/SYNGR4/SYN2/RNF112/SYTL2/SORL1/MAP6/IL33/APBA1/SYTL5/KDELR3/DGKI/COPZ2/SYNDIG1/ATP2B1/STX2/STON2/TRIM9/SYT1/BDNF/CD59/CDK16/CAV2/RAB11FIP5/SEC23A/SYTL4/BGN/RAB3IL1/SYT13/EDN1/APP/FURIN/TOR1A/BACE1/DLG4/DMXL2/SV2A/BTBD8/NRSN2/GOLIM4/TGFA/STX1A/KCNQ1/SURF4/TMEM230/FGFRL1/PCSK1/KDELR2/COPB1/MTMR2/NTS/AP1G2/GALNT15/GOPC/SLC9B…
GOBP_SMALL_MOLECULE_BIOSYNTHETIC_PROCESS	465	0.291802	1.24696	0.0363944	0.226117	0.193918	4663	tags=25%, list=22%, signal=20%	PTH/PAH/FGF19/NTSR1/ALDH8A1/NT5E/GSTM1/SIK1/ERFE/ACSS3/CFTR/LPL/DKK3/GSTM2/PLOD2/CYP4F11/CYP27B1/BMP2/THNSL2/EDN2/GSTM4/ALDH1A2/SEC14L2/HRH1/AKR1C3/C1QTNF3/MGLL/PROX1/DHRS9/LHB/SC5D/KYNU/TNF/CHST15/BMP6/SNAI2/CYP39A1/SPTLC3/SLC45A3/ALOX15B/ACER2/PTGS2/SLC27A2/SLC39A14/PTGIS/FOXO1/PRKAA2/FADS6/DAB2/STARD4/CYP51A1/RBP1/EDN1/NR1D1/ATF3/G6PD/ACER3/FADS1/ABHD2/PLOD3/PRTFDC1/MBTPS2/PECR/P2RY1/KDM3A/PPA…
GOCC_CELL_BODY	415	0.294993	1.2543	0.0356883	0.223049	0.191287	3946	tags=27%, list=19%, signal=22%	PCSK2/ADCY8/CPLX2/GABRA5/NTSR1/PVALB/DDC/TH/MME/BRINP1/RET/GAP43/L1CAM/INHA/ADCY10/KCND2/TGFB2/ACTC1/TTLL7/SLC22A3/RNF112/FZD3/UNC5C/SORL1/KISS1/SLC6A2/GNAZ/NEGR1/FADD/CNTNAP2/ACTA2/COBL/KCNE3/SORCS2/CACNG4/TNF/ENC1/AKAP12/SYNDIG1/UNC5A/ATP2B1/LRP4/RAB17/GRIN3B/TNN/KNDC1/PRKAA2/ITGA1/GNA12/C9orf72/APOD/GHR/ROR2/ELK1/GJB2/GRIP1/SLC2A3/CRMP1/RIC3/IGF1R/MAP1B/SHANK2/APP/RTN4R/FXR1/FLNA/PDE9A/BACE1/R…
GOBP_ACTIN_FILAMENT_ORGANIZATION	407	0.297918	1.26283	0.0394977	0.238168	0.204252	6153	tags=40%, list=30%, signal=29%	MYO7B/KANK4/USH1C/ADD2/CORO2B/CCL21/TLE6/MICAL2/ACTC1/MYADM/CFL2/MYO1B/PHACTR1/PFN4/PROX1/LIMA1/PFN2/KIRREL1/RFLNA/COBL/RHOB/SFRP1/ACTN1/PLEC/FSCN1/CCN2/CTTN/PPFIA1/PXN/ARPIN/CALD1/ARHGAP18/NEDD9/SNX9/FHDC1/FAT1/F2RL1/PPP1R9A/DIAPH3/RGS4/PLEKHH2/C9orf72/VIL1/FERMT2/SHROOM4/RHOBTB1/RFLNB/FMN1/RAC2/TPM1/TGFBR1/CDC42EP3/MYO5A/MPRIP/DNAI3/PIK3CA/LPAR1/FLNA/CCDC88A/FHOD1/CGNL1/S100A10/TMSB4X/RHPN1/ARP…
GOBP_REGULATION_OF_TRANSMEMBRANE_TRANSPORT	423	0.296816	1.26531	0.0271322	0.194557	0.166852	2781	tags=18%, list=13%, signal=16%	PTH/FGF19/JPH3/NTSR1/MMP9/EDN3/THBS1/SCN3B/ERFE/KCNJ15/KCNK15/CFTR/KCNH2/LRRC38/CAV1/SCN5A/KCNF1/STAC/JPH2/GPC3/KCNG1/IGF1/GSTM2/FXYD6/TESC/TRPC1/AGT/ADRB2/KCND2/SHISA6/CXCL11/ENPP1/TPCN2/SCN9A/CLCA3P/KLF15/EDNRA/KCNE3/PRNP/IRS1/CACNG4/TNF/SCN8A/TWIST1/F2R/CACNA1B/CASQ2/GRB10/RELN/RGS4/CLIC5/PRKD1/SESTD1/ANO6/KCNJ12/NR4A3/NLGN3/EDN1/OPN3/APP/G6PD/NEDD4/GSTO1/KCNH3/AHNAK/FLNA/TMEM37/CRACR2A/DLG4/C…
GOBP_CELLULAR_RESPONSE_TO_ORGANIC_CYCLIC_COMPOUND	463	0.29618	1.26875	0.0368447	0.228376	0.195855	5298	tags=33%, list=25%, signal=25%	ADCY8/SP5/INHBA/INHBB/SLC6A4/AXIN2/BMP4/NR0B1/CFTR/HTR7/CAV1/HTR1D/AQP9/GSTM2/UGT1A1/MYOD1/STC1/CYP27B1/BMP2/MN1/PMEPA1/EGFR/TGM2/SPP1/HRH1/HTR2C/AKR1C3/GNAZ/ADCY1/ERRFI1/PDGFB/SMO/TNF/SFRP1/TP63/ADCY2/SNAI2/MSR1/ATP2B1/PDE3A/RORA/PTGS2/MMP2/COLEC12/HEYL/NRIP1/CASQ2/RGS4/COL1A1/CAV2/DAB2/ZNF703/RALB/ELK1/NR4A3/GJB2/MSN/KLF9/EDN1/CCL3/IGF1R/NR1D1/APP/TLR3/NEDD4/GNG2/ABHD2/ID3/FLNA/HCN2/NR3C1/PAQR8…
GOBP_REGULATION_OF_SUPRAMOLECULAR_FIBER_ORGANIZATION	341	0.306453	1.28079	0.0355685	0.223049	0.191287	7714	tags=48%, list=37%, signal=31%	KANK4/ADD2/CORO2B/CCL21/MYADM/CFL2/PFN4/PROX1/LIMA1/NAV3/PFN2/MYLK3/KIRREL1/SFRP1/CCN2/CTTN/PPFIA1/PXN/ARPIN/ARHGAP18/SNX9/F2RL1/RGS4/PLEKHH2/C9orf72/VIL1/FERMT2/BMERB1/EMILIN1/FMN1/TPM1/TGFBR1/EDN1/CDC42EP3/MAP1B/APP/AEBP1/DNAI3/PIK3CA/LPAR1/FLNA/CCDC88A/FHOD1/CGNL1/S100A10/CKAP2/TMSB4X/RHPN1/ARPC1B/PHLDB2/KANK1/SCIN/PAK2/TMOD2/ID1/FLII/TGFB3/RGCC/MAP1A/SPTBN1/NRP1/ROCK2/EPHA1/CAMSAP2/DCTN1/LMOD…
GOBP_GOLGI_VESICLE_TRANSPORT	275	0.313323	1.28263	0.0446735	0.256491	0.219967	9435	tags=56%, list=45%, signal=31%	RAB6B/SORL1/MYO1B/KDELR3/COPZ2/CYTH3/SEC23A/PRKD1/RAB29/GOLGA7/EXOC6B/MYO5A/TRAPPC6B/MIA2/COG6/BBS2/RP2/SEC22C/SURF4/ANK1/SPTBN1/KIF16B/KDELR2/COPB1/ATL3/TMED4/ATP9A/AP1G2/GOPC/VAMP4/RNF215/ARCN1/STXBP6/INSIG1/COPA/CEP19/YIPF5/ACSL3/PRKCI/SEC24D/AP3D1/EXOC6/TRAPPC8/YKT6/EXOC5/ANKFY1/GCC2/TMED10/PPP6C/SEC24B/LAMP1/KDELR1/TRAPPC1/TRAPPC11/COG3/BCAP31/PITPNB/SNX12/TRAPPC6A/SCYL1/COPB2/SNX3/SCFD1/KIF…
GOBP_RESPONSE_TO_PEPTIDE	408	0.303458	1.28657	0.0262027	0.190802	0.163632	4065	tags=26%, list=19%, signal=21%	OTOP1/ADCY8/MMP13/PPARG/TH/MMP9/EREG/INHBB/ERFE/TIMP4/CAV1/AREG/LPL/MMP3/IGF1/FOXC2/OXTR/AGT/ADRB2/BCAR3/POMC/TFF1/SORL1/MMP12/TIMP1/GPR173/ENPP1/ANO1/NEFL/RETN/KLF15/EDNRA/ERRFI1/PRNP/IRS1/TNF/CCN2/ATP2B1/VIM/PXN/TLR4/CACNA1B/PTGS2/MMP2/SLC39A14/COL3A1/MEAK7/GRB10/STC2/FOXO1/COL1A1/CAV2/PTPRE/GHR/NR4A3/GJB2/SOCS2/EDN1/IGF1R/MAP1B/APP/MYO5A/DENND4C/NAMPT/PIK3CA/TNFAIP3/BACE1/CAMK2A/PKM/VWA2/KANK1…
GOBP_CELLULAR_RESPONSE_TO_EXTERNAL_STIMULUS	282	0.314745	1.28807	0.042735	0.249049	0.213584	6160	tags=37%, list=30%, signal=27%	FOXA2/UCN3/SIK1/INHBB/LPL/MYOD1/CYP27B1/BRSK1/AGT/SLC38A3/MN1/POSTN/AKR1C3/FADD/HMOX1/PIEZO2/UCN2/AXL/BMP6/SFRP1/SNAI2/PLEC/ATP2B1/DAPL1/TLR4/PTGS2/FOXO1/PRKAA2/COL1A1/SFRP2/PRKD1/RALB/PIK3C3/IGF1R/SOX9/ATF3/TLR3/RRAGA/FADS1/FOSL1/RIPOR1/BNIP3/ERCC6/NUAK1/RNF152/ITGA4/IL1B/GDAP1/KIF26A/FOXA3/PIEZO1/CDA/CBL/SLC38A2/GABARAPL1/HABP4/SLC9A1/XPR1/STK24/PDE2A/BMPR2/FOLR1/ASNS/ADORA2B/GAS6/PRKAB2/HSPA5/…
GOCC_CELL_CORTEX	275	0.315874	1.29307	0.0429553	0.250044	0.214437	6153	tags=42%, list=30%, signal=30%	PVALB/LAMC2/CAV1/TLE6/CDH2/CTTNBP2/MYADM/PFN4/ANLN/PHLDB1/COBL/MYH10/RHOB/ASPH/AKAP12/ACTN1/FSCN1/CCN2/MYL9/CTTN/PXN/CALD1/GPSM1/NEDD9/SNX9/NOS2/MLPH/PPP1R9A/RIMS3/CLIC5/PLEKHH2/PRKD1/FERMT2/SHROOM4/RHOBTB1/SEPTIN10/FRY/EXOC6B/RAC2/NEDD4/ECT2/MPP7/RAI14/MPP1/FLNA/CTSZ/DLG4/KIAA1614/PHLDB2/ACTB/HAMP/CALB1/PTK2/SCIN/PKD2/MYH9/CTNNB1/SPTBN1/IQGAP1/DCTN1/BFSP1/DLC1/CORO1C/DST/CAP1/SEPTIN7/DMTN/FER/ST…
GOBP_NEGATIVE_REGULATION_OF_ORGANELLE_ORGANIZATION	320	0.313099	1.29443	0.0411662	0.243645	0.20895	7689	tags=45%, list=37%, signal=29%	PPARG/KANK4/ADD2/BMP4/CORO2B/IGF1/MYADM/LIF/PFN4/LIMA1/NAV3/PFN2/RPS6KA2/TFRC/MAD1L1/PPFIA1/ARPIN/IQCJ-SCHIP1/PLEKHH2/VIL1/BMERB1/MAP1B/DNAI3/PIK3CA/CGNL1/CKAP2/BNIP3/TMSB4X/RHPN1/PHLDB2/OPA1/SPDL1/KANK1/SCIN/PAK2/TMOD2/FLII/SPTBN1/BCL2L2/CAMSAP2/LMOD1/TOP2A/BBS4/DLC1/NAT10/FZD9/DMTN/YAP1/BAZ1B/MET/CHMP4A/ARHGAP28/BUB1/MNAT1/AVIL/TENT4B/CHEK1/TJP1/RAD50/MID1IP1/BMP7/TMEM67/ARHGEF7/MTBP/SWAP70/TTB…
GOBP_POSITIVE_REGULATION_OF_PROTEIN_KINASE_ACTIVITY	359	0.308518	1.29667	0.022391	0.175398	0.150421	4147	tags=26%, list=20%, signal=22%	TDGF1/ADCY8/VEGFC/EDN3/THBS1/EREG/DKK1/AXIN2/BTC/CCL21/PDGFC/AREG/ITGB3/IGF1/AGT/ADRB2/TGFB2/BMP2/FZD10/EGFR/NRG1/FGF18/HMGA2/MOB3B/PDGFA/PROX1/BMPR1B/PRNP/PDGFB/TNF/TGFBR2/TLR4/DIRAS1/NEDD9/SNX9/WNT3A/RELN/GPRC5C/GPRC5A/GREM1/FERMT2/GHR/ROR2/ADRA2C/RALB/AJUBA/EDN1/FZD8/TLR3/ECT2/PIK3CA/CCDC88A/RIPK3/DLG4/CAB39/ERCC6/PTK2/IL1B/PAK2/CD24/PKD2/ANG/TGFA/CDC6/PDGFRB/EFNA1/RGCC/NOX4/TXN/ADAM17/CDC25B/…
GOBP_POSITIVE_REGULATION_OF_KINASE_ACTIVITY	428	0.304768	1.29912	0.0238921	0.180467	0.154769	4270	tags=27%, list=20%, signal=22%	TDGF1/ADCY8/VEGFC/EDN3/THBS1/EREG/RET/ROS1/DKK1/AXIN2/BTC/CCL21/PDGFC/AREG/ITGB3/IGF1/AGT/ADRB2/TGFB2/BMP2/FZD10/EGFR/NRG1/FGF18/FLT4/HMGA2/MOB3B/PDGFA/PROX1/BMPR1B/AXL/PRNP/IRS1/PDGFB/TNF/TGFBR2/TLR4/DIRAS1/NEDD9/SNX9/WNT3A/RELN/GPRC5C/TIE1/GPRC5A/GREM1/PRKD1/FERMT2/GHR/ROR2/ADRA2C/NTRK2/RALB/AJUBA/EDN1/FZD8/IGF1R/TLR3/ECT2/PIK3CA/CCDC88A/RIPK3/DLG4/CAB39/ERCC6/PTK2/IL1B/PAK2/CD24/PKD2/ANG/EPHB3…
GOBP_MULTICELLULAR_ORGANISMAL_HOMEOSTASIS	442	0.305237	1.29971	0.0250192	0.184388	0.158131	4432	tags=28%, list=21%, signal=22%	PTH/LCN1/CST4/NTSR1/DCSTAMP/USH1C/IL6/CFTR/CAV1/PDGFC/NPR3/MUC13/ITGB3/SIGLEC15/FOXC2/NANOS1/HRNR/OXTR/ADRB2/EDN2/DLL1/HOXA13/TFF1/SPP1/G0S2/ADAMTS5/CDHR1/BMP8A/PRDM16/TFF3/ABCA4/ITGB6/TUB/TFRC/SMO/KRT1/TNF/MFAP2/BMP6/GJB6/TP63/PLEC/CCN2/HAS2/TLR4/F2R/PTGS2/TRIM32/COL3A1/JAM3/GRB10/APBB2/FOXO1/PRKAA2/PRKCA/LAMC1/LAMA4/EXT2/LIPA/WWTR1/NR4A3/SLC39A8/DIO2/IGF1R/NR1D1/SOX9/NOVA2/TFF2/CDH3/PCTP/PIK3CA…
GOBP_REGULATION_OF_CELL_MORPHOGENESIS	273	0.319526	1.3054	0.0349945	0.2216	0.190044	5104	tags=34%, list=24%, signal=26%	CCL7/COCH/PTPRD/FN1/PDPN/MYADM/BAMBI/PALM2AKAP2/LIMS2/MYH10/OBSL1/RHOB/HAS2/ARPIN/ARHGAP18/NEDD9/FGD1/RELN/PARVB/SYT1/DAB2/GNA12/BVES/VIL1/FERMT2/SPRY4/RHOBTB1/GRIP1/MSN/RAC2/TPM1/CCL3/DOCK5/CDC42EP3/LPAR1/SLC23A2/FLNA/DLG4/S100A10/PRAG1/MELTF/FITM2/P2RY1/PLXNA3/SPARC/KANK1/PTK2/BCL9L/DHX36/LIMS1/MYH9/PARVA/RHOJ/FBLIM1/CAPRIN2/NRP1/EPHA4/DLC1/CD44/FGD6/CORO1C/ATP10A/PLXNB3/SEPTIN7/ABL1/DMTN/TBCCD…
GOBP_RESPONSE_TO_METAL_ION	285	0.318286	1.30595	0.027918	0.195873	0.16798	3790	tags=25%, list=18%, signal=20%	PTH/MT4/ADCY8/SLC30A3/SYT7/TH/SHH/MMP9/THBS1/INHBB/CAV1/SCN5A/AQP9/MT1E/TRPC1/EGFR/TFF1/CHP2/MT2A/AKR1C3/ADAMTS13/ATP7B/LOXL2/ADCY1/HMOX1/PRNP/TFRC/BMP6/PTGS2/CASQ2/PRKAA2/SYT1/TRPV6/TNNC1/MT1F/NDRG1/TESMIN/MT1A/SYT13/EDN1/CPNE1/APP/G6PD/FOSB/NEDD4/ECT2/BACE1/DLG4/BNIP3/HAMP/PKD2/LCAT/DPEP1/CAT/ADCY7/ADAM9/JUN/SUCNR1/NQO1/IQGAP1/NPC1/MT1DP/ZNF658/PCSK1/GPI/CCND1/CLIC4/DMTN/SLC25A13/MEF2A
GOBP_MYELOID_LEUKOCYTE_DIFFERENTIATION	193	0.334679	1.30915	0.0487365	0.266465	0.22852	4260	tags=32%, list=20%, signal=25%	DCSTAMP/PPARG/MMP9/INHBA/CSF2/BMP4/TSPAN2/FSTL3/GPC3/SIGLEC15/INHA/TESC/IL31RA/CDK6/LIF/GPR68/FADD/ITGB6/IL20/CITED2/L3MBTL3/TFRC/TNF/SFRP1/TGFBR2/TLR4/ZFPM1/F2RL1/CCN4/PRKCA/ROR2/CCL3/FAM20C/APP/TLR3/MITF/LRRC17/TNFAIP6/RUNX1/OSTM1/MYH9/CTNNB1/CD109/FBN1/TMEM178A/JUN/ANXA2/CCR1/TNFSF11/MIR145/SLC9B2/GATA2/TLR2/TGFB1/PIR/UBASH3B/SH3PXD2A/NF1/EIF2AK1/GLO1/EFNA2
GOCC_POSTSYNAPSE	468	0.306297	1.31024	0.0138619	0.134837	0.115636	3775	tags=25%, list=18%, signal=21%	ADCY8/CPLX2/GABRA5/DCC/NTSR1/CBLN1/CAMK2N1/ADD2/SPOCK1/GAP43/SLC6A17/SLC6A4/SLC6A11/BAALC/CDH2/ITGB3/CTTNBP2/FXYD6/LIN7A/CHRNA9/INSYN1/PTPRO/KCND2/TENM2/DNM3/SYN2/RNF112/SHISA6/EFNB2/TNIK/CHRNB4/NEFL/EFNB3/PFN2/ADCY1/APBA1/TANC2/NECTIN3/NLGN4Y/PRNP/SORCS2/SHC4/CACNG4/DGKI/GRIA3/ACTN1/SH2D5/SYNDIG1/ATP2B1/CTTN/COL13A1/LRP4/GRIN3B/F2R/GABRA3/FLRT3/FARP1/MPDZ/DLGAP3/PPP1R9A/CLSTN2/LZTS1/GABRE/C9orf7…
GOBP_NEGATIVE_REGULATION_OF_APOPTOTIC_SIGNALING_PATHWAY	206	0.334661	1.31787	0.0451264	0.257916	0.221189	6244	tags=33%, list=30%, signal=23%	MMP9/THBS1/GDNF/CSF2/PAK5/BMP4/SERPINE1/IGF1/NOG/EYA4/HMOX1/ITGA6/TNF/SNAI2/MIR221/CREB3L1/CTTN/PLAUR/PTGS2/TRIM32/BDNF/SFRP2/TGFBR1/TNFAIP3/FGF10/OPA1/IL1B/ITGAV/CSNK2A2/SH3RF1/GRINA/CTNNB1/IVNS1ABP/GATA4/NRP1/BCL2L2/RB1CC1/CD44/FZD9/YAP1/PCGF2/TAF9/GCLM/GNAI2/ACVR1/PEA15/CAAP1/ACKR3/MARCHF7/MUC1/CTNNA1/SLC35F6/PINK1/RB1/AKT1/NFE2L2/USP47/HIF1A/ATAD5/CLU/COL2A1/TMBIM1/SNAI1/SLC25A5/NONO/GNAI3/SI…
GOBP_POSITIVE_REGULATION_OF_PROTEIN_LOCALIZATION	404	0.31158	1.31887	0.018384	0.156935	0.134587	4074	tags=22%, list=20%, signal=18%	TRH/ADCY8/UCN3/PPARG/VEGFC/SHH/WNT7A/CFTR/CORO2B/STAC/NECAB2/ITGA3/IGF1/NNAT/TGFB2/ABLIM3/EGFR/SORL1/CHP2/LIF/ANO1/C1QTNF3/GPR27/GPR68/MYH10/PRNP/TFRC/SMO/TNF/BMP6/LRP4/TLR4/PTGS2/WNT3A/MEAK7/PRKAA2/F2RL1/VIL1/SYTL4/PRKD1/FERMT2/RAB29/WWTR1/MSN/RAC2/RIC3/RTN4/LRRC8A/CCT6A/ECT2/GLI3/RIPOR1/FLNA/CCDC88A/DLG4/TNFAIP6/IL1B/MPC2/CSNK2A2/AP2B1/ANG/TCAF1/ITGB1/ACSL4/TGFB3/UBR5/SORBS1/MAP1A/ADAM9/SPTBN1/…
GOBP_NEGATIVE_REGULATION_OF_PROTEOLYSIS	266	0.32358	1.32089	0.0290912	0.197906	0.169724	3600	tags=24%, list=17%, signal=20%	TFPI2/LCN1/CST4/VTN/SHH/MMP9/PI16/THBS1/CST2/TIMP3/SPOCK1/MIR199A1/PCSK1N/NGF/TIMP4/SERPINE1/SERPINA5/GPC3/COL28A1/CST1/AGT/FETUB/SORL1/SPINK8/TIMP1/SERPINE2/SERPINA1/CR1/PRNP/TNF/SERPINH1/SERPINA11/TIMP2/RECK/PLAUR/COL6A3/PTGS2/APLP2/SFRP2/COL7A1/SERPINB6/VIL1/APP/WFDC2/CTSB/FURIN/CTSZ/ANXA8/GLG1/PAK2/CSNK2A2/SH3RF1/PI15/DPEP1/CD109/TMEM98/EFNA1/MAP1A/BIRC2/ANXA2/SDCBP/EPHA4/ANXA8L1/GPI/CD44
GOBP_REGULATION_OF_ION_TRANSPORT	495	0.307024	1.32234	0.0105726	0.116878	0.100235	3240	tags=22%, list=16%, signal=19%	TRH/FGF20/JPH3/NTSR1/SYT7/MMP9/EDN3/GDNF/SIK1/SCN3B/SLC6A4/KCNJ15/KCNK15/CFTR/KCNH2/LRRC38/CAV1/SCN5A/KCNF1/STAC/JPH2/ITGB3/KCNG1/GSTM2/FXYD6/TESC/TRPC1/STC1/AGT/SLC38A3/ADRB2/KCND2/SFRP4/SHISA6/NKAIN2/CXCL11/TPCN2/SCN9A/SERPINE2/CLCA3P/NKX2-5/EDNRA/KCNE3/PRNP/PDGFB/CACNG4/TNF/PLPP4/PRKG2/BEST3/SCN8A/ATP2B1/TWIST1/GRIN3B/F2R/CACNA1B/PTGS2/CASQ2/STC2/RELN/SYT1/RGS4/GABRE/CLIC5/PRKD1/SESTD1/ANO6/KC…
GOBP_ANATOMICAL_STRUCTURE_MATURATION	200	0.336753	1.32249	0.0436139	0.253585	0.217474	2705	tags=22%, list=13%, signal=19%	PTH/PPARG/SIX3/C1QL1/EREG/RET/PAEP/CFTR/CCL21/IGF1/TGFB2/BMP2/CEND1/TRIM58/ALDH1A2/ADAMTS7/EDNRA/CNTNAP2/RFLNA/L3MBTL3/AXL/RPS6KA2/ADAMTS12/RECK/PDE3A/MMP2/GREM1/RUNX2/RFLNB/DCHS1/ZBTB16/DMC1/NPR2/EDN1/FAM20C/APP/G6PD/CDH3/ABHD2/XYLT1/FERMT1/MBTPS2/BRCA2/CABYR
GOBP_AMIDE_TRANSPORT	233	0.329816	1.32291	0.0379741	0.232597	0.199475	2396	tags=18%, list=11%, signal=16%	TRH/FOXA2/ADCY8/UCN3/SYT7/EDN3/INHBB/IL6/CFTR/GRP/PDPN/AQP9/NNAT/AQP10/KISS1/SLC7A11/RAPGEF4/BMP8A/ANO1/HTR2C/GPR27/SLC16A2/GPR68/IRS1/TNF/SFRP1/LRP5L/KLF7/NOS2/SCT/SLC13A3/CDK16/RAB11FIP5/SGPP1/SYTL4/ABCA1/EDN1/NR1D1/LRRC8A/SELENOT/TACR2
GOCC_BASOLATERAL_PLASMA_MEMBRANE	181	0.338656	1.32298	0.0480427	0.264286	0.226652	5076	tags=37%, list=24%, signal=28%	ADCY8/AJAP1/CA4/CDH2/PDPN/ITGA3/AQP9/LIN7A/SLC38A3/SLC29A4/AQP10/EGFR/ATP12A/SLC4A4/ENPP1/ATP7B/TFRC/PDGFB/ATP2B1/RAB17/CEACAM5/STX2/SLC39A14/SLC2A9/SLC13A3/SLC7A8/MSN/SLC39A8/CD1D/SLC7A5/SLC7A1/SLC23A2/SLC3A2/P2RY1/SLC16A10/ABCC3/PKD2/TGFA/CTNNB1/ATP2C2/KCNQ1/VSIG1/B4GALT1/ANK1/SLC26A6/ANXA2/ABCC1/NOD1/SLC9A1/CD44/CADM1/SLC9B2/ABCC5/FOLR1/TEK/SLC40A1/EZR/TJP1/SLC47A1/SLCO4C1/LDLR/ATP1B1/SLC16A1/…
GOBP_SYNAPSE_ORGANIZATION	339	0.31749	1.3258	0.0169155	0.150655	0.129202	3720	tags=31%, list=18%, signal=26%	CBLN1/SLITRK6/PTPRD/GDNF/C1QL1/WNT7A/ADD2/GPC6/GAP43/DKK1/L1CAM/CDH2/NRXN2/CTTNBP2/ITGA3/FLRT2/IGFN1/PTPRO/OXTR/DNM3/SHISA6/NRG1/IL1RAP/EFNB2/SLC7A11/AMIGO2/NEFL/ZNF365/PCDHB16/KIF1A/PFN2/ST8SIA2/NEGR1/TANC2/NLGN4Y/OBSL1/PRNP/TNF/ACTN1/PCDHB4/SYNDIG1/PCDHB3/CTTN/PCDHB14/PPFIA1/LRP4/RAB17/F2R/WNT3A/PCDHGC3/RELN/FLRT3/FARP1/APBB2/ELFN1/DLGAP3/BDNF/ARHGAP22/CLSTN2/PPFIA4/SDK2/RAB29/NTRK2/NLGN3/GPC4/…
GOCC_POSTSYNAPTIC_MEMBRANE	171	0.342826	1.32824	0.048474	0.265895	0.228031	3089	tags=26%, list=15%, signal=23%	GABRA5/DCC/CBLN1/SLC6A4/SLC6A11/CDH2/ITGB3/FXYD6/LIN7A/CHRNA9/PTPRO/KCND2/TENM2/DNM3/SHISA6/EFNB2/CHRNB4/EFNB3/ADCY1/NECTIN3/NLGN4Y/SORCS2/SHC4/CACNG4/GRIA3/SYNDIG1/COL13A1/GRIN3B/F2R/GABRA3/FLRT3/FARP1/CLSTN2/GABRE/KCTD12/GRIP1/NLGN3/SHANK2/DLG4/NRP2/P2RY1/MAGEE1/RGS9/ZC4H2/CTNNB1
GOBP_REGULATION_OF_PEPTIDASE_ACTIVITY	366	0.31548	1.32873	0.0122199	0.125204	0.107375	1948	tags=16%, list=9%, signal=15%	TFPI2/LCN1/CST4/PPARG/VTN/MMP9/PI16/THBS1/CST2/TIMP3/FN1/SPOCK1/MIR199A1/PCSK1N/NGF/TIMP4/F3/FOXL2/SERPINE1/SERPINA5/CAV1/GPC3/COL28A1/CST1/AGT/FETUB/NLRP3/SORL1/SPINK8/TIMP1/SERPINE2/SERPINA1/CR1/FADD/EGLN3/PRNP/TNF/ASPH/TP63/TNFSF10/SERPINH1/CCN2/SERPINA11/TIMP2/RECK/PLAUR/ACER2/F2R/COL6A3/PTGS2/XDH/WNT3A/APLP2/BEX3/SFRP2/COL7A1/SERPINB6/VIL1
GOBP_STRESS_ACTIVATED_PROTEIN_KINASE_SIGNALING_CASCADE	231	0.332083	1.33132	0.0333243	0.21427	0.183758	7383	tags=45%, list=35%, signal=29%	FGF19/MMP8/GDF6/WNT7A/DACT1/BMP4/CCL21/AGT/SEMA3A/TGFB2/BMP2/EGFR/SIRPA/EDA2R/FLT4/TNIK/TNF/SFRP1/CCN2/TLR4/MAP4K4/XDH/FOXO1/F2RL1/SFRP2/GREM1/ROR2/MAP3K20/IGF1R/APP/TLR3/MECOM/GADD45B/CRACR2A/DUSP10/ERCC6/IL1B/RNF13/SH3RF3/SH3RF1/MBIP/RB1CC1/SDCBP/NOD1/TNFSF11/SMAD3/ADORA2B/MTURN/HACD3/WNT5A/FOXM1/ARL6IP5/EZR/STK3/DUSP3/ULK4/AIDA/PTGER4/ATF2/RELL1/HMGB1/TAOK1/SEMA4C/EMC10/MAP3K4/PLCB1/TRAF6/PINK…
GOMF_G_PROTEIN_COUPLED_RECEPTOR_BINDING	216	0.33598	1.33144	0.0318042	0.207464	0.177921	3853	tags=30%, list=18%, signal=24%	PTH/CCL7/NPFFR2/UCN3/EDN3/WNT7A/CCL21/NECAB2/RTP3/AGT/POMC/EDN2/DNM3/BAMBI/CCL20/KISS1/CXCL11/CTHRC1/TAFA5/GNAZ/WNT2/ASIP/CXCL3/UCN2/PRNP/TUB/SFRP1/CXCL2/NES/WNT3A/APLN/PPBP/SCT/GNA12/ROR2/WNT5B/ADRA2C/PROK2/EDN1/CCL3/TFF2/NEDD4/PTCH2/FLNA/WNT10A/DLG4/ITGB4/P2RY1/FZD1/CCL23/GNAL/PDE4D/NDP/CCL28/MARCO/VPS35/SDCBP/CCL8/GNAT2/NTS/WNT6/GAL/CXCL5/PACRG
GOMF_GLYCOSYLTRANSFERASE_ACTIVITY	236	0.332503	1.33366	0.0317743	0.207464	0.177921	6855	tags=49%, list=33%, signal=33%	ST6GAL2/UGT1A7/UGT1A1/PLOD2/COLGALT2/MGAT5B/CHPF/ST8SIA2/GXYLT2/CERCAM/EXTL1/B3GNT6/GALNT2/B4GALT4/LARGE2/CSGALNACT2/HAS2/C1GALT1/POGLUT2/FUT8/PYGL/B4GALNT1/CHSY1/ST3GAL5/EXT2/GLT8D2/GTDC1/FUT11/NAMPT/ALG11/PLOD3/PGAP4/XYLT1/PRTFDC1/B3GNT5/UGGT2/DPY19L4/B3GLCT/PIGZ/XYLT2/C1GALT1C1L/GYG1/UGT1A6/CHSY3/TIPARP/GALNT10/LACC1/PLOD1/ST6GALNAC2/GLT8D1/B4GALT1/B4GALT6/ST3GAL2/EXTL3/XXYLT1/EOGT/B3GNT9/POGL…
GOBP_DEVELOPMENT_OF_PRIMARY_SEXUAL_CHARACTERISTICS	184	0.342234	1.33392	0.0472048	0.262939	0.225496	4257	tags=29%, list=20%, signal=24%	EREG/INHBA/INHBB/NR0B1/FOXL2/INHA/BASP1/NHLH2/SEMA3A/FST/TGFB2/DACH1/PTX3/MMP14/HOXA11/ZFP42/AKR1C3/PDGFA/RETN/ADAMTS1/LHB/BMPR1B/ZFPM2/CITED2/SFRP1/MMP2/SALL1/NRIP1/SFRP2/DMC1/HOXA10/TGFBR1/SOX9/TLR3/BRCA2/TNFAIP6/LHFPL2/ANG/PDGFRB/TIPARP/SOX15/GATA4/BCL2L2/KIF18A/CBL/COL9A3/CCND1/UBB/FANCA/LHX8/HSPA5/SGPL1/ADGRG1/WNT5A
GOBP_SODIUM_ION_TRANSPORT	175	0.341556	1.33515	0.045614	0.258937	0.222065	3522	tags=29%, list=17%, signal=24%	SIK1/SCN3B/SLC6A17/SLC38A11/SLC6A4/SLC6A11/SCN5A/SLC6A20/FXYD6/TESC/SLC34A2/SLC38A3/ADRB2/ATP12A/NKAIN2/SLC4A4/TPCN2/SCN9A/SERPINE2/SLC6A2/SLC6A15/NKX2-5/EDNRA/SLC5A8/KCNE3/SLC38A4/SLC9A5/SCN8A/SLC13A3/ANO6/SLC20A2/EDN1/NEDD4/SLC23A2/SLC24A3/SLC10A4/HCN2/SLC3A2/SLC38A6/NETO2/ATP1B4/SLC20A1/PKD2/KCNQ1/KLHL24/MAGED2/SLC6A14/SLC5A12/SLC38A2/SLC9A1/SLC38A7
GOCC_GLUTAMATERGIC_SYNAPSE	247	0.331941	1.33541	0.0280264	0.195873	0.16798	3646	tags=28%, list=17%, signal=23%	ADCY8/CPLX2/SLC30A3/CBLN1/PTPRD/WNT7A/SLC6A17/ITGB3/CTTNBP2/FXYD6/PTPRO/PPM1H/KCND2/ACTC1/DNM3/ABLIM3/SYN2/SHISA6/NRG1/IL1RAP/EFNB2/TNIK/EFNB3/PFN2/PORCN/ADCY1/APBA1/NLGN4Y/CACNG4/ACTN1/NPTX2/ATP2B1/CDH11/WNT3A/FLRT3/FARP1/DLGAP3/SYT1/ARHGAP22/CLSTN2/ADAM23/NLGN3/GPC4/SHANK2/ADAM10/RTN4R/SH3GL3/FXR1/PRKAR1B/DLG4/NRP2/ACTB/P2RY1/SV2A/CALB1/PAK2/YWHAZ/RGS9/AP2B1/ITGB1/STX1A/STXBP1/SPTBN1/NRP1/VPS35…
GOBP_REGULATION_OF_CELLULAR_COMPONENT_SIZE	321	0.324066	1.33981	0.0181921	0.156763	0.13444	5948	tags=35%, list=29%, signal=25%	DCC/KANK4/USH1C/WNT7A/ADD2/FN1/RET/NGF/ISLR2/CCL21/L1CAM/SEMA3A/MYADM/SEMA3C/SPP1/SEMA6D/CFL2/PFN4/NEFL/DRAXIN/RAP1GAP2/LPAR3/LIMA1/SEMA7A/PFN2/KIRREL1/SLC12A4/CDH4/SEMA4B/CTTN/ARHGAP18/SNX9/WNT3A/F2RL1/BDNF/SCT/SEMA6B/PLEKHH2/VIL1/ANO6/MSN/LRRC8E/FMN1/EDN1/CDC42EP3/MAP1B/SEMA4G/RTN4/LRRC8A/RTN4R/PIK3CA/TMSB4X/ARPC1B/IL7R/PLXNA3/KANK1/SCIN/TMOD2/TRIM46/FLII/ULK2/RIN3/SPTBN1/NRP1/RB1CC1/LMOD1/IQGA…
GOCC_PRESYNAPSE	377	0.318544	1.34175	0.0176969	0.15461	0.132593	2814	tags=21%, list=13%, signal=18%	ADCY8/CPLX2/GABRA5/NTSR1/UCN3/DDC/SLC30A3/SYT7/TH/MME/PTPRD/C1QL1/WNT7A/RAB6B/SLC6A17/SLC6A4/NGF/SLC6A11/CDH2/NRXN2/CTTNBP2/FXYD6/LIN7A/BRSK1/SYNGR4/SLC29A4/SLC22A3/DNM3/SYN2/RNF112/FZD3/IL31RA/EFNB2/TNIK/NEFL/SLC6A2/EFNB3/PFN2/APBA1/NLGN4Y/PRNP/DGKI/SYNDIG1/ATP2B1/PPFIA1/STX2/TNN/WNT3A/STON2/FLRT3/TRIM9/SYT1/BDNF/RIMS3/CDK16/C9orf72/PPFIA4/KCTD12/ADAM23/NTRK2/ELK1/NLGN3/SNPH/SHANK2/APP/RTN4R/CAL…
GOBP_REGULATION_OF_PEPTIDYL_TYROSINE_PHOSPHORYLATION	225	0.336447	1.34304	0.0292414	0.198126	0.169913	3864	tags=28%, list=19%, signal=23%	TDGF1/VTN/IL24/EREG/CSF2/IL6/BTC/ITGA5/CAV1/CSPG4/PDGFC/AREG/ITGB3/IGF1/AGT/EGFR/NRG1/IL31RA/LIF/PDGFA/IL20/ERRFI1/PRNP/PDGFB/TNF/FGF7/BMP6/SFRP1/MIR221/LRP4/NEDD9/WNT3A/RELN/IL11/RAP2B/GPRC5A/SFRP2/GREM1/GHR/APP/FGF10/DLG4/ERCC6/PAK2/BST1/CD24/TGFA/SNX6/EFNA1/NOX4/ADAM17/NRP1/SHC1/CBL/EPHA4/THY1/CD44/ARL2BP/ABL1/PPP2R5B/DMTN/HES1/TGFB1
GOBP_REGULATION_OF_SMALL_MOLECULE_METABOLIC_PROCESS	280	0.328692	1.34478	0.0261362	0.190669	0.163518	4065	tags=24%, list=19%, signal=20%	PTH/FGF19/FOXA2/NTSR1/PPARG/MTCO2P12/SIK1/ERFE/CAV1/DKK3/IGF1/CYP27B1/POMC/BMP2/SLC4A4/SLC7A11/SEC14L2/ENPP1/HRH1/AKR1C3/C1QTNF3/PROX1/TFF3/FABP3/IRS1/TNF/BMP6/SNAI2/SLC45A3/TWIST1/RORA/PTGS2/NOS2/FOXO1/PRKAA2/DAB2/STARD4/NR4A3/NR1D1/SOX9/APP/PPP1R3C/PDK1/TMSB4X/MBTPS2/P2RY1/PPARGC1A/IL1B/PGAM1/CES1/LACC1/PFKFB1/INSIG2/CLYBL/SORBS1/CDA/GUCA1B/MLXIPL/SLC35B4/IRS2/SDHAF3/FOXK1/LONP2/ERLIN2/NOS1/CRY…
GOBP_POSITIVE_REGULATION_OF_DNA_BINDING_TRANSCRIPTION_FACTOR_ACTIVITY	243	0.333719	1.34479	0.0286253	0.19748	0.169358	3962	tags=25%, list=19%, signal=21%	TRIML2/ADCY8/NTSR1/PPARG/SHH/IL6/CAV1/TRIM31/NHLH2/AGT/BMP2/NLRP3/IL1RAP/EDA2R/WNT2/ADCY1/TFRC/SMO/TNF/TLR4/TRIM32/CRNN/WNT3A/CARD11/RELN/TRIM15/GREM1/PRKD1/FZD2/EDN1/APP/TLR3/FOSL1/RIPK3/CAMK2A/RPS6KA4/EDA/MBTPS2/CD200/FZD1/PPARGC1A/TRIM6/IL1B/SLCO3A1/ZC4H2/CTNNB1/RGCC/CAT/CYTL1/ANXA3/NDP/NOD1/MTDH/MAVS/TNFSF11/NTS/PPP2R5B/TLR2/FER/CRTC3/LRP5
GOBP_REGULATION_OF_MAP_KINASE_ACTIVITY	173	0.346195	1.34568	0.0356437	0.223049	0.191287	3735	tags=23%, list=18%, signal=19%	TDGF1/PPARG/EDN3/THBS1/DKK1/BMP4/CAV1/PDGFC/AGT/BMP2/FZD10/EGFR/SORL1/FGF18/PDGFA/PDGFB/TNF/SFRP1/TLR4/DIRAS1/SFRP2/GHR/ROR2/SPRY4/AJUBA/EDN1/FZD8/DUSP10/IL1B/CD24/TGFA/PDGFRB/NOX4/FLT1/ADAM9/EPHA4/DIRAS2/TNFSF11/MAGED1/SPRY2
GOBP_RECEPTOR_MEDIATED_ENDOCYTOSIS	216	0.339772	1.34647	0.0286501	0.19748	0.169358	5789	tags=38%, list=28%, signal=28%	VTN/MIR199A1/DKK1/CCL21/SERPINE1/CAV1/MRC1/ITGB3/NECAB2/ADRB2/DLL1/SFRP4/DNM3/SORL1/EFNB2/TPCN2/TFRC/CACNG4/MSR1/TGFBR2/CTTN/CTSL/SNX9/WNT3A/APLN/CAV2/DAB2/GREM1/NLGN3/LDLRAD3/APP/NEDD4/SH3GL3/DLG4/PLA2R1/WDR54/GPR107/BTBD8/ITGA4/ITGAV/AP2B1/ITGB1/RIN3/SCARB2/PDLIM7/ANXA2/MARCO/CBL/SDCBP/MTMR2/CAP1/AP1G2/SLC9B2/PICALM/FOLR1/FPR2/SGIP1/MKLN1/EZR/CXCL8/LDLR/LRP3/C3/ACKR3/UBQLN2/M6PR/APOC1/NUMB/PPT1…
GOBP_REGULATION_OF_SYNAPSE_STRUCTURE_OR_ACTIVITY	166	0.348281	1.34739	0.0486961	0.266465	0.22852	4265	tags=35%, list=20%, signal=28%	CBLN1/SLITRK6/PTPRD/WNT7A/GPC6/DKK1/CDH2/CTTNBP2/FLRT2/PTPRO/OXTR/DNM3/IL1RAP/SLC7A11/AMIGO2/KIF1A/ST8SIA2/NEGR1/TANC2/PRNP/TNF/SYNDIG1/LRP4/RAB17/WNT3A/RELN/FLRT3/FARP1/BDNF/ARHGAP22/CLSTN2/NTRK2/NLGN3/GPC4/SHANK2/APP/NEDD4/TUBA1A/NRP2/THBS2/FZD1/YWHAZ/SRPX2/DHX36/EPHB3/EFNA1/CAPRIN2/DCTN1/VPS35/EPHA4/CAMK1/ABL1/TLR2/NTNG2/ADGRB1/DBN1/WNT5A/AGRN
GOBP_GLUCOSE_METABOLIC_PROCESS	175	0.34632	1.35378	0.0387735	0.235775	0.2022	3807	tags=21%, list=18%, signal=17%	PTH/FOXA2/TKTL1/SIK1/ERFE/IGF1/POMC/ENPP1/C1QTNF3/TFF3/IRS1/TNF/SLC45A3/RORA/SLC39A14/PGM2L1/FOXO1/APOD/ATF3/G6PD/HK3/PPP1R3C/PIK3CA/PDK1/PPARGC1A/HK1/PFKFB1/PGK1/GAA/KCNQ1/SORBS1/GPI/SLC35B4/IRS2/SDHAF3/SLC25A13/FOXK1
GOBP_REGULATION_OF_BINDING	336	0.325322	1.35826	0.0117432	0.122817	0.105328	7419	tags=43%, list=36%, signal=28%	PPARG/MMP8/VTN/MMP9/ADD2/DKK1/NGF/DACT1/BMP4/CAV1/IGF1/MSX1/MYOD1/NOG/ADRB2/BMP2/BAMBI/SORL1/HMGA2/LIF/CTHRC1/SOX11/HMOX1/PDGFB/SMO/PLAUR/TWIST1/GPSM1/NES/ZFPM1/WNT3A/BDNF/DAB2/C9orf72/RALB/CRMP1/TGFBR1/LARP6/CPNE1/APP/CTSZ/S100A10/TMSB4X/ACTB/P2RY1/TRIM6/ITGA4/SMARCD3/CCL23/ID1/ZC4H2/CTNNB1/TXN/CAPRIN2/NRP1/JUN/ANXA2/HABP4/EPHA4/HJURP/AMFR/CAMK1/TNFSF11/ZNF618/ABL1/HES1/NMD3/TGFB1/NSD1/MET/CALM1…
GOMF_ANION_TRANSMEMBRANE_TRANSPORTER_ACTIVITY	233	0.339145	1.36033	0.0230066	0.178151	0.152782	4109	tags=31%, list=20%, signal=25%	NMUR2/GABRA5/SLC6A4/SLC6A11/CFTR/PDPN/SLC1A6/SLC4A3/SLC6A20/ABCC2/SLC38A3/SLC22A3/SLC4A4/SLC7A11/ANO1/SLC6A2/CLCA3P/SLC5A8/SLC12A4/TTYH3/BEST3/SLC9A5/CLCA2/SFXN3/CLCA4/SLC39A14/SLC66A1L/GABRA3/LRRC8C/SLC13A3/GABRE/CLIC5/SLC7A8/ANO6/LRRC8E/SLC2A3/SLC39A8/LRRC8A/SLC7A5/SLC7A1/ANO4/SLC23A2/SLC26A2/SLC24A3/SLC3A2/SLC38A6/ABCC3/VDAC3/MPC2/SLCO3A1/SERINC3/SLC36A4/SLC2A10/SLCO4A1/SLC26A6/SLC6A14/ABCC1/S…
GOBP_INORGANIC_ANION_TRANSPORT	136	0.364425	1.36106	0.0491803	0.267441	0.229357	4109	tags=32%, list=20%, signal=26%	NMUR2/GABRA5/CFTR/ENPP3/SLC4A3/ABCC2/SLC34A2/SFRP4/SLC4A4/ENPP1/ANO1/CLCA3P/SLC12A4/TTYH3/PRNP/PRKG2/BEST3/CLCA2/CLCA4/SLC39A14/GABRA3/LRRC8C/GABRE/CLIC5/ANO6/SLC20A2/LRRC8E/SLC39A8/LRRC8A/ANO4/SLC26A2/ABCC3/VDAC3/SLC20A1/OSTM1/KCNQ1/SLC26A6/ABCC1/XPR1/ANO7/CLIC4/ABCC5/CLCN4/SLC37A3
GOBP_REGULATION_OF_MITOTIC_CELL_CYCLE	416	0.320674	1.36318	0.00787187	0.0967857	0.0830033	7246	tags=40%, list=35%, signal=27%	EDN3/EREG/BRINP1/INHBA/SIK1/DACT1/BMP4/BTC/SMOC2/IGF1/BRSK1/HOXA13/EGFR/FZD3/HMGA2/ANLN/ADAMTS1/NEK6/OBSL1/PDGFB/TNF/MIR221/MAD1L1/SLFN11/CAV2/PRKCA/MAP3K20/PLK2/EDN1/APP/STK33/FGF10/HUS1/BRCA2/SPDL1/IL1B/E2F7/PRMT5/PKD2/TGFA/CDC6/PDGFRB/CTNNB1/RGCC/ADAM17/CDC25B/MIR193A/IQGAP1/APEX1/SDCBP/TICRR/CCND1/ABL1/HES1/PRKDC/CENPE/RRM2/LRP5/NACC2/ASNS/DTL/NSMCE2/BUB1/MNAT1/TMEM8B/AVEN/USP22/GTSE1/TTC28/R…
GOBP_MUSCLE_CELL_DEVELOPMENT	166	0.352385	1.36326	0.0449708	0.257319	0.220676	4961	tags=33%, list=24%, signal=25%	PI16/MYH11/MIR199A1/BMP4/MYH6/IGF1/MYOD1/MYH3/AGT/ACTC1/CFL2/FHL2/SGCD/MYOZ2/PROX1/NKX2-5/MYLK3/EDNRA/OBSL1/SMO/ACTN1/PLEC/TBX3/MYL9/RGS4/SGCB/CAV2/BVES/DYSF/TPM1/EDN1/G6PD/HAMP/TMOD2/ITGB1/FLII/MYOF/PDGFRB/GATA4/MYORG/LMOD1/EFEMP2/MEF2A/HES1/TBX18/SELENON/SORBS2/MYOG/NFATC2/CSRP2/ADPRHL1/AKAP13/LOX/SLC8A1/ASB2
GOBP_PROTEIN_CONTAINING_COMPLEX_DISASSEMBLY	228	0.340325	1.36343	0.0236558	0.180135	0.154483	9179	tags=54%, list=44%, signal=31%	ADD2/MICAL2/ADRB2/CFL2/EIF5A2/LIMA1/NAV3/TNF/ASPH/NES/F2RL1/PLEKHH2/VIL1/BMERB1/PIK3C3/IGF1R/MAP1B/SH3GL3/PIK3CA/CKAP2/BNIP3/SUPT16H/SCIN/SMARCD3/TMOD2/FLII/MAP1A/SPTBN1/OGFOD1/CAMSAP2/KIF18A/LMOD1/EIF5AL1/ZFAND1/CKAP5/DMTN/NCKAP5L/CALM1/CHMP4A/MICAL3/AVIL/SET/SETX/MID1IP1/CHMP4C/SWAP70/TTBK2/HDGFL3/DDIT4/GSN/LAMP2/UBQLN1/TPX2/SEMA5A/CLASP1/TAOK1/TBC1D25/KIF14/DYRK3/GLE1/WIPI2/CAPZA2/LIX1L/PPP1CA…
GOBP_MALE_SEX_DIFFERENTIATION	133	0.369038	1.36932	0.0456204	0.258937	0.222065	4257	tags=34%, list=20%, signal=27%	SHH/INHBA/INHBB/NR0B1/INHA/NHLH2/SEMA3A/TGFB2/HOXA13/MMP14/HOXA11/ZFP42/AKR1C3/PDGFA/LHB/ZFPM2/CITED2/DMRT3/BMP6/SFRP1/TBX3/SFRP2/ROR2/HOXA10/TGFBR1/SOX9/TLR3/FGF10/HOXD13/LHFPL2/PDGFRB/CTNNB1/SOX15/GATA4/BCL2L2/KIF18A/CBL/COL9A3/CCND1/UBB/FANCA/SGPL1/ASB1/ADGRG1/WNT5A
GOBP_IN_UTERO_EMBRYONIC_DEVELOPMENT	357	0.326041	1.36998	0.00978767	0.110627	0.0948736	7113	tags=44%, list=34%, signal=29%	CSF2/PPP4R4/ASCL2/MYH6/IGF1/MSX1/NOG/SLC34A2/BMP2/EGFR/MYBPHL/TM4SF1/LIF/WNT2/ADAMTS3/EDNRA/ZFPM2/APBA1/CITED2/PDGFB/SMO/PLPP4/TBX3/TGFBR2/TWIST1/FUT8/COL3A1/WNT3A/PCDH12/CHST11/TIE1/GNA12/CMTM3/TGFBR1/EDN1/RTN4/ADAM10/FOSL1/GLI3/PLOD3/FURIN/SKIL/AMOT/GINS4/BRCA2/TCTN1/CDX2/CHD8/E2F7/PKD2/MYH9/ITGB1/TGFB3/CTNNB1/SOX15/XRCC2/ACTL6A/TBL1XR1/KIDINS220/GPI/OCRL/DAD1/GATA2/HES1/YAP1/CMIP/PCGF2/RRM2/MA…
GOBP_REGULATION_OF_PEPTIDE_TRANSPORT	144	0.362654	1.37079	0.0306665	0.203178	0.174246	2300	tags=19%, list=11%, signal=17%	TRH/FOXA2/ADCY8/UCN3/SYT7/INHBB/IL6/CFTR/GRP/NNAT/KISS1/BMP8A/ANO1/HTR2C/GPR27/GPR68/IRS1/TNF/SFRP1/LRP5L/KLF7/NOS2/SCT/CDK16/SYTL4/NR1D1/LRRC8A/SELENOT
GOBP_POSITIVE_REGULATION_OF_CELL_PROJECTION_ORGANIZATION	298	0.332869	1.37221	0.0191447	0.160313	0.137484	4868	tags=32%, list=23%, signal=25%	PTPRD/FN1/RET/NGF/ISLR2/CCL21/L1CAM/TENM3/ITGA3/NDNF/AGT/TENM2/DNM3/NEFL/ANLN/LPAR3/SEMA7A/NEGR1/MAP6/ITGA6/COBL/OBSL1/CDH4/ENC1/MIR221/PLEK2/FSCN1/P3H1/KCTD17/WNT3A/RELN/F2RL1/BDNF/TOX/VIL1/PRKD1/ROR2/NTRK2/ABL2/GRIP1/RAC2/TGFBR1/CDC42EP3/IGF1R/MAP1B/PIK3CA/FLNA/CCDC88A/ARSB/SKIL/DLG4/FZD1/PLXNA3/PTK7/DHX36/TIAM2/TGFB3/SCARB2/TMEM106B/EHD1/CAPRIN2/NRP1/KIDINS220/EPHA4/BBS4/CAMK1/NIN/NPTN/CORO1C/…
GOBP_REGULATION_OF_NEUROTRANSMITTER_LEVELS	156	0.360094	1.37501	0.0298543	0.199596	0.171173	2735	tags=21%, list=13%, signal=19%	PAH/CPLX2/SYT7/TH/GDNF/WNT7A/SLC6A4/SLC6A11/NRXN2/ITGB3/BCHE/SLC1A6/LIN7A/BRSK1/SLC29A4/SLC22A3/SYN2/CHRNB4/SLC6A2/PFN2/ADCY1/APBA1/STX2/SYT1/RIMS3/GPM6B/SNPH/TACR2/TOR1A/BACE1/CAMK2A/P2RY1/SV2A
GOBP_NEGATIVE_REGULATION_OF_MAPK_CASCADE	153	0.361361	1.37521	0.0337457	0.216428	0.185608	2526	tags=19%, list=12%, signal=17%	PPARG/TIMP3/DACT1/BMP4/CAV1/CHRNA9/AGT/BMP2/C1QL4/SORL1/SIRPA/LIF/DUSP6/ERRFI1/SFRP1/MIR221/TLR4/DUSP4/FOXO1/F2RL1/DAB2/SFRP2/SPRY4/EMILIN1/IGF1R/ATF3/SPRED3/MECOM/DUSP10
GOCC_TERTIARY_GRANULE	153	0.361796	1.37686	0.033197	0.213725	0.18329	5296	tags=35%, list=25%, signal=26%	MMP8/MMP9/OLR1/PLAU/FCAR/HBB/QPCT/PTX3/HP/SIRPA/CHIT1/CHRNB4/CRISP3/MCEMP1/CR1/TIMP2/PPBP/RAP2B/CD59/SERPINB6/GGH/ANO6/GOLGA7/CLEC5A/SLC2A3/FTH1/ADAM10/TNFAIP6/GPR84/GAA/CDA/COPB1/CD55/ALDOA/CD93/NFASC/FPR2/HGSNAT/TCN1/DIAPH1/ITGAX/STX7/YPEL5/CST3/CNN2/ADGRE3/TMEM179B/SERPINB12/STBD1/LAMP2/LAMP1/CEACAM1/GSDMD
GOBP_RESPONSE_TO_INORGANIC_SUBSTANCE	448	0.322251	1.37719	0.00544453	0.0770952	0.0661168	3790	tags=24%, list=18%, signal=20%	PTH/MT4/ADCY8/SLC30A3/SYT7/TH/SHH/MMP9/THBS1/CSF2/INHBB/IL6/CAV1/SCN5A/AREG/HBA2/MMP3/AQP9/MT1E/ADCY10/HBB/TRPC1/RNF112/HP/EGFR/TFF1/SIRPA/CHP2/ASPN/MT2A/NEFL/AKR1C3/ADAMTS13/PDGFA/ATP7B/LOXL2/ADCY1/HMOX1/AXL/PRNP/TFRC/RHOB/BMP6/PLEC/PTGS2/MMP2/CASQ2/FOXO1/PRKAA2/SYT1/TRPV6/COL1A1/TNNC1/MT1F/NDRG1/TESMIN/MT1A/NR4A3/PDE8A/SYT13/EDN1/MAP1B/CPNE1/APP/G6PD/FOSB/NEDD4/ECT2/PIK3CA/TNFAIP3/FOSL1/NSMCE3/…
GOBP_REGULATION_OF_STRESS_ACTIVATED_PROTEIN_KINASE_SIGNALING_CASCADE	184	0.353658	1.37845	0.0308335	0.203178	0.174246	5695	tags=35%, list=27%, signal=26%	FGF19/MMP8/GDF6/WNT7A/DACT1/BMP4/CCL21/SEMA3A/TGFB2/BMP2/EGFR/SIRPA/EDA2R/FLT4/TNIK/TNF/SFRP1/CCN2/TLR4/MAP4K4/XDH/FOXO1/F2RL1/SFRP2/GREM1/IGF1R/APP/TLR3/MECOM/GADD45B/CRACR2A/DUSP10/IL1B/RNF13/SH3RF3/SH3RF1/MBIP/RB1CC1/SDCBP/NOD1/TNFSF11/MTURN/WNT5A/FOXM1/ARL6IP5/EZR/STK3/DUSP3/ULK4/AIDA/RELL1/HMGB1/TAOK1/SEMA4C/EMC10/MAP3K4/PLCB1/TRAF6/PINK1/NCOR1/GADD45A/ITCH/PBK/IGBP1
GOBP_GLYCOPROTEIN_BIOSYNTHETIC_PROCESS	274	0.337468	1.37921	0.0130263	0.131594	0.112855	6574	tags=46%, list=32%, signal=32%	ST6GAL2/FOXL1/CCL21/NECAB2/IGF1/PLOD2/SERP2/MGAT5B/CHPF/ST8SIA2/GXYLT2/BMPR1B/HS3ST5/IL33/EXTL1/B3GNT6/GALNT2/B4GALT4/CHST15/LARGE2/CSGALNACT2/CHST10/C1GALT1/POGLUT2/ACER2/FUT8/CHSY1/ST3GAL5/CHST11/DSE/EXT2/CHST3/SLC39A8/FUT11/ALG11/PLOD3/XYLT1/DOLK/B3GNT5/UGGT2/DPY19L4/B3GLCT/XYLT2/C1GALT1C1L/CHSY3/CTNNB1/GALNT10/PLOD1/CYTL1/SLC2A10/ST6GALNAC2/B4GALT1/SLC35C1/B4GALT6/ST3GAL2/EXTL3/SRD5A3/XXYLT1/…
GOCC_AXON	496	0.320193	1.37923	0.00482672	0.070731	0.0606589	4306	tags=29%, list=21%, signal=23%	ADCY8/CPLX2/DCC/NTSR1/UCN3/PVALB/DDC/NEFM/SLC30A3/TH/MME/C1QL1/RET/SPOCK1/GAP43/NGF/SMIM31/L1CAM/TENM3/NECAB2/ITGA3/BASP1/ADCY10/PTPRO/BRSK1/SEMA3A/TENM2/TGFB2/DNM3/NRG1/FZD3/IL31RA/UNC5C/TSHZ3/SCN9A/NEFL/GDPD5/KIF1A/LPAR3/MAP6/NAV1/CNTNAP2/TANC2/COBL/PRNP/DGKI/NEO1/PLEC/FSCN1/SCN8A/CTTN/PPFIA1/CLDN11/TNN/IQCJ-SCHIP1/FLRT3/APBB2/PRKAA2/SYT1/BDNF/NCMAP/PCDHGB1/C9orf72/AP3M2/NTRK2/ELK1/CRMP1/SYT13/…
GOMF_PEPTIDASE_REGULATOR_ACTIVITY	170	0.35563	1.37958	0.0296949	0.199059	0.170713	1948	tags=21%, list=9%, signal=19%	TFPI2/LCN1/CST4/PI16/CST2/TIMP3/FN1/SPOCK1/PCSK1N/NGF/TIMP4/SERPINE1/SERPINA5/CAV1/GPC3/COL28A1/CST1/AGT/FETUB/SPINK8/TIMP1/SERPINE2/SERPINA1/PRNP/SERPINH1/SERPINA11/TIMP2/RECK/COL6A3/APLP2/MAL/BEX3/SFRP2/COL7A1/SERPINB6/VIL1
GOBP_POSITIVE_REGULATION_OF_APOPTOTIC_SIGNALING_PATHWAY	125	0.375416	1.38115	0.0469314	0.262468	0.225093	3036	tags=21%, list=15%, signal=18%	SRPX/THBS1/INHBA/TIMP3/RET/INHBB/CAV1/MSX1/AGT/G0S2/GSDME/FADD/BMPR1B/TNFRSF12A/TNF/SFRP1/TP63/TNFSF10/MAL/TGFBR1/ATF3/RIPK3/SKIL/SIAH1/PAK2/SERINC3
GOBP_GOLGI_ORGANIZATION	137	0.369367	1.38135	0.0454545	0.258911	0.222042	10095	tags=66%, list=48%, signal=34%	ATP8B3/OBSL1/FHDC1/PRKD1/RAB29/DYNC2H1/MYO5A/ARHGAP21/COG6/YWHAZ/PRMT5/KIFC3/SURF4/RAB43/CAMSAP2/ATL3/TMED4/VAMP4/ATP8B2/CSNK1A1/YIPF5/TRAPPC8/ARHGEF7/GCC2/TMED10/CLASP1/VCPIP1/TRAPPC11/AKAP9/PI4K2A/COG3/VMP1/PLK3/DYM/MAPK1/COG4/ZW10/TRIP11/TANGO2/TMED7/GOLGA2/VRK1/RAB1A/CLASP2/PDCD10/COG1/USO1/MAP2K1/CDK1/GOLGA5/SEC23IP/GORASP2/ARFGEF1/BAG5/BCAS3/UBXN2A/CIT/BLZF1/BET1/TMED6/RAB33B/SEC16A/MYO18A/…
GOBP_PROTEIN_MATURATION	268	0.338052	1.38141	0.0182854	0.156935	0.134587	3180	tags=21%, list=15%, signal=18%	PCSK2/CCBE1/MME/SHH/THBS1/NAA11/PCSK1N/PLAU/CORIN/F3/SCG5/SERPINE1/MMP16/BCHE/TESC/NNAT/HP/MMP14/SORL1/ADAMTS13/SERPINE2/ADAMTS3/FADD/LTO1/CDK20/ATP7B/GALNT2/RPS6KA2/PRNP/ASPH/SERPINH1/MAGEF1/CTSL/TSPAN5/ADAM19/LDLRAD3/PIK3C3/DYNC2H1/ADAM10/ADAMTS2/AEBP1/GLI3/PRKACB/FURIN/CTSZ/BACE1/S100A10/MELTF/LIPT2/RUNX1/GLG1/MYH9/TMEM98/PGK1/TASP1/ADAM17/NFU1
GOBP_ANATOMICAL_STRUCTURE_HOMEOSTASIS	263	0.338763	1.38187	0.0144741	0.136882	0.11739	3285	tags=24%, list=16%, signal=21%	PTH/LCN1/CST4/DCSTAMP/USH1C/IL6/MUC13/ITGB3/SIGLEC15/NANOS1/ADRB2/HOXA13/TFF1/SPP1/CFL2/CDHR1/SLC6A2/TFF3/ABCA4/ITGB6/TUB/TFRC/SMO/KRT1/LARGE2/GJB6/CCN2/ATP2B1/TLR4/F2R/PTGS2/TRIM32/COL3A1/JAM3/APBB2/PRKCA/LAMC1/LIPA/WWTR1/SLC39A8/SOX9/TFF2/CDH3/CALB2/BBS12/TNFAIP3/LPCAT1/ACTB/ERCC6/P2RY1/HAMP/CALB1/BBS2/TMEM119/VCL/ITGB1/CTNNB1/CTSK/NOX4/CYTL1/PIGR/GAA/VSIG1/MAP1A
GOBP_INSULIN_SECRETION	144	0.365586	1.38187	0.0279527	0.195873	0.16798	2300	tags=18%, list=11%, signal=16%	TRH/FOXA2/ADCY8/UCN3/SYT7/INHBB/IL6/CFTR/NNAT/RAPGEF4/BMP8A/ANO1/GPR27/GPR68/IRS1/TNF/SFRP1/LRP5L/KLF7/NOS2/CDK16/RAB11FIP5/SYTL4/NR1D1/LRRC8A/SELENOT
GOBP_RESPONSE_TO_MONOSACCHARIDE	155	0.362606	1.38309	0.0423777	0.247539	0.212289	4144	tags=26%, list=20%, signal=21%	FOXA2/ADCY8/UCN3/TH/THBS1/CFTR/LPL/ANO1/GPR27/GPR68/MIR320A/GJB6/MIR221/TGFBR2/CCN2/PTGS2/SLC39A14/LRP5L/KLF7/PRKAA2/CDK16/RAB11FIP5/IGF1R/NR1D1/SELENOT/PIK3CA/COL6A2/MPC2/NOX4/CAT/GATA4/SLC26A6/PCSK1/MLXIPL/IRS2/SLC9B2/LRP5/GCLM/VSNL1/GAS6
GOMF_PEPTIDASE_ACTIVITY	477	0.321484	1.3832	0.00367921	0.058971	0.0505735	2510	tags=18%, list=12%, signal=16%	PCSK2/DPEP3/PRSS56/MMP10/MMP13/MMP8/TLL1/PAPPA2/AMZ1/MME/SHH/MMP9/MMP1/TRABD2A/CPA2/ADAMTS15/PLAU/CORIN/F3/ADAMTS6/KLK4/PRSS23/FAP/MMP3/MMP16/CAPN8/ADAMTSL3/MMP28/HTRA3/MMP11/QPCT/CAPN13/ADAMTSL1/CASP14/HP/TGM2/MMP14/CTSV/MMP12/ADAMTS5/ADAMTS7/ADAMTS16/USP51/ADAMTS13/ADAMTS1/ADAM12/USP11/TINAGL1/HTRA1/CLCA3P/NRIP3/ADAMTS3/TFRC/USP40/SFRP1/ADAMTS12/ADAMTS14/CFI/CLCA2/CTSL/MMP2/CLCA4/SCRN1/CPQ/BMP1…
GOBP_ORGANIC_HYDROXY_COMPOUND_TRANSPORT	197	0.352581	1.38326	0.0194732	0.161916	0.138859	3466	tags=25%, list=17%, signal=21%	FGF20/FGF19/PPARG/SYT7/SHH/GDNF/SLC6A4/CFTR/CAV1/ITGB3/AQP9/ABCC2/OXTR/AGT/SLC29A4/POMC/AQP10/SLC22A3/SPP1/TPCN2/SLC6A2/LIMA1/SLC5A8/ABCA4/BMP6/MSR1/SYT1/DAB2/STARD4/ADRA2C/GPM6B/ABCA1/SYT13/AKR1C1/FURIN/TOR1A/SLC10A4/ACTB/P2RY1/ABCC3/LCAT/CES1/STX1A/OSBPL10/KCNQ1/SLC26A6/ANXA2/NPC1/SLC5A12
GOBP_NEUROTRANSMITTER_TRANSPORT	149	0.364591	1.38407	0.028054	0.195873	0.16798	2735	tags=23%, list=13%, signal=20%	CPLX2/DDC/SYT7/TH/GDNF/WNT7A/SLC6A17/SLC6A4/SLC6A11/NRXN2/ITGB3/SLC1A6/LIN7A/BRSK1/SLC29A4/SLC22A3/SYN2/CHRNB4/SLC6A2/SLC6A15/PFN2/ADCY1/APBA1/STX2/SYT1/RIMS3/GPM6B/SNPH/TACR2/TOR1A/BACE1/CAMK2A/P2RY1/SV2A
GOCC_MIDBODY	190	0.354843	1.38458	0.0351991	0.222076	0.190452	9426	tags=55%, list=45%, signal=31%	DEFA5/FOXL2/ANLN/MYH10/CEP126/C9orf72/RALB/CRMP1/PIK3C3/SHCBP1/ECT2/TACC1/ANXA2/IQGAP1/NAT10/ARL2BP/SEPTIN7/CLIC4/KIF20A/NTNG2/CENPE/CHMP4A/MICAL3/KIF23/INCENP/HSPA5/TTC28/KLHL13/GNAI2/EXOC6/YPEL5/CHMP4C/GDI1/EXOC5/SLC2A1/MAP10/KIF4A/AURKA/SPAG5/KIF14/CEP55/ASPM/FAM50B/RACGAP1/LATS1/KIF13A/MARK4/EXOC1/FLCN/GNAI3/PITPNM1/USP8/PDCD6IP/AURKB/CHMP5/KLHL9/BIRC5/CDK1/KIF20B/GEM/ARL8A/TXNDC9/IST1/CIT/HS…
GOBP_PROTEIN_LOCALIZATION_TO_EXTRACELLULAR_REGION	287	0.33699	1.38515	0.0117097	0.122817	0.105328	3888	tags=24%, list=19%, signal=20%	TRH/FOXA2/ADCY8/UCN3/PPARG/CBLN1/VEGFC/SYT7/FBN2/INHBB/MIR199A1/IL6/CFTR/IGF1/NNAT/TGFB2/RAPGEF4/BMP8A/LTBP1/ANO1/C1QTNF3/GPR27/GPR68/PORCN/MYH10/IRS1/TNF/BMP6/SFRP1/TLR4/P3H1/F2R/LRP5L/KLF7/NOS2/F2RL1/CDK16/RAB11FIP5/CYP51A1/SYTL4/ABCA1/PIK3C3/NR1D1/LRRC8A/SELENOT/TACR2/SNX19/CD200/CAVIN1/MIA2/IL1B/MPC2/ANG/STX1A/ACSL4/TGFB3/FBN1/ADAM9/LTBP2/SUCNR1/VPS35/PCSK1/ARNTL/IRS2/GAL/DMTN/SLC9B2/TLR2/TGF…
GOMF_HELICASE_ACTIVITY	146	0.3662	1.38728	0.0415216	0.244493	0.209677	10276	tags=72%, list=49%, signal=37%	SMARCA1/EIF4A1/SLFN11/NAV2/ERCC6/CHD8/DHX36/DDX60/RECQL/RFC3/DDX60L/DDX21/CHD3/RAD54L2/SETX/EIF4A2/MCM5/ERCC6L2/RAD50/DDX3Y/ZGRF1/MCM4/ERCC3/HLTF/FANCM/DDX19B/WRN/DDX56/ATRX/ASCC3/MCM2/ERCC6L/DDX17/DSCC1/GTF2F2/DDX31/DHX33/RFC4/DHX38/DDX50/IGHMBP2/DHX35/MCM8/RAD54B/DNA2/BLM/DQX1/DDX5/CHD9/HELZ/HELB/POLQ/DDX18/SNRNP200/XRCC5/XRCC6/CHD2/DHX40/DHX15/DHX9/DHX30/DDX19A/RFC2/SMARCAD1/DHX29/DDX52/DDX6/M…
GOBP_RESPONSE_TO_UV	140	0.370359	1.38771	0.0364228	0.226117	0.193918	8154	tags=47%, list=39%, signal=29%	MME/MMP9/MMP1/MMP3/BRSK1/EGFR/TIMP1/PTGS2/MMP2/TRIM32/PTPRK/OPN3/NEDD4/NSMCE3/HUS1/BRCA2/ERCC6/DHX36/CAT/METTL3/DDB2/CCND1/DTL/N4BP1/CHEK1/XPA/PRIMPOL/ERCC3/EIF2AK4/HYAL2/WRN/XPC/SCARA3/UBE2A/MAP3K4/AKT1/USP47/PBK/EIF2S1/ERCC5/RPL26/PIK3R1/PPID/POLK/MAP4K3/AURKB/CASP7/POLH/MSH6/POLA1/RHBDD1/EP300/PML/RO60/FEN1/TP53I13/NPM1/PRKAA1/CUL4B/HYAL3/USP28/ATR/CARD16/SDE2/CIRBP/RELA
GOBP_NEGATIVE_REGULATION_OF_CYTOSKELETON_ORGANIZATION	147	0.366007	1.38792	0.036913	0.228376	0.195855	5611	tags=38%, list=27%, signal=28%	KANK4/ADD2/CORO2B/MYADM/PFN4/LIMA1/NAV3/PFN2/PPFIA1/ARPIN/IQCJ-SCHIP1/PLEKHH2/VIL1/BMERB1/MAP1B/DNAI3/PIK3CA/CGNL1/CKAP2/TMSB4X/RHPN1/PHLDB2/KANK1/SCIN/PAK2/TMOD2/FLII/SPTBN1/CAMSAP2/LMOD1/BBS4/DLC1/DMTN/MET/ARHGAP28/AVIL/TJP1/MID1IP1/TMEM67/ARHGEF7/SWAP70/TTBK2/HDGFL3/CDH5/GSN/KANK3/TMSB4Y/TPX2/CLASP1/TAOK1/CYRIB/MAP2/CORO1B/SHANK3/CDK5RAP2/CAPZA2
GOBP_GLAND_DEVELOPMENT	379	0.329589	1.39017	0.00801527	0.0973614	0.0834971	4688	tags=34%, list=22%, signal=27%	TDGF1/RXFP1/MTCO2P12/SHH/SIX3/INHBB/IL6/BMP4/NR0B1/CAV1/AREG/HOXB9/DKK3/MSX1/UGT1A1/NOG/OXTR/SEMA3A/TGFB2/BMP2/SULF1/HOXA13/EGFR/TGM2/SOSTDC1/SEMA3C/NRG1/ALDH1A2/TBX2/HOXA11/SERPINE2/PDGFA/PROX1/NKX2-5/WNT2/FADD/EDNRA/ATP7B/LIMS2/HMOX1/COBL/CITED2/SMO/TNF/FGF7/SFRP1/TP63/SNAI2/TBX3/TGFBR2/MAD1L1/NKX2-8/ALOX15B/MMP2/LRP5L/SALL1/XDH/WNT3A/HOXB3/APLN/TNC/ZNF703/TBX19/ELK1/MSN/SOCS2/HOXA10/TGFBR1/EDN…
GOBP_POSITIVE_REGULATION_OF_ION_TRANSPORT	217	0.351367	1.39224	0.0190625	0.160313	0.137484	3744	tags=26%, list=18%, signal=22%	TRH/NTSR1/EDN3/GDNF/SCN3B/SLC6A4/CFTR/KCNH2/LRRC38/CAV1/SCN5A/STAC/JPH2/GSTM2/TESC/TRPC1/STC1/AGT/SLC38A3/ADRB2/CXCL11/NKX2-5/EDNRA/PDGFB/CACNG4/ATP2B1/F2R/RELN/SYT1/ANO6/NLGN3/EDN1/CCL3/G6PD/GSTO1/TACR2/FLNA/CRACR2A/CAMK2A/PLA2R1/TMSB4X/P2RY1/IL1B/PKD2/TCAF1/ITGB1/PDGFRB/ATP2C2/KCNQ1/STXBP1/CCR1/NIPSNAP2/SLC9A1/THY1/TNFSF11/ABL1/GAL
GOCC_SYNAPTIC_MEMBRANE	247	0.346168	1.39265	0.0136837	0.133714	0.114673	3089	tags=26%, list=15%, signal=23%	ADCY8/GABRA5/DCC/CBLN1/SYT7/PTPRD/SLC6A4/SLC6A11/CDH2/ITGB3/ITGA3/FXYD6/LIN7A/CHRNA9/PTPRO/KCND2/TENM2/DNM3/SHISA6/IL31RA/EFNB2/CHRNB4/SLC6A2/EFNB3/ADCY1/APBA1/NECTIN3/NLGN4Y/SORCS2/SHC4/CACNG4/DGKI/GRIA3/SYNDIG1/ATP2B1/COL13A1/LRP4/GRIN3B/F2R/STX2/GABRA3/FLRT3/FARP1/SYT1/CLSTN2/RIMS3/GABRE/KCTD12/ADAM23/GRIP1/NLGN3/SHANK2/ADAM10/FOSL1/TMEM240/DLG4/NRP2/P2RY1/MAGEE1/RGS9/SRPX2/ZC4H2/ITGB1/STX1A/C…
GOBP_RESPONSE_TO_MOLECULE_OF_BACTERIAL_ORIGIN	298	0.339382	1.39906	0.0145805	0.137127	0.1176	2213	tags=14%, list=11%, signal=13%	DEFA5/DEFA6/TH/IL24/CSF2/IL6/TIMP4/SERPINE1/MRC1/UGT1A1/CYP27B1/PDCD1LG2/NLRP3/SIRPA/EFNB2/CXCL11/ADAMTS13/THBD/CXCL3/AXL/TNF/BMP6/AKAP12/GJB6/TBXA2R/SPON2/CXCL2/VIM/NOCT/TLR4/F2R/PTGS2/PELI1/NOS2/PPBP/PRKCA/GJB2/ABCA1/EDN1/CCL3/DIO2/NR1D1
GOBP_CYTOSKELETON_DEPENDENT_CYTOKINESIS	90	0.397217	1.4009	0.0479574	0.264286	0.226652	8299	tags=53%, list=40%, signal=32%	CECR2/ANLN/MYH10/RHOB/PLEC/SNX9/SEPTIN10/ECT2/CKAP2/SNX18/SPTBN1/ROCK2/BBS4/SEPTIN7/ACTR3/KIF20A/CHMP4A/ROCK1/SEPTIN11/KIF23/WASHC5/INCENP/SEPTIN8/SEPTIN3/CHMP4C/STAMBP/ACTR2/KIF4A/CEP55/RACGAP1/RASA1/RTKN/USP8/PDCD6IP/AURKB/CHMP5/SNX33/RHOC/KIF20B/SEPTIN4/IST1/CNTROB/CIT/TTC19/PLK1/CHMP3/CHMP2B/RHOA
GOMF_IRON_ION_BINDING	119	0.385426	1.40384	0.0490018	0.266984	0.228966	3343	tags=30%, list=16%, signal=26%	PAH/FTHL17/TH/AGMO/HBA2/PLOD2/CYP4F11/CYP27B1/P3H2/P4HA3/SC5D/EGLN3/P4HA1/CYP39A1/CYP2F1/ALOX15B/P3H1/XDH/PTGIS/P4HA2/PPEF1/CYP51A1/CYP4B1/KDM7A/FTH1/CYP4V2/PLOD3/CYP4F3/MELTF/CYP27C1/KDM3A/CYP2C9/PLOD1/NFU1/PHYH/OGFOD1
GOBP_NEGATIVE_REGULATION_OF_HYDROLASE_ACTIVITY	284	0.342019	1.40441	0.017311	0.153365	0.131526	4997	tags=35%, list=24%, signal=27%	TFPI2/LCN1/CST4/VTN/MMP9/PI16/THBS1/CST2/TIMP3/SPOCK1/MIR199A1/PPP4R4/PCSK1N/NGF/TIMP4/SERPINE1/SERPINA5/GPC3/COL28A1/CST1/AGT/FETUB/TGFB2/FZD10/PTX3/SORL1/SPINK8/TIMP1/SERPINE2/SERPINA1/CR1/PRNP/TNF/SERPINH1/SERPINA11/TIMP2/RECK/PLAUR/COL6A3/PTGS2/SLC39A14/GPSM1/APLP2/ANGPTL4/SFRP2/COL7A1/SERPINB6/VIL1/APP/TIPRL/WFDC2/CTSB/FURIN/ANXA8/NEIL1/CAMK2A/PLA2R1/AMOT/SH3BP4/PAK2/SH3RF1/PI15/DPEP1/CD109/…
GOMF_OXIDOREDUCTASE_ACTIVITY_ACTING_ON_PAIRED_DONORS_WITH_INCORPORATION_OR_REDUCTION_OF_MOLECULAR_OXYGEN	143	0.373464	1.40772	0.0308335	0.203178	0.174246	4152	tags=32%, list=20%, signal=26%	PAH/TH/AGMO/MICAL2/PLOD2/CYP4F11/CYP27B1/P3H2/AKR1C3/P4HA3/HMOX1/SC5D/EGLN3/P4HA1/ASPH/CYP39A1/CYP2F1/P3H1/PTGS2/PTGIS/NOS2/P4HA2/FADS6/CYP51A1/CYP4B1/KDM7A/AKR1C1/FADS1/CYP4V2/PLOD3/CYP4F3/CYP27C1/KDM3A/CYP2C9/PLOD1/PHYH/FADS3/OGFOD1/ALKBH8/PTGS1/KDM5D/NOS1/TMLHE/MICAL3/KDM6B/SCD
GOBP_NEGATIVE_REGULATION_OF_SUPRAMOLECULAR_FIBER_ORGANIZATION	148	0.371329	1.40981	0.0401463	0.240353	0.206127	6629	tags=45%, list=32%, signal=31%	KANK4/ADD2/CORO2B/MYADM/PFN4/LIMA1/NAV3/PFN2/PPFIA1/ARPIN/PLEKHH2/VIL1/BMERB1/EMILIN1/MAP1B/DNAI3/PIK3CA/CGNL1/CKAP2/TMSB4X/RHPN1/PHLDB2/KANK1/SCIN/PAK2/TMOD2/FLII/SPTBN1/CAMSAP2/LMOD1/BBS4/DLC1/DMTN/CHADL/MET/ARHGAP28/AVIL/TJP1/MID1IP1/LDLR/ARHGEF7/SWAP70/TTBK2/HDGFL3/CDH5/GSN/KANK3/TMSB4Y/TPX2/CLASP1/TAOK1/CYRIB/MAP2/CORO1B/SHANK3/CAPZA2/CLU/TMOD3/PFN1/MAPRE1/PIK3R1/FHOD3/VBP1/PFDN1/SSH3/CLASP2…
GOBP_TUBE_FORMATION	143	0.374157	1.41033	0.0308335	0.203178	0.174246	7365	tags=53%, list=35%, signal=35%	SHH/GDNF/RET/BMP4/NOG/TGFB2/TGM2/FZD3/CTHRC1/SOX11/PROX1/CDK20/COBL/CITED2/SFRP1/IRX2/TWIST1/HOXA1/PRICKLE1/SFRP2/GREM1/FZD2/SOX9/PRKACB/FGF10/FZD6/EDA/OPA1/TCTN1/FZD1/PTK7/YWHAZ/CTNNB1/TEAD2/BBS4/DLC1/WNT6/ABL1/NPHP3/VANGL2/TGFB1/FOLR1/WNT5A/IRX1/BMP7/STK3/MTHFD1/SHROOM3/CELSR1/SEC24B/SPINT2/SEMA4C/HECTD1/TRAF6/HIF1A/PIK3CD/LUZP1/TSC1/PFN1/CC2D2A/CEP290/SETD2/DVL3/NOTCH1/VEGFA/SDCCAG8/VASP/RARA/…
GOCC_LEADING_EDGE_MEMBRANE	150	0.372383	1.41258	0.0384734	0.234516	0.201121	4816	tags=32%, list=23%, signal=25%	GABRA5/ITGA5/CSPG4/FAP/ITGB3/PDPN/BMX/TESC/EGFR/SHISA6/CNTNAP2/PLEK2/UNC5A/ATP2B1/GABRA3/SGCE/GABRE/FERMT2/SPRY4/TPM1/PTPRK/PDE9A/FERMT1/KANK1/ITGAV/ITGB1/ADAM17/PIEZO1/ANTXR1/SPTBN1/MPP2/PIP5K1A/JCAD/THY1/DLC1/CD44/VEZT/CORO1C/SPRY2/MTMR6/PDE4A/EZR/DIAPH1/MYO1C/NCKAP1/PSD3/SH3YL1/MTSS2
GOBP_NEGATIVE_REGULATION_OF_MITOTIC_CELL_CYCLE	198	0.3605	1.41522	0.0265998	0.191831	0.164514	7133	tags=42%, list=34%, signal=28%	BRINP1/INHBA/DACT1/BMP4/BRSK1/FZD3/HMGA2/TNF/MAD1L1/SLFN11/MAP3K20/PLK2/STK33/HUS1/SPDL1/E2F7/PKD2/CDC6/CTNNB1/RGCC/MIR193A/TICRR/CCND1/ABL1/PRKDC/NACC2/DTL/BUB1/AVEN/GTSE1/RBL1/CHEK1/ACVR1/BTG2/BMP7/CHMP4C/KANK2/MTBP/MUC1/TOPBP1/RFWD3/CCNG1/CDKN1C/BUB1B/XPC/NAE1/ATF2/TAOK1/EME1/TRIM35/GPNMB/RB1/USP47/CDK5RAP2/UIMC1/TOM1L1/PLK3/BRD7/RPL26/FBXO7/BLM/RPS27L/ZW10/PTPN3/GAS1/CCNB1/AURKB/FANCD2/ZWILCH…
GOBP_CELLULAR_RESPONSE_TO_OXYGEN_LEVELS	144	0.37444	1.41534	0.0209288	0.167508	0.143655	8136	tags=53%, list=39%, signal=32%	UCN3/PPARG/CAV1/MYOD1/NDNF/STC1/KCND2/HMOX1/CITED2/EGLN3/SFRP1/CHCHD2/TWIST1/RORA/PTGS2/STC2/PTGIS/FOXO1/NDRG1/AJUBA/EDN1/PDK1/BNIP3/RGCC/PGK1/ROCK2/CBL/EPHA4/SLC9A1/MIR145/GNGT1/BACH1/GATA6/BMP7/SIRT4/ENDOG/PMAIP1/SLC8A1/ATF2/UBQLN1/TBL2/PDK3/CPEB4/PINK1/CCNA2/AKT1/NFE2L2/HIF1A/MALAT1/TSC1/PLK3/MIR126/ERO1A/KCNK2/ATP6AP1/TREM2/NOTCH1/EGLN1/VEGFA/HIPK2/MT3/MIR210/ENO1/PRKAA1/CD34/HYOU1/PICK1/ATP7…
GOCC_BASAL_PART_OF_CELL	222	0.355858	1.41612	0.00996339	0.11211	0.0961458	5337	tags=40%, list=26%, signal=30%	ADCY8/AJAP1/CA4/FAP/CDH2/PDPN/ITGA3/AQP9/LIN7A/ADCY10/SLC38A3/SLC29A4/AQP10/EGFR/ATP12A/SLC4A4/ENPP1/PHLDB1/ATP7B/KCNE3/TFRC/PDGFB/CLCA2/ATP2B1/RAB17/CEACAM5/STX2/SLC39A14/CLDN11/SLC2A9/ITGA1/SLC13A3/SLC7A8/SHROOM4/MSN/SLC39A8/EDN1/CD1D/SLC7A5/SLC7A1/SLC23A2/SLC3A2/PHLDB2/ITGB4/P2RY1/SLC16A10/ABCC3/PKD2/TGFA/CTNNB1/ATP2C2/KCNQ1/VSIG1/B4GALT1/ANK1/SLC26A6/ANXA2/ABCC1/NOD1/SLC9A1/CD44/DST/CADM1/AQP…
GOBP_POSITIVE_REGULATION_OF_SYNAPTIC_TRANSMISSION	113	0.388992	1.41614	0.0474517	0.263731	0.226175	3720	tags=33%, list=18%, signal=27%	ADCY8/MME/OXTR/KISS1/TSHZ3/MIR324/SERPINE2/RETN/MIR320A/ADCY1/PRNP/CACNG4/TNF/PTGS2/RELN/SYT1/CLSTN2/RIMS3/ROR2/NTRK2/NLGN3/PLK2/SHANK2/APP/IGSF11/CALB2/TACR2/DLG4/RASGRF2/CALB1/STX1A/STXBP1/MPP2/ZDHHC2/EPHA4/NPTN/ABL1
GOBP_RESPONSE_TO_EXTRACELLULAR_STIMULUS	404	0.334972	1.41788	0.00417432	0.0630452	0.0540675	5148	tags=33%, list=25%, signal=26%	PTH/FOXA2/NMUR2/UCN3/PPARG/TH/SIK1/INHBB/PCSK1N/SLC6A4/LPL/BCHE/UGT1A1/MYOD1/STC1/CYP27B1/BRSK1/SLC38A3/ADRB2/POMC/MN1/SLC22A3/SPP1/SORL1/ALDH1A2/BMP8A/POSTN/HTR2C/AKR1C3/PROX1/HMOX1/UCN2/AXL/TFRC/KYNU/TNF/SFRP1/SNAI2/TBXA2R/PLEC/TGFBR2/ATP2B1/DAPL1/NOCT/PTGS2/LRAT/MEAK7/STC2/CHSY1/FOXO1/PRKAA2/SCT/COL1A1/SFRP2/PRKD1/GHR/RALB/PIK3C3/IGF1R/MAP1B/ATF3/SHANK2/EIF2A/G6PD/RRAGA/FADS1/FOSL1/RIPOR1/ARSB…
GOBP_REGULATION_OF_ERBB_SIGNALING_PATHWAY	73	0.420053	1.41837	0.0481283	0.264286	0.226652	3547	tags=27%, list=17%, signal=23%	MMP9/EREG/CDH13/BTC/AREG/AGT/BCAR3/EGFR/ERRFI1/PLAUR/ITGA1/GPRC5A/RTN4/CCDC88A/WDR54/TGFA/SNX6/ADAM17/CBL/PTPN12
GOBP_RESPONSE_TO_HYDROGEN_PEROXIDE	115	0.389876	1.41902	0.038059	0.232834	0.199678	4303	tags=29%, list=21%, signal=23%	IL6/AREG/HBA2/HBB/RNF112/HP/SIRPA/HMOX1/AXL/RHOB/MMP2/COL1A1/NR4A3/PDE8A/EDN1/ECT2/TNFAIP3/FOSL1/RIPK3/BNIP3/NET1/PDGFRB/TXN/CAT/ADAM9/NQO1/APEX1/ABL1/STK24/PCGF2/MET/KDM6B/SETX
GOCC_CELL_PROJECTION_MEMBRANE	273	0.347996	1.42171	0.00789283	0.0968072	0.0830218	4816	tags=33%, list=23%, signal=26%	GABRA5/GAP43/ITGA5/CA4/CSPG4/FAP/TSPEAR/ITGB3/PDPN/ITGA3/GUCY2D/BMX/TESC/SLC34A2/EGFR/SHISA6/SLC7A11/CDHR1/CYS1/LIMA1/CNTNAP2/SMO/PLEK2/UNC5A/FSCN1/ATP2B1/GABRA3/SGCE/GABRE/GNA12/BVES/SLC7A8/FERMT2/SPRY4/MSN/TPM1/SHANK2/TMEM17/SLC7A5/SLC26A2/PDE9A/FERMT1/KANK1/ITGAV/BBS2/MXRA8/PKD2/ITGB1/DPEP1/CTNNB1/ADAM17/EHD1/PIEZO1/ANTXR1/B4GALT1/IQCE/SPTBN1/SLC26A6/MPP2/PIP5K1A/JCAD/BBS4/THY1/GPI/GNAT2/EVC/D…
GOBP_ORGANIC_ANION_TRANSPORT	262	0.348365	1.42225	0.00906677	0.105343	0.0903421	4092	tags=29%, list=20%, signal=24%	TRH/FGF19/NMUR2/NTSR1/SLC6A17/SLC6A11/CFTR/CA4/PDPN/AQP9/SLC1A6/SLC4A3/SLC6A20/ABCC2/AGT/SLC38A3/SLC22A3/SLC4A4/SLC7A11/SLC16A2/SLC6A15/CR1/SLC5A8/APBA1/TNF/SFXN3/SLC66A1L/SLC2A9/NOS2/LRRC8C/RGS4/SLC13A3/SLC7A8/NTRK2/LRRC8E/SLC2A3/SLC39A8/EDN1/LRRC8A/AKR1C1/SLC7A5/SLC7A1/SLC23A2/SLC26A2/SLC10A4/PLA2R1/SLC3A2/SLC38A6/SV2A/ABCC3/IL1B/MPC2/SLCO3A1/CES1/SERINC3/ITGB1/SLC36A4/SLC2A10/STXBP1/SLCO4A1/SL…
GOBP_ANION_TRANSMEMBRANE_TRANSPORT	183	0.365069	1.42337	0.0143958	0.136408	0.116984	4813	tags=37%, list=23%, signal=28%	GABRA5/NTSR1/CFTR/SLC1A6/SLC4A3/SLC6A20/AGT/SLC38A3/SLC4A4/SLC7A11/ANO1/SLC5A8/SLC12A4/PRNP/TNF/SLC9A5/SFXN3/SLC66A1L/GABRA3/LRRC8C/RGS4/SLC13A3/GABRE/SLC7A8/ANO6/SLC20A2/LRRC8E/SLC39A8/LRRC8A/SLC7A5/SLC7A1/ANO4/SLC23A2/SLC26A2/SLC24A3/SLC3A2/VDAC3/MPC2/SLC20A1/TCAF1/ITGB1/SLC36A4/SLC26A6/ABCC1/SLC5A12/SLC25A15/SLC9A1/SLC38A7/SLC35B4/XPR1/ANO7/GOPC/SLC25A13/SLC9A3/ABCC5/EMB/FOLR1/SLC25A4/SLC37A3/…
GOBP_MUSCLE_ORGAN_DEVELOPMENT	300	0.345954	1.42516	0.00717691	0.0902215	0.0773739	5435	tags=39%, list=26%, signal=30%	SHH/BMP4/FOXL2/CAV1/MYH6/JPH2/ALX4/IGF1/MSX1/BASP1/FOXC2/MYOD1/NOG/MYH3/TGFB2/ACTC1/BMP2/DLL1/NRG1/CFL2/PAX7/LIF/SGCD/MYOZ2/SOX11/PROX1/NKX2-5/WNT2/EDNRA/MSC/ZFPM2/RBM24/ITGA11/COL11A1/CITED2/SMO/PLEC/TAGLN/TWIST1/COL6A3/HEYL/COL3A1/ZFPM1/WNT3A/SGCB/SGCE/CAV2/TNNC1/BVES/FZD2/TPM1/TGFBR1/CAVIN4/ATF3/GPCPD1/FXR1/ID3/EID2B/SMAD7/FOXN2/EGR3/ETV1/FZD1/VGLL2/CTNNB1/SPEG/ZFHX3/SOX15/GPC1/TCF12/MYORG/FGF…
GOBP_POSITIVE_REGULATION_OF_BINDING	158	0.373166	1.42557	0.0131002	0.132076	0.113268	7272	tags=46%, list=35%, signal=30%	PPARG/MMP8/VTN/MMP9/ADD2/NGF/DACT1/BMP4/CAV1/IGF1/MYOD1/BMP2/BAMBI/CTHRC1/PLAUR/TWIST1/GPSM1/WNT3A/BDNF/RALB/LARP6/APP/S100A10/TRIM6/CTNNB1/TXN/CAPRIN2/NRP1/ANXA2/EPHA4/AMFR/ZNF618/ABL1/HES1/NMD3/TGFB1/MET/CALM1/CLN5/WNT5A/FKBP1A/STK3/EIF3E/NCBP1/HMGB1/HFE/ACD/TRAF6/RB1/MARK3/CLDN5/CDK9/EIF2S1/DERL1/MAPRE1/RAPGEF2/EPB41L5/CALM3/HSF1/EIF3C/PSEN1/HSP90AB1/NIBAN2/HIPK2/EP300/TCF7L2/HMBOX1/RARA/CDT1/…
GOBP_NEGATIVE_REGULATION_OF_PROTEIN_CATABOLIC_PROCESS	112	0.392878	1.42569	0.0481283	0.264286	0.226652	8315	tags=54%, list=40%, signal=33%	NELL1/SHH/TIMP3/TIMP4/EGFR/NRG1/TIMP1/SERPINE2/TIMP2/NOS2/CYP51A1/FURIN/FLNA/CSNK2A2/EFNA1/MAP1A/ANXA2/VPS35/SDCBP/EPHA4/TAF9/ROCK1/SMAD3/ADGRB1/N4BP1/CST3/MARCHF7/SERPINB12/HFE/FHIT/PBK/USP25/SNX12/AZIN1/SNX3/FYN/PSMF1/ATRAID/PTPN3/F8A1/PSME3IP1/PSEN1/HSP90AB1/LAPTM4B/HIPK2/PML/MTM1/SF3B3/GABARAPL2/OGT/BAG5/RYBP/SNCA/AQP11/RGP1/DEDD/EIF3H/MYCBP2/RELA/TAF1/SMARCC1
GOBP_PLATELET_ACTIVATION	113	0.391743	1.42616	0.0439367	0.254873	0.218579	3007	tags=27%, list=14%, signal=24%	FN1/IL6/ITGB3/PDPN/HBB/SLC7A11/ADAMTS13/SERPINE2/THBD/PDGFA/AXL/PDGFB/DGKI/ACTN1/MMRN1/MYL9/TLR4/F2R/PEAR1/COL3A1/WNT3A/RAP2B/PRKCA/ADRA2C/PIK3CA/FLNA/FZD6/ACTB/P2RY1/MYH9/VCL
GOBP_GLIOGENESIS	244	0.354572	1.42775	0.0102029	0.113538	0.0973702	3317	tags=26%, list=16%, signal=22%	FGF5/SHH/GAP43/IL6/ASCL2/TSPAN2/CSPG4/AREG/CDH2/NOG/TGFB2/BMP2/DLL1/RNF112/PRDM8/MMP14/NRG1/CDK6/LIF/ZNF365/SERPINE2/SOX11/KLF15/SMO/TNF/SUN1/MIR221/PLEC/VIM/SLC45A3/TLR4/RELN/MAL/APCDD1/NCMAP/NDRG1/ROR2/ADGRG6/NTRK2/BMERB1/DLX1/CCL3/NR1D1/SOX9/RTN4/APP/GLI3/FGF10/CERS2/DUSP10/LAMB1/BNIP3/ITGB4/P2RY1/ZNF488/IL1B/PRMT5/MXRA8/NDN/CTNNB1/TMEM98/GPC1/METTL3/B4GALT6
GOMF_ENDOPEPTIDASE_ACTIVITY	318	0.346097	1.42804	0.00840618	0.100827	0.0864689	2506	tags=22%, list=12%, signal=20%	PCSK2/PRSS56/MMP10/MMP13/MMP8/TLL1/PAPPA2/MME/SHH/MMP9/MMP1/TRABD2A/ADAMTS15/PLAU/CORIN/F3/ADAMTS6/KLK4/PRSS23/FAP/MMP3/MMP16/CAPN8/ADAMTSL3/MMP28/HTRA3/MMP11/CAPN13/ADAMTSL1/CASP14/HP/MMP14/CTSV/MMP12/ADAMTS5/ADAMTS7/ADAMTS16/ADAMTS13/ADAMTS1/ADAM12/USP11/HTRA1/CLCA3P/NRIP3/ADAMTS3/USP40/SFRP1/ADAMTS12/ADAMTS14/CFI/CLCA2/CTSL/MMP2/CLCA4/BMP1/ADAMTS9/PAPPA/ADAM23/ADGRG6/ADAM19/CPNE1/ADAM10/ADAMTS…
GOBP_REGULATION_OF_CELL_SIZE	164	0.37149	1.43112	0.0163086	0.147378	0.126392	4847	tags=32%, list=23%, signal=25%	DCC/FN1/RET/NGF/ISLR2/L1CAM/SEMA3A/SEMA3C/SPP1/SEMA6D/DRAXIN/RAP1GAP2/LPAR3/SEMA7A/SLC12A4/CDH4/SEMA4B/CTTN/WNT3A/BDNF/SCT/SEMA6B/ANO6/MSN/LRRC8E/EDN1/MAP1B/SEMA4G/RTN4/LRRC8A/RTN4R/IL7R/PLXNA3/TRIM46/ULK2/NRP1/RB1CC1/IQGAP3/ABL1/BMPR2/VAV2/RYK/SEMA4F/DBN1/WNT5A/DIP2B/AKT3/EZR/LIMK1/GDI1/E2F4/RNF6
GOCC_CELL_CELL_JUNCTION	436	0.336137	1.43218	0.00368496	0.058971	0.0505735	4456	tags=32%, list=21%, signal=26%	CLDN20/AJAP1/FRMD5/ITGA5/SCN5A/COL17A1/CLMP/CDH2/ITGB3/FLRT2/ABCC2/LIN7A/OXTR/MYADM/DLL1/DSG4/CDH6/GJC1/PANX2/EFNB2/CLDN23/KIRREL1/CNTNAP2/CLDN24/LIMS2/NECTIN3/OBSL1/GJB6/ACTN1/CYTH3/FSCN1/CLDN9/COL13A1/DSG2/PXN/ALOX15B/CLDN11/CDH11/JAM3/PCDH12/FLRT3/FAT1/MPDZ/PANX1/RAP2B/FRMD4B/CDH24/NDRG1/BVES/PRKD1/FERMT2/SHROOM4/GJB2/AJUBA/DCHS1/MSN/FMN1/TGFBR1/PTPRK/APP/PVR/IGSF11/ADAM10/CDH3/ECT2/CALB2/PIK3…
GOBP_RESPONSE_TO_CARBOHYDRATE	176	0.366381	1.43242	0.0238791	0.180467	0.154769	4144	tags=26%, list=20%, signal=21%	FOXA2/ADCY8/UCN3/TH/THBS1/CFTR/LPL/ANO1/GPR27/GPR68/MIR320A/RPS6KA2/GJB6/MIR221/TGFBR2/CCN2/PTGS2/COLEC12/SLC39A14/LRP5L/KLF7/PRKAA2/CDK16/RAB11FIP5/ME1/IGF1R/MAP1B/NR1D1/SELENOT/PIK3CA/COL6A2/IL1B/MPC2/NOX4/CAT/GATA4/SLC26A6/NQO1/PCSK1/MLXIPL/IRS2/SLC9B2/LRP5/GCLM/VSNL1/GAS6
GOCC_LYSOSOMAL_LUMEN	85	0.413459	1.43244	0.0350085	0.2216	0.190044	6569	tags=55%, list=32%, signal=38%	GPC6/CSPG4/GPC3/CTSV/OMD/SDC2/CTSL/VCAN/EPDR1/LIPA/BGN/GPC4/SDC3/CTSB/ARSB/OGN/GYG1/LUM/PLBD2/PDGFRB/SCARB2/CTSK/GPC1/GAA/HEXA/IDS/DCN/AGRN/HEXB/CSPG5/GALNS/HSP90AA1/GLA/PPT1/LAMP2/GLB1/GALC/FMOD/SGSH/MANBA/TPP1/ACP2/SDC1/MAN2B2/PLD3/ACAN/GNS
GOMF_DNA_HELICASE_ACTIVITY	68	0.431635	1.43379	0.0448833	0.25711	0.220497	10276	tags=78%, list=49%, signal=40%	NAV2/ERCC6/CHD8/DHX36/RECQL/RFC3/CHD3/RAD54L2/SETX/MCM5/RAD50/MCM4/ERCC3/FANCM/WRN/ATRX/ASCC3/MCM2/ERCC6L/DSCC1/GTF2F2/RFC4/IGHMBP2/MCM8/RAD54B/DNA2/BLM/DQX1/CHD9/HELB/POLQ/XRCC5/XRCC6/CHD2/DHX9/RFC2/SMARCAD1/MCM6/SUPV3L1/MCM9/MCM7/G3BP1/CHD1/HELQ/ZRANB3/CHD7/DDX3X/MRE11/RUVBL1/BRIP1/RFC5/UPF1/RECQL4
GOBP_POSITIVE_REGULATION_OF_VASCULATURE_DEVELOPMENT	150	0.378405	1.43543	0.0313792	0.205967	0.176637	5341	tags=39%, list=26%, signal=29%	CCBE1/VEGFC/THBS1/MIR199A1/F3/ITGA5/SERPINE1/SMOC2/FOXC2/DLL1/FGF18/HMGA2/ETS1/ADAM12/HMOX1/RHOB/TBXA2R/TGFBR2/TWIST1/TNN/PTGIS/ANGPTL4/TIE1/SFRP2/PRKCA/GREM1/PRKD1/TLR3/RRAS/PKM/RUNX1/IL1B/ITGB1/GATA4/FLT1/ANXA3/NRP1/EPHA1/VEGFD/JCAD/MTDH/ABL1/CHI3L1/GATA2/TEK/WNT5A/AKT3/TJP1/GATA6/ITGAX/CXCL8/C3/AGO2/CDH5/KDR/SEMA5A/EMC10/C5AR1/RAMP2
GOBP_REGULATION_OF_CHEMOTAXIS	195	0.367648	1.44019	0.0117143	0.122817	0.105328	4291	tags=32%, list=21%, signal=25%	PRSS56/CCL7/VEGFC/TUBB2B/EDN3/THBS1/IL6/F3/CDH13/CCL21/SERPINE1/SMOC2/MMP28/PTPRO/SEMA3A/EDN2/SEMA3C/SEMA6D/EFNB2/FGF18/SEMA7A/PDGFB/SEMA4B/JAM3/WNT3A/F2RL1/SEMA6B/GREM1/PRKD1/ANO6/RAC2/EDN1/CCL3/SEMA4G/NOVA2/ADAM10/MPP1/FGF10/TMSB4X/TNFAIP6/FGF4/PLXNA3/PTK2/BST1/ADGRA2/PDGFRB/RIN3/ADAM17/NRP1/SUCNR1/VEGFD/CCR1/TGFB1/MET/BMPR2/SMAD3/FPR2/GAS6/RYK/SEMA4F/WNT5A/TNFSF14
GOBP_POSITIVE_REGULATION_OF_CELL_MORPHOGENESIS_INVOLVED_IN_DIFFERENTIATION	67	0.432574	1.44068	0.0479574	0.264286	0.226652	4826	tags=39%, list=23%, signal=30%	PTPRD/MYADM/LIMS2/OBSL1/HAS2/NEDD9/RELN/DAB2/FERMT2/DOCK5/FLNA/S100A10/DHX36/LIMS1/CAPRIN2/NRP1/EPHA4/ABL1/DMTN/PRKDC/DBN1/CAPRIN1/CSPG5/ARHGEF7/ACTR2/CUX1
GOBP_CELL_FATE_COMMITMENT	206	0.366378	1.44277	0.0113535	0.122488	0.105046	4612	tags=39%, list=22%, signal=31%	FOXA2/PPARG/SHH/WNT7A/GAP43/DKK1/IL6/BMP4/MIAT/PDPN/FOXC2/MYOD1/BMP2/DLL1/HOXA13/SOSTDC1/NRG1/TBX2/TBX4/HOXA11/PROX1/NKX2-5/WNT2/EDNRA/SPDEF/SMO/DMRT3/SFRP1/TBX3/CTSL/ZFPM1/WNT3A/TOX/TRIM15/SFRP2/RUNX2/SATB2/ROR2/WNT5B/TBX19/SOX5/DLX1/TGFBR1/EDN1/SOX9/TGFB1I1/PTCH2/GLI3/HOXC10/WNT10A/FGF10/MITF/TBX15/GLI2/ITGB1/CTNNB1/GATA4/NRP1/ETS2/WNT6/SPRY2/GATA2/HES1/PRKDC/JAG1/TBX18/SIX2/KDM6B/MYOG/WNT5A/DL…
GOBP_LAMELLIPODIUM_ORGANIZATION	82	0.421436	1.44362	0.0273136	0.194963	0.1672	4816	tags=35%, list=23%, signal=27%	CDH13/PDPN/PTPRO/ABLIM3/FSCN1/CTTN/ARPIN/PARVB/VIL1/AJUBA/RAC2/PIK3CA/CCDC88A/KANK1/VCL/ITGB1/CD44/CORO1C/PLXNB3/MIR196A1/DMTN/ACTR3/FER/AVIL/VAV2/NCKAP1/ARHGEF7/ACTR2/MTSS2
GOBP_MULTICELLULAR_ORGANISMAL_SIGNALING	110	0.397768	1.44374	0.0279902	0.195873	0.16798	1666	tags=21%, list=8%, signal=19%	SCN3B/CORIN/KCNH2/CAV1/SCN5A/SLC4A3/TRPC1/AGT/KCND2/GJC1/CHRNB4/SCN9A/NKX2-5/CNTNAP2/KCNE3/DMRT3/CACNG4/PLEC/SCN8A/ATP2B1/DSG2/JAM3/CASQ2
GOBP_POSITIVE_REGULATION_OF_SECRETION	242	0.358648	1.44378	0.00644779	0.0857894	0.073573	3888	tags=27%, list=19%, signal=22%	TRH/ADCY8/NTSR1/UCN3/PPARG/VEGFC/SYT7/EDN3/GDNF/INHBA/INHBB/SLC6A4/CFTR/FOXL2/GRP/IGF1/INHA/NNAT/OXTR/AGT/TGFB2/BMP2/SPP1/KISS1/ANO1/C1QTNF3/GPR27/SOX11/RETN/GPR68/MYH10/BMP6/TLR4/F2RL1/SYT1/SCT/DAB2/SYTL4/EDN1/LRRC8A/SELENOT/TACR2/PLA2R1/P2RY1/SCIN/IL1B/MPC2/ANG/STX1A/ACSL4/TGFB3/RGCC/STXBP1/ADAM9/VPS35/SDCBP/PCSK1/TNFSF11/IRS2/GAL/RAB2B/P2RY2/GATA2/TLR2/TGFB1/RAB15
GOCC_CELL_CELL_CONTACT_ZONE	62	0.444028	1.44454	0.0496454	0.268522	0.230284	5282	tags=44%, list=25%, signal=33%	AJAP1/SCN5A/CDH2/GJC1/NECTIN3/OBSL1/ACTN1/DSG2/JAM3/RAP2B/PIK3CA/AHNAK/FHOD1/HAMP/TMEM65/VCL/ITGB1/CTNNB1/FGFRL1/SLC9A1/ATP1B1/SLC8A1/SLC2A1/PAK1/NECTIN1/AKAP6/CTNNA1
GOBP_POSITIVE_REGULATION_OF_ENDOTHELIAL_CELL_PROLIFERATION	88	0.41361	1.44509	0.0357073	0.223049	0.191287	5645	tags=50%, list=27%, signal=37%	VEGFC/F3/CDH13/BMP4/ITGB3/BMP2/FLT4/PROX1/WNT2/HMOX1/PDGFB/BMP6/APLN/CAV2/PRKCA/PRKD1/TGFBR1/NRP2/EGR3/ITGA4/ANG/ADAM17/EGFL7/NRP1/JUN/VEGFD/JCAD/PLXNB3/GATA2/BMPR2/NF1/TEK/WNT5A/AKT3/NR4A1/IGF2/FGFBP1/KDR/HMGB1/SEMA5A/EMC10/AKT1/APLNR/HIF1A
GOBP_REGULATION_OF_PROTEIN_CATABOLIC_PROCESS	366	0.343431	1.44645	0.00234939	0.0432237	0.0370686	7604	tags=45%, list=36%, signal=29%	NKD1/NELL1/CDC20B/SHH/TIMP3/TIMP4/DACT1/CAV1/GPC3/EGFR/NRG1/SORL1/C4BPA/FOXF2/TIMP1/SERPINE2/TNF/MAGEF1/TIMP2/TRIM32/SNX9/NOS2/PRICKLE1/FOXO1/DAB2/CYP51A1/GNA12/PLK2/MSN/SOX9/NEDD4/TNFAIP3/FURIN/FLNA/SMAD7/LPCAT1/HAMP/PTK2/IL1B/CSNK2A2/SH3RF3/SMURF2/SH3RF1/TIPARP/EFNA1/RNF128/MAP1A/ARAF/ADAM9/ANXA2/ZDHHC2/VPS35/SDCBP/EPHA4/UBB/PSMC1/PSMD2/ZFAND2A/TAF9/ROCK1/SMAD3/CSNK1A1/RNF217/DTL/RNF180/ADGRB1/…
GOMF_UDP_GLYCOSYLTRANSFERASE_ACTIVITY	115	0.39759	1.4471	0.0288818	0.197906	0.169724	4735	tags=45%, list=23%, signal=35%	UGT1A7/UGT1A1/COLGALT2/MGAT5B/CHPF/GXYLT2/CERCAM/EXTL1/B3GNT6/GALNT2/B4GALT4/LARGE2/CSGALNACT2/HAS2/POGLUT2/B4GALNT1/CHSY1/EXT2/PLOD3/XYLT1/B3GNT5/UGGT2/B3GLCT/XYLT2/GYG1/UGT1A6/CHSY3/GALNT10/B4GALT1/B4GALT6/EXTL3/XXYLT1/EOGT/B3GNT9/POGLUT3/GALNT1/UGGT1/ABO/GALNT15/HEXA/COLGALT1/HAS1/CSGALNACT1/GALNT3/GALNT14/B4GAT1/B4GALNT4/GYG2/ALG13/HEXB/EXTL2/CHPF2
GOBP_REGULATION_OF_SYNAPTIC_PLASTICITY	142	0.38517	1.44833	0.0201027	0.164501	0.141076	3720	tags=29%, list=18%, signal=24%	JPH3/ADCY8/CPLX2/CBLN1/SYT7/MME/BRSK1/AGT/SHISA6/TSHZ3/MIR324/HRH1/SERPINE2/MIR320A/ADCY1/PRNP/SORCS2/PTGS2/RELN/SCT/RIMS3/LZTS1/NTRK2/PLK2/MAP1B/SHANK2/APP/IGSF11/CALB2/DLG4/CAMK2A/RASGRF2/CALB1/STXBP1/MAP1A/MPP2/ZDHHC2/EPHA4/NPTN/YWHAG/ABL1
GOBP_REGULATION_OF_RECEPTOR_SIGNALING_PATHWAY_VIA_STAT	70	0.431707	1.44866	0.0460177	0.260062	0.223029	2142	tags=21%, list=10%, signal=19%	IFNK/PPARG/PTPRD/IL24/RET/IL6/CAV1/AGT/LIF/TNF/MIR221/F2R/GHR/SOCS2/IFNE
GOBP_ACTIN_FILAMENT_BUNDLE_ORGANIZATION	148	0.381604	1.44882	0.0304467	0.202216	0.17342	5500	tags=46%, list=26%, signal=34%	USH1C/ADD2/CORO2B/MYO1B/PHACTR1/LIMA1/PFN2/RFLNA/SFRP1/ACTN1/FSCN1/CCN2/PPFIA1/PXN/CALD1/NEDD9/FHDC1/VIL1/FERMT2/RFLNB/TPM1/TGFBR1/LPAR1/FLNA/CCDC88A/FHOD1/CGNL1/S100A10/RHPN1/PHLDB2/PLS3/PAK2/ID1/ITGB1/TGFB3/RGCC/SORBS1/NRP1/ROCK2/EPHA1/ZYX/SLC9A1/BBS4/DLC1/ABL1/LIMCH1/DMTN/SYNPO/MET/ROCK1/DPYSL3/ARHGAP28/SMAD3/EZR/TJP1/PDLIM1/MARCKS/LIMK1/SWAP70/EVL/SHROOM1/PTGER4/PAK1/CLASP1/ITGB5/CORO1B/SHANK…
GOBP_OSTEOCLAST_DIFFERENTIATION	87	0.416903	1.44926	0.0215467	0.17084	0.146512	4382	tags=37%, list=21%, signal=29%	DCSTAMP/FSTL3/GPC3/SIGLEC15/GPR68/IL20/TFRC/TNF/SFRP1/TLR4/CCN4/CCL3/FAM20C/TLR3/MITF/LRRC17/TNFAIP6/OSTM1/CTNNB1/CD109/FBN1/TMEM178A/ANXA2/CCR1/TNFSF11/SLC9B2/UBASH3B/SH3PXD2A/NF1/GLO1/EFNA2/CAMK4
GOBP_RESPONSE_TO_MECHANICAL_STIMULUS	169	0.374265	1.44946	0.0156009	0.142984	0.122623	4995	tags=37%, list=24%, signal=29%	SLITRK6/THBS1/CDH2/NRXN2/CHRNA9/AGT/MMP14/SERPINE2/RETN/FADD/CNTNAP2/COL11A1/PIEZO2/CITED2/TNF/BMP6/PLEC/TGFBR2/TLR4/PTGS2/MMP2/COL1A1/EDN1/IGF1R/MAP1B/SOX9/TLR3/FOSB/PIK3CA/FOSL1/BACE1/BNIP3/P2RY1/LRP11/ETV1/PTK2/IL1B/PKD2/CTNNB1/KCNQ1/GATA4/PIEZO1/JUN/SLC38A2/HABP4/SLC9A1/GPI/PHF24/CHI3L1/PDE2A/TNFRSF10A/TNFSF14/CHEK1/BTG2/TNFRSF10B/MAP3K2/CNN2/ENDOG/GSN/SLC8A1/SLC2A1/PTGER4/XPC
GOBP_MAMMARY_GLAND_DEVELOPMENT	124	0.394677	1.45279	0.021315	0.169478	0.145344	3716	tags=31%, list=18%, signal=25%	TDGF1/RXFP1/MTCO2P12/BMP4/CAV1/AREG/HOXB9/MSX1/OXTR/SOSTDC1/NRG1/TBX2/WNT2/ATP7B/SMO/TBX3/TGFBR2/LRP5L/XDH/WNT3A/APLN/ZNF703/SOCS2/ARHGAP5/SOX9/RTN4/GLI3/FGF10/BRCA2/GLI2/TGFA/TGFB3/ATP2C2/LBH/IQGAP3/CCND1/TNFSF11/IRS2
GOBP_DICARBOXYLIC_ACID_TRANSPORT	65	0.441564	1.4528	0.0466786	0.261901	0.224606	4165	tags=34%, list=20%, signal=27%	TRH/NTSR1/PDPN/SLC1A6/ABCC2/SLC7A11/APBA1/TNF/LRRC8C/SLC13A3/NTRK2/LRRC8E/LRRC8A/SLC26A2/ITGB1/STXBP1/SLC26A6/SLC38A7/SLC25A13/ABCC5/FOLR1/NF1
GOBP_REGULATION_OF_CARBOHYDRATE_BIOSYNTHETIC_PROCESS	88	0.415996	1.45343	0.0330226	0.212873	0.18256	1739	tags=14%, list=8%, signal=13%	PTH/NTSR1/SIK1/ERFE/IGF1/ENPP1/HRH1/C1QTNF3/IRS1/PDGFB/HAS2/FOXO1
GOBP_ENTRY_INTO_HOST	138	0.389174	1.45374	0.0173677	0.15339	0.131547	5906	tags=43%, list=28%, signal=31%	TRIML2/ITGA5/CAV1/MRC1/ITGB3/TRIM31/PTX3/EGFR/EFNB2/TPCN2/EFNB3/CR1/ITGB6/HS3ST5/AXL/TFRC/LGALS1/CLDN9/CTSL/ZNF639/CAV2/NCAM1/SLC20A2/CLEC5A/PVR/TRIM59/CTSB/SLC3A2/TRIM6/ITGAV/FUCA2/ITGB1/SCARB2/NRP1/NPC1/CBL/XPR1/CD55/IFITM3/GAS6/CR2/CXCL8/LDLR/HYAL2/GSN/ANPEP/KPNA3/FCN1/KRT6A/NECTIN1/LAMP1/WWP1/ITGB5/BSG/CD209/ITCH/SCARB1/SERPINB3/SNX3
GOBP_GLIAL_CELL_DIFFERENTIATION	181	0.372642	1.45574	0.0224943	0.175805	0.15077	3864	tags=30%, list=19%, signal=25%	FGF5/SHH/GAP43/IL6/TSPAN2/CDH2/NOG/BMP2/DLL1/RNF112/PRDM8/NRG1/CDK6/LIF/ZNF365/SERPINE2/SOX11/KLF15/SMO/TNF/PLEC/VIM/SLC45A3/TLR4/RELN/MAL/NCMAP/NDRG1/ROR2/ADGRG6/NTRK2/DLX1/NR1D1/SOX9/APP/GLI3/FGF10/DUSP10/BNIP3/ITGB4/ZNF488/IL1B/PRMT5/MXRA8/CTNNB1/TMEM98/GPC1/METTL3/B4GALT6/EPHA4/TTC21B/ABL1/TLR2/HES1/TGFB1
GOBP_REGULATION_OF_HORMONE_LEVELS	398	0.344277	1.45646	0.00162863	0.0335098	0.028738	2455	tags=22%, list=12%, signal=20%	TRH/PCSK2/FOXA2/ADCY8/UCN3/ALDH8A1/PPARG/SYT7/UGT1A7/SHH/DIO3/EDN3/INHBA/INHBB/IL6/PCSK1N/CORIN/SCG5/CFTR/FOXL2/FOXD1/GRP/BCHE/DKK3/INHA/UGT1A1/NNAT/CYP27B1/CCKAR/AGT/POMC/BMP2/SPP1/KISS1/ALDH1A2/ADH7/RAPGEF4/BMP8A/LIF/ANO1/HTR2C/AKR1C3/C1QTNF3/GPR27/SOX11/RETN/SLC16A2/GPR68/DHRS9/LHB/IRS1/TNF/BMP6/SFRP1/TBX3/CHST10/CTSL/SLC39A14/LRAT/LRP5L/CPQ/STC2/KLF7/NOS2/IL11/DHRS7/SCT/TRPV6/CDK16/RAB11FIP5/…
GOCC_INTRINSIC_COMPONENT_OF_SYNAPTIC_MEMBRANE	90	0.413437	1.4581	0.0243145	0.181584	0.155726	2092	tags=28%, list=10%, signal=25%	ADCY8/GABRA5/DCC/SYT7/PTPRD/SLC6A4/SLC6A11/CDH2/FXYD6/CHRNA9/PTPRO/KCND2/SHISA6/EFNB2/EFNB3/ADCY1/NECTIN3/NLGN4Y/CACNG4/ATP2B1/GABRA3/FLRT3/CLSTN2/ADAM23/NLGN3
GOBP_REGULATION_OF_CELL_DIVISION	156	0.382198	1.45942	0.0119178	0.123838	0.106203	6169	tags=40%, list=30%, signal=28%	FGF5/VEGFC/SHH/EREG/BTC/TLE6/PDGFC/TGFB2/DLL1/NAP1L2/PDGFA/PDGFB/FGF7/TP63/PPBP/SFRP2/PLK2/ORC6/MLLT3/PIK3C3/IGF1R/YEATS2/ECT2/BRCA2/FSD1/FGF4/IL1B/E2F7/TGFA/CDC6/TGFB3/CAT/CDC25B/MBIP/LBH/VEGFD/BBS4/MIR145/TGFB1/KIF20A/CALM1/KIF23/KLHL13/RBL1/CHMP4C/IGF2/FGF3/MAP10/AURKA/OSM/NCOA3/KIF14/SOX17/ASPM/RACGAP1/PLK4/CSPP1/KIF13A/PLK3/FLCN/KIF18B/BLM
GOBP_CELLULAR_COMPONENT_DISASSEMBLY	431	0.341833	1.45945	0.00328046	0.0538658	0.0461953	6962	tags=38%, list=33%, signal=26%	MMP10/MMP13/MMP8/MMP9/MMP1/ADD2/DKK1/IL6/ADAMTS15/FOXL2/KLK4/FAP/MICAL2/MMP3/PDPN/ADRB2/MMP11/MMP14/CTSV/TRIM58/CECR2/MMP12/CFL2/ADAMTS5/EIF5A2/NEK6/LIMA1/NAV3/TNF/ASPH/SNAI2/PLAAT1/FSCN1/CTTN/MAP4K4/MMP2/NES/F2RL1/PLEKHH2/PRKCA/LAMC1/VIL1/BMERB1/TGFBR1/PIK3C3/IGF1R/MAP1B/RETREG1/ADAM10/MMP7/SH3GL3/PIK3CA/FURIN/CKAP2/BNIP3/SUPT16H/MELTF/SPATA18/SCIN/SMARCD3/TMOD2/CSNK2A2/FLII/TGFB3/ADAMTS4/ULK2/C…
GOBP_NEGATIVE_REGULATION_OF_TRANSPORT	355	0.347838	1.46007	0.00386429	0.0607279	0.0520802	4099	tags=27%, list=20%, signal=22%	TRH/IL13RA2/NTSR1/SHH/MMP9/THBS1/INHBA/INHBB/MIR199A1/KCNH2/CAV1/ITGB3/NECAB2/INHA/GSTM2/STC1/OXTR/SFRP4/NRG1/SIRPA/ENPP1/BMP8A/LIF/SERPINE2/PIP4P2/HMOX1/KCNE3/IRS1/TNF/SFRP1/PRKG2/BEST3/TWIST1/F2R/PTGS2/CASQ2/GRB10/KLF7/IL11/SCT/RGS4/RAB11FIP5/GABRE/CYP51A1/APOD/SYTL4/PRKD1/ADRA2C/SESTD1/PKIG/GPM6B/DYSF/EDN1/MAP1B/APP/TFF2/NEDD4/NDFIP2/SH3GL3/GSTO1/TACR2/DLG4/FERMT1/PLA2R1/CAB39/WDR54/P2RY1/CD20…
GOBP_ENDOPLASMIC_RETICULUM_TO_GOLGI_VESICLE_MEDIATED_TRANSPORT	118	0.400997	1.46162	0.0207416	0.167294	0.143471	10246	tags=75%, list=49%, signal=38%	SORL1/KDELR3/SEC23A/RAB29/TRAPPC6B/MIA2/SEC22C/ANK1/KDELR2/COPB1/ATL3/TMED4/GOPC/VAMP4/ARCN1/INSIG1/COPA/YIPF5/SEC24D/TRAPPC8/YKT6/TMED10/PPP6C/SEC24B/KDELR1/TRAPPC1/TRAPPC11/COG3/BCAP31/TRAPPC6A/COPB2/SCFD1/SAR1A/ZW10/TRIP11/TMED7/GAS1/GOLGA2/RAB1A/RNF139/USO1/TEX261/SEC31A/CNIH4/SEC24C/RINT1/SEC23IP/COPG1/SEC24A/ERGIC1/YIF1A/PGAP1/HYOU1/BET1/TMED6/VAPB/ERGIC3/ARF4/SEC16A/SEC13/PDCD6/TMED2/STX17…
GOBP_BEHAVIOR	442	0.343635	1.46321	0.00161117	0.0332865	0.0285465	3923	tags=27%, list=19%, signal=23%	TRH/FOXA2/JPH3/ADCY8/NMUR2/GABRA5/NTSR1/HOXB8/SLITRK6/TH/MME/THBS1/GDNF/CAMK2N1/C1QL1/BRINP1/CSF2/DKK1/SLC6A4/NGF/PAK5/ITGA5/NRXN3/NRXN2/GRP/HTR1D/BCHE/ITGA3/LRRN4/NHLH2/OXTR/BRSK1/AGT/KCND2/DACH1/MCOLN3/CEND1/EGFR/NRG1/AFF2/SLC7A11/CHRNB4/HRH1/SCN9A/HTR2C/RETN/EFNB3/NEGR1/ASIP/FADD/CNTNAP2/ADCY1/APBA1/NLGN4Y/PRNP/DMRT3/GPR176/NPTX2/CHL1/CHST10/THRB/PTGS2/HOXA1/APLN/RELN/BDNF/NTRK2/ABL2/NAV2/NR4A…
GOBP_NEGATIVE_REGULATION_OF_PEPTIDASE_ACTIVITY	192	0.373495	1.46344	0.00990267	0.111676	0.0957737	2476	tags=24%, list=12%, signal=21%	TFPI2/LCN1/CST4/VTN/MMP9/PI16/THBS1/CST2/TIMP3/SPOCK1/MIR199A1/PCSK1N/NGF/TIMP4/SERPINE1/SERPINA5/GPC3/COL28A1/CST1/AGT/FETUB/SORL1/SPINK8/TIMP1/SERPINE2/SERPINA1/CR1/PRNP/TNF/SERPINH1/SERPINA11/TIMP2/RECK/PLAUR/COL6A3/PTGS2/APLP2/SFRP2/COL7A1/SERPINB6/VIL1/APP/WFDC2/CTSB/FURIN/ANXA8
GOBP_ANION_TRANSPORT	380	0.347166	1.4637	0.00159225	0.0330384	0.0283337	4109	tags=30%, list=20%, signal=24%	TRH/FGF19/NMUR2/GABRA5/NTSR1/SLC6A17/SLC6A11/CFTR/CA4/ENPP3/PDPN/AQP9/SLC1A6/SLC4A3/SLC6A20/ABCC2/SLC34A2/STC1/AGT/SLC38A3/SLC22A3/SFRP4/SLC4A4/SLC7A11/ENPP1/ANO1/SLC16A2/SLC6A15/CLCA3P/CR1/SLC5A8/APBA1/SLC12A4/TTYH3/PRNP/TNF/PRKG2/BEST3/SLC9A5/CLCA2/SFXN3/CLCA4/SLC39A14/SLC66A1L/SLC2A9/NOS2/GABRA3/LRRC8C/RGS4/SLC13A3/GABRE/CLIC5/SLC7A8/ANO6/SLC20A2/NTRK2/LRRC8E/SLC2A3/SLC39A8/EDN1/LRRC8A/AKR1C1/…
GOBP_REGULATION_OF_CELL_SUBSTRATE_JUNCTION_ORGANIZATION	67	0.440233	1.46619	0.044405	0.25615	0.219674	8350	tags=73%, list=40%, signal=44%	THBS1/MMP14/SFRP1/MAP4K4/GREM1/APOD/FERMT2/GPM6B/FMN1/S100A10/PHLDB2/PTK2/LIMS1/VCL/PEAK1/NRP1/ROCK2/SLC9A1/THY1/DLC1/CORO1C/ABL1/LIMCH1/DMTN/ROCK1/MAPRE2/SMAD3/TEK/DUSP3/COL16A1/KDR/CLASP1/IQSEC1/TSC1/ACTG1/PIK3R1/EPB41L5/CLASP2/VEGFA/ITGB1BP1/ARHGAP6/BCAS3/PPM1F/PTPRA/ARF6/SDC4/RAC1/RHOA/PTEN
GOBP_REGULATION_OF_MYOBLAST_DIFFERENTIATION	48	0.471223	1.4675	0.0497336	0.268586	0.230339	2551	tags=29%, list=12%, signal=26%	MIR199A1/BMP4/IGFBP3/MYOD1/DLL1/SOSTDC1/RBM24/TNF/TBX3/PRICKLE1/SOX9/LRRC8A/ID3/EID2B
GOBP_POSITIVE_REGULATION_OF_WOUND_HEALING	48	0.47143	1.46815	0.0479574	0.264286	0.226652	3041	tags=35%, list=15%, signal=30%	VTN/THBS1/F3/SERPINE1/SMOC2/FOXC2/THBD/MIR221/TBXA2R/F2R/CCN4/FERMT2/ANO6/FERMT1/KANK1/PTK2/ITGB1
GOBP_CELLULAR_RESPONSE_TO_IONIZING_RADIATION	71	0.437622	1.46869	0.0419886	0.246122	0.211074	9164	tags=56%, list=44%, signal=32%	HMGA2/ITGB6/RHOB/SFRP1/SNAI2/SFRP2/ELK1/MAP3K20/ECT2/HUS1/NET1/BRCA2/HAMP/YAP1/HSPA5/WRN/TP53BP1/LIG4/GADD45A/TNKS1BP1/RPL26/BLM/EEF1D/HSF1/IFI16/FBXO4/TMEM109/XRCC5/XRCC6/CLOCK/INTS7/BABAM2/ATR/ZMPSTE24/FIGNL1/TANK/H2AX/ATM/BRCA1/NUCKS1
GOBP_REGULATION_OF_MUSCLE_SYSTEM_PROCESS	199	0.374058	1.46966	0.0167572	0.150308	0.128904	4510	tags=34%, list=22%, signal=27%	NMUR2/PPARG/PI16/MIR199A1/CAV1/SCN5A/MYBPH/IGF1/GSTM2/STC1/OXTR/AGT/ADRB2/EDN2/CHRNB4/NKX2-5/ERRFI1/TBXA2R/ADRA1B/CCN2/MYL9/ATP2B1/CTTN/DSG2/F2R/PTGS2/CASQ2/FOXO1/RGS4/TNNC1/PRKCA/ADRA2C/PROK2/NR4A3/TPM1/EDN1/DOCK5/G6PD/GSTO1/TACR2/PDE9A/SMAD7/HAMP/CNN1/PDE4D/KCNQ1/GATA4/ROCK2/SLC9A1/TNNI1/MIR145/MEF2A/FBXO32/LMCD1/NOS1/CALM1/PDE5A/ROCK1/SMAD3/IL6ST/ADA/ADORA2B/MYOG/ZDHHC21/GUCY1A1/NR4A1/MLIP
GOBP_RESPONSE_TO_KETONE	167	0.380346	1.47069	0.0173747	0.15339	0.131547	3891	tags=29%, list=19%, signal=24%	ADCY8/UCN3/TH/THBS1/CFTR/CCL21/CAV1/OXTR/TGFB2/HOXA13/SPP1/HOXA11/POSTN/NEFL/AKR1C3/ADCY1/ERRFI1/SFRP1/ADCY2/TBXA2R/ATP2B1/IGFBP7/PRKAA2/ELK1/GJB2/MSN/KLF9/HOXA10/EDN1/IGF1R/FOSB/GNG2/PTGER2/ABHD2/PIK3CA/FOSL1/NR3C1/HOXD13/TGFB3/CDA/ROCK2/NQO1/CBL/GPI/CCND1/FBXO32/TLR2/TGFB1/YAP1
GOBP_REGULATION_OF_LIPID_TRANSPORT	106	0.406428	1.47093	0.0165219	0.148727	0.127548	3796	tags=27%, list=18%, signal=22%	NTSR1/PPARG/SHH/THBS1/ERFE/CAV1/DISP3/ITGB3/AGT/POMC/SPP1/RETN/FABP3/BMP6/LRAT/DAB2/ABCA1/EDN1/FURIN/PLA2R1/IL1B/ITGAV/CES1/SURF4/ANXA2/TNFSF11/IRS2/GAL/ABCA5
GOBP_RESPONSE_TO_XENOBIOTIC_STIMULUS	323	0.356204	1.47125	0.00370354	0.0590808	0.0506677	3621	tags=26%, list=17%, signal=22%	PTH/DDC/VEGFC/AADAC/TH/UGT1A7/THBS1/GSTM1/INHBA/RET/SLC6A4/TIMP4/GSTM3/SLC6A11/KCNH2/LPL/BCHE/ITGA3/GSTM2/UGT1A1/OXTR/BCAR3/TGFB2/SEMA3C/ALDH3A1/FZD3/GSTM4/GSTA2/SULT1C4/SLC6A2/PDGFA/DUSP6/ADCY1/HMOX1/PRNP/TFRC/TNF/EMX2/SFRP1/TBXA2R/TGFBR2/GSTA1/CYP2F1/PDE3A/RORA/ACER2/PTGS2/MMP2/NOS2/PRKAA2/COL1A1/SFRP2/GNA12/EDN1/MAP1B/SHANK2/TLR3/FOSB/AKR1C1/CDH3/GSTO1/FOSL1/FZD1/IL1B/CYP2C9/UGT1A6/TGFA/DPEP1/…
GOMF_SCAFFOLD_PROTEIN_BINDING	60	0.454785	1.47265	0.0445633	0.25615	0.219674	7213	tags=57%, list=35%, signal=37%	KCNH2/SCN5A/DLL1/NLGN4Y/VIM/LRP4/PANX1/CAV2/NLGN3/TREM1/DLG4/P2RY1/PDE4D/KCNQ1/CD163/NOS1/IL6ST/HSP90AA1/TCOF1/YWHAE/KRT5/HOMER1/SHANK3/CRK/PHF6/FYN/BRAF/TREM2/IKBKB/MAP2K1/GJA1/XRCC6/SYK/ITPR2
GOBP_REGULATION_OF_NEURON_DIFFERENTIATION	159	0.385386	1.47312	0.00721443	0.0904675	0.0775849	2430	tags=24%, list=12%, signal=21%	FGF20/GDF6/SHH/SIX3/BRINP1/RET/DKK1/SLC6A4/NGF/BMP4/DISP3/BMP2/DLL1/RNF112/NREP/NAP1L2/GDPD5/SOX11/PROX1/NKX2-5/BMP6/SFRP1/HEYL/TRIM32/WNT3A/BDNF/SFRP2/KCTD11/ADRA2C/SOCS2/DLX1/MAP1B/SOX9/CPNE1/APP/ECT2/SH3GL3/GLI3
GOBP_REPRODUCTIVE_SYSTEM_DEVELOPMENT	370	0.349782	1.47439	0.00154577	0.0324676	0.0278442	5465	tags=35%, list=26%, signal=26%	LHX1/PPARG/MME/SHH/WNT7A/EREG/INHBA/CSF2/INHBB/ASCL2/BMP4/NR0B1/FOXL2/INHA/BASP1/NOG/NHLH2/STC1/CYP27B1/SEMA3A/FST/TGFB2/SULF1/HOXA13/PTX3/EGFR/MMP14/SPP1/FOXF2/HOXA11/LIF/ZFP42/AKR1C3/SERPINE2/PDGFA/RETN/ADAMTS1/HTRA1/WNT2/LHB/BMPR1B/ZFPM2/CITED2/AXL/PDGFB/BMP6/SFRP1/TP63/TBX3/ALOX15B/PTGS2/MMP2/SALL1/NRIP1/STC2/PCDH12/SFRP2/TNC/ROR2/GJB2/DMC1/HOXA10/ADAM19/TGFBR1/SOX9/TLR3/FOSL1/GLI3/CTSB/FGF10…
GOBP_DNA_GEOMETRIC_CHANGE	89	0.41949	1.47494	0.029801	0.199504	0.171095	10276	tags=76%, list=49%, signal=39%	NAV2/GINS4/CHD8/DHX36/RECQL/RFC3/TOP2A/MNAT1/CHD3/RAD54L2/SETX/MCM5/GINS2/RAD50/MCM4/ERCC3/FANCM/CDC45/WRN/ATRX/ASCC3/HMGB1/MCM2/ERCC6L/DSCC1/GTF2F2/RFC4/IGHMBP2/MCM8/RAD54B/DNA2/BLM/DQX1/CHD9/GINS3/HELB/POLQ/XRCC5/XRCC6/CHD2/DHX9/RFC2/SMARCAD1/MCM6/SUPV3L1/DDX1/ANXA1/MTERF1/MCM9/HNRNPA2B1/PURA/HMGB3/MCM7/G3BP1/CHD1/GINS1/RPA1/NBN/HELQ/ZRANB3/CHD7/DDX3X/MRE11/RUVBL1/BRIP1/RFC5/UPF1/RECQL4
GOBP_POSITIVE_REGULATION_OF_EPITHELIAL_CELL_PROLIFERATION	177	0.377142	1.47508	0.00843787	0.100827	0.0864689	3693	tags=35%, list=18%, signal=29%	VEGFC/SHH/WNT7A/F3/CDH13/BMP4/SCN5A/AREG/ITGB3/IGF1/NOG/BMP2/EGFR/MMP12/FLT4/SOX11/PROX1/HTRA1/WNT2/HMOX1/PDGFB/SMO/TNF/FGF7/BMP6/SFRP1/TP63/HAS2/TWIST1/CRNN/WNT3A/APLN/CAV2/PRKCA/LAMC1/ZNF703/PRKD1/NR4A3/TGFBR1/SOX9/RTN4/CDH3/TNFAIP3/FGF10/LAMB1/NRP2/EGR3/ITGA4/ANG/ID1/TGFA/CTNNB1/ADAM17/EGFL7/B4GALT1/NRP1/JUN/VEGFD/IQGAP3/JCAD/CCND1/PLXNB3
GOMF_ACTIN_BINDING	401	0.34838	1.47526	0.00193883	0.0377361	0.0323625	5142	tags=36%, list=25%, signal=27%	MYH7B/ADCY8/MYO7B/KLHL4/USH1C/ADD2/MYH8/MYH11/SLC6A4/CORO2B/MYH6/MICAL2/MYL4/MYH3/ABLIM3/EGFR/CFL2/MYO1B/PHACTR1/PFN4/CTNNAL1/SLC6A2/ANLN/MYOZ2/LIMA1/PFN2/SNTB1/COBL/WIPF3/MYH10/ENC1/GJB6/ACTN1/PLEC/TAGLN/FSCN1/CTTN/CALD1/FHDC1/PARVB/MLPH/PANX1/TNS4/PPP1R9A/DIAPH3/TNNC1/PLEKHH2/VIL1/FERMT2/SHROOM4/ABL2/AJUBA/MSN/FMN1/TPM1/MAP1B/MYO5A/MPRIP/RAI14/FLNA/ANXA8/CCDC88A/MYO3A/FHOD1/FERMT1/TMSB4X/ARPC1B…
GOBP_RETINA_DEVELOPMENT_IN_CAMERA_TYPE_EYE	112	0.406902	1.47659	0.0233345	0.179062	0.153563	4000	tags=33%, list=19%, signal=27%	LHX1/SIX3/DIO3/USH1C/RET/IGFN1/TGFB2/DLL1/PROX1/BMPR1B/NECTIN3/OBSL1/TUB/VAX2/THRB/ATP2B1/FJX1/LRP5L/SDK2/NTRK2/DLX1/SOX9/LPCAT1/CALB1/SMARCD3/SDK1/PDGFRB/RHOJ/NDP/NRP1/ACTL6A/BBS4/THY1/CLIC4/XRN2/LRP5/BMPR2
GOBP_REGULATION_OF_NEURON_PROJECTION_DEVELOPMENT	376	0.350424	1.47663	0.00205599	0.0395583	0.0339251	4343	tags=33%, list=21%, signal=26%	DCC/PTPRD/WNT7A/FN1/RET/SPOCK1/DKK1/NGF/ISLR2/L1CAM/TENM3/CDH2/ITGA3/NDNF/PTPRO/BRSK1/AGT/SEMA3A/DNM3/SEMA3C/SPP1/SEMA6D/EFNB2/TNIK/NEFL/ZNF365/DRAXIN/KIF1A/EFNB3/LPAR3/SEMA7A/NEGR1/MAP6/SDC2/ITGA6/TANC2/COBL/OBSL1/CDH4/ENC1/SFRP1/MIR221/MINAR1/SEMA4B/VIM/LRP4/RAB17/P3H1/WNT3A/RELN/KNDC1/BDNF/TOX/SEMA6B/LZTS1/DAB2/SFRP2/PRKD1/RAB29/ROR2/NTRK2/ABL2/CRMP1/IGF1R/MAP1B/SEMA4G/RTN4/PTPRG/NEDD4/RTN4R/L…
GOBP_REGULATION_OF_MUSCLE_ADAPTATION	75	0.437027	1.47681	0.0320632	0.208019	0.178397	4198	tags=37%, list=20%, signal=30%	PPARG/PI16/MIR199A1/SCN5A/IGF1/AGT/ERRFI1/FOXO1/RGS4/TNNC1/PRKCA/NR4A3/EDN1/G6PD/PDE9A/HAMP/ROCK2/SLC9A1/TNNI1/MIR145/MEF2A/FBXO32/LMCD1/PDE5A/ROCK1/SMAD3/IL6ST/MYOG
GOBP_REGULATION_OF_TRANS_SYNAPTIC_SIGNALING	316	0.357427	1.47696	0.00256274	0.0456494	0.0391489	2572	tags=22%, list=12%, signal=20%	JPH3/ADCY8/CPLX2/DCC/CBLN1/SYT7/MME/TUBB2B/PTPRD/WNT7A/DKK1/SLC6A4/NGF/CDH2/BCHE/OXTR/BRSK1/AGT/ADRB2/SHISA6/KISS1/TSHZ3/SLC7A11/CHRNB4/MIR324/HRH1/SERPINE2/BEGAIN/RETN/PFN2/MIR320A/ADCY1/APBA1/NLGN4Y/PRNP/SORCS2/CACNG4/TNF/DGKI/AKAP12/NPTX2/CACNA1B/PTGS2/CDH11/WNT3A/RELN/DLGAP3/SYT1/BDNF/PPP1R9A/CLSTN2/SCT/RIMS3/LZTS1/RGS4/ROR2/NTRK2/NLGN3/PLK2/EDN1/MAP1B/SHANK2/APP/IGSF11/CALB2/TACR2/PRKAR1B/BA…
GOBP_ORGANIC_ACID_TRANSPORT	237	0.367773	1.47737	0.00409037	0.0624835	0.0535858	3522	tags=27%, list=17%, signal=23%	TRH/FGF19/NMUR2/NTSR1/PPARG/THBS1/ERFE/SLC6A17/SLC38A11/SLC6A11/PDPN/AQP9/SLC1A6/SLC6A20/ABCC2/AGT/SLC38A3/SLC29A4/SLC7A11/SLC16A2/SLC6A15/FABP3/SLC5A8/APBA1/TNF/SLC38A4/SFXN3/SLC27A2/SLC66A1L/LRRC8C/RGS4/SLC13A3/RBP1/SLC7A8/NTRK2/LRRC8E/EDN1/LRRC8A/AKR1C1/SLC7A5/SLC7A1/SLC23A2/SLC26A2/SLC10A4/PLA2R1/SLC3A2/SLC38A6/SH3BP4/SLC16A10/SV2A/ABCC3/IL1B/MPC2/SERINC3/ITGB1/SLC36A4/STXBP1/SLC26A6/SLC6A14/…
GOBP_MUSCLE_ADAPTATION	96	0.415574	1.47816	0.0239213	0.180467	0.154769	4510	tags=38%, list=22%, signal=30%	PPARG/PI16/MIR199A1/SCN5A/MYH6/IGF1/MYOD1/AGT/MYOZ2/KLF15/HMOX1/ERRFI1/FOXO1/RGS4/TNNC1/PRKCA/NR4A3/EDN1/G6PD/PDE9A/HAMP/IL1B/ROCK2/SLC9A1/TNNI1/MIR145/MEF2A/FBXO32/LMCD1/PDE5A/ROCK1/SMAD3/IL6ST/MYOG/GATA6/MLIP
GOBP_REGULATION_OF_PROTEIN_SECRETION	203	0.376717	1.47849	0.00666364	0.087182	0.0747672	2251	tags=19%, list=11%, signal=17%	TRH/FOXA2/ADCY8/UCN3/PPARG/VEGFC/SYT7/INHBB/MIR199A1/IL6/CFTR/IGF1/NNAT/TGFB2/BMP8A/ANO1/C1QTNF3/GPR27/GPR68/MYH10/IRS1/TNF/BMP6/SFRP1/TLR4/P3H1/F2R/LRP5L/KLF7/NOS2/F2RL1/CDK16/RAB11FIP5/CYP51A1/SYTL4/PIK3C3/NR1D1/LRRC8A
GOBP_RESPONSE_TO_VITAMIN	71	0.440557	1.47854	0.0392797	0.237421	0.203612	2212	tags=25%, list=11%, signal=23%	PTH/BCHE/STC1/CYP27B1/MN1/SPP1/ALDH1A2/POSTN/KYNU/SFRP1/SNAI2/ATP2B1/PTGS2/LRAT/STC2/COL1A1/IGF1R/MAP1B
GOBP_SPECIFICATION_OF_SYMMETRY	112	0.407782	1.47978	0.0228011	0.176831	0.15165	5645	tags=38%, list=27%, signal=28%	TDGF1/SHH/BMP4/MICAL2/DLL1/SOSTDC1/ALDH1A2/TBX2/RTTN/NKX2-5/CITED2/SMO/TBX3/TGFBR2/DNAH5/WNT3A/BICC1/GREM1/DYNC2H1/FGF10/PKD2/NKX3-2/CTNNB1/GATA4/TMEM107/BBS4/NPHP3/VANGL2/FOLR1/IFT74/SMAD3/WNT5A/ACVR1/MESP1/AIDA/ASB2/NDRG4/SOX17/DYNC2LI1/SMAD2/APLNR/PSKH1/HIF1A
GOBP_REGULATION_OF_EPITHELIAL_CELL_DIFFERENTIATION	130	0.400065	1.48035	0.0192119	0.160384	0.137545	4024	tags=35%, list=19%, signal=29%	LHX1/MMP9/AJAP1/GDNF/BMP4/SERPINE1/CAV1/CYP27B1/DLL1/SFRP4/LIF/KRT84/S1PR3/IL20/ERRFI1/SMO/TNF/BMP6/TP63/TBX3/ZBED2/ALOX15B/XDH/KLF7/SGPP1/WWTR1/SOX9/SPRED3/PTCH2/ETV4/IL1B/CD24/ID1/VCL/CTNNB1/CD109/ROCK2/ZEB1/CCND1/SPRY2/HES1/YAP1/PROC/JAG1/MAFF/ROCK1
GOBP_CELL_CELL_ADHESION_VIA_PLASMA_MEMBRANE_ADHESION_MOLECULES	212	0.374739	1.48048	0.00393501	0.0611867	0.0524737	4017	tags=39%, list=19%, signal=32%	PCDH10/CBLN1/CLDN20/PTPRD/RET/GPC6/CDH13/ITGA5/L1CAM/TENM3/CDH2/PCDH7/IGFN1/TENM2/TGFB2/BMP2/MYADM/DSG4/CDH6/IL1RAP/PCDHB12/CDHR1/CLDN23/AMIGO2/PCDHGB2/PCDHB16/NECTIN3/OBSL1/CDH4/MIR221/PCDHB4/PCDHGA11/TGFBR2/PCDHB3/CLDN9/PCDHB14/DSG2/CEACAM5/CLDN11/CDH11/PCDHGC3/PCDH12/FLRT3/FAT1/CLSTN2/PCDHGB1/SCARF2/CDH24/SDK2/PCDHB8/PCDH18/AJUBA/DCHS1/GPC4/PTPRG/PCDHGC5/PVR/IGSF11/CDH3/CLDN14/PCDHB11/CDH22/RO…
GOBP_MYOBLAST_DIFFERENTIATION	77	0.436779	1.48178	0.0269937	0.194116	0.166474	2551	tags=27%, list=12%, signal=24%	SHH/MIR199A1/BMP4/IGFBP3/IGF1/MYOD1/DLL1/SOSTDC1/NRG1/TBX2/RBM24/TNF/LGALS1/PLEC/TBX3/PRICKLE1/GREM1/SOX9/LRRC8A/ID3/EID2B
GOBP_REGENERATION	157	0.388474	1.48345	0.00861965	0.102239	0.0876803	4254	tags=31%, list=20%, signal=25%	WNT7A/MIR199A1/GAP43/IL6/IGF1/UGT1A1/MYOD1/SPP1/NREP/NEFL/HMOX1/AXL/TNF/MIR221/PTGFRN/TGFBR2/MMP2/CPQ/APOD/NR4A3/IGF1R/MAP1B/RTN4R/GLI3/FLNA/FGF10/CERS2/RTN4RL2/DUSP10/RUNX1/HAMP/CSNK2A2/PRMT5/PTPRU/PFKFB1/SOX15/GATA4/ANXA3/JUN/EPHA4/PTPN12/THY1/CCND1/FZD9/STK24/YAP1/FOLR1/GAS6/NNMT
GOBP_RESPIRATORY_GASEOUS_EXCHANGE_BY_RESPIRATORY_SYSTEM	57	0.460844	1.4841	0.0465116	0.26168	0.224416	3195	tags=30%, list=15%, signal=25%	SFTPA2/CCBE1/NTSR1/DACH1/TSHZ3/FLT4/EDNRA/FUT8/CHST11/TNNC1/NLGN3/EDN1/GLS/YWHAZ/NDN/PBX3/GAA
GOCC_POSTSYNAPTIC_SPECIALIZATION_MEMBRANE	73	0.439588	1.48433	0.0372516	0.229848	0.197117	2092	tags=26%, list=10%, signal=23%	GABRA5/DCC/CDH2/LIN7A/CHRNA9/PTPRO/KCND2/SHISA6/EFNB2/EFNB3/ADCY1/NECTIN3/NLGN4Y/SORCS2/CACNG4/SYNDIG1/GABRA3/CLSTN2/NLGN3
GOBP_BIOLOGICAL_PROCESS_INVOLVED_IN_SYMBIOTIC_INTERACTION	248	0.368927	1.48496	0.00325835	0.0536777	0.0460339	5906	tags=34%, list=28%, signal=25%	DEFA5/TRIML2/FN1/INHBB/ITGA5/CAV1/MRC1/ITGB3/TRIM31/PTX3/EGFR/EFNB2/HMGA2/TPCN2/EFNB3/CR1/ITGB6/HS3ST5/AXL/TFRC/LGALS1/MIR221/CLDN9/CTSL/F2RL1/ZNF639/CAV2/NCAM1/SLC20A2/FBXL2/CLEC5A/CCL3/PVR/TRIM59/TREM1/CTSB/SLC3A2/TRIM6/ITGAV/FUCA2/ITGB1/SCARB2/NRP1/JUN/NPC1/CBL/CCL8/XPR1/CD55/PPIB/CHMP4A/IFITM3/GAS6/LRRC15/CR2/REST/CXCL8/CHMP4C/LDLR/LEF1/EIF2AK4/CCNK/HYAL2/GSN/ANPEP/KPNA3/FCN1/KRT6A/NECTIN1/LA…
GOBP_MUSCLE_CONTRACTION	287	0.361546	1.48608	0.00271071	0.0472827	0.0405496	4139	tags=30%, list=20%, signal=24%	NMUR2/EDN3/GDNF/MYH8/SCN3B/MYH11/KCNH2/HTR7/CAV1/SCN5A/MYH6/MYBPH/STAC/HTR1D/GSTM2/MYL4/STC1/OXTR/MYH3/AGT/ADRB2/EDN2/SULF1/SMPX/GJC1/TBX2/CHRNB4/TPCN2/SGCD/NKX2-5/EDNRA/SNTB1/ACTA2/KCNE3/TNF/ASPH/TBXA2R/ADRA1B/TBX3/CCN2/MYL9/ATP2B1/CTTN/DSG2/CALD1/F2R/PTGS2/SULF2/CASQ2/APBB2/TNNC1/ADRA2C/PROK2/KCNJ12/TPM1/EDN1/DOCK5/GSTO1/PIK3CA/DTNA/TACR2/FLNA/SMAD7/ARG2/TMOD2/CNN1/MYOF/PDE4D/GAA/KCNQ1/GATA4/RO…
GOBP_FOREBRAIN_DEVELOPMENT	309	0.359684	1.4863	0.0028095	0.0484828	0.0415788	5495	tags=39%, list=26%, signal=30%	LHX1/TH/SHH/SIX3/WNT7A/INHBA/INHBB/DKK1/BMP4/NR0B1/SCN5A/CDH2/MSX1/NOG/NDNF/NHLH2/OXTR/CCKAR/SEMA3A/BMP2/EGFR/NRG1/CDK6/ALDH1A2/SLC7A11/PHACTR1/NEFL/DRAXIN/PROX1/SEMA7A/CNTNAP2/AXL/SMO/EMX2/SUN1/TBX3/DNAH5/VAX2/LHX5/SALL1/COL3A1/WNT3A/RELN/TOX/SCT/SEMA6B/C21orf91/SATB2/TBX19/NTRK2/BMERB1/DLX1/IGF1R/DYNC2H1/RTN4/APP/RTN4R/GLI3/FGF10/DCLK1/LAMB1/BNIP3/NRP2/TCTN1/HOOK3/PLXNA3/RARB/CSNK2A2/GLI2/BBS2/…
GOBP_EXTRINSIC_APOPTOTIC_SIGNALING_PATHWAY	203	0.379511	1.48945	0.0060609	0.0817551	0.0701131	3008	tags=21%, list=14%, signal=18%	SRPX/THBS1/GDNF/INHBA/TIMP3/RET/CSF2/NGF/PAK5/BMP4/SERPINE1/CAV1/IGF1/AGT/TGFB2/G0S2/EYA4/FADD/BMPR1B/TNFRSF12A/HMOX1/ITGA6/TNF/SFRP1/SNAI2/MIR221/TNFSF10/CTTN/MAL/BEX3/SGPP1/SFRP2/TGFBR1/ATF3/TLR3/TNFAIP3/FGF10/SKIL/IL1B/PAK2/ITGAV/SH3RF1
GOBP_NOTCH_SIGNALING_PATHWAY	155	0.390695	1.49023	0.0186674	0.158421	0.135862	4768	tags=30%, list=23%, signal=23%	DLK1/MAGEA1/SUSD5/TIMP4/TSPEAR/FOXC2/TGFB2/BMP2/DLL1/MMP14/CDH6/CDK6/TBX2/POSTN/S1PR3/TP63/SNAI2/TGFBR2/HEYL/TSPAN5/DLX1/SOX9/APP/ADAM10/FGF10/PRAG1/BEND6/MAML3/ADAM17/METTL3/EGFL7/SLC35C1/GATA2/HES1/EPN2/YAP1/JAG1/IFT74/IL6ST/SORBS2/DLL4/PRKCI/BMP7/NOTCH4/MESP1/NCSTN
GOBP_GLUCOSE_IMPORT	61	0.460371	1.49111	0.0351077	0.221777	0.190196	2261	tags=20%, list=11%, signal=18%	PTH/FGF19/ERFE/GPC3/IGF1/ENPP1/KLF15/IRS1/TNF/GRB10/SLC2A3/OPN3
GOBP_NEGATIVE_REGULATION_OF_CELL_PROJECTION_ORGANIZATION	169	0.385756	1.49397	0.0114772	0.122692	0.10522	4343	tags=34%, list=21%, signal=27%	DCC/SPOCK1/DKK1/CCL21/ITGA3/PTPRO/SEMA3A/DNM3/SEMA3C/SPP1/SEMA6D/EFNB2/ZNF365/DRAXIN/EFNB3/SEMA7A/PFN2/PRNP/MINAR1/SEMA4B/VIM/LRP4/ARPIN/WNT3A/SEMA6B/DAB2/RAB29/CRMP1/SEMA4G/RTN4/PTPRG/RTN4R/LPAR1/FLNA/CERS2/RTN4RL2/PRAG1/PLXNA3/KANK1/PMP22/ID1/TRIM46/ULK2/EFNA1/NRP1/EPHA4/THY1/PLXNB3/SPRY2/MIR196A1/HES1/YAP1/DPYSL3/PTPN9/RYK/SEMA4F/WNT5A/DIP2B
GOBP_NEGATIVE_REGULATION_OF_CELL_GROWTH	170	0.385243	1.49446	0.00973499	0.110355	0.0946402	4343	tags=30%, list=21%, signal=24%	DCC/DCSTAMP/PI16/INHBA/MIR199A1/MSX1/CYP27B1/AGT/SEMA3A/TGFB2/OSGIN1/MEG3/SEMA3C/SPP1/SEMA6D/ENPP1/DCBLD2/SERPINE2/DRAXIN/SEMA7A/SFRP1/MINAR1/SEMA4B/WNT3A/SEMA6B/RGS4/DAB2/SFRP2/GREM1/PRDM11/SEMA4G/RTN4/G6PD/RTN4R/SH3BP4/PLXNA3/SCGB3A1/TRIM46/ULK2/CAPRIN2/NRP1/CDA/CDKN2AIP/TGFB1/BMPR2/SMAD3/DACT3/RYK/SEMA4F/WNT5A/DIP2B
GOBP_REGULATION_OF_VASCULATURE_DEVELOPMENT	264	0.365968	1.49562	0.0050876	0.0736971	0.0632025	4531	tags=36%, list=22%, signal=29%	CNMD/CCBE1/PPARG/VEGFC/THBS1/MIR199A1/IL6/F3/ITGA5/SERPINE1/SMOC2/FOXC2/AGT/TGFB2/DLL1/SULF1/FGF18/HMGA2/ETS1/ADAMTS1/TAFA5/ADAM12/CEMIP2/HMOX1/RHOB/KRT1/TNF/SFRP1/MIR221/TBXA2R/MINAR1/CREB3L1/TGFBR2/RECK/TWIST1/TNN/PTGIS/ANGPTL4/TIE1/SFRP2/PRKCA/GREM1/ADAMTS9/PRKD1/PLK2/EMILIN1/TLR3/ADAM10/TNFAIP3/RRAS/PKM/AMOT/THBS2/RUNX1/SPARC/IL1B/ADGRA2/ID1/ITGB1/CTNNB1/EFNA1/RGCC/PGK1/RHOJ/ISM1/GATA4/MIR193…
GOBP_HORMONE_MEDIATED_SIGNALING_PATHWAY	152	0.393883	1.49801	0.0148519	0.138389	0.118682	2839	tags=17%, list=14%, signal=15%	TRH/PTH/RXFP1/UCN3/PPARG/BMP4/NR0B1/PMEPA1/ASIP/UCN2/SFRP1/TP63/THRB/HEYL/DAB2/GHR/NR4A3/NR1D1/LATS2/NEDD4/ABHD2/NR3C1/PAQR8/KDM3A/RBFOX2/RARB
GOBP_REGULATION_OF_CELL_MATRIX_ADHESION	112	0.412899	1.49835	0.0190676	0.160313	0.137484	4203	tags=39%, list=20%, signal=32%	AJAP1/THBS1/PLAU/CDH13/CCL21/SERPINE1/MMP14/MMP12/CDK6/SFRP1/ACER2/MAP4K4/GREM1/APOD/FERMT2/GPM6B/FMN1/RRAS/S100A10/FERMT1/PHLDB2/PTK2/BST1/LIMS1/VCL/PEAK1/NRP1/CCL28/ROCK2/EPHA1/SLC9A1/EFEMP2/THY1/DLC1/CORO1C/ABL1/LIMCH1/DMTN/JAG1/CEACAM6/ROCK1/SMAD3/NF1/TEK
GOBP_NEURON_PROJECTION_EXTENSION	150	0.395629	1.50076	0.0196852	0.162411	0.139284	7272	tags=57%, list=35%, signal=38%	EDN3/FN1/ISLR2/L1CAM/SEMA3A/EDN2/SEMA3C/SEMA6D/DRAXIN/SEMA7A/ST8SIA2/EDNRA/CDH4/SEMA4B/CTTN/TNN/WNT3A/FLRT3/SYT1/SEMA6B/C9orf72/NLGN3/EDN1/MAP1B/SEMA4G/CPNE1/RTN4/RTN4R/SLC23A2/DCLK1/NRP2/PLXNA3/ITGA4/VCL/TRIM46/ITGB1/NDN/ULK2/CTNNB1/ALCAM/RAPH1/NRP1/IQGAP1/ABL1/PLAA/BMPR2/RYK/SEMA4F/DBN1/WNT5A/DIP2B/LIMK1/GDI1/HSP90AA1/LAMB2/EIF2AK4/RNF6/NEDD4L/AURKA/NRN1/SEMA5A/SEMA4C/SLC9A6/MUL1/MAP2/CDKL5/TTL…
GOCC_VESICLE_LUMEN	283	0.365987	1.50128	0.00386702	0.0607279	0.0520802	5338	tags=36%, list=26%, signal=27%	DEFA5/MMP8/VEGFC/THBS1/TIMP3/FN1/SERPINE1/GRP/IGF1/HRNR/TGFB2/POMC/QPCT/PTX3/HP/EGFR/CHIT1/TIMP1/CRISP3/PDGFA/RETN/SERPINA1/HSPA6/PDGFB/F13A1/CREG1/ACTN1/MMRN1/ISLR/TIMP2/PYGL/PPBP/GGH/APP/HK3/CTSZ/CRACR2A/BACE1/AGA/ARSB/PKM/CAB39/TMSB4X/SELENOP/SPARC/GYG1/PGAM1/VCL/FUCA2/TGFB3/CYB5R3/CAT/CDA/ANXA2/MAGED2/VEGFD/PNP/SDCBP/FTL/PCSK1/PCYOX1L/GPI/PLAC8/CAP1/CHI3L1/PSMD2/OLA1/TGFB1/ALDOA/DYNC1H1/ROCK1…
GOBP_SMOOTH_MUSCLE_CELL_PROLIFERATION	131	0.405266	1.50241	0.011771	0.122852	0.105358	3089	tags=30%, list=15%, signal=26%	PPARG/MMP9/THBS1/EREG/IL6/CDH13/BMP4/NPR3/IGFBP3/IGF1/AGT/BMP2/ADAMTS1/TAFA5/HMOX1/PDGFB/TNF/MIR221/TGFBR2/TLR4/PTGS2/MMP2/APLN/CCN4/GNA12/APOD/NR4A3/TPM1/EDN1/IGF1R/PIK3CA/TNFAIP3/OGN/PPARGC1A/CNN1/ANG/PDGFRB/TGFB3/CTNNB1
GOBP_REGULATION_OF_BLOOD_PRESSURE	141	0.399957	1.50262	0.0175131	0.153804	0.131902	2182	tags=28%, list=10%, signal=25%	NTSR1/PPARG/VEGFC/EDN3/MIR199A1/CORIN/CORO2B/MYH6/NPR3/HBB/PTPRO/OXTR/AGT/ADRB2/POMC/EDN2/DLL1/ADAMTS16/EDNRA/HMOX1/ACTA2/RPS6KA2/PDGFB/TNF/TBXA2R/ADRA1B/ATP2B1/F2R/PTGS2/NOS2/APLN/F2RL1/COL1A2/GNA12/EXT2/NAV2/NPR2/TPM1/EDN1
GOCC_DENDRITIC_TREE	466	0.351661	1.50387	0.00050641	0.0152343	0.0130649	4231	tags=30%, list=20%, signal=25%	PCSK2/ADCY8/CPLX2/GABRA5/NTSR1/TH/MME/BRINP1/RET/GAP43/NGF/HTR7/L1CAM/HTR1D/NECAB2/CTTNBP2/ADCY10/PTPRO/SEMA3A/KCND2/TENM2/TTLL7/DNM3/SHISA6/FZD3/UNC5C/HRH1/HTR2C/KIF1A/GNAZ/NEGR1/MAP6/KIRREL1/CNTNAP2/APBA1/TANC2/COBL/KCNE3/PRNP/SORCS2/SMO/DGKI/GRIA3/TP63/ADCY2/ACTN1/CHL1/PLEC/SYNDIG1/ATP2B1/CTTN/PPFIA1/LRP4/RAB17/TNN/GABRA3/RELN/MLPH/FARP1/KNDC1/PRKAA2/ELFN1/MPDZ/TRIM9/BDNF/PPP1R9A/CLSTN2/LZTS1/…
GOBP_CELLULAR_RESPONSE_TO_ALCOHOL	79	0.44184	1.5041	0.025207	0.185231	0.158854	3251	tags=25%, list=16%, signal=21%	ADCY8/INHBA/INHBB/CFTR/UGT1A1/AKR1C3/ADCY1/SMO/SFRP1/ADCY2/ATP2B1/PRKAA2/KLF9/IGF1R/GNG2/PTGER2/SLC23A2/CES1/CTNNB1/ADCY7
GOCC_ACTIN_FILAMENT_BUNDLE	75	0.44515	1.50426	0.0277523	0.195873	0.16798	4693	tags=47%, list=23%, signal=36%	MYH6/ABLIM3/LIMA1/RFLNA/ACTA2/MYH10/ACTN1/FSCN1/MYL9/PXN/VIL1/FERMT2/SHROOM4/RFLNB/TPM1/FLNA/FHOD1/PTK2/PLS3/MYH9/FBLIM1/SORBS1/PDLIM7/ZYX/SEPTIN7/LIMCH1/LPP/SYNPO/FLNB/SEPTIN11/TEK/PDLIM1/MARCKS/MYO1C/CNN2
GOBP_TRANSITION_METAL_ION_HOMEOSTASIS	121	0.411531	1.50454	0.0140088	0.135386	0.116107	2781	tags=21%, list=13%, signal=19%	MT4/FTHL17/HEPHL1/SLC30A3/ERFE/MT1E/CP/MT2A/ATP7B/HMOX1/PRNP/TFRC/NEO1/BMP6/SLC39A14/PRND/SLC39A10/SLC39A13/MT1F/MT1A/SLC39A8/FTH1/APP/SLC22A17/MELTF/HAMP
GOBP_REGULATION_OF_INSULIN_SECRETION	117	0.412946	1.50462	0.0134305	0.133274	0.114296	2251	tags=20%, list=11%, signal=18%	TRH/FOXA2/ADCY8/UCN3/SYT7/INHBB/IL6/CFTR/NNAT/BMP8A/ANO1/GPR27/GPR68/IRS1/TNF/SFRP1/LRP5L/KLF7/NOS2/CDK16/SYTL4/NR1D1/LRRC8A
GOBP_POSITIVE_REGULATION_OF_PROTEIN_SECRETION	108	0.415213	1.5048	0.0143047	0.135821	0.11648	1968	tags=17%, list=9%, signal=15%	TRH/ADCY8/UCN3/PPARG/VEGFC/CFTR/IGF1/NNAT/TGFB2/ANO1/C1QTNF3/GPR27/GPR68/MYH10/BMP6/TLR4/F2RL1/SYTL4
GOCC_ACTIN_CYTOSKELETON	454	0.352079	1.50529	0.000555082	0.0160911	0.0137997	6163	tags=42%, list=30%, signal=30%	MYH7B/ADCY8/NPFFR2/PVALB/MYO7B/ADD2/MYH8/MYH11/CORIN/CORO2B/MYH6/CDH2/MICAL2/CTTNBP2/MYL4/MYH3/ACTC1/MYADM/ABLIM3/CFL2/MYO1B/ANLN/MYOZ2/BARX2/LIMA1/MYLK3/RFLNA/ACTA2/COBL/WIPF3/MYH10/AXL/SPECC1/GJB6/AFAP1L1/ACTN1/FSCN1/MYL9/CTTN/PXN/CALD1/SNX9/JAM3/PARVB/MLPH/PPP1R9A/TNNC1/CLIC5/PLEKHH2/VIL1/FERMT2/SHROOM4/ABL2/RFLNB/FMN1/RAC2/TPM1/CDC42EP3/MYO5A/CCDC102A/MPRIP/AHNAK/FLNA/ARHGAP21/MYO3A/FHOD1/CGN…
GOBP_RESPONSE_TO_RETINOIC_ACID	94	0.424845	1.5061	0.0216158	0.17084	0.146512	2222	tags=27%, list=11%, signal=24%	BRINP1/RET/DKK1/SLC6A4/TESC/FZD10/ALDH1A2/TBX2/PDGFA/WNT2/TFRC/TNF/BMP6/ACER2/MMP2/LRAT/WNT3A/IGFBP7/TIE1/COL1A1/WNT5B/ABL2/GJB2/ABCA1/SOX9
GOBP_REGULATION_OF_CELL_MORPHOGENESIS_INVOLVED_IN_DIFFERENTIATION	83	0.437466	1.50674	0.0231112	0.178686	0.153241	4826	tags=40%, list=23%, signal=31%	PTPRD/PDPN/MYADM/LIMS2/OBSL1/HAS2/NEDD9/RELN/DAB2/FERMT2/SPRY4/DOCK5/FLNA/S100A10/MELTF/KANK1/PTK2/DHX36/LIMS1/CAPRIN2/NRP1/EPHA4/CORO1C/ABL1/DMTN/PRKDC/DBN1/CAPRIN1/CSPG5/FBLN1/ARHGEF7/ACTR2/CUX1
GOBP_AMINOGLYCAN_METABOLIC_PROCESS	114	0.414582	1.5069	0.0154443	0.14233	0.122062	5790	tags=51%, list=28%, signal=37%	HS3ST2/LYVE1/NDNF/CHIT1/CHPF/CHST1/EDNRA/CEMIP2/HS3ST5/B3GNT6/PDGFB/B4GALT4/CHST15/CSGALNACT2/HAS2/CHSY1/CHST11/DSE/EXT2/BGN/CHST3/XYLT1/TNFAIP6/XYLT2/IL1B/HS3ST3A1/PDGFRB/CHSY3/ST3GAL2/B3GNT9/ST3GAL1/CD44/ST3GAL6/HEXA/CHI3L1/TGFB1/NDST1/ABCC5/HAS1/IDS/CSGALNACT1/DCN/BPNT2/SLC35D2/B4GAT1/HEXB/CHPF2/CLN6/ST3GAL4/HYAL2/GLB1/HS6ST1/HS3ST3B1/CHST14/SGSH/EXT1/LYG2/CHST12
GOBP_EPITHELIAL_TUBE_MORPHOGENESIS	293	0.366676	1.5085	0.00209465	0.0401124	0.0344003	5292	tags=39%, list=25%, signal=29%	LHX1/SHH/GDNF/RET/BMP4/FOXD1/AREG/MICAL2/GPC3/FOXC2/NOG/AGT/TGFB2/BMP2/DLL1/MMP14/SOSTDC1/FZD3/EFNB2/TBX2/ADAMTS16/HOXA11/CTHRC1/SOX11/PROX1/NKX2-5/WNT2/EDNRA/CDK20/COBL/CITED2/SMO/RHOB/TNF/SFRP1/ADAMTS12/TBX3/TGFBR2/IRX2/TWIST1/STARD13/LRP5L/SALL1/WNT3A/PRICKLE1/TIE1/SFRP2/GREM1/DCHS1/FZD2/FMN1/EDN1/SOX9/GLI3/PRKACB/CTSZ/FGF10/FZD6/OPA1/TCTN1/KIF26B/FZD1/PTK7/GLI2/PKD2/CTNNB1/GATA4/NRP1/HOXD11/T…
GOBP_NEURAL_TUBE_FORMATION	99	0.41963	1.50874	0.0259233	0.189665	0.162657	7352	tags=54%, list=35%, signal=35%	BMP4/NOG/TGFB2/FZD3/CTHRC1/SOX11/CDK20/COBL/CITED2/SFRP1/TWIST1/PRICKLE1/SFRP2/FZD2/PRKACB/FZD6/OPA1/TCTN1/FZD1/PTK7/TEAD2/BBS4/DLC1/ABL1/NPHP3/VANGL2/TGFB1/FOLR1/WNT5A/BMP7/STK3/MTHFD1/SHROOM3/CELSR1/SEC24B/SPINT2/SEMA4C/HECTD1/TRAF6/HIF1A/LUZP1/TSC1/PFN1/CC2D2A/SETD2/DVL3/VASP/RARA/KIF20B/IFT57/DVL2/RGMA/ADM
GOBP_GLYCOPROTEIN_METABOLIC_PROCESS	334	0.362256	1.51008	0.00216153	0.0406066	0.0348242	6723	tags=48%, list=32%, signal=33%	CNMD/ST6GAL2/FOXL1/CCL21/NECAB2/IGF1/PLOD2/NDNF/SERP2/BMP2/SULF1/PTX3/MMP12/MGAT5B/ADAMTS7/ADAMTS13/CHPF/ST8SIA2/GXYLT2/PORCN/BMPR1B/HS3ST5/IL33/COL11A1/EXTL1/B3GNT6/GALNT2/B4GALT4/CHST15/LARGE2/CSGALNACT2/ADAMTS12/CHST10/C1GALT1/CTSL/POGLUT2/ACER2/SULF2/FUT8/CHSY1/ST3GAL5/CHST11/DSE/EXT2/ADAMTS9/BGN/CHST3/SLC39A8/FUT11/ALG11/PLOD3/AGA/XYLT1/DOLK/B3GNT5/UGGT2/DPY19L4/B3GLCT/XYLT2/C1GALT1C1L/CHSY3…
GOCC_RUFFLE	173	0.388916	1.51174	0.00683333	0.0876047	0.0751298	5610	tags=40%, list=27%, signal=29%	ITGA5/CSPG4/FAP/ITGB3/PDPN/BMX/TESC/MYADM/EGFR/CDK6/LIMA1/COBL/ACTN1/CYTH3/FSCN1/CTTN/TLR4/ARHGAP18/SNX9/FGD1/FRMD4B/VIL1/SPRY4/TPM1/MYO5A/PDE9A/FERMT1/AMOT/KANK1/ITGAV/MYH9/ITGB1/ARHGEF26/ADAM17/PDLIM7/IQGAP1/TRPM7/PIP5K1A/KIF18A/JCAD/TLN2/DLC1/FGD6/CORO1C/ABL1/SPRY2/BCAR1/MTMR6/ROCK1/PDE4A/MKLN1/EZR/DIAPH1/MYO1C/MYO10/NCKAP1/ARHGEF7/PSD3/SH3YL1/MTSS2/ARAP3/INPP5E/TLN1/PAK1/CD2AP/ACAP2/SNX5/RASA…
GOBP_GLOMERULUS_DEVELOPMENT	58	0.470911	1.51194	0.0411273	0.243645	0.20895	1616	tags=28%, list=8%, signal=26%	LHX1/RET/BMP4/BASP1/FOXC2/NOG/PTPRO/SULF1/NID1/PDGFA/KLF15/EDNRA/ACTA2/PDGFB/SULF2/HEYL
GOBP_REGULATION_OF_CELL_MIGRATION_INVOLVED_IN_SPROUTING_ANGIOGENESIS	45	0.489454	1.51212	0.0402183	0.240499	0.206252	5104	tags=51%, list=24%, signal=39%	THBS1/MIR199A1/FOXC2/MIR320A/HMOX1/MIR221/TBXA2R/PTGS2/STARD13/PLK2/SRPX2/RHOJ/MIR193A/NRP1/JCAD/ABL1/MIR196A1/GATA2/DLL4/AKT3/PIK3C2A/FGFBP1/KDR
GOMF_SERINE_HYDROLASE_ACTIVITY	135	0.404936	1.5133	0.0141777	0.135821	0.11648	790	tags=16%, list=4%, signal=16%	PCSK2/PRSS56/MMP10/MMP13/MMP8/AADAC/TLL1/MMP9/MMP1/PLAU/CORIN/F3/KLK4/PRSS23/FAP/MMP3/HTRA3/MMP11/HP/MMP14/CTSV/MMP12
GOBP_REGULATION_OF_SECRETION	481	0.351535	1.51358	0.000417075	0.0133068	0.0114119	3068	tags=21%, list=15%, signal=18%	TRH/FGF20/FOXA2/ADCY8/CPLX2/IL13RA2/NTSR1/UCN3/PPARG/VEGFC/SYT7/EDN3/GDNF/WNT7A/INHBA/INHBB/MIR199A1/IL6/SLC6A4/CORIN/SCG5/CFTR/FOXL2/GRP/IGF1/INHA/NNAT/STC1/OXTR/CCKAR/AGT/TGFB2/POMC/BMP2/SPP1/NRG1/KISS1/RAPGEF4/CHRNB4/BMP8A/LIF/ANO1/TPCN2/HTR2C/C1QTNF3/GPR27/SOX11/RETN/GPR68/PFN2/ADCY1/HMOX1/APBA1/MYH10/IRS1/TNF/BMP6/SFRP1/TLR4/P3H1/F2R/LRP5L/KLF7/NOS2/F2RL1/SYT1/IL11/SCT/RIMS3/TRPV6/CDK16/RAB1…
GOMF_ATP_DEPENDENT_ACTIVITY_ACTING_ON_DNA	97	0.425064	1.51391	0.0183382	0.156935	0.134587	10276	tags=74%, list=49%, signal=38%	CECR2/SMARCA1/NAV2/DMC1/ERCC6/CHD8/DHX36/RECQL/RFC3/XRCC2/TOP2A/CHD3/RAD54L2/SETX/MCM5/RAD50/MCM4/ERCC3/HLTF/FANCM/WRN/ATRX/ASCC3/MCM2/ERCC6L/DSCC1/GTF2F2/RFC4/ATAD5/IGHMBP2/MCM8/RAD54B/DNA2/BLM/DQX1/CHD9/RAD51D/HELB/POLQ/MSH6/RAD51B/XRCC5/XRCC6/CHD2/RFC1/DHX9/RFC2/SMARCAD1/MCM6/SMARCAL1/MYO18A/SUPV3L1/DDX1/MCM9/BTAF1/XRCC3/MCM7/SMC3/G3BP1/CHD1/HELQ/ZRANB3/TOP2B/INO80/CHD7/DDX3X/MRE11/RUVBL1/BRIP…
GOBP_HIPPO_SIGNALING	38	0.509138	1.51492	0.0496454	0.268522	0.230284	6298	tags=55%, list=30%, signal=39%	WWC2/MOB3B/SOX11/IQCJ-SCHIP1/WWTR1/AJUBA/DCHS1/SHANK2/LATS2/AMOT/MOB1B/AMOTL2/WWC3/TEAD2/YAP1/STK3/TEAD1/MARK3/LATS1/SAV1/VGLL4
GOBP_FEMALE_SEX_DIFFERENTIATION	102	0.420071	1.51652	0.0170423	0.151517	0.129941	4257	tags=34%, list=20%, signal=27%	LHX1/EREG/INHBA/INHBB/FOXL2/INHA/FST/DACH1/PTX3/MMP14/ZFP42/RETN/ADAMTS1/BMPR1B/ZFPM2/AXL/SFRP1/TP63/TBX3/MMP2/NRIP1/DMC1/FGF10/BRCA2/TNFAIP6/LHFPL2/ANG/TIPARP/COL9A3/UBB/FANCA/LHX8/HSPA5/SGPL1/WNT5A
GOBP_SEX_DIFFERENTIATION	223	0.381312	1.517	0.00543311	0.0770952	0.0661168	3622	tags=29%, list=17%, signal=24%	LHX1/SHH/WNT7A/EREG/INHBA/INHBB/NR0B1/FOXL2/INHA/BASP1/NHLH2/SEMA3A/FST/TGFB2/DACH1/HOXA13/PTX3/MMP14/FOXF2/HOXA11/ZFP42/AKR1C3/PDGFA/RETN/ADAMTS1/LHB/BMPR1B/ZFPM2/CITED2/AXL/CENPI/DMRT3/BMP6/SFRP1/TP63/TBX3/MMP2/SALL1/NRIP1/SFRP2/ROR2/DMC1/HOXA10/TGFBR1/SOX9/TLR3/FGF10/BRCA2/CDKL2/TNFAIP6/HOXD13/LHFPL2/ANG/PDGFRB/TIPARP/CTNNB1/SOX15/GATA4/BCL2L2/KIF18A/CBL/COL9A3/CCND1/UBB
GOBP_FOCAL_ADHESION_ASSEMBLY	82	0.443176	1.51809	0.0146864	0.137862	0.118231	4685	tags=46%, list=22%, signal=36%	THBS1/CORO2B/MMP14/THSD1/SFRP1/ACTN1/CTTN/MAP4K4/GREM1/APOD/FERMT2/GPM6B/AJUBA/FMN1/PTPRK/S100A10/PHLDB2/PTK2/LIMS1/VCL/PEAK1/SORBS1/NRP1/ROCK2/PIP5K1A/SLC9A1/THY1/DLC1/CORO1C/ABL1/LIMCH1/DMTN/ROCK1/SMAD3/TEK/DUSP3/COL16A1/ARHGEF7
GOBP_NEURON_DEATH	304	0.367062	1.51821	0.00259902	0.0459707	0.0394245	5899	tags=40%, list=28%, signal=29%	FGF20/GABRA5/DCC/DIO3/GDNF/DKK1/NGF/NDNF/TGFB2/SORL1/EFNB2/SLC7A11/NEFL/DRAXIN/ST8SIA2/FADD/HMOX1/EGLN3/AXL/PRNP/TNF/TP63/CHL1/FOXQ1/THRB/TLR4/F2R/NES/WNT3A/MEAK7/PCDHGC3/BDNF/ITGA1/GHR/RAB29/NTRK2/ELK1/NR4A3/DLX1/CCL3/PCDHGC5/APP/G6PD/RETREG1/PIK3CA/SLC23A2/CTSZ/BACE1/BNIP3/CD200/SIAH1/FZD1/PPARGC1A/INPP5A/AP2B1/DPYSL4/TGFB3/SNX6/CTNNB1/STXBP1/TOX3/NRP1/JUN/XRCC2/NQO1/CBL/VPS35/SLC9A1/GPI/UBB/FZ…
GOBP_REACTIVE_NITROGEN_SPECIES_METABOLIC_PROCESS	69	0.452254	1.51825	0.0250658	0.184462	0.158194	5459	tags=43%, list=26%, signal=32%	MMP8/MIR199A1/CAV1/HBB/AGT/PTX3/SIRPA/TNF/RORA/TLR4/PTGS2/PTGIS/NOS2/EDN1/ARG2/IL1B/PKD2/CYB5R3/ROCK2/NQO1/TLR2/NOS1/SMAD3/CYB5B/HSP90AA1/SPR/GLA/ASS1/P2RX4/AKT1
GOBP_POSITIVE_REGULATION_OF_CELL_SUBSTRATE_ADHESION	112	0.41854	1.51882	0.0158675	0.144644	0.124047	4887	tags=42%, list=23%, signal=32%	FN1/CDH13/ITGA5/CCL21/ITGA3/NDNF/MYADM/NID1/CDK6/LIMS2/PDGFB/SFRP1/HAS2/MAP4K4/NEDD9/DAB2/CCDC80/FERMT2/EMILIN1/FMN1/DOCK5/EDIL3/FLNA/RRAS/S100A10/FERMT1/COL8A1/LIMS1/ECM2/NRP1/CCL28/FBLN2/EPHA1/EFEMP2/THY1/ABL1/DMTN/CEACAM6/ROCK1/SMAD3/TEK/COL26A1/CSPG5/COL16A1/ARHGEF7/CCN1/HSD17B12
GOBP_REGULATION_OF_LONG_TERM_SYNAPTIC_POTENTIATION	37	0.514684	1.52051	0.0464286	0.26168	0.224416	4783	tags=43%, list=23%, signal=33%	ADCY8/MME/ADCY1/PRNP/RELN/APP/IGSF11/CALB2/CALB1/ZDHHC2/EPHA4/NPTN/ABL1/NF1/NCSTN/EIF2AK4
GOMF_CELL_ADHESION_MEDIATOR_ACTIVITY	54	0.478115	1.52192	0.0481283	0.264286	0.226652	6221	tags=48%, list=30%, signal=34%	SIRPA/ITGA11/ITGA10/DSG2/JAM3/ITGA1/EMILIN1/CD200/ROBO3/ITGB1/ANXA2/NPTN/PLXNB3/STXBP6/EMB/NFASC/ROBO4/CNN3/PDLIM1/BCAM/BSG/PPP1CA/BAIAP2L1/TMOD3/S100A11/ESAM
GOBP_NEGATIVE_REGULATION_OF_CELL_DEVELOPMENT	155	0.399199	1.52266	0.0135642	0.133289	0.114308	4742	tags=39%, list=23%, signal=31%	DCC/WNT7A/BRINP1/IL6/PAEP/ASCL2/IGF1/NOG/SEMA3A/SEMA3C/SPP1/SORL1/SEMA6D/DRAXIN/SOX11/S1PR3/EFNB3/SEMA7A/RFLNA/TNF/SEMA4B/LRP4/WNT3A/SEMA6B/SPRY4/RFLNB/NPR2/DLX1/NR1D1/SEMA4G/RTN4/RTN4R/CERS2/DUSP10/MELTF/PTHLH/HOOK3/PLXNA3/KANK1/IL1B/ID1/TRIM46/ULK2/CTNNB1/TMEM98/FBN1/NRP1/THY1/CORO1C/DMTN/HES1/NF1/RYK/SEMA4F/WNT5A/DIP2B/REST/BMP7/LDLR/FBLN1/GDI1
GOBP_POLYOL_BIOSYNTHETIC_PROCESS	55	0.477545	1.52283	0.0383343	0.23395	0.200636	1557	tags=11%, list=7%, signal=10%	PTH/NTSR1/CYP27B1/HRH1/SPTLC3/ACER2
GOBP_L_ALPHA_AMINO_ACID_TRANSMEMBRANE_TRANSPORT	49	0.488902	1.5253	0.0354541	0.223049	0.191287	4467	tags=41%, list=21%, signal=32%	NTSR1/SLC1A6/SLC6A20/AGT/SLC38A3/SLC7A11/TNF/SLC66A1L/RGS4/SLC7A8/SLC7A5/SLC7A1/SLC3A2/ITGB1/SLC36A4/SLC25A15/SLC38A7/SLC25A13/ARL6IP5/SLC47A1
GOBP_NEGATIVE_REGULATION_OF_CELL_SUBSTRATE_ADHESION	56	0.474599	1.52656	0.0324857	0.20968	0.179822	4165	tags=38%, list=20%, signal=30%	AJAP1/THBS1/SPOCK1/CORO2B/SERPINE1/PTPRO/MMP14/MMP12/ACER2/MAP4K4/COL1A1/APOD/SPRY4/MELTF/PHLDB2/KANK1/DLC1/CORO1C/DMTN/JAG1/NF1
GOBP_EPITHELIAL_CELL_PROLIFERATION	363	0.36296	1.52755	0.000831383	0.020955	0.017971	4057	tags=32%, list=19%, signal=26%	CNMD/PPARG/VEGFC/SHH/THBS1/WNT7A/EREG/IL6/F3/CDH13/BMP4/CAV1/SCN5A/FAP/AREG/GPC3/ITGB3/IGF1/NOG/FST/TGFB2/BMP2/SULF1/EGFR/MMP14/MMP12/CDK6/EFNB2/ALDH1A2/FGF18/FLT4/TBX2/SOX11/PROX1/HTRA1/WNT2/LOXL2/LIMS2/HMOX1/ERRFI1/PDGFB/SMO/TNF/FGF7/BMP6/SFRP1/TP63/SNAI2/HAS2/NKX2-8/TWIST1/XDH/CRNN/WNT3A/APLN/KRT4/TIE1/CAV2/DAB2/SFRP2/PRKCA/LAMC1/ZNF703/PRKD1/PROK2/NR4A3/KLF9/TGFBR1/NR1D1/SOX9/PTPRK/RTN4/CDH3/…
GOBP_CELLULAR_RESPONSE_TO_RADIATION	160	0.399103	1.5278	0.00744367	0.0924225	0.0792614	9207	tags=56%, list=44%, signal=32%	MME/MMP9/MMP1/MMP3/GUCY2D/TIMP1/HMGA2/ITGB6/RHOB/SFRP1/SNAI2/PTGS2/MMP2/SFRP2/ELK1/MAP3K20/PTPRK/OPN3/NEDD4/ECT2/NSMCE3/HUS1/NET1/BRCA2/HAMP/RGS9/DHX36/METTL3/DDB2/GNB5/YAP1/CRY1/HSPA5/N4BP1/CHEK1/XPA/EIF2AK4/HYAL2/WRN/TP53BP1/XPC/LIG4/USP47/GADD45A/PBK/TNKS1BP1/EIF2S1/RPL26/PIK3R1/PPID/BLM/POLK/EEF1D/HSF1/IFI16/AURKB/FBXO4/POLH/POLA1/TMEM109/RHBDD1/EP300/XRCC5/XRCC6/NPM1/CRY2/CLOCK/CUL4B/HYAL3/I…
GOBP_RESPONSE_TO_NUTRIENT	132	0.413261	1.52885	0.0115199	0.122773	0.10529	2237	tags=23%, list=11%, signal=20%	PTH/FOXA2/PPARG/SLC6A4/LPL/BCHE/UGT1A1/STC1/CYP27B1/MN1/SPP1/ALDH1A2/POSTN/AKR1C3/HMOX1/TFRC/KYNU/SFRP1/SNAI2/TBXA2R/TGFBR2/ATP2B1/PTGS2/LRAT/STC2/COL1A1/SFRP2/IGF1R/MAP1B/SHANK2
GOBP_ANTIMICROBIAL_HUMORAL_IMMUNE_RESPONSE_MEDIATED_BY_ANTIMICROBIAL_PEPTIDE	56	0.475486	1.52941	0.0319487	0.207811	0.178219	2	tags=4%, list=0%, signal=4%	DEFA5/DEFA6
GOBP_VASCULAR_ASSOCIATED_SMOOTH_MUSCLE_CELL_PROLIFERATION	53	0.482024	1.52951	0.0387215	0.235743	0.202173	3560	tags=38%, list=17%, signal=31%	PPARG/MMP9/IGF1/AGT/ADAMTS1/TAFA5/HMOX1/PDGFB/TNF/MIR221/MMP2/APLN/GNA12/NR4A3/TPM1/EDN1/CNN1/TGFB3/JUN/EFEMP2
GOBP_CELLULAR_GLUCAN_METABOLIC_PROCESS	64	0.467214	1.53	0.0242208	0.181584	0.155726	5677	tags=41%, list=27%, signal=30%	PTH/IGF1/POMC/ENPP1/IRS1/PYGL/PCDH12/NR1D1/PPP1R3C/GYG1/NHLRC1/GAA/SORBS1/RB1CC1/PHKB/IRS2/IL6ST/UGP2/GYG2/PPP1R2/IGF2/STBD1/AKT1/GCGR/PPP1CA/GBE1
GOBP_OVULATION_CYCLE	57	0.475126	1.5301	0.0454535	0.258911	0.222042	1649	tags=28%, list=8%, signal=26%	EREG/INHBA/TIMP4/NHLH2/OXTR/TGFB2/PTX3/KISS1/RETN/ADAMTS1/GDF10/BMPR1B/AXL/HAS2/MMP2/NRIP1
GOBP_EXOCRINE_SYSTEM_DEVELOPMENT	43	0.501357	1.53067	0.0442354	0.255723	0.219308	4753	tags=49%, list=23%, signal=38%	SHH/SEMA3A/TGFB2/EGFR/TGM2/SEMA3C/PDGFA/TNF/FGF7/SNAI2/SOX9/FGF10/EDA/TGFB3/NRP1/NTN4/TGFB1/SRP54/BMP7/POLB/IGF2
GOCC_KINESIN_COMPLEX	43	0.501369	1.53071	0.0442354	0.255723	0.219308	8444	tags=67%, list=41%, signal=40%	KIF7/KIF1A/KIF13B/KIF26B/KIFC3/KIF26A/KLC2/KIF16B/KIF18A/KIF20A/KIF23/KIF21B/KIF12/KLC3/KIF14/KIF15/KIF13A/KIF18B/NDEL1/PAFAH1B1/KLC1/KIF20B/KIF11/DISC1/NDE1/KIF3C/KIF1C/KIF27/KIF3B
GOCC_INTRINSIC_COMPONENT_OF_POSTSYNAPTIC_SPECIALIZATION_MEMBRANE	47	0.493742	1.53125	0.023502	0.179234	0.153711	2092	tags=34%, list=10%, signal=31%	GABRA5/DCC/CDH2/CHRNA9/PTPRO/KCND2/SHISA6/EFNB2/EFNB3/ADCY1/NECTIN3/NLGN4Y/CACNG4/GABRA3/CLSTN2/NLGN3
GOBP_REGULATION_OF_ANATOMICAL_STRUCTURE_SIZE	417	0.360118	1.53139	0.000578811	0.0166731	0.0142988	4963	tags=32%, list=24%, signal=25%	DCC/KANK4/EDN3/USH1C/WNT7A/ADD2/FN1/RET/SLC6A4/NGF/ISLR2/CCL21/HTR7/L1CAM/CAV1/NPR3/HTR1D/FOXC2/OXTR/AGT/ADRB2/SEMA3A/MYADM/EDN2/SEMA3C/SPP1/SEMA6D/CFL2/HRH1/PFN4/NEFL/DRAXIN/RAP1GAP2/LPAR3/LIMA1/SEMA7A/PFN2/EDNRA/KIRREL1/ACTA2/SLC12A4/CDH4/TNF/TBXA2R/ADRA1B/SEMA4B/ATP2B1/CTTN/F2R/PTGS2/MMP2/ARHGAP18/SNX9/WNT3A/F2RL1/BDNF/SCT/SEMA6B/ITGA1/PLEKHH2/VIL1/EXT2/ADRA2C/ANO6/MSN/LRRC8E/FMN1/EDN1/DOCK5/C…
GOCC_CELL_LEADING_EDGE	382	0.363905	1.5332	0.000696145	0.0186663	0.0160082	4846	tags=35%, list=23%, signal=27%	GABRA5/ITGA5/CSPG4/FAP/CDH2/ITGB3/PDPN/BMX/TESC/PTPRO/ACTC1/MYADM/ABLIM3/EGFR/SHISA6/UNC5C/CDK6/LIMA1/CNTNAP2/ACTA2/COBL/MYH10/ACTN1/CYTH3/PLEK2/UNC5A/FSCN1/ATP2B1/VIM/CTTN/PXN/ARPIN/TLR4/STX2/ARHGAP18/NEDD9/SNX9/FGD1/GABRA3/PARVB/APBB2/FAT1/FRMD4B/SGCE/GABRE/PLEKHH2/VIL1/FERMT2/SPRY4/AJUBA/RAC2/TPM1/PTPRK/APP/MYO5A/PIK3CA/PDE9A/CCDC88A/ARHGAP31/FERMT1/AMOT/PHLDB2/ITGB4/ACTB/KANK1/NHS/ITGAV/TIAM2…
GOBP_COGNITION	233	0.382437	1.53397	0.00410443	0.0625088	0.0536075	2528	tags=21%, list=12%, signal=19%	JPH3/ADCY8/GABRA5/NTSR1/TH/MME/CAMK2N1/C1QL1/BRINP1/DKK1/SLC6A4/NGF/PAK5/ITGA5/NRXN3/NRXN2/BCHE/ITGA3/LRRN4/OXTR/BRSK1/AGT/EGFR/AFF2/SLC7A11/HRH1/CNTNAP2/ADCY1/NLGN4Y/PRNP/TNF/NPTX2/CHL1/CHST10/PTGS2/HOXA1/RELN/BDNF/SHROOM4/NTRK2/NLGN3/PLK2/GPR155/SHANK2/APP/TACR2/FOSL1/PRKAR1B/DLG4
GOBP_RESPONSE_TO_EPIDERMAL_GROWTH_FACTOR	44	0.499856	1.5349	0.0320059	0.207915	0.178307	3547	tags=27%, list=17%, signal=23%	TDGF1/EGFR/ERRFI1/SNAI2/COL1A1/DAB2/VIL1/PDE8A/SOX9/ID1/IQGAP1/PTPN12
GOBP_NEGATIVE_REGULATION_OF_EPITHELIAL_CELL_MIGRATION	66	0.465567	1.53564	0.0183988	0.156935	0.134587	5563	tags=42%, list=27%, signal=31%	PPARG/THBS1/MIR199A1/STC1/SEMA3A/PFN2/MIR320A/TNF/MIR221/TBXA2R/STARD13/ADAMTS9/PTPRG/DUSP10/RGCC/MIR193A/CORO1C/MIR196A1/TGFB1/DNAJA4/ADGRB1/DCN/DLL4/EVL/NR2F2/HMGB1/CARD10/GADD45A
GOBP_REGULATION_OF_MUSCLE_CELL_DIFFERENTIATION	127	0.415448	1.53608	0.00906941	0.105343	0.0903421	2270	tags=23%, list=11%, signal=20%	SHH/PI16/EREG/SIK1/MIR199A1/DKK1/BMP4/IGF1/MSX1/MYOD1/BMP2/DLL1/MMP14/NRG1/EFNB2/PROX1/NKX2-5/MYLK3/RBM24/PDGFB/MIR221/CEACAM5/TRIM32/WNT3A/BDNF/RGS4/GREM1/EDN1/G6PD
GOMF_CADHERIN_BINDING	321	0.37172	1.53682	0.00123955	0.0278955	0.0239232	7835	tags=50%, list=38%, signal=32%	CDH13/CDH2/PTPRO/EGFR/CDH6/MYO1B/MB21D2/CTNNAL1/ANLN/LIMA1/CEMIP2/ITGA6/CDH4/PLEC/FSCN1/CTTN/CALD1/ARHGAP18/CDH11/SNX9/DIAPH3/GPRC5A/CDH24/NDRG1/DCHS1/H3C7/RTN4/EIF2A/CDH3/MPRIP/MPP7/KTN1/AHNAK/FLNA/TES/PKM/SLC3A2/PHLDB2/CDH22/PAK2/YWHAZ/LDHA/MYH9/VCL/PARVA/CDH15/ITGB1/CTNNB1/BZW1/TBC1D2/KLC2/EHD1/PPFIBP1/SPTBN1/ANXA2/IQGAP1/CBL/CIP2A/PLCB3/SEPTIN7/CKAP5/STK24/OLA1/PICALM/FER/ALDOA/EPN2/PAICS/STX…
GOBP_POSITIVE_REGULATION_OF_NEUROGENESIS	192	0.392732	1.53881	0.00472861	0.0698232	0.0598804	5137	tags=35%, list=25%, signal=27%	VEGFC/MME/SHH/PTPRD/FN1/IL6/NGF/ISLR2/L1CAM/BMP2/RNF112/TGM2/FZD3/LIF/NEFL/ZNF365/SERPINE2/SOX11/LPAR3/SEMA7A/WNT2/MAP6/OBSL1/SMO/CDH4/TNF/MIR221/TRIM32/WNT3A/RELN/BDNF/NTRK2/MAP1B/GLI3/SKIL/PLXNA3/ZNF488/IL1B/SMARCD3/PRMT5/DHX36/TIAM2/CTNNB1/CAPRIN2/NRP1/XRCC2/EPHA4/NIN/NPTN/NUMBL/PLXNB3/TLR2/HES1/TGFB1/BMPR2/IL6ST/DBN1/TENM4/PRKCI/CAPRIN1/LIMK1/ACTR2/GDI1/CUX1/NUMB/MAN2A1/LIG4/SEMA5A
GOBP_REGULATION_OF_NEURON_MIGRATION	35	0.523562	1.54071	0.0459364	0.259952	0.222934	4578	tags=40%, list=22%, signal=31%	FLRT2/SEMA3A/NRG1/GPR173/PHACTR1/COL3A1/TNN/RELN/CAMK2A/PLAA/NTNG2/ADGRG1/IGSF10/ULK4
GOBP_NEGATIVE_REGULATION_OF_NEURON_DEATH	174	0.394837	1.54074	0.00655286	0.0867078	0.0743606	4574	tags=33%, list=22%, signal=26%	FGF20/GABRA5/GDNF/NGF/NDNF/SORL1/SLC7A11/NEFL/DRAXIN/HMOX1/AXL/CHL1/FOXQ1/F2R/NES/WNT3A/MEAK7/PCDHGC3/BDNF/GHR/NTRK2/NR4A3/DLX1/PCDHGC5/RETREG1/PIK3CA/SLC23A2/CD200/FZD1/PPARGC1A/INPP5A/AP2B1/TGFB3/SNX6/CTNNB1/STXBP1/TOX3/NRP1/JUN/XRCC2/CBL/VPS35/GPI/FZD9/PSMC1/CD200R1/CHMP4A/GCLM/ROCK1/OXR1/IL6ST/SET/NTF4/PRKCI/REST/BTG2/STAMBP
GOBP_LENS_DEVELOPMENT_IN_CAMERA_TYPE_EYE	70	0.459353	1.54143	0.0202566	0.165133	0.141618	4257	tags=40%, list=20%, signal=32%	SLITRK6/SIX3/WNT7A/BMP4/CRYBA2/BCAR3/SLC7A11/SOX11/PROX1/WNT2/NECTIN3/CITED2/TGFBR2/PLAAT1/VIM/FAT1/WNT5B/TGFBR1/SPRED3/SKIL/NHS/CTNNB1/MAF/BFSP1/SPRY2/CRYGS/SMAD3/WNT5A
GOBP_LUNG_MORPHOGENESIS	44	0.502317	1.54246	0.031468	0.206281	0.176906	2486	tags=32%, list=12%, signal=28%	SHH/BMP4/NOG/TBX2/LIF/SOX11/WNT2/TNF/FGF7/TGFBR2/SOX9/PLOD3/CTSZ/FGF10
GOBP_REGULATION_OF_EXTENT_OF_CELL_GROWTH	100	0.42837	1.54254	0.0112296	0.121477	0.104179	7272	tags=54%, list=35%, signal=35%	DCC/FN1/NGF/ISLR2/L1CAM/SEMA3A/SEMA3C/SPP1/SEMA6D/DRAXIN/LPAR3/SEMA7A/CDH4/SEMA4B/CTTN/WNT3A/BDNF/SEMA6B/MAP1B/SEMA4G/RTN4/RTN4R/PLXNA3/TRIM46/ULK2/NRP1/ABL1/BMPR2/RYK/SEMA4F/DBN1/WNT5A/DIP2B/LIMK1/GDI1/RNF6/SEMA5A/SEMA4C/MAP2/CDKL5/TTL/DBNL/NDEL1/EPHA7/PAFAH1B1/VEGFA/SEMA3B/EIF4G2/SEMA5B/CYFIP1/GOLGA4/DISC1/MT3/GSK3B
GOBP_NEGATIVE_REGULATION_OF_EPITHELIAL_CELL_APOPTOTIC_PROCESS	39	0.511745	1.54263	0.047619	0.264079	0.226474	5536	tags=46%, list=27%, signal=34%	SERPINE1/NDNF/HMOX1/IL11/ANGPTL4/IGF1R/TNFAIP3/ABL1/GATA2/YAP1/GAS6/TEK/CDH5/KDR/SEMA5A/RAMP2/RB1/NFE2L2
GOBP_INOSITOL_PHOSPHATE_METABOLIC_PROCESS	48	0.495425	1.54288	0.0403238	0.240559	0.206303	915	tags=10%, list=4%, signal=10%	PTH/NTSR1/NUDT10/INPP4B/HRH1
GOBP_CARDIAC_CONDUCTION	73	0.457217	1.54386	0.0254679	0.186604	0.160032	4009	tags=32%, list=19%, signal=26%	SCN3B/CORIN/KCNH2/CAV1/SCN5A/SLC4A3/TRPC1/AGT/GJC1/NKX2-5/KCNE3/ATP2B1/DSG2/CASQ2/FLNA/TMEM65/PDE4D/KCNQ1/SLC9A1/MEF2A/KCNE4/TBX18/CALM1
GOBP_NEGATIVE_REGULATION_OF_NEURON_PROJECTION_DEVELOPMENT	124	0.419655	1.54473	0.00847081	0.100949	0.0865737	4343	tags=39%, list=21%, signal=31%	DCC/SPOCK1/DKK1/PTPRO/SEMA3A/DNM3/SEMA3C/SPP1/SEMA6D/EFNB2/ZNF365/DRAXIN/EFNB3/SEMA7A/MINAR1/SEMA4B/VIM/LRP4/WNT3A/SEMA6B/DAB2/RAB29/CRMP1/SEMA4G/RTN4/PTPRG/RTN4R/LPAR1/FLNA/CERS2/RTN4RL2/PRAG1/PLXNA3/KANK1/PMP22/TRIM46/ULK2/EFNA1/NRP1/EPHA4/THY1/HES1/DPYSL3/PTPN9/RYK/SEMA4F/WNT5A/DIP2B
GOBP_CELL_DIFFERENTIATION_IN_SPINAL_CORD	36	0.524216	1.54576	0.0445174	0.25615	0.219674	3033	tags=33%, list=15%, signal=29%	LHX1/SHH/DRAXIN/DMRT3/LHX5/WNT3A/DYNC2H1/GLI3/HOXC10/TCTN1/GLI2/ZC4H2
GOBP_RESPONSE_TO_TESTOSTERONE	38	0.519584	1.54601	0.0418517	0.245605	0.21063	3584	tags=39%, list=17%, signal=33%	THBS1/HOXA13/SPP1/HOXA11/TBXA2R/ELK1/MSN/HOXA10/EDN1/IGF1R/HOXD13/ROCK2/NQO1/CBL/GPI
GOBP_ROOF_OF_MOUTH_DEVELOPMENT	85	0.446468	1.54681	0.0133689	0.133059	0.114112	3266	tags=35%, list=16%, signal=30%	SHH/WNT7A/INHBA/ALX4/MSX1/TGFB2/FOXF2/TBX2/SOX11/CDK20/MSC/ITGB6/ASPH/SNAI2/BNC2/TBX3/TGFBR2/TWIST1/WNT3A/LRRC32/SATB2/FZD2/TGFBR1/GLI3/FZD1/EPHB3/TGFB3/TIPARP/INSIG2/TMEM107
GOBP_NEGATIVE_REGULATION_OF_SECRETION	128	0.41806	1.54688	0.0147711	0.138142	0.11847	2871	tags=23%, list=14%, signal=20%	TRH/IL13RA2/INHBA/INHBB/MIR199A1/INHA/OXTR/NRG1/BMP8A/LIF/HMOX1/IRS1/TNF/SFRP1/F2R/KLF7/IL11/SCT/RAB11FIP5/CYP51A1/SYTL4/ADRA2C/EDN1/TFF2/TACR2/PLA2R1/P2RY1/CD200/IL1B
GOBP_HEAD_MORPHOGENESIS	33	0.535918	1.54769	0.0479574	0.264286	0.226652	7394	tags=61%, list=35%, signal=39%	DKK1/MSX1/NOG/MYH3/ASPH/MMP2/COL1A1/RRAS/TGFB3/TIPARP/SGPL1/LEF1/RAB3GAP1/CSRNP1/CLDN5/ATP6AP2/DLX5/EP300/CRISPLD1/PTPN11
GOBP_POSITIVE_REGULATION_OF_BLOOD_VESSEL_ENDOTHELIAL_CELL_MIGRATION	58	0.482133	1.54797	0.0324118	0.209575	0.179731	6044	tags=55%, list=29%, signal=39%	VEGFC/THBS1/FOXC2/FGF18/ETS1/HMOX1/PDGFB/MIR221/PTGS2/PRKCA/PRKD1/PLK2/TMSB4X/SRPX2/RHOJ/ADAM17/NRP1/JCAD/ABL1/GATA2/TGFB1/AKT3/PIK3C2A/FGFBP1/KDR/HMGB1/P2RX4/AKT1/NFE2L2/HIF1A/ATP5F1A/MIR126
GOBP_INOSITOL_PHOSPHATE_MEDIATED_SIGNALING	52	0.490265	1.54939	0.026582	0.191831	0.164514	1276	tags=21%, list=6%, signal=20%	NMUR2/EDN3/IGF1/EDN2/NRG1/CHP2/HRH1/FHL2/MYOZ2/PRNP/TNF
GOBP_NEURAL_RETINA_DEVELOPMENT	48	0.497554	1.5495	0.0376534	0.232042	0.198999	3573	tags=42%, list=17%, signal=35%	LHX1/SIX3/DIO3/USH1C/IGFN1/TGFB2/OBSL1/THRB/ATP2B1/FJX1/SDK2/NTRK2/DLX1/SOX9/CALB1/SMARCD3/SDK1/ACTL6A/BBS4/THY1
GOBP_NEURON_APOPTOTIC_PROCESS	204	0.394016	1.54986	0.00236536	0.0433591	0.0371848	5752	tags=38%, list=28%, signal=28%	FGF20/GABRA5/DIO3/GDNF/NGF/NDNF/TGFB2/NEFL/DRAXIN/FADD/HMOX1/EGLN3/AXL/PRNP/TNF/TP63/CHL1/FOXQ1/THRB/F2R/NES/PCDHGC3/BDNF/ITGA1/NTRK2/DLX1/CCL3/PCDHGC5/APP/G6PD/RETREG1/PIK3CA/BACE1/BNIP3/SIAH1/PPARGC1A/TGFB3/SNX6/CTNNB1/STXBP1/TOX3/NRP1/JUN/XRCC2/NQO1/GPI/FZD9/ABL1/GCLM/ROCK1/OXR1/IL6ST/NF1/HSPA5/SET/NTF4/ADARB1/PRKCI/BTG2/STAMBP/POLB/NCSTN/PPT1/NAE1/ATF2/LIG4/TNFRSF21/GAPDH/CPEB4/KIF14/PINK1/RB…
GOBP_ACTOMYOSIN_STRUCTURE_ORGANIZATION	187	0.397592	1.55024	0.00622925	0.0832936	0.0714325	6598	tags=50%, list=32%, signal=35%	MYH11/FRMD5/CORO2B/MYH6/MYH3/ACTC1/CFL2/PHACTR1/ANLN/MYOZ2/PROX1/NKX2-5/PFN2/MYLK3/MYH10/OBSL1/SFRP1/PLEC/CCN2/MYL9/PPFIA1/PXN/FHDC1/FERMT2/TPM1/TGFBR1/EDN1/ECT2/LPAR1/FRMD3/CCDC88A/FHOD1/CGNL1/S100A10/RHPN1/PHLDB2/PAK2/TMOD2/CNN1/MYH9/ITGB1/FLII/PDGFRB/TGFB3/RGCC/SORBS1/NRP1/ROCK2/EPHA1/TRPM7/LMOD1/CDC42BPA/ZYX/SLC9A1/BBS4/DLC1/ABL1/LIMCH1/MEF2A/MET/ROCK1/ARHGAP28/SMAD3/CNN3/CDC42BPB/TJP1/PDLIM1…
GOBP_KIDNEY_MORPHOGENESIS	81	0.453049	1.55067	0.0227545	0.176742	0.151574	4504	tags=46%, list=22%, signal=36%	LHX1/SHH/GDNF/BMP4/FOXD1/GPC3/BASP1/NOG/AGT/BMP2/ADAMTS16/HOXA11/LIF/SMO/IRX2/SALL1/GREM1/WWTR1/DCHS1/FMN1/SOX9/GLI3/FGF10/KIF26B/CALB1/PKD2/PDGFRB/CTNNB1/HOXD11/MAGED1/WNT6/NPHP3/HES1/SIX2/HOXB7/IRX1/BMP7
GOBP_ORGANIC_HYDROXY_COMPOUND_BIOSYNTHETIC_PROCESS	198	0.395058	1.55089	0.00678531	0.0876047	0.0751298	2320	tags=18%, list=11%, signal=16%	PTH/PAH/FGF19/NTSR1/DDC/TH/CFTR/DKK3/TRPC1/CYP27B1/TGFB2/BMP2/SLC7A11/SEC14L2/HRH1/AKR1C3/PROX1/ASIP/SC5D/TNF/BMP6/SNAI2/CYP39A1/SPTLC3/ALOX15B/ACER2/SLC27A2/PRKAA2/DAB2/STARD4/CYP51A1/NR1D1/OPN3/G6PD/CDH3/ACER3
GOMF_CYTOKINE_ACTIVITY	165	0.402359	1.55168	0.00244703	0.0442132	0.0379172	2187	tags=27%, list=10%, signal=25%	IFNK/CCL7/GDF6/WNT7A/IL24/BMP3/INHBA/CSF2/INHBB/IL6/BMP4/CCL21/AREG/INHA/TGFB2/BMP2/THNSL2/CCL20/SPP1/NRG1/TIMP1/CXCL11/BMP8A/LIF/TAFA5/GDF10/WNT2/CXCL3/IL33/IL20/TNF/BMP6/IL17D/TNFSF10/CXCL2/WNT3A/BMP1/PPBP/IL11/GREM1/WNT5B/IFNE/CMTM3/EDN1/CCL3
GOCC_PLASMA_MEMBRANE_RAFT	99	0.431906	1.55288	0.0192168	0.160384	0.137545	3655	tags=35%, list=18%, signal=29%	ADCY8/ADD2/CAVIN2/CDH13/CAV1/SCN5A/CDH2/KCND2/CAVIN3/CR1/HMOX1/IRS1/SMO/ADRA1B/TGFBR2/HAS2/LRP4/F2R/PTGS2/PTGIS/MAL/CAV2/BVES/CAVIN4/IGF1R/EHD2/CAVIN1/CDH15/MYOF/CTNNB1/SORBS1/KIF18A/CBL/DLC1/CORO1C
GOBP_MUSCLE_SYSTEM_PROCESS	365	0.368482	1.5537	0.000473578	0.0146461	0.0125605	4514	tags=33%, list=22%, signal=26%	NMUR2/PPARG/PI16/EDN3/GDNF/MYH8/SCN3B/MYH11/MIR199A1/KCNH2/HTR7/CAV1/SCN5A/MYH6/MYBPH/STAC/HTR1D/IGF1/GSTM2/MYOD1/MYL4/STC1/OXTR/MYH3/AGT/ADRB2/EDN2/SULF1/SMPX/GJC1/TBX2/CHRNB4/TPCN2/SGCD/MYOZ2/NKX2-5/KLF15/EDNRA/SNTB1/HMOX1/ACTA2/ERRFI1/KCNE3/TNF/ASPH/TBXA2R/ADRA1B/TBX3/CCN2/MYL9/ATP2B1/CTTN/DSG2/CALD1/F2R/PTGS2/SULF2/CASQ2/APBB2/FOXO1/RGS4/TNNC1/PRKCA/ADRA2C/PROK2/KCNJ12/NR4A3/TPM1/EDN1/DOCK5/G…
GOBP_REGULATION_OF_BODY_FLUID_LEVELS	318	0.376638	1.55406	0.00138311	0.0300527	0.0257732	2535	tags=22%, list=12%, signal=20%	PRSS56/FOXA2/TFPI2/VTN/MTCO2P12/SHH/THBS1/FN1/IL6/PLAU/F3/CFTR/CORO2B/SERPINE1/CAV1/FAP/NPR3/ITGB3/PDPN/HBB/HRNR/CYP4F11/PTPRO/OXTR/SLC7A11/ADAMTS13/SERPINE2/THBD/PDGFA/SERPINA1/ATP7B/AXL/PDGFB/KRT1/DGKI/F13A1/TP63/ACTN1/TBXA2R/PLEC/MMRN1/ANXA5/HAS2/MYL9/LNPK/PLAUR/TLR4/F2R/PEAR1/XDH/COL3A1/WNT3A/APLN/F2RL1/RAP2B/SCT/CD59/GNA12/PRKCA/EXT2/ADRA2C/ANO6/SOCS2/EDN1/PROCR/PIK3CA/PRKACB/FLNA/ANXA8/FGF1…
GOCC_SITE_OF_POLARIZED_GROWTH	148	0.409856	1.55608	0.0111387	0.12116	0.103907	7182	tags=53%, list=34%, signal=35%	DCC/GAP43/L1CAM/ITGA3/BASP1/ADCY10/PTPRO/TENM2/UNC5C/TSHZ3/NEFL/GDPD5/COBL/NEO1/FSCN1/CTTN/FLRT3/APBB2/PCDHGB1/C9orf72/FRY/CRMP1/MAP1B/SHANK2/APP/MYO5A/RTN4R/FXR1/FLNA/TOR1A/ITGA4/TIAM2/ANG/IQGAP1/CBL/EPHA4/AMFR/THY1/NIN/ABL1/DPYSL3/COPA/DBN1/SETX/EXOC6/DOCK7/KIF21B/HSP90AA1/IGF2BP1/FKBP15/APBB1/NECTIN1/SYAP1/FRYL/CPEB4/PINK1/PI4K2A/MAP2/CDKL5/TSC1/IGHMBP2/DBNL/NDEL1/ALS2/FXR2/CALM3/LAMP5/ZPR1/PA…
GOMF_PROTEIN_KINASE_C_BINDING	54	0.489067	1.55679	0.0345717	0.220045	0.188711	4582	tags=33%, list=22%, signal=26%	NELL1/UGT1A7/CAVIN2/DACT2/DACT1/CAVIN3/IRS1/FLNA/CCDC88A/KIAA1614/ITGAV/ADAM9/TOP2A/YWHAG/ABL1/DACT3/MARCKS/NELL2
GOBP_TELENCEPHALON_DEVELOPMENT	208	0.394765	1.55711	0.00226205	0.0420775	0.0360856	5495	tags=39%, list=26%, signal=29%	LHX1/TH/SHH/SIX3/INHBA/BMP4/SCN5A/CDH2/OXTR/SEMA3A/BMP2/EGFR/NRG1/CDK6/SLC7A11/PHACTR1/NEFL/DRAXIN/PROX1/SEMA7A/CNTNAP2/SMO/EMX2/SUN1/DNAH5/LHX5/SALL1/COL3A1/WNT3A/RELN/SCT/SEMA6B/NTRK2/BMERB1/DLX1/IGF1R/RTN4/RTN4R/GLI3/LAMB1/BNIP3/TCTN1/PLXNA3/RARB/CSNK2A2/BBS2/EPHB3/ALDH1A3/CTNNB1/ANXA3/TACC1/SLC38A2/HPRT1/BBS4/NIN/NUMBL/HES1/XRN2/NF1/RYK/ADGRG1/WNT5A/EFNA2/PEX13/ZDHHC16/BCL11B/BTG2/LEF1/ZSWIM6…
GOBP_VENTRICULAR_SEPTUM_DEVELOPMENT	69	0.46389	1.55731	0.0208663	0.167508	0.143655	4383	tags=39%, list=21%, signal=31%	BMP4/NOG/TGFB2/HOXA13/SOX11/PROX1/NKX2-5/ZFPM2/CITED2/TBX3/TGFBR2/HEYL/SALL1/ZFPM1/FZD2/TGFBR1/SMAD7/FZD1/PTK7/AP2B1/GATA4/FGFRL1/HES1/PDE2A/BMPR2/WNT5A/ACVR1
GOBP_NEURAL_TUBE_DEVELOPMENT	144	0.412015	1.55737	0.00598311	0.0812962	0.0697195	7256	tags=54%, list=35%, signal=36%	SHH/DACT1/BMP4/NOG/TGFB2/SEMA3C/FZD3/ALDH1A2/CTHRC1/SOX11/PROX1/CDK20/COBL/CITED2/SMO/SFRP1/CHRD/TWIST1/WNT3A/PRICKLE1/SFRP2/DZIP1L/DCHS1/FZD2/GLI3/PLOD3/PRKACB/FZD6/OPA1/TCTN1/FZD1/PTK7/GLI2/PKD2/TMEM107/TEAD2/BBS4/DLC1/ABL1/NPHP3/HES1/VANGL2/TGFB1/FOLR1/NF1/WNT5A/GSC/BMP7/STK3/MTHFD1/SHROOM3/CELSR1/SEC24B/SPINT2/SEMA4C/HECTD1/TRAF6/SOX17/HIF1A/FOXA1/LUZP1/TSC1/PFN1/RPGRIP1L/CC2D2A/ATP6AP2/ZNF35…
GOBP_SPECIFICATION_OF_ANIMAL_ORGAN_IDENTITY	32	0.539618	1.55773	0.047619	0.264079	0.226474	3089	tags=41%, list=15%, signal=35%	GDNF/DKK1/AXIN2/BMP4/BMP2/HOXC11/HOXA11/WNT2/WNT3A/GLI3/FGF10/SMARCD3/CTNNB1
GOBP_POSITIVE_REGULATION_OF_NEURON_DIFFERENTIATION	71	0.464179	1.55781	0.0208911	0.167508	0.143655	2373	tags=34%, list=11%, signal=30%	FGF20/GDF6/BRINP1/DKK1/NGF/BMP4/BMP2/RNF112/NAP1L2/GDPD5/SOX11/PROX1/NKX2-5/BMP6/HEYL/TRIM32/KCTD11/ADRA2C/SOCS2/DLX1/MAP1B/CPNE1/ECT2/SH3GL3
GOBP_VASCULOGENESIS	74	0.461063	1.5587	0.0178296	0.155071	0.132989	5575	tags=47%, list=27%, signal=35%	SHH/WNT7A/CAV1/HOXA13/GJC1/NKX2-5/ZFPM2/CITED2/SMO/TGFBR2/HAS2/XDH/TIE1/NTRK2/RRAS/AMOT/ITGAV/PDGFRB/TIPARP/CTNNB1/EGFL7/TEAD2/QKI/TGFB1/YAP1/SGPL1/ACKR3/RAP1A/KDR/CEACAM1/FZD4/RAMP2/SOX17/APLNR/RASA1
GOBP_NEGATIVE_REGULATION_OF_SIGNAL_TRANSDUCTION_IN_ABSENCE_OF_LIGAND	29	0.551721	1.56013	0.0494505	0.268522	0.230284	2871	tags=24%, list=14%, signal=21%	GDNF/CSF2/EYA4/TNF/SNAI2/FGF10/IL1B
GOBP_EPIBOLY	35	0.530955	1.56247	0.0369226	0.228376	0.195855	3600	tags=43%, list=17%, signal=36%	WNT7A/ITGA5/PDPN/COL5A1/MMP12/MIR221/FERMT2/AJUBA/CD151/FLNA/TOR1A/FERMT1/PHLDB2/ADAM17/CD44
GOBP_REGULATION_OF_GLUCOSE_TRANSMEMBRANE_TRANSPORT	63	0.480235	1.56287	0.0216219	0.17084	0.146512	2261	tags=22%, list=11%, signal=20%	PTH/FGF19/ERFE/GPC3/IGF1/ENPP1/KLF15/EDNRA/IRS1/TNF/GRB10/NR4A3/EDN1/OPN3
GOBP_CELLULAR_RESPONSE_TO_FLUID_SHEAR_STRESS	20	0.589793	1.56301	0.0471014	0.262653	0.225251	1582	tags=25%, list=8%, signal=23%	TFPI2/PLEC/HAS2/PTGS2/MMP2
GOBP_NEGATIVE_REGULATION_OF_NOTCH_SIGNALING_PATHWAY	36	0.530379	1.56393	0.0413186	0.244182	0.20941	4504	tags=33%, list=22%, signal=26%	DLK1/MAGEA1/DLL1/MMP14/DLX1/BEND6/METTL3/EGFL7/SLC35C1/GATA2/DLL4/BMP7
GOBP_CELL_GROWTH	430	0.366633	1.56558	0.000249051	0.0089676	0.00769061	4257	tags=29%, list=20%, signal=23%	DCC/DCSTAMP/PAPPA2/PI16/EDN3/INHBA/FN1/SPOCK1/ROS1/MIR199A1/NGF/ISLR2/PAK5/FOXL2/L1CAM/IGF1/MSX1/IGFBPL1/NANOS1/CYP27B1/AGT/SEMA3A/TGFB2/OSGIN1/EDN2/EGFR/MMP14/MEG3/SEMA3C/SPP1/SEMA6D/ENPP1/DCBLD2/SERPINE2/DRAXIN/LPAR3/SEMA7A/ST8SIA2/EDNRA/COBL/TFRC/CDH4/SFRP1/MINAR1/TGFBR2/SEMA4B/CTTN/TRIM32/TNN/WNT3A/IGFBP7/FLRT3/SYT1/BDNF/ZNF639/SEMA6B/RGS4/DAB2/SFRP2/C9orf72/GREM1/TNC/PRDM11/NLGN3/SOCS2/TGFBR…
GOBP_LEARNING	110	0.431456	1.56602	0.00851267	0.101208	0.0867963	2528	tags=25%, list=12%, signal=22%	JPH3/GABRA5/NTSR1/TH/C1QL1/DKK1/PAK5/NRXN3/NRXN2/BCHE/LRRN4/BRSK1/AGT/SLC7A11/HRH1/CNTNAP2/NLGN4Y/NPTX2/CHST10/PTGS2/RELN/NTRK2/NLGN3/SHANK2/APP/TACR2/FOSL1/DLG4
GOBP_MORPHOGENESIS_OF_AN_EPITHELIAL_FOLD	21	0.581349	1.56603	0.0452899	0.258557	0.221739	3089	tags=52%, list=15%, signal=45%	SHH/BMP4/NOG/SULF1/EGFR/SOSTDC1/WNT2/TP63/FGF10/HOXD13/CTNNB1
GOBP_VENTRICULAR_CARDIAC_MUSCLE_TISSUE_MORPHOGENESIS	43	0.513023	1.56629	0.0398934	0.239923	0.205757	2555	tags=33%, list=12%, signal=29%	MYH6/FOXC2/NOG/TGFB2/NRG1/PROX1/NKX2-5/EDNRA/ZFPM2/COL11A1/TNNC1/TPM1/TGFBR1/SMAD7
GOBP_NEGATIVE_REGULATION_OF_ANOIKIS	17	0.609783	1.56695	0.0499109	0.268586	0.230339	4007	tags=53%, list=19%, signal=43%	ITGA5/CAV1/SNAI2/CEACAM5/NTRK2/PIK3CA/PTK2/ITGB1/CEACAM6
GOBP_REGULATION_OF_SYNAPSE_ASSEMBLY	73	0.464236	1.56756	0.0217344	0.17146	0.147044	2996	tags=37%, list=14%, signal=32%	CBLN1/SLITRK6/PTPRD/WNT7A/GPC6/DKK1/FLRT2/OXTR/IL1RAP/AMIGO2/ST8SIA2/NEGR1/SYNDIG1/RAB17/WNT3A/FLRT3/FARP1/BDNF/CLSTN2/NTRK2/NLGN3/GPC4/APP/THBS2/FZD1/SRPX2/EPHB3
GOBP_REGULATION_OF_CELL_JUNCTION_ASSEMBLY	166	0.405284	1.56792	0.00915632	0.105865	0.0907895	4265	tags=41%, list=20%, signal=33%	CBLN1/SLITRK6/PTPRD/THBS1/WNT7A/GPC6/DKK1/CAV1/FLRT2/OXTR/AGT/MMP14/IL1RAP/AMIGO2/ST8SIA2/NEGR1/CNTNAP2/TNF/SFRP1/SNAI2/SYNDIG1/RAB17/MAP4K4/WNT3A/FLRT3/FARP1/BDNF/CLSTN2/GREM1/APOD/FERMT2/NTRK2/NLGN3/GPM6B/FMN1/GPC4/APP/S100A10/PHLDB2/THBS2/FZD1/PTK2/IL1B/SRPX2/LIMS1/EPHB3/VCL/PEAK1/NRP1/ROCK2/RAP1B/VPS35/SLC9A1/THY1/DLC1/CORO1C/ABL1/RAPGEF1/LIMCH1/DMTN/TLR2/NTNG2/ROCK1/SMAD3/ADGRB1/TEK/WNT5A/AG…
GOBP_GLAND_MORPHOGENESIS	113	0.430731	1.56809	0.0107926	0.118273	0.101431	3062	tags=34%, list=15%, signal=29%	SHH/IL6/BMP4/CAV1/AREG/NOG/SEMA3A/TGFB2/SULF1/HOXA13/EGFR/TGM2/SOSTDC1/SEMA3C/TBX2/PDGFA/PROX1/LIMS2/TNF/FGF7/SFRP1/TP63/SNAI2/TBX3/TGFBR2/MMP2/LRP5L/WNT3A/TNC/MSN/SOX9/TNFAIP3/GLI3/FGF10/EDA/HOXD13/TGFA/TGFB3
GOBP_POSITIVE_REGULATION_OF_AMINE_TRANSPORT	27	0.560685	1.56818	0.0496324	0.268522	0.230284	610	tags=22%, list=3%, signal=22%	TRH/NTSR1/GDNF/OXTR/AGT/SLC38A3
GOCC_APICAL_PART_OF_CELL	330	0.378379	1.56867	0.00111293	0.0264636	0.0226951	4948	tags=36%, list=24%, signal=28%	TDGF1/ADCY8/MYO7B/PAPPA2/AJAP1/USH1C/FN1/CFTR/ATP6V0D2/CA4/CSPG4/FAP/CDH2/ENPP3/MUC13/PDPN/SLC6A20/ABCC2/ADCY10/SLC34A2/STC1/PTPRO/OXTR/SLC38A3/ADRB2/SLC29A4/AQP10/DLL1/ATP12A/FZD3/KISS1/MYO1B/SLC7A11/TNIK/ANO1/SLC16A2/SLC5A8/GJB6/PRKG2/CHL1/ATP2B1/CTSL/RAB17/CEACAM5/CLCA4/SLC39A14/SLC2A9/FAT1/MAL/MPDZ/ECRG4/CLIC5/SLC7A8/OSMR/SHROOM4/DCHS1/MSN/SLC39A8/SHANK2/DYNC2H1/APP/SLC7A5/SLC7A1/CTSB/SLC23A2…
GOBP_RENAL_TUBULE_DEVELOPMENT	81	0.458398	1.56898	0.0197569	0.162471	0.139335	4375	tags=47%, list=21%, signal=37%	LHX1/SHH/GDNF/BMP4/FOXD1/GPC3/NOG/AGT/BMP2/DLL1/ADAMTS16/HOXA11/LIF/SMO/IRX2/HEYL/SALL1/GREM1/WWTR1/DCHS1/FMN1/SOX9/GLI3/KIF26B/CALB1/CD24/PKD2/CTNNB1/HOXD11/MAGED1/WNT6/HES1/YAP1/JAG1/SIX2/HOXB7/IRX1/COL4A1
GOBP_ACIDIC_AMINO_ACID_TRANSPORT	44	0.510999	1.56912	0.0293164	0.198368	0.17012	2251	tags=23%, list=11%, signal=20%	TRH/NTSR1/SLC1A6/SLC7A11/APBA1/TNF/LRRC8C/NTRK2/LRRC8E/LRRC8A
GOBP_FAT_CELL_DIFFERENTIATION	209	0.39808	1.56963	0.0031375	0.0523713	0.0449135	4699	tags=36%, list=23%, signal=28%	WIF1/PPARG/GDF6/INHBB/IL6/LPL/LAMB3/ADRB2/MMP11/BMP2/C1QL4/HMGA2/ENPP1/HTR2C/PRDM16/MEDAG/C1QTNF3/RETN/GDF10/FABP3/ZFPM2/TNF/SFRP1/SNAI2/NOCT/RORA/PTGS2/TRIM32/ZFPM1/WNT3A/FOXO1/IL11/LRRC8C/CCN4/SFRP2/FERMT2/WNT5B/WWTR1/NR4A3/ZBTB16/DIO2/NR1D1/RETREG1/TGFB1I1/BBS12/NUDT7/FGF10/DUSP10/BNIP3/PPARGC1A/BBS2/TRIO/TBL1XR1/CCDC71L/BBS4/PLAC8/CCND1/ARNTL/WDFY2/GATA2/HES1/TGFB1/YAP1/LRP5/JAG1/ADRB1/SMAD3/…
GOBP_CELLULAR_RESPONSE_TO_LIPID	489	0.365237	1.57001	0.000164364	0.00647312	0.00555134	2417	tags=17%, list=12%, signal=15%	DEFA5/DEFA6/ADCY8/IL24/BRINP1/INHBA/RET/CSF2/INHBB/IL6/SLC6A4/BMP4/NR0B1/CFTR/SERPINE1/LPL/MRC1/UGT1A1/MYOD1/TESC/STC1/CYP27B1/PDCD1LG2/MN1/FZD10/PMEPA1/NLRP3/EGFR/SPP1/SIRPA/EFNB2/ALDH1A2/CXCL11/AKR1C3/ADAMTS13/WNT2/CXCL3/ADCY1/ERRFI1/AXL/IRS1/SMO/TNF/BMP6/SFRP1/TP63/ADCY2/SNAI2/TBXA2R/SPON2/ATP2B1/CXCL2/VIM/RORA/TLR4/MMP2/HEYL/NRIP1/WNT3A/NOS2/PPBP/COL1A1/DAB2/PRKCA/ZNF703/WNT5B/ABL2/ELK1/NR4A3…
GOBP_TRACHEA_DEVELOPMENT	16	0.621113	1.57021	0.0470163	0.262468	0.225093	7078	tags=69%, list=34%, signal=45%	SHH/BMP4/TGFBR2/SOX9/EDA/CTNNB1/LEF1/MAPK1/WNT7B/MAP2K1/RARA
GOBP_NEURON_PROJECTION_ORGANIZATION	73	0.465121	1.57055	0.0209344	0.167508	0.143655	6723	tags=48%, list=32%, signal=33%	WNT7A/ITGA3/DNM3/ZNF365/KIF1A/TANC2/PRNP/CTTN/RELN/IGF1R/APP/DLG4/DHX36/EPHB3/EFNA1/TANC1/CAPRIN2/MAP1A/DCTN1/VPS35/EPHA4/MTMR2/DBN1/CAPRIN1/ACTR2/HOMER1/PRMT3/SHANK3/ABI2/FYN/DBNL/CFL1/PAFAH1B1/TREM2/PSEN1
GOBP_CARBOXYLIC_ACID_TRANSPORT	199	0.400078	1.5719	0.00687007	0.0876759	0.0751908	3522	tags=29%, list=17%, signal=24%	TRH/FGF19/NMUR2/NTSR1/SLC6A17/SLC6A11/PDPN/AQP9/SLC1A6/SLC6A20/ABCC2/AGT/SLC38A3/SLC22A3/SLC7A11/SLC16A2/SLC6A15/SLC5A8/APBA1/TNF/SFXN3/SLC66A1L/NOS2/LRRC8C/RGS4/SLC13A3/SLC7A8/NTRK2/LRRC8E/EDN1/LRRC8A/AKR1C1/SLC7A5/SLC7A1/SLC23A2/SLC26A2/SLC10A4/PLA2R1/SLC3A2/SLC38A6/SV2A/ABCC3/IL1B/MPC2/SLCO3A1/CES1/SERINC3/ITGB1/SLC36A4/STXBP1/SLC26A6/SLC6A14/ABCC1/SLC5A12/SLC38A2/SLC25A15/SLC38A7
GOBP_POSITIVE_REGULATION_OF_TRANSMEMBRANE_TRANSPORT	176	0.402113	1.57212	0.00597657	0.0812962	0.0697195	3790	tags=27%, list=18%, signal=22%	PTH/FGF19/NTSR1/EDN3/ERFE/CFTR/KCNH2/LRRC38/STAC/JPH2/GPC3/IGF1/GSTM2/TESC/TRPC1/AGT/ADRB2/CXCL11/KLF15/EDNRA/IRS1/CACNG4/F2R/RELN/ANO6/NR4A3/NLGN3/EDN1/OPN3/G6PD/GSTO1/FLNA/CRACR2A/TMSB4X/PKD2/TCAF1/ITGB1/KCNQ1/SORBS1/SLC26A6/NIPSNAP2/SLC9A1/THY1/IRS2/ABL1/GAL/MEF2A
GOBP_MUSCLE_CELL_DIFFERENTIATION	340	0.376239	1.57241	0.000775527	0.0197446	0.016933	4461	tags=31%, list=21%, signal=25%	SHH/PI16/EREG/SIK1/MYH11/MIR199A1/DKK1/ADAMTS15/BMP4/MYH6/CDH2/IGF1/MSX1/MYOD1/MYH3/AGT/ACTC1/BMP2/DLL1/MMP14/NRG1/CFL2/EFNB2/MYEF2/ADAMTS5/TBX2/FHL2/SGCD/MYOZ2/BARX2/PROX1/ADAM12/NKX2-5/MYLK3/EDNRA/RBM24/OBSL1/PDGFB/SMO/ACTN1/MIR221/PLEC/PTGFRN/TBX3/MYL9/CEACAM5/RORA/TRIM32/WNT3A/BDNF/RGS4/SGCB/CAV2/GREM1/BVES/WNT5B/DYSF/TPM1/EDN1/SOX9/G6PD/FGF10/EHD2/HAMP/MORF4L2/SCGB3A1/RARB/SMARCD3/TMOD2/MYH9…
GOMF_HORMONE_ACTIVITY	58	0.489749	1.57243	0.0272382	0.194963	0.1672	1822	tags=38%, list=9%, signal=35%	TRH/PTH/UCN3/CHGB/EDN3/INHBA/INHBB/ERFE/GRP/IGF1/INHA/STC1/AGT/POMC/EDN2/RETN/ASIP/LHB/UCN2/STC2/APLN/SCT
GOBP_NEURAL_PRECURSOR_CELL_PROLIFERATION	121	0.430114	1.57248	0.007376	0.0918084	0.0787348	5645	tags=44%, list=27%, signal=32%	LHX1/VEGFC/SHH/SIX3/WNT7A/SLC6A4/DISP3/CDH2/EML1/CEND1/FZD3/PROX1/SLC16A2/WNT2/LIMS2/SMO/EMX2/LHX5/RORA/NES/WNT3A/FOXO1/TOX/SOX5/SHCBP1/GLI3/FZD6/HOOK3/ZNF503/SMARCD3/CTNNB1/FZD9/NUMBL/GATA2/NF1/RYK/DBN1/ADGRG1/WNT5A/DLL4/GNAI2/MELK/BTG2/DOCK7/LEF1/IGF2BP1/NUMB/SPINT2/CTNNA1/KIF14/ASPM/RACGAP1/HIF1A
GOBP_BRANCHING_INVOLVED_IN_SALIVARY_GLAND_MORPHOGENESIS	21	0.58392	1.57296	0.0291434	0.197995	0.1698	3450	tags=52%, list=17%, signal=44%	SHH/SEMA3A/TGM2/SEMA3C/PDGFA/TNF/FGF7/SNAI2/FGF10/NRP1/NTN4
GOBP_EXTRACELLULAR_MATRIX_ASSEMBLY	42	0.517806	1.57304	0.0203888	0.165774	0.142167	5341	tags=67%, list=26%, signal=50%	MYH11/LAMB3/AGT/PHLDB1/HAS2/COL3A1/TIE1/COL1A2/PXDN/GPM6B/EMILIN1/SOX9/PLOD3/LAMB1/PHLDB2/RGCC/ANTXR1/NTN4/EFEMP2/TGFB1/NTNG2/HAS1/SMAD3/GAS6/LAMB2/LOX/CLASP1/RAMP2
GOBP_NEUROINFLAMMATORY_RESPONSE	34	0.539438	1.57309	0.0377876	0.232482	0.199376	3041	tags=44%, list=15%, signal=38%	ADCY8/MMP8/MMP9/IL6/MMP3/IGF1/IL33/ADCY1/TNF/PTGS2/CCL3/NR1D1/CD200/IL1B/ITGB1
GOBP_CELLULAR_RESPONSE_TO_LOW_DENSITY_LIPOPROTEIN_PARTICLE_STIMULUS	16	0.622372	1.57339	0.0470163	0.262468	0.225093	3434	tags=44%, list=16%, signal=37%	PPARG/CDH13/LPL/ABCA1/CES1/ITGB1/NPC1
GOBP_REGULATION_OF_SIGNALING_RECEPTOR_ACTIVITY	128	0.425337	1.57381	0.0123386	0.125908	0.107979	3469	tags=34%, list=17%, signal=28%	PPARG/LY6H/EREG/DKK1/PLAU/DKK4/BTC/SERPINE1/AREG/DKK3/NOG/ADRB2/SHISA6/ADH7/BEGAIN/ERRFI1/CACNG4/TNF/NPTX2/RELN/MTRNR2L12/DLGAP3/GPRC5A/GREM1/ADRA2C/NLGN3/EDN1/APP/DLG4/DKK2/NETO2/P2RY1/RASGRF2/LYPD6/TGFA/ITGB1/SNX6/PDE4D/ADAM17/KLHL24/NRP1/SHC1/CBL
GOBP_POSITIVE_REGULATION_OF_CREB_TRANSCRIPTION_FACTOR_ACTIVITY	17	0.612677	1.57439	0.0445633	0.25615	0.219674	2701	tags=35%, list=13%, signal=31%	ADCY8/ADCY1/RELN/PRKD1/RPS6KA4/CD200
GOMF_CYCLIC_NUCLEOTIDE_PHOSPHODIESTERASE_ACTIVITY	19	0.600147	1.57486	0.0490018	0.266984	0.228966	4635	tags=53%, list=22%, signal=41%	PDE7A/PDE3A/PDE8A/PDE9A/PDE4D/PDE8B/PDE2A/PDE5A/PDE4A/PDE1A
GOBP_REGULATION_OF_RESPONSE_TO_WOUNDING	137	0.42143	1.57606	0.00366988	0.058971	0.0505735	3090	tags=31%, list=15%, signal=26%	FOXA2/VTN/AJAP1/THBS1/PLAU/F3/SERPINE1/CAV1/FAP/SMOC2/FOXC2/SPP1/SERPINE2/THBD/PDGFA/TAFA5/TNFRSF12A/ACTA2/PDGFB/KRT1/TNF/MIR221/TBXA2R/MMRN1/F2R/F2RL1/CCN4/VIL1/FERMT2/ANO6/EDN1/IGF1R/RTN4R/TNFAIP3/FLNA/CERS2/FERMT1/PHLDB2/KANK1/PTK2/ITGB1/CD109
GOBP_POSITIVE_REGULATION_OF_INSULIN_SECRETION	55	0.494398	1.57657	0.0290907	0.197906	0.169724	1077	tags=15%, list=5%, signal=14%	TRH/ADCY8/UCN3/CFTR/NNAT/ANO1/GPR27/GPR68
GOBP_NEGATIVE_REGULATION_OF_MUSCLE_CELL_DIFFERENTIATION	60	0.486961	1.57683	0.0262679	0.190802	0.163632	2270	tags=25%, list=11%, signal=22%	SHH/PI16/EREG/MIR199A1/DKK1/MSX1/BMP2/DLL1/NKX2-5/PDGFB/MIR221/CEACAM5/BDNF/RGS4/G6PD
GOBP_L_AMINO_ACID_TRANSPORT	50	0.503077	1.57711	0.0359872	0.224519	0.192548	5263	tags=48%, list=25%, signal=36%	NTSR1/SLC1A6/SLC6A20/AGT/SLC38A3/SLC7A11/TNF/SLC66A1L/SLC7A8/SLC7A5/SLC7A1/SLC3A2/SERINC3/ITGB1/SLC36A4/SLC38A2/SLC25A15/SLC38A7/SLC25A13/ARL6IP5/SLC47A1/SFXN1/PRAF2/SLC1A3
GOBP_REGULATION_OF_NERVOUS_SYSTEM_DEVELOPMENT	371	0.374905	1.57721	0.00029082	0.0102519	0.00879204	4604	tags=34%, list=22%, signal=27%	DCC/CBLN1/VEGFC/SLITRK6/MME/SHH/PTPRD/WNT7A/BRINP1/FN1/DKK1/IL6/NGF/ISLR2/ASCL2/L1CAM/FLRT2/NOG/OXTR/SEMA3A/BMP2/DLL1/RNF112/TGM2/SEMA3C/SPP1/FZD3/IL1RAP/SORL1/SEMA6D/AMIGO2/LIF/NEFL/ZNF365/SERPINE2/DRAXIN/SOX11/EFNB3/LPAR3/SEMA7A/ST8SIA2/WNT2/MAP6/OBSL1/SMO/CDH4/TNF/MIR221/SEMA4B/SYNDIG1/LRP4/HEYL/TRIM32/WNT3A/HOXB3/RELN/FLRT3/BDNF/NCMAP/CLSTN2/SEMA6B/NTRK2/NLGN3/DLX1/MAP1B/NR1D1/SEMA4G/RTN4/RTN…
GOBP_ODONTOGENESIS_OF_DENTIN_CONTAINING_TOOTH	77	0.465167	1.57809	0.0135642	0.133289	0.114308	3184	tags=38%, list=15%, signal=32%	SHH/BMP4/CFTR/SERPINE1/ODAPH/SCN5A/KLK4/MSX1/FST/BMP2/SOSTDC1/HTRA1/ITGB6/SMO/DMRT3/TP63/LRP4/APCDD1/RUNX2/DLX1/FAM20C/GLI3/WNT10A/FGF10/EDA/FGF4/GLI2/CTNNB1/FAM20A
GOBP_POSITIVE_REGULATION_OF_LONG_TERM_SYNAPTIC_POTENTIATION	17	0.614235	1.57839	0.0445633	0.25615	0.219674	3642	tags=47%, list=17%, signal=39%	ADCY8/MME/ADCY1/RELN/APP/IGSF11/ZDHHC2/NPTN
GOBP_KILLING_OF_CELLS_OF_ANOTHER_ORGANISM	32	0.546778	1.5784	0.0440917	0.255479	0.219098	2	tags=6%, list=0%, signal=6%	DEFA5/DEFA6
GOBP_HEPARAN_SULFATE_PROTEOGLYCAN_METABOLIC_PROCESS	28	0.559206	1.57882	0.0473588	0.263505	0.225982	5716	tags=61%, list=27%, signal=44%	SULF1/HS3ST5/SULF2/DSE/EXT2/XYLT1/XYLT2/CTNNB1/GPC1/EXTL3/NDST1/CSGALNACT1/EXTL2/HS6ST1/HS3ST3B1/SGSH/EXT1
GOBP_NEGATIVE_REGULATION_OF_NERVOUS_SYSTEM_DEVELOPMENT	124	0.42904	1.57928	0.005542	0.0779593	0.0668578	4573	tags=40%, list=22%, signal=31%	DCC/CBLN1/WNT7A/BRINP1/DKK1/IL6/ASCL2/NOG/SEMA3A/SEMA3C/SPP1/SORL1/SEMA6D/DRAXIN/SOX11/EFNB3/SEMA7A/TNF/SEMA4B/LRP4/WNT3A/SEMA6B/DLX1/NR1D1/SEMA4G/RTN4/RTN4R/CERS2/DUSP10/HOOK3/PLXNA3/IL1B/ID1/TRIM46/ULK2/CTNNB1/TMEM98/NRP1/THY1/TLR2/HES1/NF1/RYK/SEMA4F/WNT5A/DIP2B/REST/BMP7/LDLR
GOBP_MUSCLE_CELL_MIGRATION	79	0.464324	1.58064	0.0140343	0.135386	0.116107	3478	tags=35%, list=17%, signal=30%	VTN/PLAU/SERPINE1/IGFBP3/ITGB3/IGF1/AGT/SORL1/SEMA6D/PDGFA/ADAMTS1/TAFA5/PDGFB/SMO/MIR221/HAS2/TLR4/GRB10/CCN4/GNA12/NR4A3/TPM1/DOCK5/NET1/PARVA/PDGFRB/NRP1/APEX1
GOMF_INSULIN_LIKE_GROWTH_FACTOR_BINDING	26	0.566584	1.58143	0.0470163	0.262468	0.225093	2921	tags=50%, list=14%, signal=43%	IGFBP3/ITGB3/IGFBPL1/HTRA3/CCN5/HTRA1/ITGA6/CCN2/IGFBP7/CCN4/IGF1R/ITGB4/ITGAV
GOBP_SEMAPHORIN_PLEXIN_SIGNALING_PATHWAY	42	0.52077	1.58204	0.0195786	0.162167	0.139075	4228	tags=43%, list=20%, signal=34%	GDNF/SEMA3A/SEMA3C/SEMA6D/SEMA7A/EDNRA/SEMA4B/SEMA6B/NCAM1/EDN1/SEMA4G/FLNA/NRP2/PLXNA3/NRP1/PLXNB3/MET/SEMA4F
GOBP_PEPTIDYL_SERINE_MODIFICATION	295	0.3846	1.58263	0.000658881	0.0180512	0.0154807	4456	tags=29%, list=21%, signal=23%	IFNK/TDGF1/IL24/RET/NAA11/DKK1/IL6/NGF/CAV1/NDNF/BRSK1/BCAR3/EGFR/MGAT5B/HMGA2/LIF/NEK6/PFN2/GALNT2/RPS6KA2/TFRC/PDGFB/TNF/STK32B/PRKG2/TGFBR2/CAMK1G/POGLUT2/PTGS2/WNT3A/PRKAA2/IL11/BDNF/SFRP2/PRKCA/PRKD1/NTRK2/BGN/PLK2/IFNE/TGFBR1/APP/LATS2/DCLK3/PIK3CA/DCLK1/FNIP2/SMAD7/CAMK2A/CAB39/RPS6KA4/PRKY/TRIM6/PAK2/CSNK2A2/ULK2/TXN/PDE4D/CAPRIN2/ARAF/ROCK2/POGLUT3/GALNT1/MLXIPL/CAMK1/CD44/SPRY2/DMTN/TGF…
GOBP_REGULATION_OF_NEURAL_PRECURSOR_CELL_PROLIFERATION	72	0.470421	1.58279	0.018361	0.156935	0.134587	4495	tags=42%, list=22%, signal=33%	LHX1/VEGFC/SHH/SIX3/SLC6A4/DISP3/CDH2/CEND1/FZD3/PROX1/SLC16A2/LIMS2/SMO/LHX5/NES/WNT3A/FOXO1/TOX/SHCBP1/GLI3/SMARCD3/CTNNB1/FZD9/GATA2/NF1/ADGRG1/WNT5A/DLL4/GNAI2/BTG2
GOBP_NEGATIVE_REGULATION_OF_CELLULAR_SENESCENCE	16	0.62609	1.58279	0.0464904	0.26168	0.224416	4403	tags=50%, list=21%, signal=39%	CDK6/TBX2/HMGA2/TWIST1/PLK2/ABL1/RBL1/AKT3
GOBP_ZINC_ION_HOMEOSTASIS	33	0.54844	1.58386	0.0456646	0.258937	0.222065	2136	tags=33%, list=10%, signal=30%	MT4/SLC30A3/MT1E/MT2A/ATP7B/SLC39A14/SLC39A10/SLC39A13/MT1F/MT1A/SLC39A8
GOBP_POSITIVE_REGULATION_OF_OSSIFICATION	50	0.505384	1.58434	0.034921	0.2216	0.190044	2253	tags=30%, list=11%, signal=27%	PTH/NELL1/FBN2/BMP4/ADRB2/TGFB2/BMP2/SOX11/BMPR1B/BMP6/ATP2B1/ANO6/GPM6B/ZBTB16/FAM20C
GOCC_LAMELLIPODIUM	191	0.406917	1.58616	0.0028875	0.049342	0.0423156	4922	tags=40%, list=24%, signal=31%	CSPG4/FAP/CDH2/ITGB3/PDPN/TESC/PTPRO/ACTC1/ABLIM3/UNC5C/ACTA2/MYH10/PLEK2/FSCN1/CTTN/PXN/ARPIN/STX2/NEDD9/FGD1/PARVB/APBB2/FAT1/PLEKHH2/VIL1/FERMT2/AJUBA/RAC2/APP/PIK3CA/CCDC88A/ARHGAP31/AMOT/ACTB/NHS/ITGAV/TIAM2/PKD2/SH3RF1/PARVA/ITGB1/CTNNB1/GDPD2/RAPH1/PIEZO1/ANTXR1/PIP5K1A/CDC42BPA/PABPC1/SLC9A1/CD44/FGD6/CORO1C/BCAR1/ACTR3/FER/ROCK1/DPYSL3/AVIL/SORBS2/DBN1/ACTG2/CDC42BPB/IQGAP2/CAPRIN1/MYO10…
GOBP_REGULATION_OF_ENDOTHELIAL_CELL_DEVELOPMENT	18	0.614257	1.58686	0.0467068	0.261901	0.224606	6870	tags=83%, list=33%, signal=56%	S1PR3/TNF/IL1B/VCL/ROCK2/PROC/ROCK1/ZDHHC21/CDH5/PLCB1/CLDN5/TNFRSF1A/PPP1R12A/VEGFA/IKBKB
GOMF_ACTIN_FILAMENT_BINDING	196	0.405231	1.5885	0.00376349	0.0598478	0.0513255	5142	tags=39%, list=25%, signal=29%	MYH7B/MYO7B/USH1C/ADD2/MYH8/MYH11/SLC6A4/CORO2B/MYH6/MYL4/MYH3/ABLIM3/EGFR/CFL2/MYO1B/CTNNAL1/LIMA1/MYH10/GJB6/ACTN1/TAGLN/FSCN1/CTTN/PANX1/PPP1R9A/TNNC1/VIL1/FERMT2/SHROOM4/ABL2/AJUBA/TPM1/MYO5A/MPRIP/FLNA/ANXA8/FHOD1/FERMT1/ARPC1B/SCIN/PLS3/GAS7/MYH9/FLII/SAMD14/ANTXR1/SPTBN1/IQGAP1/IQGAP3/TLN2/CORO1C/ABL1/DMTN/ACTR3/FLNB/FMNL2/AVIL/DBN1/UXT/IQGAP2/EZR/ITPRID2/MISP/TPM2/MARCKS/MYO1C/MYO10/FRG1/…
GOBP_PATTERN_SPECIFICATION_PROCESS	390	0.376372	1.58882	0.00023312	0.00845437	0.00725046	4383	tags=33%, list=21%, signal=26%	TDGF1/FOXA2/LHX1/HOXB8/SHH/SIX3/GDNF/WNT7A/DKK1/BARX1/AXIN2/LMX1B/BMP4/FOXD1/MICAL2/GPC3/HOXB9/ALX4/MSX1/BASP1/FOXC2/NOG/STC1/SEMA3A/FST/HOXB5/BMP2/DLL1/SOSTDC1/SEMA3C/HOXA9/ALDH1A2/HOXC13/TBX2/HOXB6/HOXC11/HOXA11/RTTN/HOXC9/NKX2-5/WNT2/CDK20/BMPR1B/COBL/CITED2/SMO/DMRT3/EMX2/ASPH/SFRP1/TP63/EFNB1/CHRD/TBX3/TGFBR2/DNAH5/IRX2/VAX2/LRP4/HEYL/LRP5L/WNT3A/HOXB3/MEIS3P1/RELN/CHSY1/SFRP2/BICC1/GREM1/HO…
GOBP_POSITIVE_REGULATION_OF_COAGULATION	18	0.61572	1.59064	0.0467068	0.261901	0.224606	2013	tags=39%, list=10%, signal=35%	THBS1/F3/SERPINE1/THBD/TBXA2R/F2R/ANO6
GOBP_POSITIVE_REGULATION_OF_MUSCLE_CELL_DIFFERENTIATION	58	0.495881	1.59211	0.0234439	0.179062	0.153563	3864	tags=38%, list=19%, signal=31%	SHH/MIR199A1/BMP4/IGF1/MYOD1/MMP14/NRG1/EFNB2/PROX1/MYLK3/RBM24/TRIM32/WNT3A/GREM1/EDN1/HAMP/MORF4L2/PIEZO1/EFEMP2/CAMK1/MIR145/TGFB1
GOBP_RESPONSE_TO_VITAMIN_D	30	0.558562	1.59399	0.0295277	0.19897	0.170636	1680	tags=33%, list=8%, signal=31%	PTH/STC1/CYP27B1/MN1/SPP1/SFRP1/SNAI2/ATP2B1/PTGS2/STC2
GOBP_REGULATION_OF_SMOOTH_MUSCLE_CONTRACTION	51	0.506589	1.59466	0.0194967	0.161916	0.138859	4426	tags=43%, list=21%, signal=34%	NMUR2/CAV1/OXTR/ADRB2/EDN2/CHRNB4/TBXA2R/ATP2B1/CTTN/F2R/PTGS2/ADRA2C/PROK2/EDN1/DOCK5/TACR2/CNN1/MIR145/ADA/ADORA2B/ZDHHC21/GUCY1A1
GOBP_REGULATION_OF_AXONOGENESIS	140	0.425708	1.5951	0.00820293	0.0994014	0.0852465	4343	tags=36%, list=21%, signal=28%	DCC/WNT7A/FN1/RET/NGF/ISLR2/L1CAM/CDH2/BRSK1/SEMA3A/SEMA3C/SPP1/SEMA6D/NEFL/DRAXIN/EFNB3/LPAR3/SEMA7A/MAP6/CDH4/SEMA4B/LRP4/WNT3A/BDNF/SEMA6B/NTRK2/MAP1B/SEMA4G/RTN4/RTN4R/KIF13B/SKIL/PLXNA3/PAK2/TIAM2/EPHB3/TRIM46/ULK2/EFNA1/NRP1/EPHA4/THY1/NIN/PLXNB3/BMPR2/RYK/SEMA4F/DBN1/WNT5A/DIP2B
GOBP_STRIATUM_DEVELOPMENT	16	0.630959	1.5951	0.0459466	0.259952	0.222934	6654	tags=81%, list=32%, signal=55%	INHBA/SLC7A11/CNTNAP2/RARB/BBS2/ALDH1A3/HPRT1/BBS4/BCL11B/ZSWIM6/SHANK3/OGDH/SECISBP2
GOBP_REGULATION_OF_NEUROGENESIS	311	0.386445	1.59516	0.000332839	0.0114729	0.00983918	4851	tags=35%, list=23%, signal=27%	DCC/VEGFC/MME/SHH/PTPRD/WNT7A/BRINP1/FN1/IL6/NGF/ISLR2/ASCL2/L1CAM/NOG/SEMA3A/BMP2/DLL1/RNF112/TGM2/SEMA3C/SPP1/FZD3/SORL1/SEMA6D/LIF/NEFL/ZNF365/SERPINE2/DRAXIN/SOX11/EFNB3/LPAR3/SEMA7A/WNT2/MAP6/OBSL1/SMO/CDH4/TNF/MIR221/SEMA4B/LRP4/HEYL/TRIM32/WNT3A/HOXB3/RELN/BDNF/SEMA6B/NTRK2/DLX1/MAP1B/NR1D1/SEMA4G/RTN4/RTN4R/GLI3/CERS2/SKIL/DUSP10/HOOK3/PLXNA3/ZNF488/IL1B/SMARCD3/PRMT5/DHX36/TIAM2/ID1/TRIM…
GOBP_SIGNAL_TRANSDUCTION_IN_ABSENCE_OF_LIGAND	59	0.493512	1.5952	0.0223075	0.175159	0.150216	1351	tags=15%, list=6%, signal=14%	SRPX/GDNF/INHBA/RET/CSF2/EYA4/FADD/TNF/SNAI2
GOCC_APICAL_PLASMA_MEMBRANE	274	0.390599	1.59635	0.000751071	0.0195171	0.0167379	4014	tags=32%, list=19%, signal=26%	TDGF1/ADCY8/PAPPA2/AJAP1/FN1/CFTR/ATP6V0D2/CA4/CSPG4/CDH2/ENPP3/MUC13/PDPN/SLC6A20/ABCC2/ADCY10/SLC34A2/STC1/PTPRO/OXTR/SLC38A3/ADRB2/SLC29A4/AQP10/DLL1/ATP12A/FZD3/KISS1/TNIK/ANO1/SLC16A2/SLC5A8/GJB6/PRKG2/ATP2B1/CTSL/RAB17/CEACAM5/CLCA4/SLC39A14/SLC2A9/FAT1/MAL/MPDZ/ECRG4/CLIC5/SLC7A8/OSMR/SHROOM4/MSN/SLC39A8/SHANK2/SLC7A5/SLC7A1/CTSB/SLC23A2/SLC26A2/FZD6/KIAA1614/SLC3A2/P2RY1/NHS/PDGFRB/DPEP1/…
GOBP_NEGATIVE_REGULATION_OF_BLOOD_VESSEL_ENDOTHELIAL_CELL_MIGRATION	37	0.540751	1.59752	0.0416137	0.244493	0.209677	5563	tags=43%, list=27%, signal=32%	PPARG/THBS1/MIR199A1/MIR320A/TNF/MIR221/TBXA2R/STARD13/RGCC/MIR193A/MIR196A1/TGFB1/DLL4/HMGB1/CARD10/GADD45A
GOBP_POSITIVE_REGULATION_OF_SMOOTH_MUSCLE_CELL_PROLIFERATION	76	0.472743	1.59797	0.0120942	0.124676	0.106922	2387	tags=29%, list=11%, signal=26%	MMP9/THBS1/EREG/IL6/CDH13/BMP4/IGF1/AGT/ADAMTS1/HMOX1/PDGFB/TNF/MIR221/TGFBR2/TLR4/PTGS2/MMP2/CCN4/NR4A3/EDN1/IGF1R/PIK3CA
GOBP_NEPHRON_MORPHOGENESIS	65	0.485823	1.59842	0.0167873	0.15031	0.128906	4504	tags=49%, list=22%, signal=39%	LHX1/SHH/GDNF/BMP4/FOXD1/GPC3/NOG/AGT/BMP2/ADAMTS16/HOXA11/LIF/SMO/IRX2/SALL1/GREM1/DCHS1/FMN1/SOX9/GLI3/KIF26B/PKD2/PDGFRB/CTNNB1/HOXD11/MAGED1/WNT6/HES1/SIX2/HOXB7/IRX1/BMP7
GOCC_COLLAGEN_TRIMER	69	0.476283	1.59891	0.0145671	0.137127	0.1176	3079	tags=46%, list=15%, signal=40%	SFTPA2/CCBE1/C1QL1/COL22A1/COL10A1/COL17A1/COL28A1/C1QTNF6/C1QL4/COL5A1/COL5A2/CTHRC1/C1QTNF3/COL5A3/COL11A1/MSR1/COL13A1/COL6A3/COLEC12/COL3A1/COL1A1/COL7A1/COL1A2/C1QTNF2/EMILIN1/COL24A1/COL8A1/EDA/COL6A2/LUM/COL12A1/COL15A1
GOBP_SMOOTH_MUSCLE_CELL_DIFFERENTIATION	59	0.494726	1.59912	0.0212389	0.169153	0.145065	5559	tags=44%, list=27%, signal=32%	SHH/EREG/BMP4/TBX2/EDNRA/PDGFB/MIR221/TBX3/SGCB/SOX9/FGF10/CTNNB1/ZEB1/EFEMP2/MIR145/HES1/TBX18/ACVR1/ANKRD17/GATA6/NFATC2/MESP1/PRDM6/RBPMS2/RAMP2/APLNR
GOBP_CELLULAR_RESPONSE_TO_COPPER_ION	24	0.578203	1.60002	0.0303981	0.202159	0.173372	2506	tags=33%, list=12%, signal=29%	MT4/MT1E/MT2A/PRNP/MT1F/MT1A/APP/BACE1
GOBP_COLLATERAL_SPROUTING	25	0.57418	1.60025	0.0361593	0.225314	0.193229	3720	tags=44%, list=18%, signal=36%	DCC/NGF/SPP1/LPAR3/COBL/WNT3A/BDNF/APP/ULK2/NIN/ABL1
GOBP_POSITIVE_REGULATION_OF_ERK1_AND_ERK2_CASCADE	174	0.410144	1.60048	0.00394479	0.0611867	0.0524737	3735	tags=32%, list=18%, signal=27%	FGF20/FGF19/CCL7/BMP4/CCL21/PDGFC/NECAB2/IGF1/BMP2/CCL20/EGFR/NRG1/FGF18/FLT4/HTR2C/CAVIN3/PDGFA/SEMA7A/ACTA2/PDGFB/TNF/AKAP12/MIR221/CCN2/TLR4/F2R/F2RL1/PRKCA/FERMT2/ROR2/NTRK2/PDE8A/CCL3/APP/ARHGAP8/FGF10/P2RY1/FGF4/CCL23/PDGFRB/NOX4/GATA4/NRP1/JUN/SHC1/MARCO/RAP1B/CCR1/NOD1/CCL8/CD44/NPTN/TNFSF11/ABL1/CHI3L1/SPRY2
GOMF_TRANSMEMBRANE_RECEPTOR_PROTEIN_KINASE_ACTIVITY	73	0.474139	1.601	0.0174676	0.153672	0.131789	4471	tags=42%, list=21%, signal=33%	RET/ROS1/EGFR/SOSTDC1/FLT4/LTBP1/EFEMP1/EFNB3/BMPR1B/AXL/TGFBR2/TIE1/ROR2/NTRK2/TGFBR1/IGF1R/NRP2/EPHB3/PDGFRB/FLT1/NRP1/EPHA1/FGFRL1/EPHA4/MET/BMPR2/RYK/TEK/CRIM1/ACVR1/LTBP4
GOMF_MICROFILAMENT_MOTOR_ACTIVITY	26	0.573631	1.6011	0.0394218	0.237994	0.204104	2992	tags=38%, list=14%, signal=33%	MYO7B/MYH8/MYH6/MYH3/ACTC1/MYO1B/MYH10/MYO5A/MYO3A/MYH9
GOBP_AMINOGLYCAN_BIOSYNTHETIC_PROCESS	74	0.473659	1.60129	0.0148804	0.138399	0.118691	5965	tags=55%, list=29%, signal=40%	HS3ST2/CHPF/CHST1/HS3ST5/B3GNT6/PDGFB/B4GALT4/CHST15/CSGALNACT2/HAS2/CHSY1/CHST11/DSE/EXT2/CHST3/XYLT1/XYLT2/IL1B/HS3ST3A1/PDGFRB/CHSY3/ST3GAL2/B3GNT9/ST3GAL1/ST3GAL6/HEXA/TGFB1/NDST1/ABCC5/HAS1/CSGALNACT1/SLC35D2/B4GAT1/CHPF2/ST3GAL4/HS6ST1/HS3ST3B1/CHST14/EXT1/CHST12/B3GNT7
GOBP_POSITIVE_REGULATION_OF_MITOTIC_NUCLEAR_DIVISION	39	0.531295	1.60156	0.0426909	0.249049	0.213584	5389	tags=51%, list=26%, signal=38%	EDN3/EREG/BTC/IGF1/HOXA13/PDGFB/TNF/EDN1/IL1B/TGFA/PDGFRB/RGCC/LRP5/NSMCE2/IGF2/DLGAP5/AURKA/CDC16/CDC27/RB1
GOBP_NEGATIVE_REGULATION_OF_ORGANIC_ACID_TRANSPORT	17	0.6236	1.60246	0.0490433	0.266984	0.228966	1845	tags=24%, list=9%, signal=21%	TRH/THBS1/TNF/RGS4
GOBP_NEGATIVE_REGULATION_OF_LOCOMOTION	295	0.389491	1.60276	0.000510732	0.0152343	0.0130649	5563	tags=45%, list=27%, signal=33%	PPARG/SHH/THBS1/IL24/FRMD5/MIR199A1/CCL21/SERPINE1/IGFBP3/MMP28/NOG/STC1/PTPRO/SEMA3A/DACH1/SULF1/SEMA3C/NRG1/SEMA6D/TIMP1/GPR173/TAFA5/SEMA7A/NAV3/PFN2/MIR320A/HMOX1/CITED2/RHOB/TNF/SFRP1/MIR221/TBXA2R/CHRD/SEMA4B/RECK/ARPIN/ALOX15B/STARD13/COL3A1/TNN/WNT3A/RAP2B/SEMA6B/TIE1/SFRP2/GNA12/GREM1/APOD/ADAMTS9/BMERB1/EMILIN1/TPM1/SEMA4G/PTPRK/PTPRG/ABHD2/DNAI3/PODN/CERS2/MITF/DUSP10/RRAS/SMAD7/PHLDB2…
GOCC_NEURON_TO_NEURON_SYNAPSE	278	0.391686	1.60277	0.000555415	0.0160911	0.0137997	4017	tags=30%, list=19%, signal=24%	ADCY8/DCC/NTSR1/SLC30A3/SYT7/PTPRD/CAMK2N1/ADD2/SPOCK1/GAP43/BAALC/CDH2/LIN7A/INSYN1/PTPRO/KCND2/DNM3/SYN2/RNF112/SHISA6/EFNB2/RAPGEF4/TNIK/EFNB3/ADCY1/NECTIN3/NLGN4Y/PRNP/SORCS2/CACNG4/DGKI/SH2D5/SYNDIG1/LRP4/FLRT3/MPDZ/DLGAP3/SYT1/PPP1R9A/CLSTN2/LZTS1/NTRK2/GRIP1/NLGN3/MAP1B/SHANK2/RTN4/IGSF11/ADAM10/SH3GL3/FXR1/PRKAR1B/BACE1/DLG4/DCLK1/CAMK2A/BNIP3/NETO2/P2RY1/CALB1/PAK2/YWHAZ/RGS9/STX1A/CTNNB…
GOBP_CARDIAC_MUSCLE_TISSUE_MORPHOGENESIS	55	0.502774	1.60328	0.0247542	0.183253	0.157158	2555	tags=33%, list=12%, signal=29%	MYH6/FOXC2/NOG/TGFB2/ACTC1/BMP2/NRG1/PROX1/NKX2-5/WNT2/EDNRA/ZFPM2/COL11A1/ZFPM1/TNNC1/TPM1/TGFBR1/SMAD7
GOBP_MUCOPOLYSACCHARIDE_METABOLIC_PROCESS	75	0.474553	1.60363	0.0135399	0.133289	0.114308	4860	tags=49%, list=23%, signal=38%	NDNF/CHPF/CHST1/EDNRA/CEMIP2/PDGFB/B4GALT4/CHST15/CSGALNACT2/HAS2/CHSY1/CHST11/DSE/EXT2/BGN/CHST3/XYLT1/TNFAIP6/XYLT2/IL1B/CHSY3/ST3GAL2/ST3GAL1/CD44/ST3GAL6/TGFB1/NDST1/ABCC5/HAS1/CSGALNACT1/DCN/BPNT2/SLC35D2/B4GAT1/CHPF2/ST3GAL4/HYAL2
GOBP_STEROID_HORMONE_SECRETION	15	0.641247	1.60469	0.0287785	0.197646	0.169501	4056	tags=60%, list=19%, signal=48%	INHBA/AGT/POMC/RETN/BMP6/DAB2/KCNQ1/GAL/CRY1
GOMF_GLYCOSAMINOGLYCAN_BINDING	187	0.411606	1.60487	0.00384651	0.0607279	0.0520802	3825	tags=37%, list=18%, signal=30%	CCL7/NELL1/EPYC/VTN/SUSD5/SHH/THBS1/RSPO4/FN1/LAMC2/ADAMTS15/LYVE1/SMOC1/BMP4/SERPINA5/LPL/SMOC2/NDNF/SULF1/NLRP3/COL5A1/ADAMTS5/CXCL11/POSTN/SERPINE2/CCN5/ADAMTS1/COL5A3/ADAMTS3/FBLN7/COL11A1/PRNP/FSTL1/FGF7/SFRP1/HAPLN1/TGFBR2/CCN2/COL13A1/VCAN/SULF2/APLP2/CCN4/CCDC80/BGN/NAV2/APP/RTN4R/HMMR/FGF10/NRP2/THBS2/TNFAIP6/FGF4/CCL23/HK1/ANG/FBN1/LTBP2/ECM2/NRP1/FGFRL1/NOD1/CCL8/EFEMP2/CD44/PCOLCE/CFH…
GOBP_REGULATION_OF_SYSTEMIC_ARTERIAL_BLOOD_PRESSURE_MEDIATED_BY_A_CHEMICAL_SIGNAL	37	0.543303	1.60506	0.0416137	0.244493	0.209677	3373	tags=41%, list=16%, signal=34%	EDN3/CORIN/OXTR/AGT/ADRB2/EDN2/RPS6KA2/ADRA1B/F2R/F2RL1/TPM1/EDN1/CTSZ/PDE4D/SUCNR1
GOBP_POSITIVE_REGULATION_OF_CELL_DEVELOPMENT	259	0.394442	1.60537	0.00111247	0.0264636	0.0226951	5169	tags=38%, list=25%, signal=29%	VEGFC/MME/SHH/PTPRD/FN1/RET/IL6/NGF/ISLR2/BMP4/L1CAM/MYOD1/BMP2/MYADM/RNF112/TGM2/FZD3/HOXA11/LIF/NEFL/ZNF365/SERPINE2/SOX11/GPR68/LPAR3/SEMA7A/WNT2/MAP6/LIMS2/OBSL1/SMO/CDH4/TNF/MIR221/HAS2/PDE3A/TRIM32/NEDD9/WNT3A/RELN/BDNF/DAB2/FERMT2/NTRK2/DOCK5/MAP1B/GLI3/FLNA/SKIL/SMAD7/S100A10/PLXNA3/ZNF488/IL1B/SMARCD3/PRMT5/DHX36/LIMS1/TIAM2/CTNNB1/CAPRIN2/NRP1/XRCC2/EPHA4/NIN/NPTN/TNFSF11/NUMBL/PLXNB3/A…
GOBP_ORGANIC_ACID_TRANSMEMBRANE_TRANSPORT	118	0.440473	1.60551	0.00712409	0.0897813	0.0769964	5107	tags=43%, list=24%, signal=33%	NTSR1/THBS1/SLC38A11/AQP9/SLC1A6/SLC6A20/AGT/SLC38A3/SLC29A4/SLC7A11/SLC16A2/SLC6A15/SLC5A8/TNF/SLC38A4/SFXN3/SLC66A1L/LRRC8C/RGS4/SLC13A3/SLC7A8/LRRC8E/LRRC8A/SLC7A5/SLC7A1/SLC23A2/SLC3A2/SLC38A6/SLC16A10/MPC2/ITGB1/SLC36A4/SLC6A14/ABCC1/SLC5A12/SLC38A2/SLC25A15/SLC38A7/IRS2/SLC25A13/ABCC5/EMB/FOLR1/ARL6IP5/SLC47A1/SLC16A1/SFXN1/SLC22A4/SLC2A1/PRAF2/ACSL1
GOBP_BRANCHING_MORPHOGENESIS_OF_AN_EPITHELIAL_TUBE	130	0.433954	1.60575	0.00684711	0.0876047	0.0751298	4723	tags=42%, list=23%, signal=33%	LHX1/SHH/GDNF/BMP4/FOXD1/AREG/GPC3/FOXC2/NOG/AGT/BMP2/MMP14/TBX2/ADAMTS16/HOXA11/WNT2/EDNRA/SMO/TNF/TBX3/TGFBR2/LRP5L/SALL1/TIE1/SFRP2/GREM1/DCHS1/EDN1/SOX9/GLI3/CTSZ/FGF10/GLI2/PKD2/CTNNB1/NRP1/HOXD11/MAGED1/CLIC4/WNT6/ABL1/SPRY2/YAP1/LRP5/MET/SIX2/WNT5A/DLL4/HOXB7/COL4A1/ACVR1/BMP7/NOTCH4/LEF1/GNA13
GOBP_EMBRYONIC_CAMERA_TYPE_EYE_DEVELOPMENT	34	0.550698	1.60592	0.0334997	0.215124	0.18449	1640	tags=32%, list=8%, signal=30%	TH/SIX3/ALDH1A2/FOXF2/TBX2/SOX11/PROX1/CDK20/CITED2/TWIST1/NES
GOCC_TERTIARY_GRANULE_LUMEN	53	0.506347	1.60669	0.0264403	0.191778	0.164469	4693	tags=38%, list=23%, signal=29%	MMP8/MMP9/HBB/QPCT/PTX3/HP/CHIT1/CRISP3/TIMP2/PPBP/GGH/GOLGA7/FTH1/TNFAIP6/CDA/ALDOA/TCN1/YPEL5/CST3/CNN2
GOBP_ACID_SECRETION	29	0.568191	1.60671	0.0371736	0.229647	0.196945	3381	tags=38%, list=16%, signal=32%	TRH/NTSR1/OXTR/APBA1/TNF/SCT/TFF2/SV2A/CES1/KCNQ1/SLC26A6
GOBP_BIOLOGICAL_PROCESS_INVOLVED_IN_INTERACTION_WITH_SYMBIONT	78	0.473806	1.60711	0.0127431	0.129148	0.110758	2427	tags=14%, list=12%, signal=13%	DEFA5/FN1/PTX3/HMGA2/MIR221/F2RL1/ZNF639/CAV2/FBXL2/CCL3/TREM1
GOBP_REGULATION_OF_FAT_CELL_DIFFERENTIATION	119	0.441318	1.60742	0.00911879	0.105673	0.0906252	4634	tags=38%, list=22%, signal=30%	WIF1/PPARG/IL6/LPL/MMP11/BMP2/C1QL4/ENPP1/HTR2C/MEDAG/ZFPM2/TNF/SFRP1/SNAI2/NOCT/RORA/PTGS2/ZFPM1/WNT3A/FOXO1/CCN4/SFRP2/FERMT2/WWTR1/ZBTB16/NR1D1/TGFB1I1/BBS12/DUSP10/TRIO/CCDC71L/ARNTL/WDFY2/GATA2/HES1/TGFB1/YAP1/LRP5/JAG1/SMAD3/INSIG1/WNT5A/BMP7/STK3/LRP3
GOBP_MESENCHYME_MORPHOGENESIS	54	0.505017	1.60756	0.0276039	0.195437	0.167607	4675	tags=48%, list=22%, signal=37%	BMP4/MSX1/FOXC2/NOG/TGFB2/ACTC1/BMP2/TBX2/ACTA2/SNAI2/TBX3/TGFBR2/TWIST1/HEYL/WNT3A/DCHS1/TGFBR1/SOX9/TGFB3/TGFB1/SMAD3/WNT5A/ACTG2/ACVR1/BMP7/LEF1
GOBP_POSITIVE_REGULATION_OF_EPITHELIAL_CELL_DIFFERENTIATION	51	0.510813	1.60796	0.018701	0.15844	0.135878	3089	tags=31%, list=15%, signal=27%	LHX1/GDNF/BMP4/SERPINE1/CYP27B1/SFRP4/LIF/IL20/BMP6/ZBED2/ALOX15B/SOX9/PTCH2/ETV4/CD24/CTNNB1
GOBP_NEGATIVE_REGULATION_OF_EPITHELIAL_CELL_PROLIFERATION	115	0.441886	1.60832	0.00835238	0.100488	0.0861782	4285	tags=34%, list=21%, signal=27%	CNMD/PPARG/THBS1/EREG/BMP4/CAV1/GPC3/TGFB2/SULF1/CDK6/EFNB2/LIMS2/TNF/SFRP1/SNAI2/NKX2-8/XDH/KRT4/CAV2/DAB2/SFRP2/KLF9/TGFBR1/SOX9/PTPRK/DUSP10/BRCA2/SPARC/CD109/RGCC/MIR193A/FLT1/MAGED1/TGFB1/RIDA/IFT74/NF1/WNT5A/DLL4
GOBP_POSITIVE_REGULATION_OF_SYNAPSE_ASSEMBLY	41	0.530212	1.60899	0.0495793	0.268522	0.230284	2996	tags=44%, list=14%, signal=38%	CBLN1/SLITRK6/PTPRD/WNT7A/FLRT2/OXTR/IL1RAP/AMIGO2/ST8SIA2/SYNDIG1/FLRT3/BDNF/CLSTN2/NTRK2/NLGN3/THBS2/SRPX2/EPHB3
GOBP_DEFENSE_RESPONSE_TO_GRAM_NEGATIVE_BACTERIUM	55	0.504734	1.60953	0.0239426	0.180467	0.154769	389	tags=7%, list=2%, signal=7%	DEFA5/DEFA6/IL6/SERPINE1
GOBP_POSITIVE_REGULATION_OF_BIOMINERALIZATION	51	0.511524	1.61019	0.0184357	0.156984	0.134629	2253	tags=29%, list=11%, signal=26%	PTH/NELL1/FBN2/BMP4/CFTR/ODAPH/ADRB2/BMP2/BMPR1B/FBLN7/BMP6/ATP2B1/ANO6/GPM6B/FAM20C
GOBP_AMINO_ACID_IMPORT_ACROSS_PLASMA_MEMBRANE	35	0.547292	1.61054	0.0300163	0.200414	0.171875	3425	tags=43%, list=16%, signal=36%	NTSR1/SLC1A6/SLC6A20/AGT/SLC7A11/SLC16A2/TNF/RGS4/SLC7A8/SLC7A5/SLC7A1/SLC3A2/ITGB1/SLC36A4/SLC6A14
GOBP_MUSCLE_ORGAN_MORPHOGENESIS	74	0.476511	1.61093	0.013808	0.134634	0.115462	4511	tags=43%, list=22%, signal=34%	BMP4/MYH6/FOXC2/NOG/TGFB2/ACTC1/BMP2/NRG1/LIF/PROX1/NKX2-5/WNT2/EDNRA/ZFPM2/COL11A1/COL3A1/ZFPM1/TNNC1/FZD2/TPM1/TGFBR1/SMAD7/FZD1/TNNI1/EFEMP2/MIR145/TGFB1/WNT5A/DLL4/GSC/ADARB1/FKBP1A
GOBP_REGULATION_OF_VASCULAR_ENDOTHELIAL_GROWTH_FACTOR_RECEPTOR_SIGNALING_PATHWAY	26	0.577193	1.61104	0.0383343	0.23395	0.200636	2871	tags=38%, list=14%, signal=33%	VEGFC/VTN/ITGA5/ITGB3/FGF18/GRB10/EMILIN1/NEDD4/FGF10/IL1B
GOBP_RESPONSE_TO_INTERLEUKIN_6	30	0.564574	1.61114	0.0284441	0.19748	0.169358	282	tags=10%, list=1%, signal=10%	TDGF1/FOXA2/IL6
GOBP_REGULATION_OF_GLUCOSE_IMPORT	49	0.516693	1.612	0.0189662	0.160313	0.137484	1675	tags=20%, list=8%, signal=19%	PTH/FGF19/ERFE/GPC3/IGF1/ENPP1/KLF15/IRS1/TNF/GRB10
GOBP_POSITIVE_REGULATION_OF_WNT_SIGNALING_PATHWAY	133	0.434477	1.61214	0.00381843	0.0605306	0.051911	4257	tags=38%, list=20%, signal=30%	NKD1/SHH/RSPO4/DKK1/DACT1/CAV1/GPC3/BMP2/SFRP4/SULF1/BAMBI/EGFR/SFRP1/RECK/SULF2/SALL1/WNT3A/CCN4/COL1A1/DAB2/SFRP2/ROR2/WNT5B/MLLT3/CDH3/TNFAIP3/FGF10/DKK2/EDA/LYPD6/KANK1/PTK7/ADGRA2/SMURF2/UBR5/CAPRIN2/TBL1XR1/VPS35/TTC21B/ARNTL/FZD9/ABL1/MIR145/TLR2/TGFB1/YAP1/ZEB2/SMAD3/SPIN1/WNT5A
GOBP_CHONDROCYTE_PROLIFERATION	20	0.60835	1.61218	0.0239859	0.180467	0.154769	4675	tags=55%, list=22%, signal=43%	MMP16/STC1/MMP14/HMGA2/BMPR1B/CCN2/SOX9/SMAD7/BMPR2/SIX2/LEF1
GOBP_NEGATIVE_REGULATION_OF_ANION_TRANSPORT	18	0.62408	1.61223	0.0422849	0.247283	0.21207	1884	tags=33%, list=9%, signal=30%	TRH/SFRP4/TNF/PRKG2/RGS4/GABRE
GOBP_POSITIVE_REGULATION_OF_MAPK_CASCADE	411	0.379733	1.61471	8.00595e-05	0.00360339	0.00309027	3735	tags=28%, list=18%, signal=24%	FGF20/TDGF1/FGF19/CCL7/MMP8/GDF6/EDN3/THBS1/WNT7A/RET/DKK1/IL6/BMP4/CCL21/CSPG4/PDGFC/CDH2/NECAB2/IGF1/ADRB2/SEMA3A/BCAR3/TGFB2/BMP2/FZD10/CCL20/EGFR/NRG1/KISS1/PELI2/EDA2R/FGF18/FLT4/TNIK/LIF/HTR2C/CAVIN3/PDGFA/GSDME/LPAR3/SEMA7A/ACTA2/PDGFB/TNF/AKAP12/MIR221/ADRA1B/CCN2/TLR4/F2R/DIRAS1/XDH/DOK5/F2RL1/IL11/ITGA1/CAV2/PRKCA/FERMT2/GHR/ROR2/ADRA2C/NTRK2/PDE8A/AJUBA/TGFBR1/EDN1/CCL3/FZD8/IGF1R/APP/…
GOMF_BETA_CATENIN_BINDING	77	0.475971	1.61474	0.00928783	0.10714	0.0918828	5490	tags=44%, list=26%, signal=33%	AJAP1/DACT2/AXIN2/DACT1/CDH2/MED12L/PXN/RORA/SALL1/FOXO1/GRIP1/SOX9/PTPRK/GLI3/SMAD7/KANK1/CHD8/BCL9L/VCL/PTPRU/CTNNB1/TCF4/TBL1XR1/SMAD3/KDM6B/LEF1/TBL1X/CDH5/NUMB/SOX30/CD2AP/CTNNA1/SOX17/TCF7
GOBP_NEGATIVE_REGULATION_OF_ORGAN_GROWTH	33	0.559161	1.61482	0.0408579	0.242883	0.208296	2270	tags=27%, list=11%, signal=24%	PI16/MIR199A1/SLC6A4/NOG/WWC2/CITED2/TGFBR2/RGS4/G6PD
GOBP_REGULATION_OF_HEART_RATE_BY_CARDIAC_CONDUCTION	27	0.577382	1.61488	0.0411794	0.243645	0.20895	1512	tags=22%, list=7%, signal=21%	SCN3B/KCNH2/CAV1/SCN5A/KCNE3/DSG2
GOBP_NEGATIVE_REGULATION_OF_FAT_CELL_DIFFERENTIATION	50	0.515206	1.61513	0.0295896	0.19897	0.170636	4257	tags=48%, list=20%, signal=38%	IL6/MMP11/C1QL4/ENPP1/ZFPM2/TNF/RORA/ZFPM1/WNT3A/FOXO1/CCN4/FERMT2/WWTR1/TGFB1I1/BBS12/TRIO/ARNTL/GATA2/TGFB1/YAP1/JAG1/SMAD3/INSIG1/WNT5A
GOBP_EAR_DEVELOPMENT	185	0.414307	1.61556	0.00199343	0.0386496	0.0331459	4106	tags=37%, list=20%, signal=30%	FGF20/OTOP1/GABRA5/PVALB/SLITRK6/SHH/USH1C/BMP4/MSX1/LIN7A/NOG/CHRNA9/TGFB2/BMP2/MCOLN3/DLL1/HOXA13/FZD3/TBX2/CTHRC1/EYA4/PDGFA/PROX1/GSDME/EDNRA/COL11A1/GJB6/TBX3/TWIST1/WNT3A/HOXA1/ROR2/GJB2/DCHS1/FZD2/EDN1/SOX9/ADAM10/FREM2/GLI3/FGF10/MYO3A/FZD6/CALB1/PTK7/ALDH1A3/PDGFRB/TGFB3/NKX3-2/INSIG2/IFT27/CYTL1/MAF/KCNQ1/IFT88/EPHA4/ZEB1/SOBP/LRIG1/LRP10/SPRY2/PRKRA/GATA2/HES1/JAG1/TBX18/INSIG1/SIX2
GOMF_G_PROTEIN_COUPLED_AMINE_RECEPTOR_ACTIVITY	16	0.639086	1.61565	0.0421405	0.246725	0.211591	4150	tags=69%, list=20%, signal=55%	HTR7/HTR1D/ADRB2/HRH1/HTR2C/ADRA1B/ADRA2C/ZNF219/OR11H7/ADRB1/HRH2
GOBP_MUSCLE_HYPERTROPHY	75	0.478112	1.61565	0.0119391	0.123838	0.106203	5839	tags=49%, list=28%, signal=36%	PPARG/PI16/MIR199A1/MYH6/IGF1/AGT/KLF15/ERRFI1/FOXO1/RGS4/PRKCA/NR4A3/EDN1/G6PD/PDE9A/HAMP/PAK2/GATA4/ROCK2/SLC9A1/MIR145/MEF2A/LMCD1/PDE5A/ROCK1/SMAD3/IL6ST/SORBS2/GATA6/MLIP/AKAP13/MYH7/AKAP6/P2RX4/CAMTA2/PARP2/CDK9
GOBP_ORGAN_INDUCTION	22	0.58712	1.61602	0.0462395	0.261023	0.223853	3089	tags=45%, list=15%, signal=39%	GDNF/DKK1/BMP4/BMP2/HOXC11/HOXA11/WNT2/WNT3A/FGF10/CTNNB1
GOBP_POSITIVE_REGULATION_OF_ANION_TRANSPORT	36	0.54882	1.61831	0.034921	0.2216	0.190044	610	tags=14%, list=3%, signal=14%	TRH/NTSR1/CFTR/AGT/SLC38A3
GOBP_NEGATIVE_REGULATION_OF_NEURON_APOPTOTIC_PROCESS	119	0.444372	1.61854	0.00830825	0.100196	0.0859279	5752	tags=40%, list=28%, signal=29%	FGF20/GABRA5/GDNF/NGF/NDNF/NEFL/DRAXIN/HMOX1/AXL/CHL1/FOXQ1/F2R/NES/PCDHGC3/BDNF/NTRK2/DLX1/PCDHGC5/RETREG1/PIK3CA/PPARGC1A/TGFB3/SNX6/STXBP1/TOX3/NRP1/JUN/XRCC2/GPI/FZD9/GCLM/ROCK1/OXR1/IL6ST/SET/NTF4/PRKCI/BTG2/STAMBP/PPT1/LIG4/CPEB4/KIF14/PINK1/RASA1/HIF1A/GBE1/MAP2K4
GOBP_REGULATION_OF_CELL_DEVELOPMENT	436	0.379897	1.61863	4.93242e-05	0.00236803	0.00203082	4851	tags=36%, list=23%, signal=28%	DCC/VEGFC/MME/SHH/PTPRD/WNT7A/BRINP1/FN1/RET/IL6/NGF/AXIN2/ISLR2/PAEP/ASCL2/BMP4/L1CAM/SIGLEC15/IGF1/MYOD1/NOG/SEMA3A/BMP2/MYADM/DLL1/RNF112/TGM2/SEMA3C/SPP1/TRIM58/FZD3/SORL1/SEMA6D/HOXA11/LIF/NEFL/ZNF365/SERPINE2/DRAXIN/SOX11/S1PR3/GPR68/EFNB3/LPAR3/SEMA7A/WNT2/MAP6/RFLNA/LIMS2/OBSL1/SMO/CDH4/TNF/MIR221/SEMA4B/HAS2/RECK/LRP4/PDE3A/HEYL/TRIM32/NEDD9/WNT3A/HOXB3/RELN/BDNF/SEMA6B/DAB2/FERMT2/SPRY4…
GOBP_REGULATION_OF_WOUND_HEALING	109	0.447369	1.61871	0.00676102	0.0876047	0.0751298	3090	tags=34%, list=15%, signal=29%	FOXA2/VTN/AJAP1/THBS1/PLAU/F3/SERPINE1/CAV1/FAP/SMOC2/FOXC2/SERPINE2/THBD/PDGFA/TAFA5/TNFRSF12A/ACTA2/PDGFB/KRT1/TNF/MIR221/TBXA2R/MMRN1/F2R/F2RL1/CCN4/VIL1/FERMT2/ANO6/EDN1/TNFAIP3/FERMT1/PHLDB2/KANK1/PTK2/ITGB1/CD109
GOCC_LAMELLIPODIUM_MEMBRANE	20	0.610899	1.61894	0.0234439	0.179062	0.153563	3600	tags=50%, list=17%, signal=41%	CSPG4/FAP/ITGB3/PDPN/PLEK2/FERMT2/ITGAV/PIEZO1/ANTXR1/CD44
GOBP_HYPOTHALAMUS_DEVELOPMENT	15	0.647115	1.61938	0.0247561	0.183253	0.157158	3622	tags=47%, list=17%, signal=39%	NR0B1/NDNF/NHLH2/SEMA3A/NRP2/NRP1/UBB
GOBP_POSITIVE_REGULATION_OF_ORGANIC_ACID_TRANSPORT	34	0.555829	1.62089	0.0324278	0.209575	0.179731	1088	tags=18%, list=5%, signal=17%	TRH/NTSR1/ERFE/AGT/SLC38A3/FABP3
GOCC_ADHERENS_JUNCTION	156	0.424516	1.62101	0.00222504	0.0415424	0.0356267	7113	tags=49%, list=34%, signal=33%	AJAP1/FRMD5/CDH2/LIN7A/OXTR/DLL1/CDH6/EFNB2/NECTIN3/CYTH3/ALOX15B/CDH11/FRMD4B/CDH24/NDRG1/FERMT2/SHROOM4/AJUBA/DCHS1/MSN/FMN1/PTPRK/PVR/ADAM10/CDH3/MPP7/SMAD7/ACTB/CDH22/MYH9/VCL/KIFC3/CTNNB1/SORBS1/PDLIM7/KLHL24/ANXA2/ZYX/SDCBP/EPHA4/JCAD/VEZT/STXBP6/JAG1/BMPR2/CNN3/EZR/TJP1/PDLIM1/TMEM47/SHROOM3/TSPAN33/CDH5/SHROOM1/TLN1/NECTIN1/CEACAM1/CTNNA1/PPP1CA/BAIAP2L1/TNKS1BP1/TMOD3/ABI2/AFDN/S100A11/E…
GOBP_VENTRICULAR_CARDIAC_MUSCLE_TISSUE_DEVELOPMENT	52	0.513024	1.62131	0.0156287	0.142984	0.122623	2555	tags=33%, list=12%, signal=29%	MYH6/FOXC2/NOG/TGFB2/NRG1/PROX1/NKX2-5/EDNRA/ZFPM2/COL11A1/TBX3/DSG2/TNNC1/ADAMTS9/TPM1/TGFBR1/SMAD7
GOBP_NEPHRON_EPITHELIUM_DEVELOPMENT	95	0.456861	1.62187	0.010043	0.112494	0.0964747	4365	tags=45%, list=21%, signal=36%	LHX1/SHH/GDNF/BMP4/FOXD1/GPC3/BASP1/FOXC2/NOG/PTPRO/AGT/BMP2/DLL1/ADAMTS16/HOXA11/LIF/KLF15/EDNRA/SMO/IRX2/HEYL/SALL1/GREM1/WWTR1/DCHS1/FMN1/SOX9/GLI3/KIF26B/CALB1/CD24/PKD2/CTNNB1/HOXD11/IQGAP1/MAGED1/WNT6/HES1/YAP1/JAG1/SIX2/HOXB7/IRX1
GOBP_ERBB_SIGNALING_PATHWAY	114	0.446331	1.62229	0.00561844	0.0786738	0.0674706	3864	tags=31%, list=19%, signal=25%	TDGF1/MMP9/EREG/CDH13/BTC/AREG/AGT/BCAR3/EGFR/NRG1/EFEMP1/ERRFI1/PLAUR/ITGA1/GPRC5A/VIL1/SOX9/RTN4/PIK3CA/CCDC88A/WDR54/PTK2/TGFA/SNX6/ADAM17/PIGR/KIF16B/IQGAP1/SHC1/CBL/PTPN12/ABL1/BCAR1/FER/TGFB1
GOMF_ZINC_ION_TRANSMEMBRANE_TRANSPORTER_ACTIVITY	16	0.642196	1.62351	0.0415967	0.244493	0.209677	2136	tags=31%, list=10%, signal=28%	SLC30A3/SLC39A14/SLC39A10/SLC39A13/SLC39A8
GOBP_CELLULAR_RESPONSE_TO_THYROID_HORMONE_STIMULUS	15	0.648985	1.62406	0.0244885	0.182343	0.156377	4445	tags=47%, list=21%, signal=37%	INHBB/THRB/CTSL/KLF9/CTSB/GCLM/LMO2
GOMF_GLUCOSYLTRANSFERASE_ACTIVITY	19	0.619236	1.62495	0.0341077	0.217642	0.186649	6855	tags=74%, list=33%, signal=50%	PLOD2/POGLUT2/PLOD3/UGGT2/GYG1/PLOD1/POGLUT3/UGGT1/GYG2/ALG5/ALG10B/ALG8/UGCG/GYS1
GOBP_ENAMEL_MINERALIZATION	15	0.649541	1.62545	0.0239532	0.180467	0.154769	3184	tags=33%, list=15%, signal=28%	CFTR/ODAPH/ITGB6/FAM20C/FAM20A
GOBP_CEREBELLAR_PURKINJE_CELL_LAYER_MORPHOGENESIS	18	0.629275	1.62566	0.0406267	0.241794	0.207362	1553	tags=28%, list=7%, signal=26%	LHX1/DLL1/CEND1/LHX5/RORA
GOBP_MESONEPHRIC_TUBULE_MORPHOGENESIS	53	0.512645	1.62668	0.024846	0.183649	0.157497	4305	tags=51%, list=21%, signal=41%	LHX1/SHH/GDNF/BMP4/FOXD1/GPC3/NOG/AGT/BMP2/ADAMTS16/HOXA11/SMO/SALL1/GREM1/DCHS1/FMN1/SOX9/GLI3/KIF26B/PKD2/CTNNB1/HOXD11/MAGED1/WNT6/HES1/SIX2/HOXB7
GOBP_REGULATION_OF_AMINO_ACID_TRANSPORT	27	0.581655	1.62683	0.0389685	0.236035	0.202423	3240	tags=33%, list=16%, signal=28%	TRH/NTSR1/AGT/SLC38A3/TNF/RGS4/SV2A/ITGB1/STXBP1
GOBP_HEART_PROCESS	203	0.414717	1.62762	0.00103617	0.0251123	0.0215363	5039	tags=36%, list=24%, signal=28%	TH/EDN3/SCN3B/CORIN/KCNH2/CAV1/SCN5A/MYH6/SLC4A3/GSTM2/MYL4/TRPC1/STC1/AGT/SEMA3A/TGFB2/ACTC1/EDN2/GJC1/TBX2/SGCD/NKX2-5/EDNRA/KCNE3/RPS6KA2/TNF/ADRA1B/CCN2/THRB/ATP2B1/DSG2/CASQ2/APLN/RGS4/TNNC1/BVES/EXT2/KCNJ12/WWTR1/TPM1/EDN1/GSTO1/PIK3CA/FLNA/SMAD7/TMEM65/NOX4/PDE4D/GAA/KCNQ1/GATA4/RNLS/SLC9A1/TNNI1/MEF2A/YAP1/KCNE4/TBX18/NOS1/CALM1/PDE5A/ADRB1/ADA/GNAI2/GATA6/FGF12/ATP1B1/AKAP13/FKBP1B/GSN/S…
GOBP_VASCULAR_ENDOTHELIAL_GROWTH_FACTOR_SIGNALING_PATHWAY	41	0.536601	1.62838	0.0447554	0.256669	0.220119	3735	tags=44%, list=18%, signal=36%	CCBE1/VEGFC/MIR199A1/SMOC2/DLL1/FLT4/ADAMTS3/XDH/PRKD1/PIK3CA/NRP2/ADGRA2/PDGFRB/FLT1/NRP1/VEGFD/JCAD/SPRY2
GOCC_MEMBRANE_MICRODOMAIN	289	0.397011	1.62878	0.000332839	0.0114729	0.00983918	3655	tags=31%, list=18%, signal=26%	TDGF1/ADCY8/NTSR1/MME/SHH/OLR1/ADD2/CAVIN2/RET/SLC6A4/CDH13/CAV1/SCN5A/BAALC/CDH2/PDPN/KCND2/MYADM/DLL1/SULF1/EGFR/ANO1/SLC6A2/CAVIN3/CR1/FADD/ADCY1/HMOX1/KCNE3/PRNP/IRS1/SMO/TNF/ADCY2/ADRA1B/EFNB1/SERPINH1/TGFBR2/UNC5A/HAS2/ATP2B1/LRP4/F2R/PTGS2/PTGIS/CARD11/MAL/RAP2B/ITGA1/CAV2/BVES/GPM6B/ABCA1/TGFBR1/CAVIN4/IGF1R/APP/RTN4R/AHNAK/FURIN/BACE1/RTN4RL2/S100A10/EHD2/CAVIN1/LY6K/LYPD6/HK1/CD24/SMURF…
GOBP_RESPONSE_TO_COPPER_ION	37	0.551382	1.62893	0.0378551	0.232482	0.199376	2506	tags=30%, list=12%, signal=26%	MT4/MT1E/MT2A/ATP7B/LOXL2/PRNP/TFRC/MT1F/MT1A/APP/BACE1
GOBP_AMMONIUM_ION_METABOLIC_PROCESS	17	0.634077	1.62938	0.0410035	0.243462	0.208792	668	tags=29%, list=3%, signal=28%	TRH/DDC/BCHE/SLC29A4/SLC22A3
GOBP_DENDRITE_MORPHOGENESIS	118	0.447109	1.6297	0.00586334	0.0809784	0.069447	6150	tags=44%, list=30%, signal=31%	PTPRD/WNT7A/SEMA3A/DNM3/TNIK/PHACTR1/SULT4A1/ZNF365/KIF1A/MAP6/SDC2/TANC2/OBSL1/LRP4/KLF7/RELN/FARP1/KNDC1/LZTS1/NEDD4/DLG4/DCLK1/RBFOX2/DHX36/ID1/EPHB3/ITGB1/EFNA1/TMEM106B/CAPRIN2/NRP1/KIDINS220/EPHA4/HPRT1/MEF2A/PICALM/DBN1/CAPRIN1/ACTR2/IGF2BP1/CUX1/NEDD4L/BTBD3/PRMT3/MAP2/SHANK3/CDKL5/HECW2/ABI2/FYN/RAPGEF2/DBNL
GOMF_INTEGRIN_BINDING	145	0.432243	1.63024	0.00301495	0.0506612	0.043447	3752	tags=40%, list=18%, signal=33%	VTN/TGFBI/LAMA3/THBS1/FN1/FRMD5/ITGA5/FAP/ITGB3/ITGA3/IBSP/IGF1/MMP14/SPP1/NRG1/COL5A1/ADAMTS5/ADAMTS13/CCN5/S1PR3/SEMA7A/ITGB6/ITGA11/ITGA10/ITGA6/ACTN1/ITGBL1/CCN2/COL3A1/TNN/JAM3/CCN4/ITGA1/SFRP2/PRKCA/FERMT2/ADAM23/EMILIN1/ADAM10/CD151/EDIL3/LAMB1/FERMT1/ITGB4/ITGA4/PTK2/IL1B/ITGAV/MYH9/ITGB1/FBN1/ADAM17/ADAM9/ECM2/TLN2/THY1/DST/MFGE8
GOBP_LENS_MORPHOGENESIS_IN_CAMERA_TYPE_EYE	20	0.615206	1.63035	0.0226308	0.176502	0.151368	1227	tags=30%, list=6%, signal=28%	BMP4/BCAR3/SOX11/PROX1/NECTIN3/CITED2
GOBP_MEMORY	94	0.459964	1.6306	0.00671365	0.087451	0.0749979	1787	tags=20%, list=9%, signal=19%	JPH3/ADCY8/TH/CAMK2N1/BRINP1/SLC6A4/NGF/PAK5/ITGA5/ITGA3/LRRN4/OXTR/HRH1/ADCY1/PRNP/CHST10/PTGS2/RELN/BDNF
GOBP_CHOLESTEROL_STORAGE	18	0.631588	1.63163	0.040074	0.240205	0.206	3826	tags=44%, list=18%, signal=36%	PPARG/LPL/MSR1/STARD4/ABCA1/CES1/EHD1/SOAT1
GOMF_NUCLEOTIDE_DIPHOSPHATASE_ACTIVITY	18	0.631837	1.63227	0.040074	0.240205	0.206	3423	tags=44%, list=16%, signal=37%	NUDT10/ENPP3/ENPP1/ENPP5/NUDT11/NUDT4/GARS1/NUDT13
GOBP_POSITIVE_REGULATION_OF_NERVOUS_SYSTEM_DEVELOPMENT	223	0.410376	1.63263	0.00121763	0.027525	0.0236054	5137	tags=39%, list=25%, signal=30%	CBLN1/VEGFC/SLITRK6/MME/SHH/PTPRD/WNT7A/FN1/IL6/NGF/ISLR2/L1CAM/FLRT2/OXTR/BMP2/RNF112/TGM2/FZD3/IL1RAP/AMIGO2/LIF/NEFL/ZNF365/SERPINE2/SOX11/LPAR3/SEMA7A/ST8SIA2/WNT2/MAP6/OBSL1/SMO/CDH4/TNF/MIR221/SYNDIG1/TRIM32/WNT3A/RELN/FLRT3/BDNF/CLSTN2/NTRK2/NLGN3/MAP1B/GLI3/SKIL/THBS2/PLXNA3/ZNF488/IL1B/SMARCD3/PRMT5/SRPX2/DHX36/TIAM2/EPHB3/CTNNB1/CAPRIN2/NRP1/XRCC2/EPHA4/NIN/NPTN/NUMBL/PLXNB3/TLR2/HES1/T…
GOBP_POSITIVE_REGULATION_OF_CELL_DIVISION	70	0.486636	1.63298	0.011396	0.122488	0.105046	3446	tags=31%, list=17%, signal=26%	FGF5/VEGFC/SHH/EREG/BTC/PDGFC/TGFB2/PDGFA/PDGFB/FGF7/PPBP/IGF1R/ECT2/FGF4/IL1B/TGFA/CDC6/TGFB3/CAT/CDC25B/LBH/VEGFD
GOBP_CELL_SURFACE_RECEPTOR_SIGNALING_PATHWAY_INVOLVED_IN_HEART_DEVELOPMENT	28	0.578473	1.63322	0.0353274	0.222607	0.190907	4688	tags=54%, list=22%, signal=42%	DKK1/BMP4/MSX1/NOG/BMP2/SNAI2/HEYL/WNT3A/CTNNB1/TGFB1/JAG1/WNT5A/DLL4/ACVR1/MESP1
GOBP_CELL_PROLIFERATION_INVOLVED_IN_KIDNEY_DEVELOPMENT	19	0.622431	1.63334	0.0319249	0.207811	0.178219	1253	tags=32%, list=6%, signal=30%	SHH/BMP4/GPC3/BMP2/PDGFA/PDGFB
GOBP_REGULATION_OF_TUBE_SIZE	104	0.452581	1.63396	0.00606554	0.0817551	0.0701131	4426	tags=39%, list=21%, signal=31%	EDN3/SLC6A4/HTR7/CAV1/NPR3/HTR1D/FOXC2/OXTR/AGT/ADRB2/EDN2/HRH1/EDNRA/ACTA2/TNF/TBXA2R/ADRA1B/ATP2B1/F2R/PTGS2/MMP2/F2RL1/ITGA1/EXT2/ADRA2C/EDN1/DOCK5/PLOD3/P2RY1/ROCK2/ABL1/P2RY2/NOS1/BMPR2/ADRB1/GCLM/ROCK1/ADORA2B/HRH2/ZDHHC21/GUCY1A1
GOBP_REGULATION_OF_MESENCHYMAL_CELL_PROLIFERATION	27	0.584316	1.63428	0.037863	0.232482	0.199376	4257	tags=48%, list=20%, signal=38%	SHH/BMP4/PDGFA/WNT2/SMO/CHRD/TGFBR2/SOX9/CTNNB1/ZEB1/IRS2/LRP5/WNT5A
GOBP_REGULATION_OF_PEPTIDYL_SERINE_PHOSPHORYLATION	117	0.448907	1.63565	0.00435514	0.0651462	0.0558693	5563	tags=44%, list=27%, signal=32%	IFNK/RET/DKK1/IL6/NGF/CAV1/BCAR3/EGFR/LIF/PFN2/TFRC/TNF/PTGS2/WNT3A/IL11/BDNF/SFRP2/PRKD1/NTRK2/IFNE/APP/PIK3CA/FNIP2/SMAD7/TRIM6/TXN/PDE4D/CAPRIN2/ARAF/MLXIPL/CAMK1/CD44/SPRY2/DMTN/TGFB1/NSD1/NOS1/GAS6/WNT5A/PWP1/NTF4/DOCK7/HSP90AA1/DDIT4/PAK1/OSM/MAPKAP1/PINK1/AKAP9/AKT1/GADD45A
GOBP_POSITIVE_REGULATION_OF_STRIATED_MUSCLE_CELL_DIFFERENTIATION	42	0.538588	1.63617	0.0152579	0.141125	0.121029	2810	tags=40%, list=13%, signal=35%	SHH/MIR199A1/BMP4/IGF1/MYOD1/MMP14/NRG1/EFNB2/PROX1/MYLK3/RBM24/TRIM32/WNT3A/GREM1/EDN1/HAMP/MORF4L2
GOBP_EMBRYONIC_AXIS_SPECIFICATION	31	0.570022	1.63734	0.0274085	0.194963	0.1672	1939	tags=23%, list=9%, signal=21%	TDGF1/LHX1/WNT7A/BASP1/COBL/TBX3/HOXD8
GOBP_AXIS_ELONGATION	25	0.58772	1.63799	0.0290907	0.197906	0.169724	4257	tags=56%, list=20%, signal=45%	NKD1/SHH/BMP4/AREG/SFRP1/WNT3A/SFRP2/SOX9/FGF10/HOXD13/PTK7/SPRY2/YAP1/WNT5A
GOBP_POSTSYNAPSE_ASSEMBLY	23	0.592166	1.63821	0.0481216	0.264286	0.226652	2092	tags=43%, list=10%, signal=39%	CBLN1/PTPRD/WNT7A/GAP43/CDH2/NRXN2/IL1RAP/NLGN4Y/LRP4/NLGN3
GOBP_VENTRICULAR_CARDIAC_MUSCLE_CELL_ACTION_POTENTIAL	27	0.58581	1.63846	0.0362048	0.225319	0.193233	1512	tags=22%, list=7%, signal=21%	SCN3B/KCNH2/CAV1/SCN5A/KCNE3/DSG2
GOBP_NEGATIVE_REGULATION_OF_STEROID_METABOLIC_PROCESS	25	0.58835	1.63975	0.028547	0.19748	0.169358	1351	tags=32%, list=6%, signal=30%	FGF19/NR0B1/DKK3/UGT1A1/CYP27B1/BMP2/PROX1/SNAI2
GOBP_NEGATIVE_REGULATION_OF_COAGULATION	39	0.544019	1.63992	0.0379181	0.232536	0.199423	2257	tags=36%, list=11%, signal=32%	VTN/THBS1/PLAU/SERPINE1/FAP/SERPINE2/THBD/PDGFA/HS3ST5/PDGFB/KRT1/ANXA5/EDN1/PROCR
GOBP_BASEMENT_MEMBRANE_ORGANIZATION	29	0.57994	1.63993	0.0294637	0.198831	0.170517	6047	tags=79%, list=29%, signal=56%	CAV1/LAMB3/FLRT2/MMP11/NID1/PHLDB1/NID2/CAV2/PXDN/PLOD3/LAMB1/FERMT1/PHLDB2/ITGB1/NTN4/NTNG2/COL4A1/LAMB2/SPINT2/CLASP1/RAMP2/EXT1/RIC8A
GOBP_CELLULAR_TRANSITION_METAL_ION_HOMEOSTASIS	100	0.455515	1.64028	0.00539564	0.0768345	0.0658932	2264	tags=22%, list=11%, signal=20%	MT4/FTHL17/HEPHL1/SLC30A3/ERFE/MT1E/CP/MT2A/ATP7B/HMOX1/PRNP/TFRC/BMP6/SLC39A14/PRND/SLC39A10/SLC39A13/MT1F/MT1A/SLC39A8/FTH1/APP
GOCC_INTEGRIN_COMPLEX	29	0.580095	1.64037	0.0294637	0.198831	0.170517	3041	tags=48%, list=15%, signal=41%	ITGA5/ITGB3/ITGA3/ITGB6/ITGA11/ITGA10/ITGA6/ITGBL1/ITGA1/EMILIN1/ITGB4/ITGA4/ITGAV/ITGB1
GOBP_REGULATION_OF_BONE_REMODELING	42	0.540171	1.64098	0.0152579	0.141125	0.121029	4165	tags=38%, list=20%, signal=31%	DCSTAMP/SYT7/IL6/ITGB3/SIGLEC15/SPP1/TFRC/SFRP1/PRKCA/GREM1/TNFAIP3/HAMP/TMEM119/TNFSF11/UBASH3B/NF1
GOBP_MATERNAL_PLACENTA_DEVELOPMENT	29	0.580446	1.64136	0.028913	0.197906	0.169724	5459	tags=48%, list=26%, signal=36%	STC1/CYP27B1/SPP1/LIF/CITED2/PTGS2/STC2/GJB2/CTSB/NDP/BMPR2/NR2F2/BSG/AKT1
GOBP_POSITIVE_REGULATION_OF_EXCITATORY_POSTSYNAPTIC_POTENTIAL	17	0.638743	1.64137	0.0399316	0.239923	0.205757	3057	tags=47%, list=15%, signal=40%	WNT7A/ADRB2/RELN/RGS4/NLGN3/IGSF11/DLG4/STX1A
GOBP_REGULATION_OF_VASOCONSTRICTION	45	0.531295	1.64138	0.0197418	0.162471	0.139335	2195	tags=33%, list=11%, signal=30%	EDN3/CAV1/OXTR/AGT/EDN2/HRH1/TBXA2R/ADRA1B/ATP2B1/F2R/PTGS2/MMP2/ADRA2C/EDN1/DOCK5
GOBP_HORMONE_TRANSPORT	231	0.409491	1.64165	0.000630927	0.0176695	0.0151533	2396	tags=24%, list=11%, signal=21%	TRH/FOXA2/ADCY8/UCN3/PPARG/SYT7/EDN3/INHBA/INHBB/IL6/SCG5/CFTR/FOXL2/FOXD1/GRP/INHA/NNAT/CCKAR/AGT/POMC/SPP1/KISS1/RAPGEF4/BMP8A/LIF/ANO1/HTR2C/C1QTNF3/GPR27/SOX11/RETN/SLC16A2/GPR68/IRS1/TNF/BMP6/SFRP1/TBX3/LRP5L/KLF7/NOS2/IL11/SCT/TRPV6/CDK16/RAB11FIP5/DAB2/SLC7A8/SYTL4/EDN1/NR1D1/LRRC8A/SELENOT/SLC7A5/TACR2
GOBP_MYOBLAST_FUSION	35	0.558248	1.64278	0.0278913	0.195873	0.16798	4461	tags=49%, list=21%, signal=38%	ADAMTS15/MYOD1/ADAMTS5/ADAM12/PTGFRN/EHD2/SCGB3A1/MYH9/ITGB1/MYOF/EHD1/TANC1/NOS1/ADGRB1/MYOG/TNFSF14/NFATC2
GOBP_NUCLEOSIDE_MONOPHOSPHATE_CATABOLIC_PROCESS	16	0.650026	1.6433	0.038878	0.235841	0.202257	4099	tags=50%, list=20%, signal=40%	NT5E/GDA/XDH/NT5M/PRTFDC1/PNP/HPRT1/ADA
GOBP_HINDBRAIN_MORPHOGENESIS	40	0.541405	1.6434	0.0178419	0.155071	0.132989	1732	tags=30%, list=8%, signal=28%	LHX1/CBLN1/WNT7A/DLL1/CEND1/ZNF365/SERPINE2/PROX1/SMO/LHX5/RORA/KNDC1
GOBP_MORPHOGENESIS_OF_AN_EPITHELIUM	463	0.383815	1.64415	2.6436e-05	0.00146444	0.0012559	4014	tags=33%, list=19%, signal=27%	LHX1/NKD1/VEGFC/LAMA3/SHH/AJAP1/GDNF/WNT7A/RET/GPC6/DKK1/DACT1/BMP4/ITGA5/FOXD1/AREG/MICAL2/GPC3/PDPN/FOXC2/NOG/BRSK1/AGT/SEMA3A/FST/TGFB2/BMP2/JHY/DLL1/SULF1/HOXA13/EGFR/TGM2/MMP14/SOSTDC1/SEMA3C/FZD3/COL5A1/MMP12/EFNB2/ALDH1A2/FOXF2/TBX2/ADAMTS16/TBX4/HOXA11/LIF/CTHRC1/PDGFA/SOX11/PROX1/NKX2-5/WNT2/EDNRA/CDK20/COBL/CITED2/SMO/RHOB/TNF/FGF7/SFRP1/TP63/SNAI2/ADAMTS12/MIR221/TBX3/TGFBR2/FOXQ1/IRX2…
GOCC_ANCHORED_COMPONENT_OF_EXTERNAL_SIDE_OF_PLASMA_MEMBRANE	17	0.640413	1.64566	0.0388596	0.235841	0.202257	4860	tags=53%, list=23%, signal=41%	CA4/PRNP/PRND/CD59/RTN4R/CD24/THY1/FOLR1/HYAL2
GOMF_FIBRONECTIN_BINDING	29	0.581985	1.64572	0.0283623	0.197325	0.169226	4887	tags=69%, list=23%, signal=53%	THBS1/FSTL3/IGFBP3/ITGB3/ITGA3/CCN2/CTSL/MMP2/CCDC80/SFRP2/TNFAIP6/ITGA4/ITGAV/ITGB1/CTSK/EPHA1/LRRC15/LOXL3/FBLN1/HSD17B12
GOBP_MORPHOGENESIS_OF_A_POLARIZED_EPITHELIUM	91	0.465082	1.64591	0.00937006	0.107841	0.0924846	2995	tags=32%, list=14%, signal=27%	NKD1/LAMA3/AJAP1/WNT7A/GPC6/DKK1/DACT1/GPC3/BRSK1/JHY/FZD3/FOXF2/CTHRC1/SFRP1/TP63/PRICKLE1/FAT1/DAB2/SFRP2/ROR2/MSN/MLLT3/FZD2/GPC4/FZD6/ACTB/FZD1/PTK7/SMURF2
GOBP_CARDIAC_CONDUCTION_SYSTEM_DEVELOPMENT	33	0.570094	1.64639	0.0355171	0.223049	0.191287	1945	tags=30%, list=9%, signal=28%	BMP4/SCN5A/MSX1/NRG1/NKX2-5/MSC/GJB6/TBX3/DSG2/BVES
GOBP_MUSCLE_HYPERTROPHY_IN_RESPONSE_TO_STRESS	22	0.598449	1.6472	0.0402907	0.240559	0.206303	1739	tags=27%, list=8%, signal=25%	PPARG/MIR199A1/MYH6/KLF15/ERRFI1/FOXO1
GOBP_RESPONSE_TO_MINERALOCORTICOID	25	0.591258	1.64785	0.0280033	0.195873	0.16798	2420	tags=36%, list=12%, signal=32%	UCN3/TH/NEFL/CCN2/ATP2B1/EDN1/IGF1R/FOSB/FOSL1
GOBP_REGULATION_OF_ENDOTHELIAL_CELL_DIFFERENTIATION	36	0.558856	1.6479	0.0290565	0.197906	0.169724	6870	tags=69%, list=33%, signal=47%	BMP4/S1PR3/TNF/BMP6/XDH/IL1B/ID1/VCL/CTNNB1/ROCK2/ZEB1/PROC/JAG1/ROCK1/ZDHHC21/NOTCH4/CDH5/CEACAM1/PLCB1/CLDN5/TNFRSF1A/PPP1R12A/NOTCH1/VEGFA/IKBKB
GOBP_BODY_MORPHOGENESIS	43	0.539858	1.64822	0.0290382	0.197906	0.169724	3085	tags=33%, list=15%, signal=28%	DKK1/GPC3/MSX1/NOG/MYH3/PHLDB1/ASPH/MMP2/COL1A1/ZNF281/RRAS/PHLDB2/TGFB3/TIPARP
GOBP_CELL_SURFACE_RECEPTOR_SIGNALING_PATHWAY_INVOLVED_IN_CELL_CELL_SIGNALING	472	0.384548	1.64846	9.12306e-06	0.000613191	0.000525872	4059	tags=31%, list=19%, signal=26%	NOTUM/NKD1/NTSR1/WIF1/CBLN1/SHH/WNT7A/RSPO4/TRABD2A/GPC6/MIR199A1/DKK1/BARX1/AXIN2/DKK4/DACT1/BMP4/APCDD1L/FOXL1/CAV1/TLE6/CDH2/GPC3/DKK3/ITGA3/NOG/CHRNA9/INSYN1/PTPRO/ADRB2/BMP2/SFRP4/SULF1/FZD10/BAMBI/EGFR/SHISA6/SOSTDC1/CDK14/FZD3/TNIK/CHRNB4/CTHRC1/DRAXIN/TLE2/NKX2-5/KLF15/WNT2/PORCN/EDNRA/SMO/SFRP1/SNAI2/PYGO1/VAX2/RECK/LRP4/SULF2/SALL1/TNN/WNT3A/GRB10/PRICKLE1/RELN/FOXO1/PRKAA2/APCDD1/CCN4/…
GOBP_NON_CANONICAL_WNT_SIGNALING_PATHWAY	70	0.491358	1.64883	0.00889284	0.104496	0.0896157	4257	tags=46%, list=20%, signal=37%	NKD1/WNT7A/GPC6/DKK1/DACT1/GPC3/SFRP4/FZD10/FZD3/CTHRC1/SFRP1/PRICKLE1/SFRP5/DAB2/SFRP2/ROR2/WNT5B/MLLT3/FZD2/GPC4/FZD8/FZD6/FZD1/PTK7/SMURF2/VANGL1/FZD9/ABL1/NPHP3/VANGL2/RYK/WNT5A
GOBP_ERK1_AND_ERK2_CASCADE	274	0.403564	1.64934	0.000334561	0.0114729	0.00983918	3735	tags=31%, list=18%, signal=26%	FGF20/FGF19/CCL7/TIMP3/FN1/ROS1/BMP4/CCL21/PDGFC/NECAB2/IGF1/CHRNA9/OXTR/AGT/BMP2/C1QL4/CCL20/EGFR/NRG1/SIRPA/FGF18/FLT4/LIF/HTR2C/CAVIN3/PDGFA/SEMA7A/DUSP6/ACTA2/ERRFI1/PDGFB/TNF/AKAP12/MIR221/CCN2/TLR4/F2R/DUSP4/GRB10/F2RL1/DAB2/PRKCA/FERMT2/ROR2/SPRY4/NTRK2/PDE8A/EMILIN1/EDN1/CCL3/SOX9/ATF3/SPRED3/APP/ARHGAP8/FGF10/DUSP10/RRAS/P2RY1/FGF4/IL1B/CCL23/YWHAZ/ITGAV/PRMT5/PDGFRB/NOX4/GATA4/NRP1/JUN/…
GOBP_POLYSACCHARIDE_BIOSYNTHETIC_PROCESS	65	0.501457	1.64985	0.0132969	0.133059	0.114112	7334	tags=60%, list=35%, signal=39%	PTH/IGF1/ENPP1/B3GNT6/IRS1/PDGFB/CSGALNACT2/HAS2/EXT2/NR1D1/PPP1R3C/GYG1/NHLRC1/SORBS1/B3GNT9/IRS2/TGFB1/NDST1/HAS1/CSGALNACT1/UGP2/B4GAT1/GYG2/IGF2/AKT1/PPP1CA/GBE1/EXT1/B3GNT7/EPM2AIP1/B3GNT2/PPP1R3F/GYS1/PPP1R3B/NFKB1/PPP1R3E/CLTC/GSK3B/AP2A1
GOBP_DEFENSE_RESPONSE_TO_GRAM_POSITIVE_BACTERIUM	74	0.488432	1.65123	0.00953798	0.108911	0.093402	282	tags=4%, list=1%, signal=4%	DEFA5/DEFA6/IL6
GOBP_CARDIAC_SEPTUM_DEVELOPMENT	100	0.458559	1.65124	0.00507637	0.0736971	0.0632025	4504	tags=39%, list=22%, signal=31%	BMP4/ADAMTS6/NOG/TGFB2/HOXA13/SEMA3C/TBX2/SOX11/PROX1/NKX2-5/ZFPM2/CITED2/SMO/TBX3/TGFBR2/HEYL/SALL1/ZFPM1/FZD2/TGFBR1/SMAD7/NRP2/FZD1/PTK7/AP2B1/PARVA/GATA4/NRP1/FGFRL1/NPHP3/HES1/NDST1/PDE2A/JAG1/BMPR2/WNT5A/ACVR1/GATA6/BMP7
GOBP_REGULATION_OF_SMOOTH_MUSCLE_CELL_DIFFERENTIATION	29	0.583951	1.65127	0.0278116	0.195873	0.16798	5196	tags=41%, list=25%, signal=31%	SHH/EREG/BMP4/PDGFB/MIR221/ZEB1/EFEMP2/MIR145/ANKRD17/NFATC2/PRDM6/RBPMS2
GOBP_CAMERA_TYPE_EYE_MORPHOGENESIS	101	0.458364	1.65212	0.005341	0.0762718	0.0654107	4257	tags=39%, list=20%, signal=31%	LHX1/TH/SIX3/DIO3/USH1C/BMP4/TENM3/IGFN1/BCAR3/DLL1/FOXF2/TBX2/SOX11/PROX1/WNT2/NECTIN3/CITED2/OBSL1/THRB/FJX1/TWIST1/FAT1/SDK2/NTRK2/SOX9/GLI3/COL8A1/CALB1/SDK1/ALDH1A3/CTNNB1/ZEB1/BBS4/THY1/AQP5/LRP5/JAG1/NF1/WNT5A
GOMF_CYTOSKELETAL_MOTOR_ACTIVITY	93	0.467614	1.65343	0.0116673	0.122817	0.105328	5020	tags=38%, list=24%, signal=29%	MYH7B/MYO7B/MYH8/MYH11/MYH6/MYH3/ACTC1/DYNC1I1/KIF7/MYO1B/KIF1A/DNAH14/MYH10/DNAH5/DYNC2H1/MYO5A/KIF13B/MYO3A/DYNC1I2/KIF26B/MYH9/KIFC3/KIF26A/KIF16B/KIF18A/KIF20A/CENPE/DYNC1H1/KIF23/MYO1C/MYO10/KIF21B/KIF12/MYH7/KIF4A
GOBP_REGULATION_OF_SMAD_PROTEIN_SIGNAL_TRANSDUCTION	28	0.585755	1.65378	0.0309458	0.203652	0.174652	4421	tags=54%, list=21%, signal=42%	PPARG/VEPH1/BMP4/BMP2/BMP6/DAB2/WWTR1/TGFBR1/TGFB3/SLC2A10/SPTBN1/RBPMS/TGFB1/BMPR2/NUP93
GOBP_KERATINOCYTE_PROLIFERATION	44	0.538709	1.65421	0.020474	0.165932	0.142303	2586	tags=36%, list=12%, signal=32%	EREG/CDH13/AREG/FST/EFNB2/FGF7/TP63/SNAI2/HAS2/CRNN/PRKD1/KLF9/PTPRK/CDH3/FGF10/FERMT1
GOBP_SALIVARY_GLAND_DEVELOPMENT	34	0.567262	1.65422	0.0276039	0.195437	0.167607	4646	tags=53%, list=22%, signal=41%	SHH/SEMA3A/TGFB2/EGFR/TGM2/SEMA3C/PDGFA/TNF/FGF7/SNAI2/FGF10/EDA/TGFB3/NRP1/NTN4/TGFB1/BMP7/POLB
GOBP_METANEPHROS_DEVELOPMENT	76	0.489605	1.65497	0.00795148	0.0970542	0.0832336	3169	tags=41%, list=15%, signal=35%	LHX1/GDF6/SHH/GDNF/RET/BMP4/FOXD1/GPC3/BASP1/FOXC2/HOXC11/HOXA11/LIF/PDGFA/PDGFB/SMO/IRX2/SALL1/GREM1/WWTR1/FMN1/SOX9/ID3/GLI3/FGF10/KIF26B/CALB1/PKD2/PDGFRB/CTNNB1/FBN1
GOBP_CHONDROITIN_SULFATE_PROTEOGLYCAN_BIOSYNTHETIC_PROCESS	20	0.625102	1.65658	0.0204626	0.165932	0.142303	4735	tags=65%, list=23%, signal=50%	CHPF/CHST15/CSGALNACT2/CHSY1/CHST11/DSE/CHST3/XYLT1/XYLT2/CHSY3/CYTL1/CSGALNACT1/CHPF2
GOBP_STRIATED_MUSCLE_CELL_DIFFERENTIATION	250	0.410201	1.65679	0.000756328	0.0195171	0.0167379	4795	tags=36%, list=23%, signal=28%	SHH/PI16/SIK1/MYH11/MIR199A1/DKK1/ADAMTS15/BMP4/MYH6/CDH2/IGF1/MSX1/MYOD1/MYH3/AGT/ACTC1/BMP2/DLL1/MMP14/NRG1/CFL2/EFNB2/MYEF2/ADAMTS5/FHL2/SGCD/MYOZ2/BARX2/PROX1/ADAM12/NKX2-5/MYLK3/RBM24/OBSL1/SMO/PLEC/PTGFRN/TBX3/MYL9/CEACAM5/TRIM32/WNT3A/BDNF/RGS4/SGCB/CAV2/GREM1/BVES/TPM1/EDN1/G6PD/EHD2/HAMP/MORF4L2/SCGB3A1/RARB/TMOD2/MYH9/TMEM119/ITGB1/FLII/MYOF/PDGFRB/NOX4/EHD1/GATA4/PIEZO1/TANC1/MYORG/LMO…
GOBP_CHONDROITIN_SULFATE_BIOSYNTHETIC_PROCESS	17	0.644887	1.65716	0.0340357	0.217458	0.186492	4735	tags=71%, list=23%, signal=55%	CHPF/CHST15/CSGALNACT2/CHSY1/CHST11/DSE/CHST3/XYLT1/XYLT2/CHSY3/CSGALNACT1/CHPF2
GOMF_AMINO_ACID_TRANSMEMBRANE_TRANSPORTER_ACTIVITY	60	0.512059	1.6581	0.0156009	0.142984	0.122623	3782	tags=42%, list=18%, signal=34%	SLC38A11/SLC6A11/PDPN/SLC1A6/SLC6A20/SLC38A3/SLC7A11/SLC16A2/SLC6A15/SLC38A4/SFXN3/SLC66A1L/SLC7A8/SLC7A5/SLC7A1/SLC3A2/SLC38A6/SLC16A10/SERINC3/SLC36A4/SLC6A14/SLC38A2/SLC25A15/SLC38A7/SLC25A13
GOBP_RESPIRATORY_SYSTEM_DEVELOPMENT	182	0.424893	1.66063	0.000994029	0.0245632	0.0210654	5127	tags=41%, list=25%, signal=31%	RXFP1/CCBE1/MME/SHH/BMP4/GPC3/PDPN/ITGA3/BASP1/NOG/EDN2/MMP14/MMP12/ALDH1A2/SLC7A11/FGF18/FLT4/TBX2/TBX4/LIF/PDGFA/SOX11/PROX1/WNT2/MSC/ITGB6/ZFPM2/SPDEF/ERRFI1/TNF/FGF7/TGFBR2/CCN2/THRB/NKX2-8/COL3A1/LIPA/ELK1/SOX9/ADAMTS2/GLI3/PLOD3/CTSZ/FGF10/ADAMTSL2/EDA/PTK7/YWHAZ/GLI2/ALDH1A3/PDGFRB/TGFB3/CTNNB1/FGFRL1/CHI3L1/NPHP3/SPRY2/HES1/YAP1/RIDA/BMPR2/AIMP2/ADA/WNT5A/GATA6/LOXL3/RCN3/LEF1/LOX/CELSR1/…
GOBP_CELLULAR_RESPONSE_TO_BIOTIC_STIMULUS	214	0.419044	1.66082	0.000536885	0.0158271	0.0135733	1738	tags=12%, list=8%, signal=11%	DEFA5/DEFA6/IL24/CSF2/IL6/SERPINE1/MRC1/IGFBPL1/PDCD1LG2/NLRP3/SIRPA/EFNB2/CXCL11/ADAMTS13/CXCL3/AXL/TNF/BMP6/TBXA2R/SPON2/CXCL2/VIM/TLR4/NOS2/PPBP
GOCC_CELL_BODY_MEMBRANE	19	0.63363	1.66272	0.0291963	0.198087	0.169879	1489	tags=37%, list=7%, signal=34%	ADCY8/GABRA5/KCND2/SLC6A2/KCNE3/UNC5A/ATP2B1
GOBP_GAP_JUNCTION_ASSEMBLY	16	0.658005	1.66348	0.0356156	0.223049	0.191287	2871	tags=44%, list=14%, signal=38%	CAV1/AGT/GJC1/CNTNAP2/GJB6/GJB2/IL1B
GOBP_KIDNEY_EPITHELIUM_DEVELOPMENT	121	0.455114	1.66388	0.00340054	0.0556562	0.0477307	4755	tags=46%, list=23%, signal=36%	LHX1/SHH/GDNF/RET/BMP4/FOXD1/GPC3/BASP1/FOXC2/NOG/PTPRO/AGT/BMP2/DLL1/EFNB2/ADAMTS16/HOXA11/LIF/KLF15/EDNRA/SMO/SFRP1/IRX2/HEYL/SALL1/GREM1/WWTR1/DCHS1/FMN1/SOX9/GLI3/SMAD7/KIF26B/ARG2/CALB1/RARB/CD24/PKD2/CTNNB1/CAT/HOXD11/IQGAP1/EPHA4/MAGED1/WNT6/HES1/YAP1/JAG1/SMAD3/SIX2/HOXB7/IRX1/BMP7/KANK2/ACAT1/LAMB2
GOBP_REGULATION_OF_ALCOHOL_BIOSYNTHETIC_PROCESS	42	0.548003	1.66477	0.0133689	0.133059	0.114112	1299	tags=19%, list=6%, signal=18%	PTH/NTSR1/DKK3/CYP27B1/BMP2/SEC14L2/HRH1/BMP6
GOBP_CARDIAC_VENTRICLE_DEVELOPMENT	114	0.458091	1.66504	0.00349078	0.0567646	0.0486813	4511	tags=39%, list=22%, signal=30%	BMP4/SCN5A/MYH6/FOXC2/NOG/TGFB2/HOXA13/SEMA3C/NRG1/SOX11/PROX1/NKX2-5/EDNRA/ZFPM2/COL11A1/CITED2/TBX3/TGFBR2/HEYL/SALL1/ZFPM1/TNNC1/SFRP2/FZD2/TPM1/TGFBR1/SMAD7/FZD1/PTK7/SMARCD3/AP2B1/TMEM65/GATA4/FGFRL1/TNNI1/HES1/TGFB1/PDE2A/JAG1/BMPR2/WNT5A/DLL4/ACVR1/FKBP1A
GOBP_HOMOPHILIC_CELL_ADHESION_VIA_PLASMA_MEMBRANE_ADHESION_MOLECULES	126	0.451404	1.66543	0.00287707	0.0493311	0.0423063	4007	tags=45%, list=19%, signal=37%	PCDH10/RET/CDH13/L1CAM/TENM3/CDH2/PCDH7/IGFN1/DSG4/CDH6/PCDHB12/CDHR1/AMIGO2/PCDHGB2/PCDHB16/NECTIN3/OBSL1/CDH4/PCDHB4/PCDHGA11/PCDHB3/PCDHB14/DSG2/CEACAM5/CDH11/PCDHGC3/PCDH12/FAT1/CLSTN2/PCDHGB1/CDH24/SDK2/PCDHB8/PCDH18/DCHS1/PTPRG/PCDHGC5/PVR/IGSF11/CDH3/PCDHB11/CDH22/ROBO3/SDK1/CDH15/ITGB1/PCDHGA12/PCDHB13/MYOT/NPTN/PLXNB3/CADM1/PCDHGA1/CADM3/EMB/PCDHB7/CEACAM6
GOBP_VASCULAR_PROCESS_IN_CIRCULATORY_SYSTEM	210	0.422788	1.6658	0.000404247	0.0131246	0.0112556	4963	tags=40%, list=24%, signal=30%	EDN3/SLC6A17/SLC6A4/HTR7/CAV1/NPR3/HTR1D/SLC4A3/SLC6A20/FOXC2/ABCC2/OXTR/AGT/SLC38A3/ADRB2/SLC29A4/SLC22A3/EDN2/SLC4A4/HRH1/SLC16A2/MYLK3/EDNRA/ACTA2/TFRC/TNF/BMP6/AKAP12/TBXA2R/ADRA1B/PLEC/ATP2B1/PDE3A/F2R/PTGS2/MMP2/F2RL1/ITGA1/SLC13A3/EXT2/SLC7A8/FERMT2/ADRA2C/SLC2A3/EDN1/DOCK5/SLC7A5/TACR2/SLC7A1/PLOD3/SLC24A3/P2RY1/ABCC3/SLCO3A1/SLC2A10/ROCK2/ABCC1/SLC38A2/ABL1/P2RY2/GPR4/TGFB1/ABCC5/PDE2A/N…
GOBP_CENTRAL_NERVOUS_SYSTEM_NEURON_DIFFERENTIATION	133	0.448986	1.66597	0.00213521	0.0404646	0.0347024	3906	tags=35%, list=19%, signal=28%	LHX1/DCC/CBLN1/SHH/WNT7A/INHBA/SPOCK1/NDNF/NHLH2/SEMA3A/CEND1/DRAXIN/PROX1/SMO/DMRT3/LHX5/RORA/CDH11/WNT3A/KNDC1/TOX/C21orf91/SATB2/NTRK2/DLX1/NOVA2/DYNC2H1/GLI3/HOXC10/DCLK1/NRP2/TCTN1/PLXNA3/GLI2/EPHB3/ZC4H2/B4GALT6/NRP1/EPHA4/HPRT1/NIN/TTC21B/UBB/GATA2/HES1/LHX8
GOMF_CHEMOREPELLENT_ACTIVITY	26	0.597239	1.66699	0.0296345	0.19897	0.170636	2224	tags=38%, list=11%, signal=34%	FLRT2/SEMA3A/SEMA3C/NRG1/SEMA6D/SEMA7A/SEMA4B/FLRT3/SEMA6B/SEMA4G
GOBP_MUSCLE_TISSUE_DEVELOPMENT	355	0.397246	1.66747	0.000110281	0.00479246	0.00411001	5226	tags=38%, list=25%, signal=29%	FGF20/SHH/PI16/SIK1/MYH11/MIR199A1/DKK1/BMP4/FOXL2/CAV1/SCN5A/MYH6/JPH2/IGF1/MSX1/FOXC2/MYOD1/NOG/AGT/TGFB2/ACTC1/BMP2/DLL1/SEMA3C/NRG1/GJC1/CFL2/EFNB2/ALDH1A2/TBX2/FHL2/SGCD/MYOZ2/SOX11/PROX1/NKX2-5/WNT2/MYLK3/EDNRA/MSC/ZFPM2/RBM24/COL11A1/CITED2/OBSL1/SMO/GJB6/PLEC/TBX3/TGFBR2/DSG2/TWIST1/HEYL/COL3A1/ZFPM1/WNT3A/RGS4/SGCB/CAV2/TNNC1/GREM1/BVES/ADAMTS9/TPM1/TGFBR1/EDN1/SOX9/ATF3/G6PD/GPCPD1/SMAD…
GOBP_FEEDING_BEHAVIOR	58	0.519644	1.66841	0.013687	0.133714	0.114673	2811	tags=29%, list=13%, signal=25%	TRH/NMUR2/TH/OXTR/AGT/DACH1/HTR2C/RETN/NEGR1/ASIP/APLN/NTRK2/NR4A3/APP/BBS12/P2RY1/GLS
GOBP_NEGATIVE_REGULATION_OF_SMOOTH_MUSCLE_CELL_DIFFERENTIATION	16	0.660195	1.66901	0.0339844	0.217405	0.186446	5196	tags=50%, list=25%, signal=38%	SHH/EREG/PDGFB/MIR221/ANKRD17/NFATC2/PRDM6/RBPMS2
GOBP_REGULATION_OF_ANOIKIS	23	0.603486	1.66952	0.0405092	0.24138	0.207007	3041	tags=39%, list=15%, signal=33%	SIK1/ITGA5/CAV1/SNAI2/CEACAM5/NTRK2/PIK3CA/PTK2/ITGB1
GOBP_SYNAPSE_ASSEMBLY	136	0.447314	1.67063	0.00142781	0.0306335	0.0262713	4325	tags=44%, list=21%, signal=35%	CBLN1/SLITRK6/PTPRD/WNT7A/ADD2/GPC6/GAP43/DKK1/CDH2/NRXN2/FLRT2/IGFN1/OXTR/DNM3/NRG1/IL1RAP/EFNB2/AMIGO2/PCDHB16/ST8SIA2/NEGR1/NLGN4Y/OBSL1/PCDHB4/SYNDIG1/PCDHB3/PCDHB14/LRP4/RAB17/WNT3A/FLRT3/FARP1/BDNF/CLSTN2/SDK2/RAB29/NTRK2/NLGN3/GPC4/MAP1B/SHANK2/APP/THBS2/PCDHB11/FZD1/SRPX2/EPHB3/SDK1/PCDHB13/VPS35/SDCBP/NPTN/TLR2/NTNG2/LRRC4/ADGRB1/RYK/WNT5A/AGRN/ZDHHC12
GOBP_SUBPALLIUM_DEVELOPMENT	19	0.636932	1.67139	0.0286506	0.19748	0.169358	4691	tags=63%, list=23%, signal=49%	INHBA/SLC7A11/CNTNAP2/DLX1/GLI3/RARB/BBS2/ALDH1A3/HPRT1/BBS4/BCL11B/ZSWIM6
GOBP_POSITIVE_REGULATION_OF_CARDIOCYTE_DIFFERENTIATION	16	0.661505	1.67232	0.0339844	0.217405	0.186446	4437	tags=69%, list=21%, signal=54%	BMP4/TGFB2/EFNB2/NKX2-5/WNT3A/GREM1/DHX36/GATA4/MIR145/TGFB1/GATA6
GOMF_HEPARIN_BINDING	133	0.450738	1.67247	0.00193346	0.0377361	0.0323625	3764	tags=38%, list=18%, signal=32%	CCL7/NELL1/VTN/THBS1/RSPO4/FN1/LAMC2/ADAMTS15/SMOC1/BMP4/SERPINA5/LPL/SMOC2/NDNF/COL5A1/ADAMTS5/CXCL11/POSTN/SERPINE2/CCN5/ADAMTS1/COL5A3/ADAMTS3/FBLN7/COL11A1/FSTL1/FGF7/SFRP1/CCN2/COL13A1/APLP2/CCN4/CCDC80/NAV2/APP/RTN4R/FGF10/NRP2/THBS2/FGF4/CCL23/ANG/FBN1/LTBP2/ECM2/NRP1/FGFRL1/CCL8/EFEMP2/PCOLCE/CFH
GOBP_NEGATIVE_REGULATION_OF_ENDOTHELIAL_CELL_PROLIFERATION	36	0.567298	1.67279	0.0245366	0.182432	0.156454	3280	tags=36%, list=16%, signal=30%	CNMD/PPARG/THBS1/CAV1/SULF1/TNF/XDH/CAV2/TGFBR1/SPARC/RGCC/MIR193A/FLT1
GOBP_AORTIC_VALVE_MORPHOGENESIS	30	0.586576	1.67393	0.0206216	0.166859	0.143098	4285	tags=50%, list=21%, signal=40%	BMP4/NKX2-5/SNAI2/TWIST1/HEYL/TIE1/EMILIN1/SOX9/EFNA1/GATA4/ROCK2/TGFB1/JAG1/ROCK1/DLL4
GOBP_REGULATION_OF_HEART_CONTRACTION	163	0.436082	1.67417	0.00128951	0.0284428	0.0243925	4099	tags=33%, list=20%, signal=26%	TH/EDN3/SCN3B/CORIN/KCNH2/CAV1/SCN5A/MYH6/SLC4A3/GSTM2/MYL4/TRPC1/STC1/AGT/SEMA3A/TGFB2/EDN2/GJC1/TBX2/NKX2-5/EDNRA/KCNE3/TNF/ADRA1B/CCN2/THRB/ATP2B1/DSG2/CASQ2/APLN/RGS4/BVES/KCNJ12/TPM1/EDN1/GSTO1/FLNA/SMAD7/TMEM65/PDE4D/GAA/KCNQ1/GATA4/RNLS/SLC9A1/MEF2A/KCNE4/TBX18/NOS1/CALM1/PDE5A/ADRB1/ADA
GOBP_CELL_MIGRATION_INVOLVED_IN_SPROUTING_ANGIOGENESIS	61	0.517186	1.67513	0.0114772	0.122692	0.10522	5459	tags=51%, list=26%, signal=38%	TDGF1/THBS1/MIR199A1/FOXC2/EFNB2/MIR320A/HMOX1/MIR221/TBXA2R/PTGS2/STARD13/GREM1/PLK2/EGR3/SRPX2/ITGB1/RHOJ/MIR193A/NRP1/JCAD/ABL1/MIR196A1/GATA2/DLL4/AKT3/NR4A1/PIK3C2A/FGFBP1/KDR/CARD10/AKT1
GOBP_REGULATION_OF_BLOOD_CIRCULATION	196	0.427481	1.67572	0.00121196	0.0275203	0.0236014	4150	tags=33%, list=20%, signal=26%	TH/EDN3/SCN3B/CORIN/KCNH2/CAV1/SCN5A/MYH6/SLC4A3/GSTM2/MYL4/TRPC1/STC1/OXTR/AGT/SEMA3A/TGFB2/EDN2/GJC1/TBX2/HRH1/NKX2-5/EDNRA/KCNE3/TNF/TBXA2R/ADRA1B/CCN2/THRB/ATP2B1/DSG2/F2R/PTGS2/MMP2/CASQ2/APLN/RGS4/BVES/ADRA2C/KCNJ12/TPM1/EDN1/DOCK5/GSTO1/FLNA/SMAD7/TMEM65/PDE4D/GAA/KCNQ1/GATA4/RNLS/SLC9A1/ABL1/MEF2A/KCNE4/TBX18/NOS1/BMPR2/CALM1/PDE5A/ADRB1/ADA/HRH2
GOBP_STEM_CELL_DIFFERENTIATION	196	0.427625	1.67628	0.00119547	0.0275177	0.0235992	4504	tags=37%, list=22%, signal=29%	FGF19/SHH/EDN3/GDNF/WNT7A/FN1/RET/BMP4/CDH2/MSX1/FOXC2/SEMA3A/TGFB2/SEMA3C/NRG1/SEMA6D/CDK6/ALDH1A2/TBX2/HMGA2/LIF/SOX11/SEMA7A/NKX2-5/EDNRA/RBM24/CITED2/SMO/SHC4/SFRP1/TP63/SNAI2/EFNB1/SEMA4B/TWIST1/WNT3A/PRICKLE1/SEMA6B/GREM1/RUNX2/SOX5/ZNF281/MLLT3/HOXB4/EDN1/SOX9/SEMA4G/WNT10A/NRP2/KDM3A/FZD1/TRIM6/DHX36/CTNNB1/METTL3/GATA4/NRP1/LBH/TEAD2/CORO1C/ABL1/HES1/YAP1/PRKDC/JAG1/FOLR1/SEMA4F/GSC/PWP1…
GOBP_REGULATION_OF_HEART_RATE	78	0.494207	1.67631	0.00667571	0.087182	0.0747672	4099	tags=33%, list=20%, signal=27%	EDN3/SCN3B/KCNH2/CAV1/SCN5A/MYH6/AGT/SEMA3A/EDN2/EDNRA/KCNE3/TNF/ADRA1B/DSG2/CASQ2/RGS4/BVES/TPM1/EDN1/PDE4D/KCNQ1/RNLS/KCNE4/CALM1/ADRB1/ADA
GOBP_REGULATION_OF_ORGANIC_ACID_TRANSPORT	53	0.528312	1.67639	0.017937	0.155361	0.133238	3716	tags=32%, list=18%, signal=26%	TRH/NTSR1/THBS1/ERFE/AGT/SLC38A3/FABP3/TNF/RGS4/EDN1/PLA2R1/SV2A/IL1B/ITGB1/STXBP1/TNFSF11/IRS2
GOBP_CELL_MORPHOGENESIS_INVOLVED_IN_NEURON_DIFFERENTIATION	471	0.391142	1.67663	5.91978e-06	0.000445397	0.000381972	4260	tags=33%, list=20%, signal=27%	LHX1/DCC/SLITRK6/LAMA3/TUBB2B/SHH/PTPRD/EDN3/GDNF/WNT7A/FN1/RET/LAMC2/GAP43/NGF/ISLR2/NRXN3/FOXD1/L1CAM/CDH2/FLRT2/NOG/PTPRO/CCKAR/BRSK1/SEMA3A/EDN2/DNM3/SEMA3C/SPP1/FZD3/UNC5C/SEMA6D/EFNB2/CDHR1/TNIK/PHACTR1/SULT4A1/NEFL/ZNF365/DRAXIN/KIF1A/EFNB3/LPAR3/SEMA7A/EDNRA/MAP6/BMPR1B/SDC2/ADCY1/TANC2/COBL/OBSL1/SMO/CDH4/NEO1/CHL1/EFNB1/SEMA4B/UNC5A/VAX2/NKX2-8/CTTN/LRP4/TNN/CDH11/WNT3A/KLF7/RELN/FLRT3/…
GOBP_REGULATION_OF_TISSUE_REMODELING	63	0.51532	1.67706	0.0100896	0.112526	0.0965025	4165	tags=38%, list=20%, signal=31%	DCSTAMP/PPARG/SYT7/MIR199A1/IL6/ITGB3/SIGLEC15/AGT/SPP1/FLT4/TFRC/SFRP1/PRKCA/GREM1/TNFAIP3/RUNX1/HAMP/TMEM119/ROCK2/TNFSF11/TGFB1/ROCK1/UBASH3B/NF1
GOBP_NEGATIVE_REGULATION_OF_EXTRINSIC_APOPTOTIC_SIGNALING_PATHWAY	87	0.482534	1.67741	0.00262045	0.0461164	0.0395494	4391	tags=31%, list=21%, signal=25%	THBS1/GDNF/CSF2/PAK5/BMP4/SERPINE1/IGF1/EYA4/HMOX1/ITGA6/TNF/SNAI2/MIR221/CTTN/SFRP2/TGFBR1/TNFAIP3/FGF10/IL1B/ITGAV/SH3RF1/NRP1/RB1CC1/YAP1/GCLM/ACVR1/PEA15
GOBP_UTERUS_DEVELOPMENT	17	0.653029	1.67808	0.0286759	0.19748	0.169358	923	tags=29%, list=4%, signal=28%	LHX1/WNT7A/FOXL2/TGFB2/HOXA11
GOBP_POSITIVE_REGULATION_OF_VASCULAR_ENDOTHELIAL_GROWTH_FACTOR_PRODUCTION	27	0.600002	1.67815	0.0306775	0.203178	0.174246	5645	tags=56%, list=27%, signal=41%	CCBE1/IL6/SULF1/FLT4/RORA/PTGS2/SULF2/IL1B/GATA4/TGFB1/IL6ST/ADORA2B/C3/C5AR1/HIF1A
GOBP_CELL_JUNCTION_ASSEMBLY	360	0.399005	1.67877	3.6046e-05	0.00189279	0.00162325	4265	tags=38%, list=20%, signal=31%	CBLN1/CLDN20/SLITRK6/PTPRD/THBS1/WNT7A/ADD2/FN1/GPC6/GAP43/DKK1/ITGA5/CORO2B/CAV1/COL17A1/CDH2/NRXN2/FLRT2/IGFN1/PTPRO/OXTR/AGT/DNM3/MMP14/CDH6/NRG1/GJC1/IL1RAP/EFNB2/CLDN23/AMIGO2/THSD1/PCDHB16/ST8SIA2/NEGR1/CNTNAP2/CLDN24/ITGA6/NLGN4Y/OBSL1/TNF/SFRP1/GJB6/ACTN1/SNAI2/PCDHB4/PLEC/SYNDIG1/FSCN1/PCDHB3/CLDN9/CTTN/PCDHB14/LRP4/RAB17/MAP4K4/CLDN11/CDH11/JAM3/WNT3A/FLRT3/FARP1/MPDZ/BDNF/CLSTN2/PRKCA/…
GOBP_CIRCULATORY_SYSTEM_PROCESS	475	0.390366	1.67991	7.06677e-06	0.000494772	0.000424316	5039	tags=38%, list=24%, signal=29%	NTSR1/PPARG/VEGFC/TH/EDN3/OLR1/SCN3B/MIR199A1/SLC6A17/SLC6A4/CORIN/KCNH2/CORO2B/HTR7/CAV1/SCN5A/MYH6/NPR3/HTR1D/SLC4A3/SLC6A20/GSTM2/FOXC2/ABCC2/MYL4/HBB/TRPC1/STC1/PTPRO/OXTR/AGT/SLC38A3/ADRB2/SEMA3A/TGFB2/SLC29A4/POMC/ACTC1/SLC22A3/EDN2/DLL1/GJC1/SLC4A4/TBX2/ADAMTS16/HRH1/SGCD/SLC16A2/NKX2-5/MYLK3/EDNRA/HMOX1/ACTA2/KCNE3/RPS6KA2/TFRC/PDGFB/TNF/BMP6/AKAP12/TBXA2R/ADRA1B/PLEC/CCN2/THRB/ATP2B1/DSG…
GOBP_REGULATION_OF_MORPHOGENESIS_OF_A_BRANCHING_STRUCTURE	49	0.53854	1.68016	0.0131319	0.132131	0.113316	4504	tags=55%, list=22%, signal=43%	LHX1/SHH/GDNF/BMP4/NOG/AGT/SULF1/PDGFA/WNT2/SMO/TNF/FGF7/SFRP1/SNAI2/GREM1/SOX9/RTN4/FGF10/HOXD13/CTNNB1/NTN4/MAGED1/ABL1/SIX2/WNT5A/HOXB7/BMP7
GOBP_ANTERIOR_POSTERIOR_PATTERN_SPECIFICATION	181	0.430228	1.6807	0.0014274	0.0306335	0.0262713	2179	tags=25%, list=10%, signal=22%	TDGF1/FOXA2/LHX1/HOXB8/SHH/DKK1/BARX1/AXIN2/BMP4/GPC3/HOXB9/ALX4/MSX1/BASP1/FOXC2/NOG/HOXB5/BMP2/DLL1/SEMA3C/HOXA9/ALDH1A2/HOXC13/HOXB6/HOXC11/HOXA11/HOXC9/WNT2/COBL/SMO/EMX2/SFRP1/TBX3/HEYL/LRP5L/WNT3A/HOXB3/SFRP2/HOXD8/ROR2/MLLT3/ZBTB16/HOXA10/HOXB4/TGFBR1
GOMF_LAMININ_BINDING	26	0.60227	1.68104	0.0274595	0.194963	0.1672	4715	tags=54%, list=23%, signal=42%	SHH/THBS1/ITGA3/NID1/TINAGL1/LGALS1/ADGRG6/ITGB1/GPC1/ADAM9/NTN4/LRRC15/AGRN/BCAM
GOBP_CARDIAC_NEURAL_CREST_CELL_DIFFERENTIATION_INVOLVED_IN_HEART_DEVELOPMENT	15	0.671839	1.68125	0.0177977	0.155071	0.132989	4504	tags=67%, list=22%, signal=52%	BMP4/SEMA3C/EDNRA/CITED2/TWIST1/EDN1/HES1/JAG1/FOLR1/BMP7
GOBP_SIGNAL_RELEASE	352	0.401078	1.68168	3.19664e-05	0.00169624	0.00145469	2300	tags=22%, list=11%, signal=20%	TRH/FGF20/FOXA2/ADCY8/CPLX2/UCN3/PPARG/SYT7/EDN3/GDNF/WNT7A/INHBA/INHBB/IL6/SLC6A4/SCG5/CFTR/FOXL2/FOXD1/NRXN2/GRP/INHA/LIN7A/NNAT/OXTR/CCKAR/BRSK1/AGT/POMC/SYN2/SPP1/KISS1/RAPGEF4/CHRNB4/BMP8A/LIF/ANO1/HTR2C/C1QTNF3/GPR27/SOX11/RETN/SLC16A2/GPR68/PFN2/PORCN/ADCY1/APBA1/IRS1/TNF/BMP6/SFRP1/TBX3/F2R/STX2/LRP5L/KLF7/NOS2/F2RL1/SYT1/IL11/SCT/RIMS3/TRPV6/CDK16/RAB11FIP5/DAB2/SYTL4/ADRA2C/SNPH/ABCA1/S…
GOBP_POSITIVE_REGULATION_OF_EXTRACELLULAR_MATRIX_ORGANIZATION	26	0.60273	1.68232	0.0274595	0.194963	0.1672	4057	tags=65%, list=19%, signal=53%	IL6/PDPN/AGT/BMP2/PHLDB1/FSCN1/EMILIN1/SOX9/MELTF/PHLDB2/RUNX1/RGCC/EFEMP2/ABL1/COLGALT1/TGFB1/SMAD3
GOBP_CARTILAGE_DEVELOPMENT_INVOLVED_IN_ENDOCHONDRAL_BONE_MORPHOGENESIS	28	0.595877	1.68236	0.0265696	0.191831	0.164514	2839	tags=36%, list=14%, signal=31%	MMP13/AXIN2/STC1/HOXA11/SERPINH1/TGFBR2/COL1A1/GHR/SOX9/RARB
GOBP_REGIONALIZATION	301	0.407768	1.68254	0.000118105	0.00500308	0.00429064	3391	tags=30%, list=16%, signal=25%	TDGF1/FOXA2/LHX1/HOXB8/SHH/SIX3/GDNF/WNT7A/DKK1/BARX1/AXIN2/LMX1B/BMP4/FOXD1/GPC3/HOXB9/ALX4/MSX1/BASP1/FOXC2/NOG/SEMA3A/HOXB5/BMP2/DLL1/SOSTDC1/SEMA3C/HOXA9/ALDH1A2/HOXC13/HOXB6/HOXC11/HOXA11/HOXC9/NKX2-5/WNT2/CDK20/BMPR1B/COBL/CITED2/SMO/DMRT3/EMX2/SFRP1/TP63/CHRD/TBX3/IRX2/VAX2/LRP4/HEYL/LRP5L/WNT3A/HOXB3/RELN/CHSY1/SFRP2/GREM1/HOXD8/DZIP1L/ROR2/MLLT3/ZBTB16/DLX1/HOXA10/HOXB4/TGFBR1/EDN1/DYNC2…
GOBP_ENDOTHELIAL_CELL_PROLIFERATION	137	0.449909	1.68256	0.00117518	0.0274262	0.0235207	4447	tags=39%, list=21%, signal=31%	CNMD/PPARG/VEGFC/THBS1/F3/CDH13/BMP4/CAV1/ITGB3/BMP2/SULF1/MMP14/ALDH1A2/FGF18/FLT4/PROX1/WNT2/LOXL2/HMOX1/PDGFB/TNF/BMP6/XDH/APLN/TIE1/CAV2/PRKCA/PRKD1/PROK2/TGFBR1/NRP2/EGR3/SPARC/ITGA4/ANG/RGCC/ADAM17/EGFL7/MIR193A/FLT1/NRP1/JUN/VEGFD/JCAD/PLXNB3/GATA2/BMPR2/NF1/TEK/WNT5A/DLL4/AKT3/NR4A1
GOBP_REGULATION_OF_GLUCAN_BIOSYNTHETIC_PROCESS	26	0.602983	1.68302	0.0274595	0.194963	0.1672	1248	tags=15%, list=6%, signal=14%	PTH/IGF1/ENPP1/IRS1
GOBP_EMBRYONIC_PATTERN_SPECIFICATION	58	0.52427	1.68326	0.0124734	0.126771	0.108719	2624	tags=28%, list=13%, signal=24%	TDGF1/LHX1/SHH/WNT7A/BASP1/SEMA3A/DLL1/COBL/EFNB1/TBX3/MEIS3P1/HOXD8/SATB2/ZBTB16/FGF10/NRP2
GOBP_CARDIAC_VENTRICLE_MORPHOGENESIS	66	0.510613	1.68423	0.00575142	0.0796508	0.0683085	4688	tags=42%, list=22%, signal=33%	BMP4/MYH6/FOXC2/NOG/TGFB2/SEMA3C/NRG1/SOX11/PROX1/NKX2-5/EDNRA/ZFPM2/COL11A1/TGFBR2/HEYL/TNNC1/SFRP2/TPM1/TGFBR1/SMAD7/SMARCD3/GATA4/TNNI1/TGFB1/JAG1/DLL4/FKBP1A/MESP1
GOBP_RESPONSE_TO_FLUID_SHEAR_STRESS	33	0.583305	1.68455	0.0296422	0.19897	0.170636	3062	tags=36%, list=15%, signal=31%	TFPI2/CSF2/CITED2/PLEC/HAS2/PTGS2/MMP2/ABCA1/SMAD7/PKD2/PDGFRB/TGFB3
GOBP_POSITIVE_REGULATION_OF_ALCOHOL_BIOSYNTHETIC_PROCESS	20	0.635678	1.6846	0.0155842	0.142984	0.122623	1877	tags=25%, list=9%, signal=23%	PTH/NTSR1/HRH1/BMP6/DAB2
GOBP_NEGATIVE_REGULATION_OF_ENDOTHELIAL_CELL_APOPTOTIC_PROCESS	25	0.604479	1.6847	0.0234015	0.179062	0.153563	6044	tags=60%, list=29%, signal=43%	SERPINE1/NDNF/IL11/ANGPTL4/TNFAIP3/ABL1/GATA2/GAS6/TEK/CDH5/KDR/SEMA5A/RAMP2/NFE2L2/MIR126
GOBP_RESPONSE_TO_PAIN	21	0.625429	1.68477	0.0145001	0.136882	0.11739	1720	tags=29%, list=8%, signal=26%	NMUR2/THBS1/RET/SCN9A/SLC6A2/RELN
GOBP_AMINO_ACID_IMPORT	42	0.554826	1.6855	0.0116222	0.122817	0.105328	3425	tags=43%, list=16%, signal=36%	NTSR1/SLC6A11/SLC1A6/SLC6A20/AGT/SLC7A11/SLC16A2/TNF/SFXN3/RGS4/SLC7A8/SLC7A5/SLC7A1/SLC3A2/SH3BP4/ITGB1/SLC36A4/SLC6A14
GOBP_POSITIVE_REGULATION_OF_SMAD_PROTEIN_SIGNAL_TRANSDUCTION	17	0.656278	1.68643	0.0286759	0.19748	0.169358	4421	tags=65%, list=21%, signal=51%	PPARG/BMP4/BMP2/BMP6/DAB2/TGFBR1/TGFB3/RBPMS/TGFB1/BMPR2/NUP93
GOBP_RESPONSE_TO_ESTROGEN	54	0.52984	1.68657	0.0185343	0.157557	0.135121	3744	tags=41%, list=18%, signal=34%	WNT7A/GSTM3/CAV1/SLC34A2/CYP27B1/MMP14/HOXA11/HMOX1/CITED2/SFRP1/TGFBR2/MMP2/HOXA10/CITED4/GLI3/ARSB/ARPC1B/CD24/PDGFRB/TGFB3/CCND1/GAL
GOBP_NEPHRON_DEVELOPMENT	126	0.457317	1.68725	0.00234491	0.0432237	0.0370686	4644	tags=45%, list=22%, signal=35%	LHX1/SHH/GDNF/RET/BMP4/FOXD1/GPC3/ITGA3/BASP1/FOXC2/NOG/PTPRO/AGT/BMP2/DLL1/SULF1/NID1/ADAMTS16/HOXA11/LIF/PDGFA/KLF15/EDNRA/ACTA2/PDGFB/SMO/IRX2/SULF2/HEYL/SALL1/GREM1/WWTR1/DCHS1/FMN1/SOX9/GLI3/KIF26B/CALB1/CD24/PKD2/PDGFRB/CTNNB1/HOXD11/IQGAP1/MAGED1/WNT6/HES1/GPR4/YAP1/JAG1/SIX2/TEK/HOXB7/IRX1/BMP7/ENPEP/ACAT1
GOBP_MESONEPHROS_DEVELOPMENT	84	0.487933	1.68786	0.0065534	0.0867078	0.0743606	4106	tags=45%, list=20%, signal=36%	LHX1/SHH/GDNF/RET/BMP4/FOXD1/GPC3/BASP1/FOXC2/NOG/AGT/BMP2/ADAMTS16/HOXA11/SMO/SFRP1/SALL1/GREM1/DCHS1/ZBTB16/FMN1/SOX9/GLI3/FGF10/SMAD7/KIF26B/ARG2/CALB1/RARB/PKD2/CTNNB1/CAT/HOXD11/MAGED1/WNT6/HES1/SMAD3/SIX2
GOBP_NEGATIVE_CHEMOTAXIS	42	0.555669	1.68806	0.0114879	0.122692	0.10522	2921	tags=38%, list=14%, signal=33%	ITGB3/FLRT2/SEMA3A/SEMA3C/NRG1/UNC5C/SEMA6D/PDGFA/SEMA7A/SEMA4B/FLRT3/SEMA6B/SEMA4G/NRP2/PLXNA3/ITGAV
GOBP_REGULATION_OF_MUSCLE_HYPERTROPHY	52	0.53441	1.6889	0.0100356	0.112494	0.0964747	4097	tags=44%, list=20%, signal=36%	PPARG/PI16/MIR199A1/IGF1/AGT/ERRFI1/FOXO1/RGS4/PRKCA/NR4A3/EDN1/G6PD/PDE9A/HAMP/ROCK2/SLC9A1/MIR145/MEF2A/LMCD1/PDE5A/ROCK1/SMAD3/IL6ST
GOBP_NEGATIVE_REGULATION_OF_GROWTH	224	0.424105	1.68941	0.000197949	0.00750273	0.00643434	3366	tags=27%, list=16%, signal=23%	NKD1/DCC/DCSTAMP/PI16/INHBA/MIR199A1/SLC6A4/BMP4/GPC3/MSX1/MT1E/NOG/CYP27B1/AGT/ADRB2/SEMA3A/TGFB2/OSGIN1/MEG3/SEMA3C/SPP1/SEMA6D/WWC2/ENPP1/MT2A/DCBLD2/SERPINE2/DRAXIN/SEMA7A/CITED2/SFRP1/MINAR1/TGFBR2/SEMA4B/ALOX15B/WNT3A/STC2/SEMA6B/RGS4/DAB2/MT1F/SFRP2/GREM1/PRDM11/MT1A/SOCS2/SEMA4G/RTN4/G6PD/RTN4R/DUSP10/SH3BP4/PLXNA3/SCGB3A1/BBS2/TRIM46/ULK2/CAPRIN2/NRP1/CDA/WWC3
GOBP_ECTODERM_DEVELOPMENT	21	0.627661	1.69078	0.0142291	0.135821	0.11648	3728	tags=43%, list=18%, signal=35%	LHX1/SHH/EDA2R/ITGA6/VAX2/STX2/CTNNB1/ETS2/MIR145
GOBP_AXON_DEVELOPMENT	413	0.397653	1.6909	2.1549e-05	0.00126312	0.00108325	4343	tags=35%, list=21%, signal=28%	LHX1/DCC/SLITRK6/LAMA3/TUBB2B/SHH/EDN3/GDNF/WNT7A/FN1/RET/LAMC2/GAP43/NGF/ISLR2/NRXN3/FOXD1/TSPAN2/L1CAM/CRTAC1/CDH2/FLRT2/NOG/PTPRO/CCKAR/BRSK1/SEMA3A/EDN2/SEMA3C/SPP1/FZD3/UNC5C/SEMA6D/EFNB2/NREP/NEFL/DRAXIN/EFNB3/LPAR3/SEMA7A/EDNRA/MAP6/BMPR1B/ADCY1/COBL/SMO/CDH4/NEO1/MIR221/CHL1/EFNB1/SEMA4B/UNC5A/VAX2/NKX2-8/CTTN/LRP4/MMP2/TRIM32/TNN/CDH11/WNT3A/KLF7/RELN/FLRT3/APLP2/BDNF/GFRA3/SEMA6B/NCAM1/…
GOBP_PHYSIOLOGICAL_CARDIAC_MUSCLE_HYPERTROPHY	21	0.627719	1.69094	0.0142291	0.135821	0.11648	5226	tags=57%, list=25%, signal=43%	PI16/MIR199A1/IGF1/AGT/RGS4/EDN1/G6PD/HAMP/GATA4/SORBS2/AKAP13/AKAP6
GOBP_POLYSACCHARIDE_METABOLIC_PROCESS	93	0.478368	1.69146	0.00866903	0.102584	0.0879756	7334	tags=57%, list=35%, signal=37%	PTH/IGF1/POMC/CHIT1/ENPP1/CHST1/B3GNT6/IRS1/PDGFB/CSGALNACT2/HAS2/PYGL/PCDH12/EXT2/NR1D1/PPP1R3C/GYG1/NHLRC1/GAA/SORBS1/B3GNT9/RB1CC1/PHKB/IRS2/TGFB1/NDST1/HAS1/CSGALNACT1/IL6ST/UGP2/B4GAT1/GYG2/PPP1R2/IGF2/STBD1/AKT1/GCGR/PPP1CA/GBE1/EXT1/B3GNT7/EPM2AIP1/PHKA2/B3GNT2/PPP1R3F/GYS1/CHST7/PPP1R3B/NFKB1/PPP1R3E/CLTC/GSK3B/AP2A1
GOBP_ANIMAL_ORGAN_FORMATION	57	0.525353	1.69185	0.0180653	0.156205	0.133961	4688	tags=47%, list=22%, signal=37%	SHH/GDNF/DKK1/AXIN2/BMP4/NOG/BMP2/SULF1/HOXC11/HOXA11/WNT2/CITED2/TP63/TGFBR2/WNT3A/GLI3/FGF10/SMARCD3/NKX3-2/CTNNB1/HES1/FOLR1/WNT5A/NTF4/GATA6/BMP7/MESP1
GOBP_SENSORY_ORGAN_MORPHOGENESIS	223	0.425279	1.69192	0.000494955	0.0150305	0.0128902	4300	tags=37%, list=21%, signal=30%	OTOP1/LHX1/SLITRK6/TH/SIX3/DIO3/USH1C/FBN2/BMP4/FOXL2/TENM3/MFAP5/IGFN1/MSX1/NOG/CHRNA9/BCAR3/DLL1/FZD3/COL5A1/COL5A2/FOXF2/HOXC13/TBX2/EFEMP1/CTHRC1/SOX11/PROX1/WNT2/EDNRA/COL11A1/NECTIN3/CITED2/OBSL1/MFAP2/GJB6/TBX3/VAX2/THRB/FJX1/TWIST1/WNT3A/HOXA1/FAT1/SDK2/ROR2/NTRK2/FZD2/EDN1/SOX9/GLI3/FGF10/MYO3A/FZD6/COL8A1/CALB1/PTK7/RARB/SDK1/ALDH1A3/NKX3-2/CTNNB1/INSIG2/FBN1/KCNQ1/ZEB1/SOBP/BBS4/THY1/L…
GOBP_REGULATION_OF_DEVELOPMENTAL_GROWTH	273	0.414421	1.69309	0.000232824	0.00845437	0.00725046	2781	tags=25%, list=13%, signal=22%	FGF20/NKD1/DCC/PI16/DIO3/FN1/MIR199A1/SLC6A4/NGF/ISLR2/BMP4/L1CAM/MYH6/IGF1/BASP1/FOXC2/MYOD1/NOG/ADRB2/SEMA3A/DLL1/SEMA3C/SPP1/SEMA6D/TBX2/WWC2/DRAXIN/PROX1/LPAR3/SEMA7A/NKX2-5/WNT2/DUSP6/ZFPM2/CITED2/MAEL/SMO/CDH4/TGFBR2/SEMA4B/CTTN/WNT3A/STC2/SYT1/BDNF/SEMA6B/RGS4/VIL1/GHR/SOCS2/TGFBR1/EDN1/MAP1B/SEMA4G/RTN4/APP/G6PD/LATS2/RTN4R/PIK3CA/SLC23A2/DUSP10/SMAD7/ATRN/RUNX1/PLXNA3/HAMP
GOBP_EPITHELIAL_CELL_DIFFERENTIATION_INVOLVED_IN_KIDNEY_DEVELOPMENT	42	0.557758	1.6944	0.0112192	0.121477	0.104179	4106	tags=55%, list=20%, signal=44%	LHX1/MMP9/GDNF/BMP4/BASP1/FOXC2/PTPRO/LIF/KLF15/EDNRA/ACTA2/PDGFB/SMO/SALL1/GREM1/WWTR1/CD24/CTNNB1/IQGAP1/GPR4/YAP1/JAG1/SIX2
GOBP_POSITIVE_REGULATION_OF_PEPTIDYL_SERINE_PHOSPHORYLATION	84	0.49009	1.69532	0.00574683	0.0796508	0.0683085	5459	tags=50%, list=26%, signal=37%	IFNK/RET/IL6/NGF/CAV1/BCAR3/EGFR/LIF/PFN2/TFRC/TNF/PTGS2/WNT3A/IL11/BDNF/SFRP2/PRKD1/NTRK2/IFNE/APP/PIK3CA/FNIP2/TRIM6/TXN/CAPRIN2/ARAF/CAMK1/CD44/SPRY2/TGFB1/NOS1/GAS6/WNT5A/NTF4/DOCK7/HSP90AA1/PAK1/OSM/MAPKAP1/PINK1/AKAP9/AKT1
GOBP_ACTIN_FILAMENT_BASED_MOVEMENT	111	0.467751	1.69635	0.00400114	0.0616812	0.0528978	3241	tags=28%, list=16%, signal=24%	MYO7B/MYH8/SCN3B/KCNH2/CAV1/SCN5A/MYH6/PDPN/STC1/MYH3/ACTC1/GJC1/MYO1B/SGCD/ACTA2/WIPF3/MYH10/KCNE3/DSG2/TNNC1/EPDR1/VIL1/TPM1/MYO5A/PIK3CA/FLNA/MYH9/PARVA/PDE4D/KCNQ1/GATA4
GOBP_POSITIVE_REGULATION_OF_CHONDROCYTE_DIFFERENTIATION	18	0.656748	1.69663	0.0312302	0.205256	0.176028	3289	tags=72%, list=16%, signal=61%	GDF6/FGF18/HOXA11/BMPR1B/LOXL2/BMP6/RUNX2/SOX5/ZBTB16/SOX9/GLI3/SMAD7/ZNF219
GOBP_NEGATIVE_REGULATION_OF_CELL_JUNCTION_ASSEMBLY	29	0.600184	1.69718	0.0237015	0.18021	0.154548	4257	tags=52%, list=20%, signal=41%	CBLN1/THBS1/DKK1/MMP14/TNF/APOD/PHLDB2/IL1B/ROCK2/DLC1/CORO1C/DMTN/TLR2/ROCK1/WNT5A
GOBP_PARASYMPATHETIC_NERVOUS_SYSTEM_DEVELOPMENT	17	0.660515	1.69732	0.0270679	0.194373	0.166694	4682	tags=59%, list=22%, signal=46%	GDNF/SEMA3A/NAV2/NRP2/PLXNA3/HOXB2/NRP1/HES1/ADARB1/ACKR3
GOBP_POSTSYNAPSE_ORGANIZATION	133	0.457473	1.69746	0.00143041	0.0306335	0.0262713	5183	tags=41%, list=25%, signal=31%	CBLN1/PTPRD/GDNF/WNT7A/GAP43/CDH2/NRXN2/ITGA3/DNM3/SHISA6/IL1RAP/SLC7A11/NEFL/ZNF365/KIF1A/TANC2/NLGN4Y/PRNP/ACTN1/CTTN/LRP4/RELN/FARP1/ARHGAP22/NLGN3/IGF1R/SHANK2/ADAM10/DLG4/NRP2/ACTB/DHX36/EPHB3/EFNA1/TANC1/CAPRIN2/NRP1/ZDHHC2/VPS35/EPHA4/FZD9/MTMR2/NTNG2/LRRC4/DBN1/WNT5A/ZDHHC12/CAPRIN1/MESD/ACTR2/GLRB/NLGN2/FNTA/LRRC4B/HOMER1
GOBP_ACTIN_MEDIATED_CELL_CONTRACTION	84	0.490998	1.69846	0.00567962	0.0793102	0.0680163	4024	tags=35%, list=19%, signal=28%	MYH8/SCN3B/KCNH2/CAV1/SCN5A/MYH6/PDPN/STC1/MYH3/ACTC1/GJC1/SGCD/ACTA2/KCNE3/DSG2/TNNC1/EPDR1/VIL1/TPM1/PIK3CA/FLNA/PARVA/PDE4D/KCNQ1/GATA4/SLC9A1/LIMCH1/KCNE4/ROCK1
GOMF_SMAD_BINDING	71	0.506132	1.69861	0.00730955	0.0914329	0.0784127	7364	tags=65%, list=35%, signal=42%	PPARG/AXIN2/BMP2/PMEPA1/COL5A2/HMGA2/BMPR1B/CITED2/CREB3L1/TGFBR2/COL3A1/DAB2/COL1A2/FERMT2/TGFBR1/TGFB1I1/SKIL/SMAD7/USP9Y/SMURF2/CTNNB1/RGCC/GATA4/JUN/TCF12/MEF2A/SMAD3/SMAD9/ACVR1/FKBP1A/IPO7/SMAD2/ZC3H3/TGFBRAP1/RNF111/SAV1/DDX5/SNW1/USP9X/PURB/SMURF1/HIPK2/PML/ACVR1B/SMAD6/SMAD5
GOBP_ANTIBACTERIAL_HUMORAL_RESPONSE	43	0.556382	1.69867	0.0209288	0.167508	0.143655	2	tags=5%, list=0%, signal=5%	DEFA5/DEFA6
GOBP_SEMI_LUNAR_VALVE_DEVELOPMENT	39	0.563823	1.69962	0.0283724	0.197325	0.169226	4285	tags=46%, list=21%, signal=37%	BMP4/TGFB2/BMP2/NKX2-5/SNAI2/TWIST1/HEYL/TIE1/EMILIN1/SOX9/EFNA1/GATA4/ROCK2/TGFB1/JAG1/BMPR2/ROCK1/DLL4
GOBP_CARDIAC_SEPTUM_MORPHOGENESIS	67	0.510356	1.69974	0.00694126	0.0883609	0.0757782	4504	tags=46%, list=22%, signal=36%	BMP4/NOG/TGFB2/SEMA3C/TBX2/SOX11/PROX1/NKX2-5/ZFPM2/CITED2/SMO/TBX3/TGFBR2/HEYL/ZFPM1/FZD2/TGFBR1/SMAD7/NRP2/FZD1/PARVA/GATA4/NRP1/FGFRL1/HES1/JAG1/BMPR2/WNT5A/ACVR1/GATA6/BMP7
GOBP_ANION_HOMEOSTASIS	29	0.60134	1.70045	0.0234275	0.179062	0.153563	1786	tags=28%, list=9%, signal=25%	PTH/SLC34A2/SFRP4/SLC7A11/ENPP1/SLC12A4/KCNE3/CA12
GOCC_HIPPOCAMPAL_MOSSY_FIBER_TO_CA3_SYNAPSE	28	0.602644	1.70146	0.0232995	0.179062	0.153563	2908	tags=50%, list=14%, signal=43%	ADCY8/SLC30A3/SYT7/PTPRD/RAPGEF4/EFNB3/ADCY1/NECTIN3/SYT1/SHANK2/PRKAR1B/BACE1/CALB1/YWHAZ
GOBP_MUSCLE_CELL_FATE_COMMITMENT	16	0.6731	1.70164	0.0301782	0.201228	0.172573	4383	tags=62%, list=21%, signal=49%	DKK1/MYOD1/TBX2/NKX2-5/TBX3/WNT3A/FGF10/TBX18/MYOG/ACVR1
GOBP_RESPONSE_TO_AMYLOID_BETA	45	0.551286	1.70314	0.0135642	0.133289	0.114308	3495	tags=42%, list=17%, signal=35%	MMP13/MMP9/MMP3/IGF1/ADRB2/MMP12/PRNP/TNF/TLR4/CACNA1B/MMP2/IGF1R/APP/BACE1/ITGA4/SNX6/BCL2L2/ABCC1/EPHA4
GOBP_REGULATION_OF_STRIATED_MUSCLE_CELL_DIFFERENTIATION	84	0.492674	1.70426	0.00554519	0.0779593	0.0668578	2270	tags=31%, list=11%, signal=28%	SHH/PI16/SIK1/MIR199A1/DKK1/BMP4/IGF1/MSX1/MYOD1/BMP2/DLL1/MMP14/NRG1/EFNB2/PROX1/NKX2-5/MYLK3/RBM24/CEACAM5/TRIM32/WNT3A/BDNF/RGS4/GREM1/EDN1/G6PD
GOBP_REGULATION_OF_GLYCOGEN_METABOLIC_PROCESS	32	0.590469	1.70453	0.0207129	0.167294	0.143471	1248	tags=16%, list=6%, signal=15%	PTH/IGF1/POMC/ENPP1/IRS1
GOBP_AXON_EXTENSION	112	0.469919	1.70527	0.00316963	0.052733	0.0452238	7272	tags=60%, list=35%, signal=39%	EDN3/FN1/ISLR2/L1CAM/SEMA3A/EDN2/SEMA3C/SEMA6D/DRAXIN/SEMA7A/EDNRA/CDH4/SEMA4B/CTTN/WNT3A/SEMA6B/C9orf72/NLGN3/EDN1/MAP1B/SEMA4G/RTN4/RTN4R/DCLK1/NRP2/PLXNA3/VCL/TRIM46/ITGB1/NDN/ULK2/ALCAM/RAPH1/NRP1/ABL1/BMPR2/RYK/SEMA4F/DBN1/WNT5A/DIP2B/LIMK1/GDI1/HSP90AA1/LAMB2/RNF6/SEMA5A/SEMA4C/SLC9A6/MAP2/CDKL5/TTL/PPP3CB/DBNL/NDEL1/PAFAH1B1/USP9X/HSP90AB1/VEGFA/SEMA3B/EIF4G2/SEMA5B/CYFIP1/GOLGA4/DISC1/MT3…
GOBP_MECHANORECEPTOR_DIFFERENTIATION	52	0.539599	1.7053	0.00950392	0.108885	0.0933794	1079	tags=17%, list=5%, signal=16%	FGF20/GABRA5/SLITRK6/USH1C/BMP4/MCOLN3/DLL1/CTHRC1/GSDME
GOBP_DIGESTIVE_SYSTEM_DEVELOPMENT	121	0.46646	1.70536	0.00216095	0.0406066	0.0348242	4531	tags=45%, list=22%, signal=36%	SHH/RET/BARX1/DACT1/BMP4/FOXL1/CLMP/PDGFC/ALX4/OXTR/TGFB2/HOXA13/EGFR/ALDH1A2/FOXF2/TBX2/SOX11/SPDEF/COBL/SMO/TNF/SFRP1/TP63/TGFBR2/C1GALT1/SALL1/COL3A1/SCT/SFRP5/SFRP2/DCHS1/GLI3/FGF10/CDX2/HOXD13/RARB/CHD8/GLI2/EPHB3/TGFB3/NKX3-2/CTNNB1/KCNQ1/GATA4/NPHP3/HES1/YAP1/SMAD3/IL6ST/ADA/SIX2/WNT5A/GATA6/SRP54/CXCL8
GOBP_ENDOCARDIAL_CUSHION_FORMATION	30	0.597636	1.70549	0.017926	0.155361	0.133238	2179	tags=40%, list=10%, signal=36%	BMP4/MSX1/NOG/TGFB2/BMP2/TBX2/SNAI2/TBX3/TGFBR2/HEYL/DCHS1/TGFBR1
GOBP_SUBSTRATE_ADHESION_DEPENDENT_CELL_SPREADING	100	0.473742	1.70592	0.00309757	0.0518765	0.0444893	4755	tags=46%, list=23%, signal=36%	FN1/ITGB3/PDPN/LAMB3/MYADM/LIMS2/AXL/HAS2/PXN/NEDD9/PARVB/DAB2/LAMC1/BVES/FERMT2/SPRY4/AKIP1/DOCK5/FLNA/S100A10/LAMB1/MELTF/ATRN/KANK1/ITGA4/PTK2/ITGAV/LIMS1/EPHB3/PARVA/EFNA1/PEAK1/ANTXR1/NRP1/EPHA1/NTN4/CORO1C/ABL1/DMTN/FER/NTNG2/TEK/CSPG5/FBLN1/ARHGEF7/LAMB2
GOBP_REGULATION_OF_CELL_SUBSTRATE_ADHESION	194	0.436164	1.70601	0.000369315	0.0123293	0.0105736	4685	tags=40%, list=22%, signal=31%	AJAP1/THBS1/FN1/SPOCK1/PLAU/CDH13/ITGA5/CORO2B/CCL21/SERPINE1/PDPN/ITGA3/NDNF/PTPRO/MYADM/MMP14/NID1/MMP12/CDK6/LIMS2/PDGFB/SFRP1/HAS2/ACER2/MAP4K4/NEDD9/COL1A1/DAB2/CCDC80/GREM1/APOD/FERMT2/SPRY4/GPM6B/EMILIN1/FMN1/RAC2/DOCK5/EDIL3/FLNA/RRAS/S100A10/FERMT1/COL8A1/MELTF/PHLDB2/KANK1/PTK2/BST1/LIMS1/VCL/PEAK1/ECM2/NRP1/CCL28/FBLN2/ROCK2/EPHA1/SLC9A1/EFEMP2/THY1/DLC1/CORO1C/ABL1/LIMCH1/DMTN/JAG1/CE…
GOBP_REGULATION_OF_SYSTEM_PROCESS	430	0.399843	1.70739	1.22785e-05	0.000779506	0.000668503	4514	tags=34%, list=22%, signal=27%	NMUR2/NTSR1/PPARG/CBLN1/TH/PI16/EDN3/WNT7A/INHBA/SCN3B/INHBB/MIR199A1/CORIN/KCNH2/FOXL2/CORO2B/CAV1/SCN5A/MYH6/MYBPH/SLC4A3/IGF1/INHA/GSTM2/MYL4/TRPC1/STC1/PTPRO/OXTR/AGT/ADRB2/SEMA3A/TGFB2/POMC/EDN2/SHISA6/GJC1/KISS1/TSHZ3/TBX2/CHRNB4/HRH1/HTR2C/MGLL/BEGAIN/RETN/NKX2-5/EDNRA/ERRFI1/KCNE3/PDGFB/CACNG4/TNF/BMP6/NPTX2/TBXA2R/ADRA1B/CCN2/MYL9/THRB/ATP2B1/CTTN/DSG2/F2R/PTGS2/MMP2/CASQ2/APLN/RELN/FOXO…
GOBP_REGULATION_OF_CARDIAC_MUSCLE_CELL_DIFFERENTIATION	17	0.664842	1.70844	0.0260012	0.18996	0.162909	1927	tags=41%, list=9%, signal=37%	DKK1/BMP4/BMP2/DLL1/EFNB2/WNT3A/GREM1
GOBP_INTEGRIN_MEDIATED_SIGNALING_PATHWAY	101	0.474189	1.70916	0.00262555	0.0461164	0.0395494	3775	tags=43%, list=18%, signal=35%	LAMA3/FN1/ITGA5/ITGB3/ITGA3/TIMP1/ADAMTS13/ADAMTS1/SEMA7A/ITGB6/ITGA11/ITGA10/LIMS2/ITGA6/ITGBL1/CCN2/FUT8/COL3A1/NEDD9/ITGA1/DAB2/PRKD1/FERMT2/ADAM10/FLNA/FERMT1/ITGB4/ITGA4/PTK2/BST1/ITGAV/LIMS1/MYH9/ITGB1/SLC2A10/ADAM9/NRP1/ZYX/THY1/DST/ABL1/BCAR1/DMTN
GOBP_DORSAL_VENTRAL_NEURAL_TUBE_PATTERNING	22	0.621554	1.7108	0.0321786	0.208499	0.178809	2693	tags=36%, list=13%, signal=32%	SHH/BMP4/CDK20/SMO/WNT3A/GLI3/PRKACB/TCTN1
GOBP_NEGATIVE_REGULATION_OF_LIPID_STORAGE	19	0.6521	1.71119	0.0240295	0.180525	0.154819	3035	tags=37%, list=15%, signal=32%	PPARG/IL6/ITGB3/TNF/ABCA1/ITGAV/CES1
GOBP_OUTFLOW_TRACT_MORPHOGENESIS	72	0.508807	1.71194	0.00696999	0.0885031	0.0759002	4504	tags=46%, list=22%, signal=36%	BMP4/FOXC2/NOG/TGFB2/SEMA3C/TBX2/SOX11/NKX2-5/EDNRA/ZFPM2/CITED2/TBX3/TGFBR2/TWIST1/HEYL/ZFPM1/SFRP2/FZD2/EDN1/NRP2/FZD1/PARVA/CTNNB1/NRP1/JUN/HES1/JAG1/BMPR2/FOLR1/WNT5A/ACVR1/GATA6/BMP7
GOBP_DEVELOPMENTAL_GROWTH_INVOLVED_IN_MORPHOGENESIS	209	0.434244	1.71223	0.000431496	0.0136803	0.0117322	5182	tags=43%, list=25%, signal=33%	LHX1/NKD1/DCC/SHH/EDN3/FN1/NGF/ISLR2/BMP4/L1CAM/AREG/SEMA3A/EDN2/SEMA3C/SPP1/SEMA6D/TBX2/DRAXIN/LPAR3/SEMA7A/ST8SIA2/EDNRA/COBL/CDH4/SFRP1/TGFBR2/SEMA4B/CTTN/SALL1/TNN/WNT3A/FLRT3/SYT1/BDNF/SEMA6B/SFRP2/C9orf72/NLGN3/FMN1/EDN1/MAP1B/SOX9/SEMA4G/CPNE1/RTN4/APP/RTN4R/SLC23A2/FGF10/DCLK1/NRP2/KIF26B/PLXNA3/HOXD13/PTK7/ITGA4/VCL/TRIM46/ITGB1/NDN/ULK2/CTNNB1/ALCAM/RAPH1/NRP1/IQGAP1/NIN/ABL1/SPRY2/PLAA…
GOBP_VENTRICULAR_SEPTUM_MORPHOGENESIS	41	0.564466	1.71293	0.0302838	0.201666	0.172948	4383	tags=51%, list=21%, signal=41%	BMP4/NOG/TGFB2/SOX11/PROX1/NKX2-5/ZFPM2/CITED2/TBX3/TGFBR2/HEYL/ZFPM1/FZD2/TGFBR1/SMAD7/FZD1/FGFRL1/HES1/BMPR2/WNT5A/ACVR1
GOBP_REGULATION_OF_MORPHOGENESIS_OF_AN_EPITHELIUM	62	0.527014	1.71452	0.0111522	0.12116	0.103907	4504	tags=52%, list=22%, signal=41%	LHX1/NKD1/SHH/GDNF/BMP4/NOG/AGT/SULF1/TBX2/LIF/PDGFA/WNT2/SMO/TNF/FGF7/SFRP1/SNAI2/ADAMTS12/GREM1/WNT5B/SOX9/FGF10/HOXD13/CTNNB1/NTN4/MAGED1/ABL1/SIX2/WNT5A/HOXB7/ITGAX/BMP7
GOBP_CELL_DIFFERENTIATION_INVOLVED_IN_KIDNEY_DEVELOPMENT	50	0.547301	1.71574	0.0163136	0.147378	0.126392	4106	tags=54%, list=20%, signal=43%	LHX1/SHH/MMP9/GDNF/BMP4/BASP1/FOXC2/PTPRO/LIF/KLF15/EDNRA/ACTA2/PDGFB/SMO/SALL1/GREM1/WWTR1/GLI3/CD24/CTNNB1/IQGAP1/GLIS2/HES1/GPR4/YAP1/JAG1/SIX2
GOBP_REGULATION_OF_POLYSACCHARIDE_METABOLIC_PROCESS	40	0.565367	1.71613	0.0113758	0.122488	0.105046	1460	tags=18%, list=7%, signal=16%	PTH/IGF1/POMC/ENPP1/IRS1/PDGFB/HAS2
GOBP_STRESS_RESPONSE_TO_METAL_ION	15	0.68587	1.71636	0.0133825	0.133059	0.114112	2042	tags=33%, list=10%, signal=30%	MT4/MT1E/MT2A/MT1F/MT1A
GOCC_MYOSIN_COMPLEX	48	0.551454	1.71736	0.0176713	0.15461	0.132593	2511	tags=29%, list=12%, signal=26%	MYH7B/MYO7B/MYH8/MYH11/MYH6/MYL4/MYH3/MYO1B/MYH10/MYL9/MYO5A/CCDC102A/MYO3A/CGNL1
GOBP_DEVELOPMENTAL_CELL_GROWTH	197	0.437815	1.71766	0.000287258	0.0101977	0.0087455	5226	tags=43%, list=25%, signal=33%	DCC/PI16/EDN3/FN1/MIR199A1/NGF/ISLR2/FOXL2/L1CAM/IGF1/AGT/SEMA3A/EDN2/SEMA3C/SPP1/SEMA6D/DRAXIN/LPAR3/SEMA7A/ST8SIA2/EDNRA/COBL/CDH4/TGFBR2/SEMA4B/CTTN/TNN/WNT3A/FLRT3/SYT1/BDNF/SEMA6B/RGS4/C9orf72/NLGN3/EDN1/MAP1B/SOX9/SEMA4G/CPNE1/RTN4/APP/G6PD/RTN4R/SLC23A2/DCLK1/SMAD7/NRP2/PLXNA3/HAMP/ITGA4/VCL/TRIM46/ITGB1/NDN/ULK2/CTNNB1/ALCAM/RAPH1/GATA4/NRP1/IQGAP1/NIN/ABL1/PLAA/BMPR2/SORBS2/RYK/SEMA4F/DB…
GOBP_HEART_VALVE_DEVELOPMENT	62	0.528187	1.71834	0.0110202	0.120245	0.103122	5559	tags=47%, list=27%, signal=34%	BMP4/TGFB2/BMP2/NKX2-5/SNAI2/TGFBR2/TWIST1/HEYL/ZFPM1/TIE1/ADAMTS9/DCHS1/EMILIN1/SOX9/EFNA1/GATA4/ROCK2/FGFRL1/TGFB1/PDE2A/JAG1/BMPR2/ROCK1/DLL4/ACVR1/CCN1/HECTD1/RB1/APLNR
GOBP_POSITIVE_REGULATION_OF_NON_CANONICAL_WNT_SIGNALING_PATHWAY	15	0.686661	1.71834	0.0132493	0.133048	0.114102	2118	tags=47%, list=10%, signal=42%	NKD1/DKK1/GPC3/SFRP1/DAB2/WNT5B/MLLT3
GOBP_REGULATION_OF_CELL_GROWTH_INVOLVED_IN_CARDIAC_MUSCLE_CELL_DEVELOPMENT	16	0.680899	1.72135	0.0274595	0.194963	0.1672	2781	tags=44%, list=13%, signal=38%	PI16/MIR199A1/IGF1/RGS4/EDN1/G6PD/HAMP
GOBP_COLLAGEN_METABOLIC_PROCESS	97	0.483473	1.72194	0.00323358	0.0534443	0.0458338	4685	tags=48%, list=22%, signal=38%	THBS1/FN1/ITGA5/CORO2B/COL17A1/MMP14/THSD1/ITGA6/SFRP1/ACTN1/PLEC/CTTN/MAP4K4/GREM1/LAMC1/APOD/FERMT2/GPM6B/AJUBA/FMN1/PTPRK/S100A10/PHLDB2/ITGB4/PTK2/LIMS1/VCL/PEAK1/SORBS1/NRP1/ROCK2/PIP5K1A/SLC9A1/THY1/DLC1/CORO1C/DST/ABL1/LIMCH1/DMTN/ROCK1/MAPRE2/SMAD3/TEK/DUSP3/COL16A1/ARHGEF7
GOBP_POSITIVE_REGULATION_OF_HORMONE_SECRETION	98	0.481961	1.72237	0.00419084	0.0630627	0.0540826	1299	tags=21%, list=6%, signal=20%	TRH/ADCY8/UCN3/PPARG/EDN3/INHBA/INHBB/CFTR/FOXL2/GRP/INHA/NNAT/SPP1/KISS1/ANO1/C1QTNF3/GPR27/SOX11/RETN/GPR68/BMP6
GOBP_CELLULAR_RESPONSE_TO_MOLECULE_OF_BACTERIAL_ORIGIN	187	0.441838	1.72275	0.000758849	0.0195171	0.0167379	2213	tags=15%, list=11%, signal=14%	DEFA5/DEFA6/IL24/CSF2/IL6/SERPINE1/MRC1/PDCD1LG2/NLRP3/SIRPA/EFNB2/CXCL11/ADAMTS13/CXCL3/AXL/TNF/BMP6/TBXA2R/SPON2/CXCL2/VIM/TLR4/NOS2/PPBP/PRKCA/ABCA1/CCL3/NR1D1
GOBP_NEGATIVE_REGULATION_OF_OSSIFICATION	30	0.603704	1.72281	0.0168478	0.150584	0.129141	2555	tags=40%, list=12%, signal=35%	PTH/DKK1/ENPP1/RFLNA/SFRP1/LRP4/CHSY1/GREM1/RFLNB/CCL3/SOX9/SMAD7
GOBP_FACE_DEVELOPMENT	47	0.555521	1.72285	0.0058844	0.0810471	0.069506	7394	tags=62%, list=35%, signal=40%	DKK1/MSX1/NOG/MYH3/ALDH1A2/EDNRA/ASPH/MMP2/HOXB3/COL1A1/RRAS/ALDH1A3/TGFB3/TIPARP/BBS4/SGPL1/WNT5A/LEF1/RAB3GAP1/CSRNP1/CLDN5/ZFAND5/MAPK1/DLX5/MAP2K1/EP300/RARA/CRISPLD1/PTPN11
GOBP_RESPONSE_TO_WOUNDING	485	0.401048	1.7239	1.30523e-06	0.000117494	0.000100763	3090	tags=28%, list=15%, signal=24%	PRSS56/FOXA2/TFPI2/PPARG/SYT7/VTN/SHH/AJAP1/THBS1/WNT7A/IL24/EREG/INHBA/FN1/INHBB/GAP43/IL6/LYVE1/PLAU/F3/ITGA5/SERPINE1/CAV1/FAP/SMOC2/ITGB3/PDPN/IGF1/FOXC2/HBB/NOG/NDNF/CYP4F11/TGFB2/SPP1/NRG1/COL5A1/MMP12/SLC7A11/TIMP1/NREP/NEFL/ADAMTS13/DCBLD2/SERPINE2/THBD/PDGFA/TAFA5/SERPINA1/EDNRA/TNFRSF12A/ITGB6/HMOX1/ACTA2/AXL/PDGFB/KRT1/TNF/FGF7/DGKI/F13A1/ACTN1/MIR221/TBXA2R/PLEC/TGFBR2/MMRN1/ANXA5/CCN…
GOBP_VASOCONSTRICTION	59	0.533686	1.72505	0.00844056	0.100827	0.0864689	2195	tags=34%, list=11%, signal=30%	EDN3/SLC6A4/HTR7/CAV1/HTR1D/OXTR/AGT/EDN2/HRH1/EDNRA/ACTA2/TBXA2R/ADRA1B/ATP2B1/F2R/PTGS2/MMP2/ADRA2C/EDN1/DOCK5
GOBP_POSITIVE_REGULATION_OF_MUSCLE_HYPERTROPHY	23	0.623666	1.72535	0.0345281	0.220045	0.188711	4097	tags=61%, list=20%, signal=49%	MIR199A1/IGF1/AGT/PRKCA/NR4A3/EDN1/PDE9A/HAMP/ROCK2/SLC9A1/MEF2A/PDE5A/ROCK1/IL6ST
GOBP_ENDOCARDIAL_CUSHION_MORPHOGENESIS	38	0.580376	1.72689	0.0115481	0.122815	0.105326	2222	tags=37%, list=11%, signal=33%	BMP4/MSX1/NOG/TGFB2/BMP2/TBX2/SNAI2/TBX3/TGFBR2/TWIST1/HEYL/DCHS1/TGFBR1/SOX9
GOBP_REGULATION_OF_HORMONE_SECRETION	184	0.443121	1.72715	0.000608475	0.0172322	0.0147783	2396	tags=26%, list=11%, signal=23%	TRH/FOXA2/ADCY8/UCN3/PPARG/SYT7/EDN3/INHBA/INHBB/IL6/SCG5/CFTR/FOXL2/GRP/INHA/NNAT/CCKAR/AGT/POMC/SPP1/KISS1/BMP8A/LIF/ANO1/HTR2C/C1QTNF3/GPR27/SOX11/RETN/GPR68/IRS1/TNF/BMP6/SFRP1/LRP5L/KLF7/NOS2/IL11/SCT/CDK16/RAB11FIP5/DAB2/SYTL4/EDN1/NR1D1/LRRC8A/SELENOT/TACR2
GOBP_CELL_MIGRATION_INVOLVED_IN_HEART_DEVELOPMENT	19	0.658377	1.72766	0.0226719	0.176502	0.151368	5076	tags=74%, list=24%, signal=56%	BMP4/SEMA3C/EDNRA/SNAI2/TWIST1/FLRT3/BVES/DCHS1/EDN1/PDGFRB/FOLR1/BMP7/MESP1/NDRG4
GOBP_NEGATIVE_REGULATION_OF_LIPID_BIOSYNTHETIC_PROCESS	47	0.55745	1.72883	0.00555195	0.0779593	0.0668578	1351	tags=23%, list=6%, signal=22%	FGF19/SIK1/NR0B1/DKK3/CYP27B1/BMP2/AKR1C3/PDGFA/PROX1/PDGFB/SNAI2
GOBP_SOMATIC_STEM_CELL_POPULATION_MAINTENANCE	39	0.574205	1.73091	0.0254622	0.186604	0.160032	5120	tags=51%, list=25%, signal=39%	WNT7A/ASCL2/NOG/SFRP1/TP63/SOX9/FGF10/CDX2/LBH/MIR145/GATA2/LDB2/HES1/YAP1/LRP5/SIX2/REST/BMP7/KLF10/LIG4
GOBP_UROGENITAL_SYSTEM_DEVELOPMENT	313	0.419492	1.73097	4.89177e-05	0.00236803	0.00203082	4644	tags=38%, list=22%, signal=30%	LHX1/MME/GDF6/SHH/MMP9/GDNF/RET/DACT2/BMP4/FOXD1/ADAMTS6/GPC3/ITGA3/BASP1/FOXC2/NOG/PTPRO/AGT/TGFB2/BMP2/DLL1/SULF1/HOXA13/NID1/EFNB2/ALDH1A2/ADAMTS16/HOXC11/HOXA11/LIF/PDGFA/SOX11/PROX1/ADAMTS1/KLF15/FADD/EDNRA/ACTA2/PDGFB/SMO/EMX2/BMP6/SFRP1/TP63/PYGO1/IRX2/HAS2/C1GALT1/LRP4/ALOX15B/MMP2/SULF2/HEYL/SALL1/BICC1/GREM1/TNC/WWTR1/DCHS1/ZBTB16/FMN1/HOXA10/TGFBR1/SOX9/DYNC2H1/FREM2/ID3/GLI3/FGF10/SMA…
GOBP_NEGATIVE_REGULATION_OF_BIOMINERALIZATION	25	0.62124	1.73141	0.0193435	0.161174	0.138223	4144	tags=52%, list=20%, signal=42%	PTH/ENPP1/ASPN/RFLNA/GREM1/RFLNB/CCL3/SOX9/ROCK2/CCR1/TGFB1/ROCK1/GAS6
GOBP_MORPHOGENESIS_OF_AN_EPITHELIAL_BUD	15	0.691925	1.73151	0.0121841	0.125101	0.107286	4504	tags=73%, list=22%, signal=58%	SHH/BMP4/NOG/SULF1/SOSTDC1/WNT2/TP63/FGF10/CTNNB1/WNT5A/BMP7
GOBP_REGULATION_OF_ANION_TRANSPORT	65	0.526309	1.73162	0.00661579	0.087182	0.0747672	3712	tags=34%, list=18%, signal=28%	TRH/NTSR1/CFTR/STC1/AGT/SLC38A3/SFRP4/PRNP/TNF/PRKG2/RGS4/GABRE/EDN1/PLA2R1/SV2A/IL1B/CES1/TCAF1/ITGB1/STXBP1/TNFSF11/GOPC
GOMF_SULFUR_COMPOUND_BINDING	219	0.436459	1.73252	0.000216621	0.00808879	0.00693694	1511	tags=18%, list=7%, signal=17%	FGF20/TKTL1/CCL7/NELL1/VTN/THBS1/GSTM1/RSPO4/FN1/LAMC2/ADAMTS15/GSTM3/SMOC1/BMP4/SERPINA5/LPL/SMOC2/GSTM2/NDNF/FST/COL5A1/GSTM4/ADAMTS5/CXCL11/ENPP1/POSTN/SERPINE2/CCN5/ADAMTS1/COL5A3/ADAMTS3/HS3ST5/FBLN7/COL11A1/FSTL1/FGF7/CHST15/SFRP1/CCN2/COL13A1
GOBP_REGULATION_OF_EXTRACELLULAR_MATRIX_ASSEMBLY	15	0.692541	1.73306	0.0119178	0.123838	0.106203	4057	tags=73%, list=19%, signal=59%	AGT/PHLDB1/HAS2/TIE1/EMILIN1/SOX9/PHLDB2/RGCC/ANTXR1/TGFB1/SMAD3
GOBP_CELL_MATRIX_ADHESION	212	0.439088	1.73471	0.000119977	0.00504005	0.00432234	4203	tags=46%, list=20%, signal=37%	VTN/AJAP1/THBS1/FN1/LYVE1/PLAU/CDH13/ITGA5/CORO2B/CCL21/L1CAM/SERPINE1/COL17A1/ITGB3/ITGA3/MMP14/NID1/MMP12/CDK6/THSD1/ADAMTS13/COL5A3/ITGB6/ITGA11/ITGA10/ITGA6/NID2/SFRP1/ACTN1/ADAMTS12/ITGBL1/CCN2/CTTN/PPFIA1/COL13A1/PXN/ACER2/MAP4K4/COL3A1/TNN/JAM3/ITGA1/SGCE/EPDR1/GREM1/APOD/ADAMTS9/FERMT2/GPM6B/AJUBA/EMILIN1/FMN1/FREM1/PTPRK/SNED1/RRAS/S100A10/FERMT1/EDA/PHLDB2/ITGB4/VWA2/ITGA4/PTK2/BST1/ITG…
GOBP_MUSCLE_CELL_PROLIFERATION	182	0.44419	1.73604	0.00040876	0.0131246	0.0112556	3089	tags=29%, list=15%, signal=25%	FGF20/PPARG/SHH/MMP9/THBS1/EREG/MIR199A1/IL6/CDH13/BMP4/NPR3/IGFBP3/IGF1/FOXC2/NOG/AGT/TGFB2/BMP2/TBX2/ADAMTS1/TAFA5/NKX2-5/WNT2/ZFPM2/HMOX1/CITED2/PDGFB/TNF/MIR221/TGFBR2/TLR4/PTGS2/MMP2/APLN/CCN4/GNA12/APOD/NR4A3/TPM1/TGFBR1/EDN1/IGF1R/PIK3CA/TNFAIP3/OGN/RUNX1/PPARGC1A/CNN1/ANG/PDGFRB/TGFB3/CTNNB1
GOBP_ENDOCARDIAL_CUSHION_DEVELOPMENT	47	0.559962	1.73662	0.00528599	0.0757008	0.064921	4504	tags=49%, list=22%, signal=38%	BMP4/MSX1/NOG/TGFB2/BMP2/TBX2/RBM24/CITED2/SNAI2/TBX3/TGFBR2/TWIST1/HEYL/DCHS1/TGFBR1/SOX9/TGFB3/GATA4/TGFB1/JAG1/BMPR2/ACVR1/BMP7
GOBP_MOLTING_CYCLE	100	0.482354	1.73693	0.00239864	0.0436517	0.0374357	3819	tags=38%, list=18%, signal=31%	SHH/INHBA/DKK1/DKK4/TSPEAR/ALX4/FST/TGFB2/DSG4/EGFR/SOSTDC1/FZD3/HOXC13/PDGFA/KRT84/SMO/TNF/FGF7/TP63/FOXQ1/LRP4/PTGS2/APCDD1/SOX9/CDH3/PTCH2/WNT10A/FGF10/FZD6/FERMT1/EDA/GLI2/CTNNB1/CD109/ARNTL/LRIG1/GAL/LDB2
GOBP_NEURON_PROJECTION_GUIDANCE	196	0.443102	1.73695	0.000471739	0.0146461	0.0125605	4260	tags=39%, list=20%, signal=31%	LHX1/DCC/LAMA3/TUBB2B/SHH/EDN3/GDNF/RET/LAMC2/GAP43/NRXN3/FOXD1/L1CAM/FLRT2/NOG/PTPRO/SEMA3A/SEMA3C/FZD3/UNC5C/SEMA6D/EFNB2/DRAXIN/EFNB3/SEMA7A/EDNRA/BMPR1B/SMO/CDH4/NEO1/CHL1/EFNB1/SEMA4B/UNC5A/WNT3A/KLF7/RELN/FLRT3/BDNF/GFRA3/SEMA6B/NCAM1/CRMP1/RAC2/EDN1/SEMA4G/NOVA2/APP/GLI3/NRP2/ETV1/SIAH1/PLXNA3/PTK2/GLI2/ROBO3/EPHB3/DPYSL4/EFNA1/TRIO/ALCAM/ARHGEF25/NRP1/EPHA1/MYOT/EPHA4/NPTN/PLXNB3/EMB/BMPR…
GOBP_REGULATION_OF_CARDIOCYTE_DIFFERENTIATION	29	0.615308	1.73994	0.0195915	0.162167	0.139075	3864	tags=52%, list=19%, signal=42%	DKK1/BMP4/TGFB2/BMP2/DLL1/EGFR/EFNB2/NKX2-5/WNT3A/PRICKLE1/GREM1/DHX36/GATA4/MIR145/TGFB1
GOBP_POSITIVE_REGULATION_OF_MESENCHYMAL_CELL_PROLIFERATION	21	0.645983	1.74014	0.00896742	0.104697	0.089788	4257	tags=52%, list=20%, signal=42%	SHH/PDGFA/WNT2/SMO/CHRD/TGFBR2/SOX9/CTNNB1/IRS2/LRP5/WNT5A
GOBP_NEGATIVE_REGULATION_OF_DEVELOPMENTAL_GROWTH	101	0.482987	1.74087	0.00173447	0.0351143	0.030114	4343	tags=40%, list=21%, signal=32%	NKD1/DCC/PI16/MIR199A1/SLC6A4/BMP4/NOG/ADRB2/SEMA3A/SEMA3C/SPP1/SEMA6D/WWC2/DRAXIN/SEMA7A/CITED2/TGFBR2/SEMA4B/WNT3A/STC2/SEMA6B/RGS4/SOCS2/SEMA4G/RTN4/G6PD/RTN4R/DUSP10/PLXNA3/BBS2/TRIM46/ULK2/NRP1/WWC3/PLAC8/ADRB1/RYK/SEMA4F/WNT5A/DIP2B
GOBP_WOUND_HEALING_SPREADING_OF_EPIDERMAL_CELLS	19	0.663563	1.74127	0.0218573	0.172161	0.147645	3177	tags=53%, list=15%, signal=45%	WNT7A/ITGA5/COL5A1/MMP12/MIR221/FERMT2/AJUBA/FERMT1/PHLDB2/ADAM17
GOBP_BONE_RESORPTION	56	0.541383	1.74137	0.00897224	0.104697	0.089788	3148	tags=27%, list=15%, signal=23%	PTH/DCSTAMP/IL6/ITGB3/SIGLEC15/ADRB2/SPP1/TFRC/PRKCA/TNFAIP3/HAMP/TMEM119/CTNNB1/CTSK/NOX4
GOBP_RESPONSE_TO_LEAD_ION	18	0.674118	1.7415	0.0248887	0.183695	0.157537	3173	tags=28%, list=15%, signal=24%	PTH/PTGS2/APP/BACE1/CAT
GOBP_VENOUS_BLOOD_VESSEL_DEVELOPMENT	16	0.688873	1.74151	0.0247542	0.183253	0.157158	1093	tags=31%, list=5%, signal=30%	CCBE1/SEMA3C/EFNB2/PROX1/NKX2-5
GOBP_ENDOTHELIUM_DEVELOPMENT	123	0.475165	1.74531	0.00176356	0.0355605	0.0304966	5686	tags=54%, list=27%, signal=40%	GSTM3/COL22A1/BMP4/PDPN/FOXC2/STC1/HOXB5/MYADM/DLL1/HOXA13/NRG1/PROX1/S1PR3/EDNRA/RHOB/FSTL1/TNF/BMP6/ADAMTS12/STARD13/XDH/F2RL1/RAP2B/TIE1/MSN/PLOD3/IL1B/ID1/VCL/ARHGEF26/COL15A1/CTNNB1/PDE4D/NRP1/ROCK2/RAP1B/ZEB1/CLIC4/RAPGEF1/PROC/PDE2A/JAG1/MET/BMPR2/ROCK1/KDM6B/ROBO4/DLL4/SLC40A1/ACVR1/ZDHHC21/EZR/TJP1/COL18A1/ITGAX/NOTCH4/MESP1/CDH5/NR2F2/RAP1A/KDR/CEACAM1/PLCB1/SOX17/CLDN5/RAP2C/FOXP1
GOBP_EPITHELIAL_TO_MESENCHYMAL_TRANSITION	152	0.458959	1.74551	0.00106042	0.025577	0.0219348	4675	tags=43%, list=22%, signal=33%	FOXA2/IL6/AXIN2/BMP4/PDPN/MSX1/NOG/TGFB2/BMP2/BAMBI/FOXF2/HMGA2/IL17RD/WNT2/PHLDB1/EDNRA/LOXL2/SFRP1/SNAI2/MIR221/TBX3/TGFBR2/HAS2/TWIST1/HEYL/COL1A1/DAB2/SFRP2/GREM1/ZNF703/FERMT2/WWTR1/RFLNB/TGFBR1/EDN1/SOX9/RTN4/SPRED3/TGFB1I1/FLNA/SMAD7/PHLDB2/IL1B/BCL9L/LIMS1/TGFB3/CTNNB1/EFNA1/RGCC/ROCK2/SDCBP/EPHA4/SPRY2/TGFB1/JAG1/ROCK1/SMAD3/DACT3/WNT5A/GSC/ACVR1/BMP7/NOTCH4/LOXL3/LEF1
GOBP_POSITIVE_REGULATION_OF_AMINO_ACID_TRANSPORT	16	0.69093	1.74671	0.0244836	0.182343	0.156377	610	tags=25%, list=3%, signal=24%	TRH/NTSR1/AGT/SLC38A3
GOBP_SMOOTH_MUSCLE_CELL_MIGRATION	67	0.524651	1.74734	0.00437451	0.0652423	0.0559517	2195	tags=33%, list=11%, signal=29%	VTN/PLAU/SERPINE1/IGFBP3/ITGB3/IGF1/AGT/SORL1/SEMA6D/PDGFA/ADAMTS1/TAFA5/PDGFB/MIR221/HAS2/TLR4/GRB10/CCN4/GNA12/NR4A3/TPM1/DOCK5
GOBP_FLUID_TRANSPORT	22	0.634975	1.74774	0.0278522	0.195873	0.16798	2182	tags=36%, list=10%, signal=33%	CSF2/CFTR/PDPN/AQP9/AQP10/HAS2/EXT2/EDN1
GOBP_SENSORY_SYSTEM_DEVELOPMENT	310	0.423514	1.75021	1.59657e-05	0.0009815	0.000841734	4057	tags=33%, list=19%, signal=27%	PRSS56/LHX1/SLITRK6/TH/SHH/SIX3/DIO3/USH1C/WNT7A/FBN2/INHBA/RET/SMOC1/BMP4/FOXL2/TENM3/MFAP5/CRYBA2/IGFN1/FOXC2/SEMA3A/BCAR3/TGFB2/DLL1/EGFR/COL5A1/COL5A2/ALDH1A2/FOXF2/SLC7A11/TBX2/EFEMP1/SOX11/PROX1/SALL2/WNT2/CDK20/BMPR1B/NECTIN3/CITED2/OBSL1/TUB/MFAP2/BMP6/TGFBR2/PLAAT1/VAX2/THRB/ATP2B1/VIM/FJX1/TWIST1/LRP5L/NES/MEIS3P1/FAT1/CHRDL1/SDK2/WNT5B/NTRK2/DLX1/TGFBR1/SOX9/SPRED3/FREM2/GLI3/FGF10/MIT…
GOBP_EMBRYONIC_CRANIAL_SKELETON_MORPHOGENESIS	42	0.576187	1.75039	0.00826325	0.0998922	0.0856675	4106	tags=40%, list=20%, signal=33%	LHX1/BMP4/MMP16/FOXC2/MMP14/TGFBR2/TWIST1/HOXA1/CHST11/RUNX2/TGFBR1/GLI3/TBX15/TGFB3/NDST1/SMAD3/SIX2
GOBP_ESTABLISHMENT_OF_TISSUE_POLARITY	67	0.526079	1.7521	0.00417716	0.0630452	0.0540675	4257	tags=45%, list=20%, signal=36%	NKD1/WNT7A/GPC6/DKK1/DACT1/GPC3/BRSK1/JHY/FZD3/FOXF2/CTHRC1/SFRP1/TP63/PRICKLE1/DAB2/SFRP2/ROR2/MLLT3/FZD2/GPC4/FZD6/FZD1/PTK7/SMURF2/VANGL1/ABL1/NPHP3/VANGL2/RYK/WNT5A
GOBP_CARDIAC_ATRIUM_DEVELOPMENT	35	0.595464	1.7523	0.0157274	0.143626	0.123174	4852	tags=51%, list=23%, signal=40%	MYH6/NOG/TGFB2/BMP2/PROX1/NKX2-5/WNT2/SMO/ZFPM1/IGF1R/GATA4/NPHP3/BMPR2/WNT5A/DLL4/ACVR1/MESP1/CCN1
GOBP_POSITIVE_REGULATION_OF_GLUCOSE_TRANSMEMBRANE_TRANSPORT	36	0.594473	1.75293	0.0181704	0.156763	0.13444	1248	tags=19%, list=6%, signal=18%	PTH/FGF19/ERFE/GPC3/IGF1/KLF15/IRS1
GOBP_CARDIAC_CHAMBER_DEVELOPMENT	154	0.459728	1.75308	0.00048991	0.0149675	0.0128361	4688	tags=41%, list=22%, signal=32%	BMP4/ADAMTS6/SCN5A/MYH6/FOXC2/NOG/TGFB2/BMP2/HOXA13/SEMA3C/NRG1/TBX2/FHL2/SOX11/PROX1/ADAMTS1/NKX2-5/WNT2/EDNRA/ZFPM2/COL11A1/CITED2/SMO/TBX3/TGFBR2/HEYL/SALL1/ZFPM1/TNNC1/SFRP2/ADGRG6/FZD2/TPM1/TGFBR1/IGF1R/SMAD7/NRP2/FZD1/PTK7/SMARCD3/AP2B1/TMEM65/PARVA/GATA4/NRP1/FGFRL1/TNNI1/NPHP3/HES1/TGFB1/NDST1/PDE2A/JAG1/BMPR2/TEK/WNT5A/DLL4/ACVR1/GATA6/BMP7/FKBP1A/ADPRHL1/MESP1
GOBP_SIGNALING_RECEPTOR_LIGAND_PRECURSOR_PROCESSING	31	0.61072	1.75425	0.0176087	0.154375	0.132392	482	tags=19%, list=2%, signal=19%	PCSK2/MME/PCSK1N/CORIN/SCG5/BCHE
GOBP_REGULATION_OF_NON_CANONICAL_WNT_SIGNALING_PATHWAY	26	0.628579	1.75447	0.019073	0.160313	0.137484	2118	tags=38%, list=10%, signal=35%	NKD1/DKK1/DACT1/GPC3/SFRP4/SFRP1/DAB2/SFRP2/WNT5B/MLLT3
GOBP_REGULATION_OF_EXTRACELLULAR_MATRIX_ORGANIZATION	46	0.564436	1.75576	0.0127586	0.129148	0.110758	4057	tags=57%, list=19%, signal=46%	IL6/FAP/PDPN/AGT/BMP2/ZNF469/PHLDB1/FSCN1/HAS2/TIE1/EMILIN1/SOX9/AEBP1/MELTF/PRDM5/PHLDB2/RUNX1/RGCC/SLC2A10/ANTXR1/EFEMP2/ABL1/COLGALT1/CHADL/TGFB1/SMAD3
GOBP_MITOCHONDRIAL_ELECTRON_TRANSPORT_CYTOCHROME_C_TO_OXYGEN	17	0.68432	1.75849	0.0201343	0.164501	0.141076	148	tags=12%, list=1%, signal=12%	COX8C/MTCO2P12
GOBP_MODULATION_OF_PROCESS_OF_ANOTHER_ORGANISM	17	0.684379	1.75864	0.0201343	0.164501	0.141076	2	tags=12%, list=0%, signal=12%	DEFA5/DEFA6
GOBP_AMINE_TRANSPORT	60	0.54316	1.75881	0.00736405	0.0918084	0.0787348	3057	tags=37%, list=15%, signal=31%	TRH/FGF20/NTSR1/DDC/SYT7/TH/GDNF/AQP9/OXTR/AGT/SLC38A3/TNF/SYT1/RGS4/ADRA2C/SYT13/TACR2/TOR1A/P2RY1/SV2A/ITGB1/STX1A
GOBP_CARDIAC_EPITHELIAL_TO_MESENCHYMAL_TRANSITION	35	0.598024	1.75983	0.0149344	0.138645	0.118902	4383	tags=54%, list=21%, signal=43%	BMP4/MSX1/NOG/TGFB2/BMP2/WNT2/SNAI2/TBX3/TGFBR2/HAS2/TWIST1/HEYL/TGFBR1/RTN4/TGFB3/EFNA1/TGFB1/JAG1/ACVR1
GOBP_EMBRYONIC_ORGAN_DEVELOPMENT	401	0.415603	1.75992	3.50665e-06	0.000280588	0.000240632	5125	tags=38%, list=25%, signal=29%	OTOP1/LHX1/HOXB8/SLITRK6/TH/TUBB2B/SHH/SIX3/GDNF/USH1C/FBN2/CSF2/ASCL2/BMP4/FOXL2/MFAP5/PDGFC/MICAL2/HOXB9/MMP16/ALX4/MSX1/FOXC2/NOG/CHRNA9/HOXB5/TGFB2/DLL1/RNF112/EGFR/MMP14/FZD3/HOXA9/ALDH1A2/FOXF2/TBX2/HOXB6/TBX4/HOXC11/HOXA11/LIF/EFEMP1/CTHRC1/PDGFA/SOX11/PROX1/HOXC9/NKX2-5/WNT2/EDNRA/CDK20/ZFPM2/COL11A1/COBL/CITED2/PDGFB/SMO/TNF/MFAP2/GJB6/TBX3/TGFBR2/VAX2/COL13A1/TWIST1/SALL1/NES/ZFPM1/WNT3…
GOBP_CAMERA_TYPE_EYE_DEVELOPMENT	262	0.43122	1.76052	5.12056e-05	0.00243517	0.0020884	4057	tags=34%, list=19%, signal=28%	PRSS56/LHX1/SLITRK6/TH/SHH/SIX3/DIO3/USH1C/WNT7A/FBN2/INHBA/RET/BMP4/FOXL2/TENM3/CRYBA2/IGFN1/FOXC2/BCAR3/TGFB2/DLL1/EGFR/ALDH1A2/FOXF2/SLC7A11/TBX2/EFEMP1/SOX11/PROX1/WNT2/CDK20/BMPR1B/NECTIN3/CITED2/OBSL1/TUB/TGFBR2/PLAAT1/VAX2/THRB/ATP2B1/VIM/FJX1/TWIST1/LRP5L/NES/FAT1/SDK2/WNT5B/NTRK2/DLX1/TGFBR1/SOX9/SPRED3/GLI3/FGF10/MITF/SKIL/LPCAT1/COL8A1/CALB1/NHS/SMARCD3/SDK1/ALDH1A3/PDGFRB/CTNNB1/FBN1/…
GOBP_OSTEOBLAST_DEVELOPMENT	17	0.685525	1.76158	0.0198677	0.163116	0.139888	4057	tags=59%, list=19%, signal=47%	SHH/LRP5L/TNN/RUNX2/SATB2/CLEC5A/PTHLH/GLI2/LRP5/SMAD3
GOBP_CELL_ADHESION_MEDIATED_BY_INTEGRIN	80	0.517722	1.76334	0.00248051	0.044658	0.0382986	3297	tags=42%, list=16%, signal=36%	VTN/RET/PLAU/ITGA5/CCL21/SERPINE1/ITGB3/ITGA3/FOXC2/TESC/TGFB2/LIF/ITGB6/ITGA11/ITGA10/ITGA6/SNAI2/ITGBL1/MMRN1/ACER2/JAM3/ITGA1/SFRP2/FERMT1/ITGB4/ITGA4/PTK2/ITGAV/ITGB1/EFNA1/FBN1/ADAM17/PIEZO1/ADAM9
GOBP_SPROUTING_ANGIOGENESIS	126	0.478089	1.76389	0.000901916	0.0225077	0.0193026	5559	tags=46%, list=27%, signal=34%	TDGF1/CCBE1/VEGFC/THBS1/MIR199A1/CDH13/BMP4/ITGA5/FOXC2/DLL1/EFNB2/FGF18/FLT4/CEMIP2/MIR320A/LOXL2/HMOX1/MIR221/TBXA2R/CREB3L1/RECK/PTGS2/STARD13/TNN/GREM1/ADAMTS9/PLK2/PKM/EGR3/ADGRA2/E2F7/SRPX2/PARVA/ITGB1/RHOJ/MIR193A/NRP1/VEGFD/JCAD/ABL1/MIR196A1/GATA2/EPN2/TEK/DLL4/AKT3/TJP1/NR4A1/LEF1/PIK3C2A/FGFBP1/KDR/SEMA5A/CEACAM1/RAMP2/CARD10/AKT1/APLNR
GOBP_CELL_SUBSTRATE_ADHESION	329	0.425623	1.76399	1.77973e-05	0.00105549	0.000905185	4203	tags=41%, list=20%, signal=33%	VTN/AJAP1/THBS1/FN1/SPOCK1/LYVE1/PLAU/CDH13/ITGA5/CORO2B/CCL21/L1CAM/SERPINE1/COL17A1/ITGB3/PDPN/ITGA3/LAMB3/NDNF/PTPRO/MYADM/MMP14/NID1/MMP12/CDK6/THSD1/ADAMTS13/COL5A3/ITGB6/ITGA11/ITGA10/LIMS2/ITGA6/NID2/AXL/PDGFB/SFRP1/ACTN1/ADAMTS12/ITGBL1/CCN2/HAS2/CTTN/PPFIA1/COL13A1/PXN/ACER2/MAP4K4/COL3A1/TNN/NEDD9/JAM3/PARVB/ITGA1/COL1A1/SGCE/DAB2/CCDC80/EPDR1/GREM1/LAMC1/APOD/BVES/ADAMTS9/FERMT2/SPRY4/…
GOBP_GLUTAMATE_SECRETION	16	0.697924	1.76439	0.0234015	0.179062	0.153563	2029	tags=25%, list=10%, signal=23%	TRH/NTSR1/APBA1/NTRK2
GOBP_NEURAL_CREST_CELL_MIGRATION	56	0.548673	1.76482	0.00764304	0.0942019	0.0807875	2224	tags=34%, list=11%, signal=30%	FGF19/SHH/EDN3/GDNF/FN1/RET/BMP4/SEMA3A/SEMA3C/SEMA6D/SEMA7A/EDNRA/SMO/EFNB1/SEMA4B/TWIST1/SEMA6B/EDN1/SEMA4G
GOBP_NEGATIVE_REGULATION_OF_BONE_MINERALIZATION	16	0.698175	1.76503	0.0234015	0.179062	0.153563	2222	tags=44%, list=11%, signal=39%	PTH/ENPP1/RFLNA/GREM1/RFLNB/CCL3/SOX9
GOCC_MYOSIN_FILAMENT	18	0.683675	1.76619	0.0226886	0.176502	0.151368	1622	tags=44%, list=8%, signal=41%	MYH7B/MYH8/MYH11/MYH6/MYBPH/MYH3/MYH10/TRIM32
GOBP_BLOOD_VESSEL_ENDOTHELIAL_CELL_MIGRATION	121	0.483954	1.76932	0.00127519	0.0283182	0.0242857	5849	tags=46%, list=28%, signal=33%	TDGF1/PPARG/VEGFC/THBS1/MIR199A1/FOXC2/EFNB2/FGF18/ETS1/MIR320A/HMOX1/PDGFB/TNF/MIR221/TBXA2R/PTGS2/STARD13/PRKCA/GREM1/PRKD1/PLK2/AMOT/TMSB4X/EGR3/SRPX2/ID1/MYH9/ITGB1/EFNA1/RGCC/RHOJ/ADAM17/MIR193A/NRP1/JCAD/ABL1/MIR196A1/GATA2/TGFB1/NF1/DLL4/AKT3/NR4A1/PIK3C2A/CDH5/FGFBP1/KDR/HMGB1/P2RX4/CARD10/AKT1/NFE2L2/GADD45A/HIF1A/SCARB1/ATP5F1A
GOBP_EPITHELIAL_TO_MESENCHYMAL_TRANSITION_INVOLVED_IN_ENDOCARDIAL_CUSHION_FORMATION	19	0.674324	1.76951	0.0191422	0.160313	0.137484	4383	tags=58%, list=21%, signal=46%	BMP4/MSX1/NOG/TGFB2/SNAI2/TGFBR2/HEYL/TGFBR1/TGFB3/TGFB1/ACVR1
GOBP_PROTEIN_HYDROXYLATION	26	0.634308	1.77046	0.0174498	0.153672	0.131789	3717	tags=46%, list=18%, signal=38%	PLOD2/P3H2/P4HA3/EGLN3/P4HA1/ASPH/P3H1/P4HA2/PLOD3/PLOD1/OGFOD1/CRTAP
GOBP_CYCLIC_NUCLEOTIDE_METABOLIC_PROCESS	35	0.601802	1.77095	0.0133485	0.133059	0.114112	4032	tags=51%, list=19%, signal=42%	PTH/ADCY8/GUCY2D/ADCY10/PDE7A/ADCY1/ADCY2/RORA/PDE8A/NPR2/PDE9A/PTHLH/PDE4D/ADCY7/PDE8B/PDE2A/PDE5A/PDE4A
GOBP_REGULATION_OF_EXTRINSIC_APOPTOTIC_SIGNALING_PATHWAY	139	0.473	1.7713	0.000675929	0.0182212	0.0156265	3008	tags=27%, list=14%, signal=23%	SRPX/THBS1/GDNF/INHBA/TIMP3/RET/CSF2/PAK5/BMP4/SERPINE1/CAV1/IGF1/AGT/G0S2/EYA4/FADD/BMPR1B/TNFRSF12A/HMOX1/ITGA6/TNF/SFRP1/SNAI2/MIR221/TNFSF10/CTTN/MAL/SFRP2/TGFBR1/ATF3/TNFAIP3/FGF10/SKIL/IL1B/PAK2/ITGAV/SH3RF1
GOBP_BONE_REMODELING	77	0.52221	1.7716	0.00216687	0.0406066	0.0348242	4260	tags=36%, list=20%, signal=29%	PTH/DCSTAMP/SYT7/IL6/ITGB3/SIGLEC15/ADRB2/SPP1/CTHRC1/TFRC/SFRP1/LRP5L/PRKCA/GREM1/TNFAIP3/MITF/HAMP/TMEM119/TGFB3/CTNNB1/CTSK/NOX4/TNFSF11/TGFB1/LRP5/UBASH3B/NF1/EFNA2
GOCC_CAVEOLA	73	0.524816	1.77212	0.00491822	0.0718631	0.0616297	3655	tags=38%, list=18%, signal=32%	ADCY8/CAVIN2/CDH13/CAV1/SCN5A/CAVIN3/HMOX1/IRS1/SMO/ADRA1B/TGFBR2/F2R/PTGS2/PTGIS/CAV2/BVES/CAVIN4/IGF1R/EHD2/CAVIN1/CDH15/MYOF/CTNNB1/SORBS1/KIF18A/CBL/DLC1/CORO1C
GOBP_ARTERY_DEVELOPMENT	91	0.500962	1.77289	0.00296836	0.0502661	0.0431082	4573	tags=41%, list=22%, signal=32%	SHH/BMP4/ADAMTS6/FOXC2/NOG/TGFB2/HOXA13/EFNB2/TBX2/PROX1/EDNRA/CITED2/COL3A1/HOXA1/PRICKLE1/ADAMTS9/TGFBR1/EDN1/GLI3/SMAD7/AP2B1/PKD2/PDGFRB/SLC2A10/NRP1/EFEMP2/MIR145/HES1/NDST1/PDE2A/JAG1/BMPR2/FOLR1/NF1/DLL4/AKT3/LDLR
GOBP_EYE_MORPHOGENESIS	128	0.479245	1.77328	0.00118753	0.0274602	0.0235498	3981	tags=38%, list=19%, signal=31%	LHX1/TH/SIX3/DIO3/USH1C/FBN2/BMP4/FOXL2/TENM3/MFAP5/IGFN1/BCAR3/DLL1/COL5A1/COL5A2/FOXF2/TBX2/EFEMP1/SOX11/PROX1/WNT2/NECTIN3/CITED2/OBSL1/MFAP2/VAX2/THRB/FJX1/TWIST1/FAT1/SDK2/NTRK2/SOX9/GLI3/COL8A1/CALB1/RARB/SDK1/ALDH1A3/CTNNB1/FBN1/ZEB1/BBS4/THY1/AQP5/GNGT1/LRP5/JAG1
GOBP_STRIATED_MUSCLE_CELL_PROLIFERATION	60	0.547732	1.77362	0.00683333	0.0876047	0.0751298	1426	tags=20%, list=7%, signal=19%	FGF20/SHH/MIR199A1/FOXC2/NOG/TGFB2/TBX2/NKX2-5/WNT2/ZFPM2/CITED2/TGFBR2
GOBP_SMOOTH_MUSCLE_CONTRACTION	88	0.507693	1.7738	0.00185912	0.036897	0.0316429	2396	tags=34%, list=11%, signal=30%	NMUR2/EDN3/GDNF/MYH11/HTR7/CAV1/HTR1D/OXTR/AGT/ADRB2/EDN2/SULF1/TBX2/CHRNB4/TPCN2/EDNRA/ACTA2/TBXA2R/TBX3/ATP2B1/CTTN/F2R/PTGS2/SULF2/APBB2/ADRA2C/PROK2/EDN1/DOCK5/TACR2
GOCC_INTRINSIC_COMPONENT_OF_EXTERNAL_SIDE_OF_PLASMA_MEMBRANE	21	0.658514	1.7739	0.00667571	0.087182	0.0747672	4014	tags=52%, list=19%, signal=42%	F3/CA4/PRNP/CEACAM5/PRND/CD59/RTN4R/CD24/ADAM9/THY1/FOLR1
GOBP_GASTRULATION_WITH_MOUTH_FORMING_SECOND	20	0.66942	1.77402	0.00573642	0.0796508	0.0683085	4383	tags=50%, list=21%, signal=40%	FOXA2/LHX1/LRP5L/AMOT/CTNNB1/ETS2/LRP5/WNT5A/TENM4/ACVR1
GOBP_VASCULAR_ENDOTHELIAL_GROWTH_FACTOR_RECEPTOR_SIGNALING_PATHWAY	52	0.561651	1.77499	0.00591901	0.0812962	0.0697195	4185	tags=44%, list=20%, signal=35%	VEGFC/VTN/ITGA5/ITGB3/FOXC2/SULF1/FGF18/FLT4/AXL/GRB10/PRKD1/EMILIN1/NEDD4/FGF10/PTK2/IL1B/PAK2/FLT1/NRP1/VEGFD/BCAR1/EPN2/VAV2
GOBP_ARTERY_MORPHOGENESIS	65	0.539598	1.77534	0.00455461	0.0677279	0.0580834	4573	tags=45%, list=22%, signal=35%	BMP4/FOXC2/NOG/TGFB2/HOXA13/EFNB2/TBX2/PROX1/EDNRA/CITED2/COL3A1/HOXA1/ADAMTS9/TGFBR1/EDN1/SMAD7/PKD2/PDGFRB/NRP1/EFEMP2/MIR145/HES1/JAG1/BMPR2/FOLR1/NF1/DLL4/AKT3/LDLR
GOBP_REGULATION_OF_ESTABLISHMENT_OF_PLANAR_POLARITY	54	0.557826	1.77566	0.00961966	0.109464	0.0938765	4257	tags=50%, list=20%, signal=40%	NKD1/WNT7A/GPC6/DKK1/DACT1/GPC3/JHY/FZD3/CTHRC1/SFRP1/PRICKLE1/DAB2/SFRP2/ROR2/MLLT3/FZD2/GPC4/FZD6/FZD1/PTK7/SMURF2/VANGL1/ABL1/NPHP3/VANGL2/RYK/WNT5A
GOBP_INOSITOL_PHOSPHATE_BIOSYNTHETIC_PROCESS	24	0.6417	1.77573	0.0106434	0.117147	0.100465	915	tags=12%, list=4%, signal=12%	PTH/NTSR1/HRH1
GOBP_TOOTH_MINERALIZATION	22	0.64531	1.77619	0.0262351	0.190802	0.163632	3719	tags=41%, list=18%, signal=34%	CFTR/ODAPH/TSPEAR/ASPN/ITGB6/COL1A1/FAM20C/FAM20A/WNT6
GOCC_EXCITATORY_SYNAPSE	32	0.615637	1.77718	0.0141165	0.135545	0.116244	2937	tags=44%, list=14%, signal=38%	ADCY8/CBLN1/ITGA3/SHISA6/NLGN4Y/GRIA3/SYNDIG1/ELFN1/SYT1/NLGN3/IGSF11/CALB2/DLG4/SRPX2
GOBP_REGULATION_OF_ANIMAL_ORGAN_FORMATION	26	0.637261	1.7787	0.0169087	0.150655	0.129202	1665	tags=42%, list=8%, signal=39%	SHH/GDNF/DKK1/BMP4/BMP2/SULF1/HOXC11/HOXA11/WNT2/CITED2/WNT3A
GOBP_REGULATION_OF_EXTRINSIC_APOPTOTIC_SIGNALING_PATHWAY_IN_ABSENCE_OF_LIGAND	39	0.590277	1.77936	0.0212406	0.169153	0.145065	1351	tags=21%, list=6%, signal=19%	SRPX/GDNF/INHBA/RET/CSF2/EYA4/TNF/SNAI2
GOBP_REGULATION_OF_MEMBRANE_PERMEABILITY	65	0.542491	1.78486	0.00408918	0.0624835	0.0535858	1	tags=2%, list=0%, signal=2%	DEFA5
GOBP_SENSORY_ORGAN_DEVELOPMENT	453	0.418002	1.78703	5.432e-07	5.26591e-05	4.51604e-05	4065	tags=34%, list=19%, signal=28%	FGF20/PRSS56/OTOP1/LHX1/GABRA5/PVALB/SLITRK6/MYO7B/TH/SHH/SIX3/DIO3/USH1C/WNT7A/FBN2/INHBA/RET/ASCL2/SMOC1/BMP4/FOXL2/TENM3/MFAP5/CRYBA2/IGFN1/MSX1/FOXC2/LIN7A/NOG/CHRNA9/BCAR3/TGFB2/BMP2/MCOLN3/DLL1/HOXA13/EGFR/FZD3/COL5A1/COL5A2/ALDH1A2/FOXF2/HOXC13/SLC7A11/TBX2/EFEMP1/CTHRC1/EYA4/PDGFA/SOX11/PROX1/GSDME/SALL2/WNT2/EDNRA/CDK20/BMPR1B/COL11A1/NECTIN3/CITED2/OBSL1/TUB/MFAP2/BMP6/GJB6/BNC2/TBX3/TG…
GOBP_DOPAMINERGIC_NEURON_DIFFERENTIATION	29	0.632387	1.78824	0.0141115	0.135545	0.116244	1894	tags=31%, list=9%, signal=28%	FGF20/FOXA2/SHH/DKK1/LMX1B/WNT2/SFRP1/WNT3A/SFRP2
GOBP_LYMPH_VESSEL_DEVELOPMENT	28	0.634432	1.79121	0.0143068	0.135821	0.11648	1846	tags=29%, list=9%, signal=26%	CCBE1/VEGFC/PDPN/FOXC2/EFNB2/FLT4/PROX1/TIE1
GOCC_AXONAL_GROWTH_CONE	20	0.677051	1.79425	0.00526678	0.0756406	0.0648693	3610	tags=50%, list=17%, signal=41%	DCC/L1CAM/COBL/NEO1/FLRT3/C9orf72/RTN4R/FLNA/EPHA4/NIN
GOCC_MYOSIN_II_COMPLEX	20	0.677873	1.79642	0.00526678	0.0756406	0.0648693	1473	tags=35%, list=7%, signal=33%	MYH8/MYH11/MYH6/MYL4/MYH3/MYH10/MYL9
GOBP_WOUND_HEALING	373	0.426919	1.79667	1.22677e-06	0.000112439	9.64274e-05	3277	tags=31%, list=16%, signal=27%	PRSS56/FOXA2/TFPI2/PPARG/SYT7/VTN/SHH/AJAP1/THBS1/WNT7A/IL24/EREG/FN1/IL6/PLAU/F3/ITGA5/SERPINE1/CAV1/FAP/SMOC2/ITGB3/PDPN/IGF1/FOXC2/HBB/NOG/NDNF/CYP4F11/TGFB2/NRG1/COL5A1/MMP12/SLC7A11/TIMP1/ADAMTS13/DCBLD2/SERPINE2/THBD/PDGFA/TAFA5/SERPINA1/TNFRSF12A/ITGB6/HMOX1/ACTA2/AXL/PDGFB/KRT1/TNF/DGKI/F13A1/ACTN1/MIR221/TBXA2R/PLEC/TGFBR2/MMRN1/ANXA5/MYL9/LNPK/PLAUR/TLR4/F2R/PEAR1/COL3A1/WNT3A/F2RL1/RAP…
GOBP_POSITIVE_REGULATION_OF_TRANSMEMBRANE_RECEPTOR_PROTEIN_SERINE_THREONINE_KINASE_SIGNALING_PATHWAY	98	0.502871	1.7971	0.00185883	0.036897	0.0316429	5148	tags=47%, list=25%, signal=36%	PPARG/SCUBE3/GDF6/THBS1/BMP3/INHBA/INHBB/BMP4/FOXD1/GPC3/MSX1/INHA/TGFB2/BMP2/SULF1/BMP8A/SOX11/GDF10/CITED2/NEO1/BMP6/TGFBR2/DAB2/TGFBR1/TGFB1I1/FERMT1/BMP8B/TGFB3/ADAM17/SLC2A10/GATA4/SDCBP/RBPMS/HES1/TGFB1/BMPR2/ZEB2/ACVR1/NUP93/GATA6/BMP7/CCN1/CDKN1C/CDH5/KDR/HFE
GOBP_NEGATIVE_REGULATION_OF_TRANSFORMING_GROWTH_FACTOR_BETA_RECEPTOR_SIGNALING_PATHWAY	67	0.539971	1.79837	0.00227469	0.0421571	0.0361539	3230	tags=46%, list=15%, signal=39%	PPARG/VEPH1/FBN2/CAV1/HTRA3/BMP2/BAMBI/PMEPA1/LTBP1/ASPN/PRDM16/IL17RD/HTRA1/CHST11/SNX25/CAV2/EMILIN1/SPRED3/TGFB1I1/SKIL/SMAD7/ADAMTSL2/GLG1/BCL9L/SMURF2/TGFB3/SNX6/CD109/FBN1/ADAM17/SLC2A10
GOBP_REPLACEMENT_OSSIFICATION	28	0.637258	1.79919	0.0136263	0.133638	0.114608	1937	tags=32%, list=9%, signal=29%	MMP13/BMP4/MMP16/MMP14/FGF18/BMP6/COL13A1/COL1A1/RUNX2
GOBP_OUTFLOW_TRACT_SEPTUM_MORPHOGENESIS	24	0.650208	1.79928	0.0102367	0.113663	0.0974774	4437	tags=54%, list=21%, signal=43%	BMP4/TGFB2/SEMA3C/TBX2/NKX2-5/ZFPM2/TGFBR2/NRP2/PARVA/NRP1/BMPR2/ACVR1/GATA6
GOMF_GROWTH_FACTOR_RECEPTOR_BINDING	118	0.494013	1.80066	0.000746647	0.0195171	0.0167379	3487	tags=31%, list=17%, signal=26%	FGF20/FGF5/FGF19/VEGFC/GDNF/EREG/CSF2/IL6/BTC/ITGA5/PDGFC/AREG/ITGB3/FLRT2/IL1RAP/FGF18/EFEMP1/PDGFA/PDGFB/FGF7/LINGO1/FLRT3/IL11/GREM1/APP/CCDC88A/FGF10/FGF4/IL1R1/IL1B/TGFA/PDGFRB/ADAM17/SHC1/VEGFD/SDCBP
GOBP_POSITIVE_REGULATION_OF_CARTILAGE_DEVELOPMENT	28	0.638392	1.80239	0.0134907	0.133289	0.114308	4257	tags=68%, list=20%, signal=54%	GDF6/BMP4/BMP2/FGF18/HOXA11/BMPR1B/LOXL2/BMP6/BMP1/RUNX2/SOX5/ZBTB16/SOX9/GLI3/SMAD7/ZNF219/BMPR2/SMAD3/WNT5A
GOBP_CARDIAC_CHAMBER_MORPHOGENESIS	117	0.494959	1.80344	0.000667435	0.0181867	0.0155969	4688	tags=44%, list=22%, signal=35%	BMP4/MYH6/FOXC2/NOG/TGFB2/BMP2/SEMA3C/NRG1/TBX2/FHL2/SOX11/PROX1/ADAMTS1/NKX2-5/WNT2/EDNRA/ZFPM2/COL11A1/CITED2/SMO/TBX3/TGFBR2/HEYL/ZFPM1/TNNC1/SFRP2/ADGRG6/FZD2/TPM1/TGFBR1/SMAD7/NRP2/FZD1/SMARCD3/PARVA/GATA4/NRP1/FGFRL1/TNNI1/HES1/TGFB1/JAG1/BMPR2/TEK/WNT5A/DLL4/ACVR1/GATA6/BMP7/FKBP1A/ADPRHL1/MESP1
GOBP_MESENCHYMAL_CELL_PROLIFERATION	37	0.610509	1.8036	0.0140258	0.135386	0.116107	4504	tags=59%, list=22%, signal=47%	SHH/BMP4/GPC3/MSX1/BMP2/TBX2/PDGFA/WNT2/SMO/FGF7/CHRD/TGFBR2/DCHS1/SOX9/FGF4/CTNNB1/ZEB1/IRS2/LRP5/SIX2/WNT5A/BMP7
GOBP_ODONTOGENESIS	112	0.497024	1.80363	0.00120116	0.0275203	0.0236014	3184	tags=39%, list=15%, signal=33%	SHH/INHBA/AXIN2/BMP4/CFTR/SERPINE1/ODAPH/SCN5A/KLK4/TSPEAR/MSX1/FST/TGFB2/BMP2/SOSTDC1/ADAMTS5/ASPN/HTRA1/ITGB6/SMO/DMRT3/TP63/LRP4/TWIST1/APCDD1/COL1A1/COL1A2/RUNX2/SP6/DLX1/EDN1/FAM20C/ID3/GLI3/WNT10A/FGF10/LAMB1/EDA/FGF4/ZNF22/GLI2/TGFB3/CTNNB1/FAM20A
GOBP_BENZENE_CONTAINING_COMPOUND_METABOLIC_PROCESS	23	0.651961	1.80363	0.0266479	0.191903	0.164576	2008	tags=39%, list=10%, signal=35%	ALDH8A1/TH/GSTM1/GSTM3/GSTM2/UGT1A1/GSTM4/KYNU/CYP4B1
GOMF_L_ASCORBIC_ACID_BINDING	18	0.698514	1.80453	0.0210386	0.168075	0.144141	3343	tags=61%, list=16%, signal=51%	PLOD2/P3H2/P4HA3/EGLN3/P4HA1/P3H1/P4HA2/PLOD3/PLOD1/PHYH/OGFOD1
GOBP_MORPHOGENESIS_OF_A_BRANCHING_STRUCTURE	172	0.465123	1.80568	0.000131231	0.00529228	0.00453866	4536	tags=40%, list=22%, signal=32%	TDGF1/LHX1/SHH/GDNF/BMP4/FOXD1/AREG/GPC3/FOXC2/NOG/AGT/SEMA3A/BMP2/SULF1/HOXA13/TGM2/MMP14/SEMA3C/TBX2/ADAMTS16/HOXA11/PDGFA/PROX1/WNT2/EDNRA/SMO/TNF/FGF7/SFRP1/TP63/SNAI2/TBX3/TGFBR2/COL13A1/LRP5L/SALL1/TIE1/SFRP2/GREM1/DCHS1/EDN1/SOX9/RTN4/GLI3/CTSZ/FGF10/HOXD13/GLI2/PKD2/CTNNB1/NRP1/HOXD11/NTN4/MAGED1/CLIC4/WNT6/ABL1/SPRY2/YAP1/LRP5/MET/SIX2/WNT5A/DLL4/HOXB7/COL4A1/ACVR1/BMP7/NOTCH4
GOBP_RESPONSE_TO_TRANSFORMING_GROWTH_FACTOR_BETA	225	0.452548	1.8065	5.75363e-05	0.00268556	0.00230313	4169	tags=41%, list=20%, signal=33%	PPARG/VEPH1/THBS1/WNT7A/FBN2/CAV1/DKK3/ITGA3/MXRA5/HTRA3/TGFB2/BMP2/BAMBI/PMEPA1/NREP/LTBP1/ASPN/PRDM16/PDGFA/SOX11/GDF10/IL17RD/HTRA1/WNT2/ITGB6/CITED2/SFRP1/TGFBR2/PXN/PDE3A/FUT8/COL3A1/CHST11/LRRC32/COL1A1/SNX25/CAV2/DAB2/COL1A2/ZNF703/FERMT2/SOX5/EMILIN1/DLX1/TGFBR1/EDN1/IGF1R/SOX9/PTPRK/SPRED3/LATS2/TGFB1I1/FURIN/WNT10A/SKIL/SMAD7/FERMT1/ADAMTSL2/NR3C1/FNDC4/GLG1/PTK2/USP9Y/PAK2/BCL9L/LIMS1/…
GOBP_NEGATIVE_REGULATION_OF_CELLULAR_RESPONSE_TO_GROWTH_FACTOR_STIMULUS	86	0.519359	1.80711	0.00129208	0.0284428	0.0243925	4257	tags=48%, list=20%, signal=38%	PPARG/THBS1/MIR199A1/DKK1/FSTL3/NOG/HTRA3/AGT/SULF1/BAMBI/SOSTDC1/SORL1/HTRA1/SFRP1/ADAMTS12/CHRD/CREB3L1/SULF2/XDH/APLN/CHRDL1/SFRP2/GREM1/SPRY4/EMILIN1/DLX1/NEDD4/SKIL/SMAD7/TNFAIP6/FZD1/ADGRA2/SMURF2/FBN1/GPC1/ABL1/SPRY2/EPN2/DCN/CRIM1/WNT5A
GOBP_REGULATION_OF_BONE_MINERALIZATION	73	0.535256	1.80737	0.00346589	0.0565422	0.0484906	2253	tags=33%, list=11%, signal=29%	PTH/NOTUM/NELL1/FBN2/BMP4/CYP27B1/ADRB2/BMP2/ENPP1/OMD/MGP/BMPR1B/RFLNA/BMP6/ATP2B1/TWIST1/GREM1/ANO6/RFLNB/GPM6B/CCL3/SOX9/SGMS2/FAM20C
GOBP_REGULATION_OF_CARDIAC_MUSCLE_CELL_PROLIFERATION	38	0.607844	1.80862	0.00594269	0.0812962	0.0697195	1426	tags=24%, list=7%, signal=22%	FGF20/MIR199A1/NOG/TBX2/NKX2-5/WNT2/ZFPM2/CITED2/TGFBR2
GOBP_REGULATION_OF_EPITHELIAL_TO_MESENCHYMAL_TRANSITION	93	0.511719	1.80938	0.00243644	0.0441803	0.037889	4105	tags=44%, list=20%, signal=36%	FOXA2/IL6/AXIN2/BMP4/PDPN/NOG/TGFB2/BMP2/BAMBI/IL17RD/PHLDB1/LOXL2/SFRP1/MIR221/TGFBR2/TWIST1/COL1A1/DAB2/SFRP2/GREM1/ZNF703/FERMT2/WWTR1/TGFBR1/SPRED3/TGFB1I1/SMAD7/PHLDB2/IL1B/BCL9L/TGFB3/CTNNB1/EFNA1/RGCC/SDCBP/EPHA4/SPRY2/TGFB1/JAG1/SMAD3/DACT3
GOBP_CELLULAR_RESPONSE_TO_CADMIUM_ION	32	0.627622	1.81178	0.0120122	0.124339	0.106633	2042	tags=28%, list=10%, signal=25%	MT4/MMP9/MT1E/EGFR/MT2A/AKR1C3/HMOX1/MT1F/MT1A
GOBP_CELL_CELL_SIGNALING_BY_WNT	410	0.42708	1.812	4.03346e-07	4.06654e-05	3.48746e-05	4196	tags=33%, list=20%, signal=27%	NOTUM/NKD1/WIF1/SHH/WNT7A/RSPO4/TRABD2A/GPC6/MIR199A1/DKK1/BARX1/AXIN2/DKK4/DACT1/APCDD1L/FOXL1/CAV1/TLE6/CDH2/GPC3/DKK3/ITGA3/NOG/PTPRO/BMP2/SFRP4/SULF1/FZD10/BAMBI/EGFR/SHISA6/SOSTDC1/CDK14/FZD3/TNIK/CTHRC1/DRAXIN/TLE2/NKX2-5/KLF15/WNT2/PORCN/EDNRA/SFRP1/SNAI2/PYGO1/VAX2/RECK/LRP4/SULF2/SALL1/TNN/WNT3A/GRB10/PRICKLE1/FOXO1/PRKAA2/APCDD1/CCN4/SFRP5/COL1A1/DAB2/SFRP2/BICC1/GREM1/ZNF703/FERMT2/ROR…
GOBP_SKIN_EPIDERMIS_DEVELOPMENT	88	0.51914	1.8138	0.00126879	0.0283008	0.0242707	3090	tags=36%, list=15%, signal=31%	SHH/INHBA/DKK1/DKK4/ALX4/FST/TGFB2/DLL1/DSG4/EGFR/SOSTDC1/FZD3/HOXC13/PDGFA/KRT84/SMO/TNF/FGF7/TP63/FOXQ1/LRP4/APCDD1/SOX9/CDH3/WNT10A/FGF10/FZD6/FERMT1/EDA/GLI2/CTNNB1/CD109
GOBP_ANTERIOR_POSTERIOR_AXIS_SPECIFICATION	42	0.597913	1.81639	0.00477982	0.070248	0.0602446	542	tags=17%, list=3%, signal=16%	TDGF1/FOXA2/LHX1/SHH/BMP4/GPC3/BASP1
GOBP_MESODERMAL_CELL_FATE_COMMITMENT	15	0.726269	1.81746	0.00473707	0.0698232	0.0598804	1894	tags=47%, list=9%, signal=42%	DKK1/BMP4/FOXC2/HOXA11/WNT3A/TRIM15/SFRP2
GOBP_OSTEOBLAST_DIFFERENTIATION	210	0.461377	1.81784	3.15926e-05	0.00169424	0.00145298	3173	tags=32%, list=15%, signal=28%	NELL1/PPARG/VEGFC/SCUBE3/SHH/BMP3/FBN2/IL6/AXIN2/SMOC1/BMP4/AREG/IBSP/IGF1/NOG/BMP2/BAMBI/SPP1/CDK6/CTHRC1/FHL2/SOX11/GDF10/SEMA7A/BMPR1B/ITGA11/SMO/TNF/BMP6/SFRP1/TP63/SNAI2/CHRD/CREB3L1/VCAN/TWIST1/NOCT/LRP5L/TNN/WNT3A/CCN4/COL1A1/SFRP2/GREM1/TNC/RUNX2/SATB2/PRKD1/FERMT2/WWTR1/CLEC5A/CCL3/SOX9/FAM20C/DNAI3/ID3/GLI3/LRRC17/PTHLH/TNFAIP6/FZD1/PTK2/GLI2/TMEM119/MRC2/CTNNB1/GDPD2/CAT
GOBP_HEART_VALVE_MORPHOGENESIS	53	0.574039	1.82149	0.00595325	0.0812962	0.0697195	4383	tags=45%, list=21%, signal=36%	BMP4/TGFB2/BMP2/NKX2-5/SNAI2/TGFBR2/TWIST1/HEYL/ZFPM1/TIE1/ADAMTS9/DCHS1/EMILIN1/SOX9/EFNA1/GATA4/ROCK2/FGFRL1/TGFB1/JAG1/BMPR2/ROCK1/DLL4/ACVR1
GOBP_PURINE_CONTAINING_COMPOUND_CATABOLIC_PROCESS	47	0.587357	1.82158	0.0029939	0.0504758	0.043288	4099	tags=43%, list=20%, signal=34%	NUDT10/NT5E/GDA/PDE7A/XDH/PDE8A/NUDT7/PDE9A/PRTFDC1/FITM2/NUDT11/NUDT4/PDE4D/PNP/HPRT1/PDE8B/PDE2A/PDE5A/PDE4A/ADA
GOBP_CARDIAC_CELL_DEVELOPMENT	75	0.539151	1.82192	0.00239414	0.0436517	0.0374357	4961	tags=43%, list=24%, signal=33%	PI16/MYH11/MIR199A1/BMP4/MYH6/IGF1/AGT/ACTC1/FHL2/SGCD/PROX1/NKX2-5/MYLK3/OBSL1/PLEC/TBX3/RGS4/SGCB/BVES/EDN1/G6PD/HAMP/PDGFRB/GATA4/MEF2A/JAG1/TBX18/SORBS2/ADPRHL1/AKAP13/SLC8A1/ASB2
GOBP_FORMATION_OF_PRIMARY_GERM_LAYER	113	0.500474	1.822	0.000605259	0.0172322	0.0147783	4688	tags=48%, list=22%, signal=37%	LHX1/MMP8/VTN/LAMA3/MMP9/INHBA/FN1/DKK1/BMP4/ITGA5/ITGB3/ITGA3/LAMB3/FOXC2/NOG/MMP14/COL5A1/COL5A2/HMGA2/HOXA11/TXNRD1/COL11A1/MMP2/DUSP4/WNT3A/TRIM15/SFRP2/COL7A1/EXT2/TBX19/LAMB1/COL8A1/ITGB4/ITGA4/ITGAV/COL12A1/ITGB1/CTNNB1/ETS2/KIF16B/GPI/MIR145/COL6A1/BMPR2/SMAD3/SIX2/KDM6B/WNT5A/ACVR1/GATA6/BMP7/DUSP5/LEF1/MESP1
GOBP_AMINO_ACID_TRANSMEMBRANE_TRANSPORT	70	0.543184	1.82274	0.00143605	0.0306335	0.0262713	3782	tags=43%, list=18%, signal=35%	NTSR1/SLC38A11/SLC1A6/SLC6A20/AGT/SLC38A3/SLC7A11/SLC16A2/SLC6A15/TNF/SLC38A4/SFXN3/SLC66A1L/LRRC8C/RGS4/SLC7A8/LRRC8E/LRRC8A/SLC7A5/SLC7A1/SLC3A2/SLC38A6/SLC16A10/ITGB1/SLC36A4/SLC6A14/SLC38A2/SLC25A15/SLC38A7/SLC25A13
GOBP_PROTEOGLYCAN_BIOSYNTHETIC_PROCESS	47	0.58803	1.82367	0.00296082	0.0502661	0.0431082	5790	tags=66%, list=28%, signal=48%	FOXL1/IGF1/CHPF/BMPR1B/HS3ST5/CHST15/CSGALNACT2/CHST10/CHSY1/CHST11/DSE/EXT2/CHST3/XYLT1/XYLT2/CHSY3/CTNNB1/CYTL1/SLC2A10/EXTL3/NDST1/BMPR2/CSGALNACT1/EXTL2/CHPF2/FAM20B/HS6ST1/HS3ST3B1/CHST14/EXT1/CHST12
GOBP_PROXIMAL_DISTAL_PATTERN_FORMATION	33	0.631676	1.82424	0.0160769	0.145945	0.125162	3089	tags=61%, list=15%, signal=52%	SIX3/HOXB9/DLL1/HOXA9/ALDH1A2/HOXC11/HOXA11/HOXC9/TP63/IRX2/LRP4/CHSY1/GREM1/DLX1/HOXA10/GLI3/HOXC10/FGF10/GLI2/CTNNB1
GOBP_POSITIVE_REGULATION_OF_GLUCOSE_IMPORT	31	0.635579	1.82565	0.0120547	0.124524	0.106792	1248	tags=23%, list=6%, signal=21%	PTH/FGF19/ERFE/GPC3/IGF1/KLF15/IRS1
GOBP_HEART_MORPHOGENESIS	226	0.456662	1.82574	6.41946e-05	0.00296885	0.00254609	5115	tags=42%, list=25%, signal=32%	TH/SHH/DKK1/AXIN2/BMP4/MYH6/MICAL2/FLRT2/MSX1/FOXC2/NOG/TGFB2/ACTC1/BMP2/DLL1/SEMA3C/NRG1/COL5A1/ALDH1A2/TBX2/FHL2/SOX11/PROX1/ADAMTS1/NKX2-5/WNT2/EDNRA/ZFPM2/COL11A1/CITED2/SMO/SNAI2/TBX3/TGFBR2/HAS2/TWIST1/HEYL/ZFPM1/WNT3A/TNNC1/SFRP2/TBX19/ADGRG6/DCHS1/FZD2/TPM1/TGFBR1/EDN1/SOX9/RTN4/FLNA/SMAD7/NRP2/FZD1/PTK2/SMARCD3/PKD2/PARVA/TGFB3/CTNNB1/EFNA1/GAA/GATA4/NRP1/JUN/FGFRL1/TEAD2/TNNI1/BBS4/DLC1…
GOBP_CARDIAC_ATRIUM_MORPHOGENESIS	28	0.64766	1.82856	0.0122704	0.125467	0.1076	4852	tags=57%, list=23%, signal=44%	MYH6/NOG/TGFB2/BMP2/PROX1/NKX2-5/WNT2/SMO/ZFPM1/GATA4/BMPR2/WNT5A/DLL4/ACVR1/MESP1/CCN1
GOCC_SCHAFFER_COLLATERAL_CA1_SYNAPSE	55	0.574263	1.83125	0.00512332	0.0740018	0.0634639	4139	tags=42%, list=20%, signal=34%	ADCY8/DCC/TUBB2B/PTPRD/WNT7A/SYN2/EFNB2/NEFL/PFN2/ADCY1/APBA1/AKAP12/CDH11/PRKAR1B/ACTB/ITGB1/CTNNB1/EPHA4/NPTN/NTNG2/LRRC4/ADRB1/ADORA2B
GOBP_AMINO_ACID_TRANSPORT	106	0.506437	1.83287	0.00053548	0.0158271	0.0135733	3522	tags=37%, list=17%, signal=31%	TRH/NTSR1/SLC6A17/SLC38A11/SLC6A11/PDPN/SLC1A6/SLC6A20/AGT/SLC38A3/SLC7A11/SLC16A2/SLC6A15/APBA1/TNF/SLC38A4/SFXN3/SLC66A1L/LRRC8C/RGS4/SLC7A8/NTRK2/LRRC8E/LRRC8A/SLC7A5/SLC7A1/SLC3A2/SLC38A6/SH3BP4/SLC16A10/SV2A/SERINC3/ITGB1/SLC36A4/STXBP1/SLC6A14/SLC38A2/SLC25A15/SLC38A7
GOMF_FIBROBLAST_GROWTH_FACTOR_RECEPTOR_BINDING	16	0.725214	1.83338	0.0160971	0.145945	0.125162	1724	tags=44%, list=8%, signal=40%	FGF20/FGF5/FGF19/FLRT2/FGF18/FGF7/FLRT3
GOCC_GABA_ERGIC_SYNAPSE	42	0.605749	1.84019	0.00391078	0.0611867	0.0524737	5280	tags=48%, list=25%, signal=36%	GABRA5/GAP43/SLC6A17/SLC6A11/PTPRO/KCND2/NRG1/NLGN4Y/ATP2B1/GABRA3/NLGN3/SV2A/CALB1/NPTN/GUCY1A1/CSPG5/GLRB/PCDH17/NLGN2/PLCB1
GOBP_MESODERMAL_CELL_DIFFERENTIATION	29	0.651187	1.8414	0.0105656	0.116878	0.100235	4111	tags=55%, list=20%, signal=44%	INHBA/DKK1/BMP4/ITGB3/ITGA3/FOXC2/HMGA2/HOXA11/WNT3A/TRIM15/SFRP2/ITGB4/ITGB1/MIR145/SIX2/KDM6B
GOBP_REGULATION_OF_CANONICAL_WNT_SIGNALING_PATHWAY	236	0.459229	1.84196	2.4255e-05	0.00135855	0.00116509	4105	tags=35%, list=20%, signal=28%	NOTUM/NKD1/SHH/MIR199A1/DKK1/AXIN2/DKK4/DACT1/CAV1/TLE6/CDH2/GPC3/DKK3/NOG/PTPRO/BMP2/SFRP4/BAMBI/EGFR/SHISA6/SOSTDC1/CDK14/CTHRC1/DRAXIN/TLE2/NKX2-5/SFRP1/SNAI2/RECK/LRP4/TNN/WNT3A/PRICKLE1/FOXO1/SFRP5/COL1A1/DAB2/SFRP2/BICC1/GREM1/ZNF703/ROR2/RBMS3/WWTR1/MLLT3/SOX9/LATS2/CDH3/GLI3/FGF10/FZD6/INVS/DKK2/FERMT1/EDA/FZD1/LYPD6/KANK1/PTK7/CHD8/ADGRA2/SMURF2/UBR5/PTPRU/CTNNB1/CAPRIN2/TBL1XR1/VPS35/AM…
GOBP_REGULATION_OF_WNT_SIGNALING_PATHWAY_PLANAR_CELL_POLARITY_PATHWAY	16	0.728805	1.84246	0.0152855	0.141125	0.121029	2118	tags=50%, list=10%, signal=45%	NKD1/DKK1/DACT1/GPC3/SFRP1/DAB2/SFRP2/MLLT3
GOBP_LYMPH_VESSEL_MORPHOGENESIS	21	0.684355	1.84351	0.00399204	0.0616812	0.0528978	1846	tags=33%, list=9%, signal=30%	CCBE1/VEGFC/PDPN/FOXC2/FLT4/PROX1/TIE1
GOCC_PLATELET_ALPHA_GRANULE_LUMEN	55	0.578144	1.84363	0.00458755	0.0680172	0.0583315	4209	tags=49%, list=20%, signal=39%	VEGFC/THBS1/FN1/SERPINE1/IGF1/TGFB2/TIMP1/PDGFA/SERPINA1/PDGFB/F13A1/ACTN1/MMRN1/ISLR/PPBP/APP/TMSB4X/SPARC/TGFB3/MAGED2/VEGFD/PCYOX1L/OLA1/TGFB1/ALDOA/GAS6/APOOL
GOBP_EMBRYONIC_ORGAN_MORPHOGENESIS	256	0.454416	1.84363	1.23707e-05	0.000779506	0.000668503	4106	tags=37%, list=20%, signal=30%	OTOP1/LHX1/HOXB8/SLITRK6/TH/SHH/SIX3/USH1C/FBN2/BMP4/FOXL2/MFAP5/MICAL2/HOXB9/MMP16/ALX4/MSX1/FOXC2/NOG/CHRNA9/HOXB5/DLL1/MMP14/FZD3/HOXA9/FOXF2/TBX2/HOXB6/HOXC11/HOXA11/EFEMP1/CTHRC1/SOX11/PROX1/HOXC9/NKX2-5/EDNRA/COL11A1/CITED2/SMO/MFAP2/GJB6/TBX3/TGFBR2/VAX2/TWIST1/WNT3A/HOXA1/HOXB3/CHST11/RUNX2/SATB2/ROR2/FZD2/HOXB4/TGFBR1/EDN1/SOX9/GLI3/FGF10/MYO3A/FZD6/TBX15/PTK7/RARB/PKD2/HOXB2/ALDH1A3/TGF…
GOBP_DECIDUALIZATION	20	0.695826	1.844	0.0035224	0.0570946	0.0489643	3324	tags=50%, list=16%, signal=42%	STC1/CYP27B1/SPP1/LIF/CITED2/PTGS2/STC2/GJB2/CTSB/NDP
GOBP_FORELIMB_MORPHOGENESIS	34	0.632497	1.84446	0.0116099	0.122817	0.105328	2151	tags=44%, list=10%, signal=40%	SHH/WNT7A/ALX4/MSX1/HOXA13/ALDH1A2/HOXA11/TP63/TBX3/LNPK/RECK/TWIST1/RUNX2/ZBTB16/FMN1
GOBP_REGULATION_OF_CELLULAR_RESPONSE_TO_TRANSFORMING_GROWTH_FACTOR_BETA_STIMULUS	113	0.507067	1.846	0.000460962	0.014433	0.0123777	4169	tags=44%, list=20%, signal=36%	PPARG/VEPH1/THBS1/FBN2/CAV1/DKK3/ITGA3/HTRA3/BMP2/BAMBI/PMEPA1/NREP/LTBP1/ASPN/PRDM16/SOX11/IL17RD/HTRA1/CITED2/CHST11/SNX25/CAV2/DAB2/ZNF703/EMILIN1/DLX1/SPRED3/LATS2/TGFB1I1/SKIL/SMAD7/FERMT1/ADAMTSL2/GLG1/BCL9L/SMURF2/TGFB3/SNX6/CD109/FBN1/ADAM17/SLC2A10/SDCBP/ZEB1/SPRY2/TGFB1/FOLR1/ZEB2/SMAD3/HSPA5
GOBP_CANONICAL_WNT_SIGNALING_PATHWAY	283	0.451398	1.85163	1.66469e-05	0.00101105	0.000867077	4105	tags=35%, list=20%, signal=28%	NOTUM/NKD1/SHH/WNT7A/MIR199A1/DKK1/AXIN2/DKK4/DACT1/CAV1/TLE6/CDH2/GPC3/DKK3/NOG/PTPRO/BMP2/SFRP4/FZD10/BAMBI/EGFR/SHISA6/SOSTDC1/CDK14/FZD3/CTHRC1/DRAXIN/TLE2/NKX2-5/WNT2/PORCN/EDNRA/SFRP1/SNAI2/PYGO1/RECK/LRP4/TNN/WNT3A/PRICKLE1/FOXO1/SFRP5/COL1A1/DAB2/SFRP2/BICC1/GREM1/ZNF703/ROR2/WNT5B/RBMS3/WWTR1/MLLT3/FZD2/EDN1/FZD8/SOX9/LATS2/CDH3/GLI3/WNT10A/FGF10/MITF/FZD6/INVS/DKK2/FERMT1/EDA/FZD1/LYPD6…
GOCC_ENDOPLASMIC_RETICULUM_LUMEN	261	0.454634	1.85343	1.04213e-05	0.000691234	0.000592802	3233	tags=40%, list=16%, signal=34%	NOTUM/MATN3/CHGB/SHH/THBS1/WNT7A/FN1/IL6/COL22A1/COL10A1/BMP4/PRSS23/EVA1A/FSTL3/COL17A1/PDGFC/CDH2/ARSI/GPC3/COL28A1/IGFBP3/BCHE/CP/ADAMTSL1/COLGALT2/SPP1/COL5A1/COL5A2/P3H2/ADAMTS5/TIMP1/ADAMTS7/LTBP1/ADAMTS13/P4HA3/PDGFA/FKBP14/SERPINA1/COL5A3/SDC2/CERCAM/COL11A1/PDGFB/SUMF2/FSTL1/P4HA1/LGALS1/ERP27/SERPINH1/PLAUR/COL13A1/POGLUT2/VCAN/P3H1/COL6A3/PTGS2/SLC27A2/COL3A1/WNT3A/CASQ2/IGFBP7/STC2/P4…
GOBP_OVULATION	19	0.707214	1.85582	0.0147979	0.138142	0.11847	1649	tags=37%, list=8%, signal=34%	EREG/INHBA/INHBB/ADAMTS1/PTGS2/MMP2/NRIP1
GOBP_REGULATION_OF_BIOMINERALIZATION	90	0.527325	1.85976	0.000806158	0.0204213	0.0175133	2253	tags=31%, list=11%, signal=28%	PTH/NOTUM/NELL1/FBN2/BMP4/CFTR/ODAPH/CYP27B1/ADRB2/BMP2/ENPP1/ASPN/OMD/MGP/BMPR1B/RFLNA/FBLN7/BMP6/ATP2B1/TWIST1/GREM1/ANO6/RFLNB/GPM6B/CCL3/SOX9/SGMS2/FAM20C
GOBP_REGULATION_OF_OSSIFICATION	107	0.513475	1.86014	0.000366373	0.012326	0.0105708	2253	tags=31%, list=11%, signal=28%	PTH/NOTUM/NELL1/FBN2/DKK1/BMP4/CYP27B1/ADRB2/TGFB2/BMP2/ENPP1/OMD/MGP/SOX11/GDF10/BMPR1B/RFLNA/BMP6/SFRP1/ATP2B1/LRP4/TWIST1/CHSY1/GREM1/RUNX2/ANO6/RFLNB/GPM6B/ZBTB16/CCL3/SOX9/SGMS2/FAM20C
GOBP_CELL_PROLIFERATION_IN_HINDBRAIN	15	0.744466	1.863	0.00258764	0.0459305	0.03939	1553	tags=47%, list=7%, signal=43%	LHX1/SHH/SLC6A4/CEND1/SMO/LHX5/RORA
GOMF_PROTEOGLYCAN_BINDING	31	0.64958	1.86587	0.00941981	0.108167	0.0927638	1936	tags=35%, list=9%, signal=32%	FGF20/THBS1/FN1/LPL/FST/COL5A1/NID1/COL5A3/FBLN7/CTSL/TNC
GOBP_CRANIAL_SKELETAL_SYSTEM_DEVELOPMENT	62	0.573547	1.8659	0.00279339	0.0484828	0.0415788	4106	tags=44%, list=20%, signal=35%	LHX1/BMP4/MMP16/FOXC2/TGFB2/MMP14/EDNRA/TP63/TGFBR2/TWIST1/HOXA1/CHST11/RUNX2/FREM1/TGFBR1/GLI3/TBX15/FGF4/TGFB3/CTNNB1/INSIG2/TMEM107/RAB23/NDST1/SMAD3/INSIG1/SIX2
GOBP_SMAD_PROTEIN_SIGNAL_TRANSDUCTION	66	0.566023	1.86699	0.000979354	0.0243198	0.0208567	4504	tags=48%, list=22%, signal=38%	PPARG/GDF6/VEPH1/BMP3/INHBA/INHBB/BMP4/INHA/TGFB2/BMP2/BMP8A/GDF10/ITGB6/BMP6/VIM/DAB2/ROR2/WWTR1/TGFBR1/SMAD7/BMP8B/TGFB3/SLC2A10/SPTBN1/JUN/RBPMS/TGFB1/BMPR2/SMAD3/SMAD9/NUP93/BMP7
GOBP_GASTRULATION	169	0.482826	1.8699	0.000123789	0.00507334	0.00435089	4688	tags=43%, list=22%, signal=33%	FOXA2/LHX1/MMP8/VTN/LAMA3/MMP9/INHBA/FN1/DKK1/BMP4/ITGA5/GPC3/ITGB3/ITGA3/LAMB3/FOXC2/NOG/MYADM/MMP14/COL5A1/COL5A2/HMGA2/HOXA11/TXNRD1/PHLDB1/COL11A1/SFRP1/MIR221/TGFBR2/MMP2/LRP5L/DUSP4/WNT3A/APLN/TRIM15/SFRP2/COL7A1/EXT2/WNT5B/TBX19/NR4A3/LAMB1/COL8A1/AMOT/PHLDB2/ITGB4/ITGA4/ITGAV/COL12A1/ITGB1/CTNNB1/ETS2/KIF16B/GPI/MIR145/NPHP3/COL6A1/RPS6/LRP5/BMPR2/SMAD3/SIX2/KDM6B/WNT5A/GSC/TENM4/ACVR1/GA…
GOBP_EMBRYONIC_FORELIMB_MORPHOGENESIS	29	0.661478	1.8705	0.00756636	0.0934854	0.080173	1937	tags=45%, list=9%, signal=41%	SHH/WNT7A/ALX4/MSX1/HOXA13/ALDH1A2/HOXA11/TP63/TBX3/LNPK/RECK/TWIST1/RUNX2
GOBP_CARDIAC_MUSCLE_CELL_PROLIFERATION	47	0.603208	1.87074	0.00210071	0.0401124	0.0344003	1426	tags=23%, list=7%, signal=22%	FGF20/MIR199A1/FOXC2/NOG/TGFB2/TBX2/NKX2-5/WNT2/ZFPM2/CITED2/TGFBR2
GOBP_REGULATION_OF_WNT_SIGNALING_PATHWAY	304	0.452568	1.87188	2.9951e-06	0.000247513	0.000212267	4105	tags=34%, list=20%, signal=28%	NOTUM/NKD1/WIF1/SHH/RSPO4/TRABD2A/MIR199A1/DKK1/BARX1/AXIN2/DKK4/DACT1/APCDD1L/FOXL1/CAV1/TLE6/CDH2/GPC3/DKK3/ITGA3/NOG/PTPRO/BMP2/SFRP4/SULF1/BAMBI/EGFR/SHISA6/SOSTDC1/CDK14/CTHRC1/DRAXIN/TLE2/NKX2-5/KLF15/SFRP1/SNAI2/RECK/LRP4/SULF2/SALL1/TNN/WNT3A/GRB10/PRICKLE1/FOXO1/APCDD1/CCN4/SFRP5/COL1A1/DAB2/SFRP2/BICC1/GREM1/ZNF703/ROR2/WNT5B/RBMS3/WWTR1/MLLT3/HIC1/SOX9/APP/LATS2/CDH3/TNFAIP3/GLI3/FGF10…
GOBP_HINDLIMB_MORPHOGENESIS	29	0.662167	1.87245	0.00756636	0.0934854	0.080173	3089	tags=52%, list=15%, signal=44%	SHH/WNT7A/BMP4/GPC3/ALX4/MSX1/TBX4/TP63/TBX3/TWIST1/ZBTB16/FMN1/FGF4/RARB/CTNNB1
GOCC_BASEMENT_MEMBRANE	82	0.547231	1.87454	0.000648652	0.0179662	0.0154078	3663	tags=49%, list=18%, signal=40%	TGFBI/LAMA3/TIMP3/FN1/LAMC2/SMOC1/COL17A1/COL28A1/SMOC2/LAMB3/COL5A1/NID1/P3H2/TIMP1/ADAMTS1/LOXL2/NID2/CCDC80/COL7A1/LAMC1/LAMA4/FREM1/FREM2/CD151/LAMB1/COL8A1/ITGB4/ATRN/THBS2/SPARC/VWA2/ANG/COL15A1/FBN1/ANXA2/NTN4/COL9A3/EFEMP2/ANXA2P2/DST
GOBP_REGULATION_OF_EPITHELIAL_CELL_MIGRATION	227	0.470598	1.88009	6.13374e-06	0.000454709	0.000389958	6045	tags=49%, list=29%, signal=35%	TDGF1/CCBE1/PPARG/VEGFC/MMP9/THBS1/WNT7A/MIR199A1/BMP4/SMOC2/ITGB3/ITGA3/FOXC2/STC1/AGT/SEMA3A/TGFB2/FGF18/FLT4/ETS1/PROX1/PFN2/MIR320A/HMOX1/PDGFB/RHOB/TNF/FGF7/MIR221/TBXA2R/TGFBR2/HAS2/MAP4K4/PTGS2/STARD13/PRKCA/VIL1/ADAMTS9/PRKD1/PLK2/EDN1/DOCK5/SOX9/RTN4/PTPRG/FGF10/ARSB/DUSP10/RRAS/TMSB4X/NRP2/FGF4/SPARC/PTK2/ADGRA2/SRPX2/EFNA1/RGCC/RHOJ/ADAM17/MIR193A/ANXA3/ADAM9/NRP1/JUN/ROCK2/JCAD/GPI/CO…
GOBP_MESENCHYMAL_CELL_DIFFERENTIATION	224	0.47264	1.88275	4.25157e-06	0.000329726	0.000282773	4300	tags=40%, list=21%, signal=32%	FGF19/FOXA2/SHH/EDN3/GDNF/FN1/RET/IL6/AXIN2/BMP4/CDH2/PDPN/MSX1/FOXC2/NOG/SEMA3A/TGFB2/BMP2/BAMBI/SEMA3C/NRG1/SEMA6D/ALDH1A2/FOXF2/HMGA2/SOX11/IL17RD/SEMA7A/WNT2/PHLDB1/EDNRA/LOXL2/CITED2/SMO/SFRP1/SNAI2/MIR221/EFNB1/TBX3/TGFBR2/SEMA4B/HAS2/TWIST1/HEYL/SEMA6B/COL1A1/DAB2/SFRP2/GREM1/ZNF703/FERMT2/WWTR1/RFLNB/TGFBR1/EDN1/SOX9/SEMA4G/RTN4/SPRED3/TGFB1I1/FLNA/WNT10A/FGF10/SMAD7/NRP2/PHLDB2/IL1B/BCL9…
GOBP_EMBRYONIC_HINDLIMB_MORPHOGENESIS	24	0.681313	1.88535	0.00793176	0.0970486	0.0832288	3089	tags=58%, list=15%, signal=50%	SHH/WNT7A/BMP4/GPC3/ALX4/MSX1/TBX4/TP63/TBX3/TWIST1/ZBTB16/FGF4/RARB/CTNNB1
GOBP_LYMPHANGIOGENESIS	17	0.734001	1.88615	0.00683333	0.0876047	0.0751298	1846	tags=41%, list=9%, signal=38%	CCBE1/VEGFC/PDPN/FOXC2/FLT4/PROX1/TIE1
GOBP_POSITIVE_REGULATION_OF_OSTEOBLAST_DIFFERENTIATION	65	0.573771	1.88777	0.00144022	0.0306335	0.0262713	4634	tags=52%, list=22%, signal=41%	NELL1/SCUBE3/FBN2/IL6/BMP4/IGF1/BMP2/CTHRC1/SOX11/GDF10/BMPR1B/BMP6/TP63/CCN4/SFRP2/RUNX2/PRKD1/FERMT2/WWTR1/FAM20C/DNAI3/GLI3/TMEM119/CTNNB1/GDPD2/PDLIM7/YAP1/LRP5/JAG1/BMPR2/IL6ST/ACVR1/BMP7/LRP3
GOBP_REGULATION_OF_ENDOTHELIAL_CELL_MIGRATION	170	0.487618	1.89159	4.35212e-05	0.00217218	0.00186286	5849	tags=48%, list=28%, signal=35%	TDGF1/CCBE1/PPARG/VEGFC/THBS1/WNT7A/MIR199A1/BMP4/SMOC2/ITGB3/FOXC2/STC1/AGT/FGF18/FLT4/ETS1/PROX1/MIR320A/HMOX1/PDGFB/RHOB/TNF/MIR221/TBXA2R/PTGS2/STARD13/PRKCA/ADAMTS9/PRKD1/PLK2/EDN1/RRAS/TMSB4X/NRP2/FGF4/SPARC/PTK2/ADGRA2/SRPX2/EFNA1/RGCC/RHOJ/ADAM17/MIR193A/ANXA3/NRP1/ROCK2/JCAD/GPI/ABL1/BCAR1/MIR196A1/GATA2/TGFB1/MET/BMPR2/DNAJA4/ADGRB1/DCN/NF1/TEK/WNT5A/DLL4/AKT3/PIK3C2A/NR2F2/FGFBP1/KDR/H…
GOBP_POSITIVE_REGULATION_OF_EXTRINSIC_APOPTOTIC_SIGNALING_PATHWAY	47	0.609935	1.8916	0.00183606	0.0367284	0.0314983	2874	tags=38%, list=14%, signal=33%	SRPX/THBS1/INHBA/TIMP3/RET/CAV1/AGT/G0S2/FADD/BMPR1B/TNFRSF12A/TNF/SFRP1/TNFSF10/MAL/ATF3/SKIL/PAK2
GOBP_NEURAL_CREST_CELL_DIFFERENTIATION	90	0.536565	1.89235	0.000603608	0.0172322	0.0147783	2624	tags=33%, list=13%, signal=29%	FGF19/SHH/EDN3/GDNF/FN1/RET/BMP4/CDH2/FOXC2/SEMA3A/SEMA3C/NRG1/SEMA6D/ALDH1A2/SOX11/SEMA7A/EDNRA/CITED2/SMO/SFRP1/SNAI2/EFNB1/SEMA4B/TWIST1/SEMA6B/EDN1/SOX9/SEMA4G/WNT10A/NRP2
GOBP_CRANIOFACIAL_SUTURE_MORPHOGENESIS	15	0.756309	1.89263	0.00182949	0.0367284	0.0314983	4065	tags=80%, list=19%, signal=64%	BMP4/MMP16/MMP14/TWIST1/FREM1/GLI3/FGF4/TGFB3/INSIG2/TMEM107/RAB23/INSIG1
GOBP_ORGAN_GROWTH	146	0.499982	1.89409	0.000115162	0.00493759	0.00423447	2839	tags=26%, list=14%, signal=23%	FGF20/MMP13/SHH/PI16/MIR199A1/SLC6A4/MYH6/IGF1/BASP1/FOXC2/NOG/STC1/AGT/TGFB2/DLL1/TBX2/WWC2/PROX1/NKX2-5/WNT2/DUSP6/ZFPM2/CITED2/MAEL/SMO/FGF7/BNC2/TGFBR2/RGS4/TGFBR1/EDN1/SOX9/G6PD/LATS2/FGF10/RUNX1/HAMP/RARB
GOBP_REGULATION_OF_COAGULATION	56	0.589374	1.89573	0.00251721	0.0451574	0.038727	2257	tags=38%, list=11%, signal=34%	FOXA2/VTN/THBS1/PLAU/F3/SERPINE1/CAV1/FAP/SERPINE2/THBD/PDGFA/HS3ST5/PDGFB/KRT1/TBXA2R/ANXA5/F2R/F2RL1/ANO6/EDN1/PROCR
GOBP_TRANSFORMING_GROWTH_FACTOR_BETA_RECEPTOR_SIGNALING_PATHWAY	170	0.488886	1.89651	3.85474e-05	0.00198042	0.00169841	4169	tags=42%, list=20%, signal=34%	PPARG/VEPH1/THBS1/FBN2/CAV1/DKK3/ITGA3/HTRA3/TGFB2/BMP2/BAMBI/PMEPA1/NREP/LTBP1/ASPN/PRDM16/SOX11/GDF10/IL17RD/HTRA1/ITGB6/CITED2/TGFBR2/PXN/FUT8/COL3A1/CHST11/LRRC32/SNX25/CAV2/DAB2/COL1A2/ZNF703/FERMT2/EMILIN1/TGFBR1/PTPRK/SPRED3/LATS2/TGFB1I1/FURIN/SKIL/SMAD7/FERMT1/ADAMTSL2/GLG1/PTK2/USP9Y/BCL9L/ID1/SMURF2/ITGB1/TGFB3/SNX6/CD109/FBN1/ADAM17/SLC2A10/ADAM9/LTBP2/JUN/ZYX/SDCBP/ZEB1/SPRY2/TGFB1/F…
GOBP_EATING_BEHAVIOR	18	0.734383	1.89719	0.0147133	0.137862	0.118231	593	tags=22%, list=3%, signal=22%	TRH/NMUR2/TH/OXTR
GOBP_AROMATIC_AMINO_ACID_FAMILY_METABOLIC_PROCESS	20	0.716754	1.89946	0.00191945	0.0376496	0.0322883	1259	tags=20%, list=6%, signal=19%	PAH/TH/HPD/KYNU
GOBP_DORSAL_VENTRAL_PATTERN_FORMATION	74	0.562064	1.90016	0.000707112	0.0188601	0.0161744	3089	tags=38%, list=15%, signal=32%	LHX1/SHH/SIX3/WNT7A/AXIN2/LMX1B/BMP4/NOG/SOSTDC1/HOXA11/CDK20/BMPR1B/SMO/DMRT3/SFRP1/CHRD/VAX2/LRP4/WNT3A/GREM1/EDN1/DYNC2H1/GLI3/PRKACB/TCTN1/GLI2/HOXB2/CTNNB1
GOBP_TISSUE_MIGRATION	300	0.461478	1.90107	1.06899e-06	9.9792e-05	8.55816e-05	4285	tags=36%, list=21%, signal=29%	TDGF1/CCBE1/PPARG/VEGFC/MMP9/THBS1/WNT7A/MIR199A1/CDH13/BMP4/FAP/SMOC2/ITGB3/ITGA3/FOXC2/NANOS1/STC1/AGT/SEMA3A/TGFB2/ACTC1/EDN2/EFNB2/FGF18/FLT4/ETS1/ANLN/PROX1/PFN2/MIR320A/LOXL2/HMOX1/ACTA2/PDGFB/RHOB/FSTL1/TNF/FGF7/MIR221/TBXA2R/TGFBR2/HAS2/PXN/MAP4K4/PTGS2/STARD13/PRKCA/GREM1/VIL1/ADAMTS9/PRKD1/PLK2/TGFBR1/EDN1/DOCK5/SOX9/RTN4/PTPRG/PIK3CA/FGF10/ARSB/DUSP10/RRAS/FERMT1/AMOT/TMSB4X/NRP2/EGR3/…
GOBP_POSITIVE_REGULATION_OF_EPITHELIAL_CELL_MIGRATION	152	0.500234	1.90248	0.000169687	0.00657995	0.00564296	6045	tags=54%, list=29%, signal=39%	TDGF1/CCBE1/VEGFC/MMP9/THBS1/WNT7A/MIR199A1/BMP4/SMOC2/ITGB3/ITGA3/FOXC2/AGT/TGFB2/FGF18/FLT4/ETS1/PROX1/HMOX1/PDGFB/RHOB/FGF7/MIR221/TGFBR2/HAS2/MAP4K4/PTGS2/PRKCA/VIL1/PRKD1/PLK2/EDN1/DOCK5/SOX9/RTN4/FGF10/RRAS/TMSB4X/NRP2/SPARC/ADGRA2/SRPX2/RHOJ/ADAM17/ANXA3/ADAM9/NRP1/JUN/ROCK2/JCAD/GPI/ABL1/BCAR1/GATA2/TGFB1/MET/BMPR2/MAPRE2/TEK/WNT5A/AKT3/PIK3C2A/FGFBP1/KDR/HMGB1/SEMA5A/CLASP1/EMC10/P2RX4/A…
GOBP_BONE_MATURATION	26	0.682704	1.90554	0.00895121	0.104697	0.089788	2642	tags=46%, list=13%, signal=40%	PTH/IGF1/BMP2/ADAMTS7/RFLNA/ADAMTS12/GREM1/RFLNB/DCHS1/ZBTB16/XYLT1/MBTPS2
GOBP_NEGATIVE_REGULATION_OF_OSTEOBLAST_DIFFERENTIATION	40	0.62803	1.90634	0.00281608	0.0484828	0.0415788	2728	tags=45%, list=13%, signal=39%	PPARG/VEGFC/AXIN2/AREG/NOG/BAMBI/CDK6/GDF10/TNF/SFRP1/CHRD/TWIST1/NOCT/TNN/GREM1/SOX9/ID3/TNFAIP6
GOBP_RESPONSE_TO_CADMIUM_ION	52	0.604337	1.90989	0.00133427	0.0291172	0.0249709	1243	tags=17%, list=6%, signal=16%	PTH/MT4/MMP9/MT1E/EGFR/MT2A/AKR1C3/HMOX1/PRNP
GOBP_EMBRYONIC_EYE_MORPHOGENESIS	32	0.661878	1.91066	0.00662974	0.087182	0.0747672	1530	tags=44%, list=7%, signal=41%	TH/SIX3/FBN2/FOXL2/MFAP5/FOXF2/TBX2/EFEMP1/SOX11/PROX1/CITED2/MFAP2/VAX2/TWIST1
GOBP_ENDOTHELIAL_CELL_MIGRATION	217	0.482792	1.91299	1.14924e-05	0.000742731	0.000636965	5849	tags=46%, list=28%, signal=34%	TDGF1/CCBE1/PPARG/VEGFC/THBS1/WNT7A/MIR199A1/CDH13/BMP4/FAP/SMOC2/ITGB3/FOXC2/STC1/AGT/EDN2/EFNB2/FGF18/FLT4/ETS1/PROX1/MIR320A/LOXL2/HMOX1/PDGFB/RHOB/FSTL1/TNF/MIR221/TBXA2R/PXN/PTGS2/STARD13/PRKCA/GREM1/ADAMTS9/PRKD1/PLK2/TGFBR1/EDN1/PIK3CA/RRAS/AMOT/TMSB4X/NRP2/EGR3/FGF4/SPARC/PTK2/ADGRA2/SRPX2/ID1/MYH9/ITGB1/EFNA1/RGCC/RHOJ/ADAM17/MIR193A/ANXA3/NRP1/ROCK2/JCAD/GPI/ABL1/BCAR1/MIR196A1/GATA2/TG…
GOBP_HEMOSTASIS	190	0.490476	1.91382	3.7795e-05	0.00196417	0.00168447	2694	tags=29%, list=13%, signal=25%	PRSS56/FOXA2/TFPI2/VTN/SHH/THBS1/FN1/IL6/PLAU/F3/SERPINE1/CAV1/FAP/ITGB3/PDPN/HBB/CYP4F11/SLC7A11/ADAMTS13/SERPINE2/THBD/PDGFA/SERPINA1/AXL/PDGFB/KRT1/DGKI/F13A1/ACTN1/TBXA2R/MMRN1/ANXA5/MYL9/LNPK/PLAUR/TLR4/F2R/PEAR1/COL3A1/WNT3A/F2RL1/RAP2B/CD59/GNA12/PRKCA/ADRA2C/ANO6/EDN1/PROCR/PIK3CA/FLNA/ANXA8/FZD6/ACTB/P2RY1
GOCC_PROTEIN_COMPLEX_INVOLVED_IN_CELL_ADHESION	41	0.631036	1.91495	0.00709869	0.0896855	0.0769142	3041	tags=51%, list=15%, signal=44%	VTN/PLAU/ITGA5/ITGB3/ITGA3/ITGB6/ITGA11/ITGA10/ITGA6/LGALS1/ITGBL1/MMRN1/PLAUR/TNN/JAM3/ITGA1/EMILIN1/ITGB4/ITGA4/ITGAV/ITGB1
GOBP_CELL_AGGREGATION	19	0.729976	1.91555	0.0100644	0.112494	0.0964747	2755	tags=58%, list=13%, signal=50%	WNT7A/MGP/BARX2/BMPR1B/COL11A1/CCN2/BMP1/ROR2/SOX5/SOX9/FGF4
GOBP_CAMP_METABOLIC_PROCESS	21	0.711294	1.91607	0.00168578	0.0343502	0.0294587	3544	tags=52%, list=17%, signal=44%	PTH/ADCY8/ADCY10/PDE7A/ADCY1/ADCY2/PDE8A/PTHLH/PDE4D/ADCY7/PDE8B
GOBP_AMEBOIDAL_TYPE_CELL_MIGRATION	403	0.453046	1.91726	1.02304e-07	1.10362e-05	9.46461e-06	4285	tags=36%, list=21%, signal=29%	TDGF1/FGF19/CCBE1/PPARG/VEGFC/SHH/MMP9/EDN3/THBS1/GDNF/WNT7A/FN1/RET/MIR199A1/CDH13/BMP4/FAP/CDH2/GPC3/SMOC2/ITGB3/ITGA3/FOXC2/NANOS1/STC1/AGT/SEMA3A/TGFB2/EDN2/SEMA3C/SEMA6D/EFNB2/FGF18/FLT4/TIMP1/ETS1/ANLN/PROX1/SEMA7A/PFN2/EDNRA/MIR320A/LOXL2/HMOX1/ACTA2/PDGFB/SMO/RHOB/FSTL1/TNF/FGF7/AKAP12/MIR221/TBXA2R/EFNB1/PLEC/TGFBR2/SEMA4B/HAS2/PXN/TWIST1/MAP4K4/PTGS2/STARD13/SEMA6B/GNA12/PRKCA/GREM1/VIL…
GOBP_NUCLEOSIDE_PHOSPHATE_CATABOLIC_PROCESS	75	0.56797	1.9193	0.000723461	0.0191286	0.0164047	4125	tags=37%, list=20%, signal=30%	NUDT10/NT5E/ENTPD3/ENPP3/ENPP1/GDA/PDE7A/XDH/NT5M/PDE8A/NUDT7/PDE9A/NEIL1/PRTFDC1/FITM2/NUDT11/NUDT4/ENTPD8/PDE4D/NUDT13/PNP/HPRT1/PDE8B/PDE2A/PDE5A/PDE4A/ADA/ENTPD7
GOBP_REGULATION_OF_ODONTOGENESIS	15	0.767387	1.92036	0.00112345	0.0265884	0.0228022	2469	tags=67%, list=12%, signal=59%	SHH/BMP4/MSX1/BMP2/DMRT3/APCDD1/RUNX2/SP6/EDN1/WNT10A
GOBP_MESENCHYME_DEVELOPMENT	268	0.469946	1.92039	3.85486e-06	0.00030363	0.000260393	4300	tags=41%, list=21%, signal=33%	FGF19/FOXA2/SHH/EDN3/GDNF/FN1/RET/IL6/AXIN2/BMP4/FOXD1/CDH2/PDPN/MSX1/BASP1/FOXC2/NOG/SEMA3A/TGFB2/ACTC1/BMP2/BAMBI/SEMA3C/NRG1/SEMA6D/ALDH1A2/FOXF2/TBX2/HMGA2/SOX11/IL17RD/SEMA7A/NKX2-5/WNT2/PHLDB1/EDNRA/ZFPM2/RBM24/LOXL2/ACTA2/CITED2/SMO/SFRP1/SNAI2/MIR221/BNC2/EFNB1/TBX3/TGFBR2/SEMA4B/HAS2/TWIST1/HEYL/WNT3A/SEMA6B/COL1A1/DAB2/SFRP2/GREM1/ZNF703/FERMT2/WWTR1/RFLNB/DCHS1/TGFBR1/EDN1/SOX9/SEMA4G/…
GOBP_TISSUE_REMODELING	140	0.512822	1.92151	0.000122381	0.00505675	0.00433667	4285	tags=38%, list=21%, signal=30%	PTH/DCSTAMP/PPARG/SYT7/MIR199A1/IL6/CAV1/CSPG4/ITGB3/SIGLEC15/FOXC2/AGT/ADRB2/MMP14/SEMA3C/SPP1/FLT4/TIMP1/LIF/CTHRC1/EDNRA/AXL/TFRC/SFRP1/F2R/MMP2/LRP5L/TIE1/PRKCA/GREM1/LIPA/TNFAIP3/FLNA/FGF10/MITF/RUNX1/HAMP/TMEM119/TGFB3/CTNNB1/CTSK/NOX4/ROCK2/TNFSF11/TGFB1/LRP5/JAG1/BMPR2/ROCK1/UBASH3B/NF1/EFNA2/DLL4
GOBP_POSITIVE_REGULATION_OF_ENDOTHELIAL_CELL_MIGRATION	110	0.529459	1.92173	0.000203214	0.00764479	0.00655617	6045	tags=56%, list=29%, signal=40%	TDGF1/CCBE1/VEGFC/THBS1/WNT7A/MIR199A1/BMP4/SMOC2/ITGB3/FOXC2/AGT/FGF18/FLT4/ETS1/PROX1/HMOX1/PDGFB/RHOB/MIR221/PTGS2/PRKCA/PRKD1/PLK2/EDN1/RRAS/TMSB4X/NRP2/SPARC/ADGRA2/SRPX2/RHOJ/ADAM17/ANXA3/NRP1/ROCK2/JCAD/GPI/ABL1/BCAR1/GATA2/TGFB1/MET/BMPR2/TEK/WNT5A/AKT3/PIK3C2A/FGFBP1/KDR/HMGB1/SEMA5A/EMC10/P2RX4/AKT1/NFE2L2/HIF1A/FOXP1/PIK3CD/SCARB1/ATP5F1A/MIR126/GFUS
GOBP_POSITIVE_REGULATION_OF_PATHWAY_RESTRICTED_SMAD_PROTEIN_PHOSPHORYLATION	36	0.652639	1.92444	0.00502339	0.0731876	0.0627657	4504	tags=64%, list=22%, signal=50%	PPARG/GDF6/BMP3/INHBA/INHBB/BMP4/INHA/TGFB2/BMP2/BMP8A/GDF10/BMP6/TGFBR2/DAB2/TGFBR1/BMP8B/TGFB3/SDCBP/RBPMS/TGFB1/BMPR2/ACVR1/BMP7
GOBP_ENDOCHONDRAL_BONE_MORPHOGENESIS	54	0.605998	1.929	0.0026441	0.046281	0.0396905	2997	tags=39%, list=14%, signal=33%	MMP13/AXIN2/BMP4/MMP16/STC1/MMP14/FGF18/HOXA11/BMPR1B/BMP6/SERPINH1/TGFBR2/COL13A1/COL3A1/COL1A1/RUNX2/EXT2/GHR/SOX9/RARB/TMEM119
GOBP_CEREBELLAR_CORTEX_MORPHOGENESIS	33	0.668948	1.93188	0.00799895	0.0973614	0.0834971	1732	tags=36%, list=8%, signal=33%	LHX1/CBLN1/WNT7A/DLL1/CEND1/ZNF365/SERPINE2/PROX1/SMO/LHX5/RORA/KNDC1
GOBP_PROTEOGLYCAN_METABOLIC_PROCESS	69	0.57717	1.9376	0.0006122	0.0172408	0.0147857	5790	tags=65%, list=28%, signal=47%	CNMD/FOXL1/IGF1/NDNF/BMP2/SULF1/ADAMTS7/CHPF/BMPR1B/HS3ST5/COL11A1/CHST15/CSGALNACT2/ADAMTS12/CHST10/SULF2/CHSY1/CHST11/DSE/EXT2/BGN/CHST3/XYLT1/XYLT2/CHSY3/CTNNB1/GPC1/CYTL1/SLC2A10/EXTL3/NDST1/BMPR2/CSGALNACT1/DCN/BPNT2/EXTL2/CHPF2/FAM20B/HS6ST1/HS3ST3B1/CHST14/SGSH/EXT1/COL2A1/CHST12
GOBP_BIOMINERALIZATION	146	0.51163	1.93822	4.76816e-05	0.00233362	0.00200131	2253	tags=29%, list=11%, signal=26%	PTH/NOTUM/OTOP1/MMP13/NELL1/FBN2/AXIN2/BMP4/CFTR/ODAPH/KLK4/GPC3/TSPEAR/IBSP/IGF1/CYP27B1/ADRB2/BMP2/SPP1/ENPP1/ASPN/OMD/MGP/BMPR1B/ITGB6/RFLNA/FBLN7/BMP6/ATP2B1/TWIST1/PTGS2/COL1A1/COL1A2/GREM1/ROR2/ANO6/RFLNB/GPM6B/CCL3/SOX9/SGMS2/FAM20C
GOBP_MESENCHYMAL_CELL_DEVELOPMENT	84	0.561919	1.94379	0.000509134	0.0152343	0.0130649	2224	tags=33%, list=11%, signal=30%	FGF19/SHH/EDN3/GDNF/FN1/RET/BMP4/CDH2/FOXC2/SEMA3A/SEMA3C/NRG1/SEMA6D/ALDH1A2/SOX11/SEMA7A/EDNRA/CITED2/SMO/SNAI2/EFNB1/SEMA4B/TWIST1/HEYL/SEMA6B/EDN1/SOX9/SEMA4G
GOBP_FIBROBLAST_GROWTH_FACTOR_RECEPTOR_SIGNALING_PATHWAY	64	0.593776	1.94445	0.000754807	0.0195171	0.0167379	4303	tags=53%, list=21%, signal=42%	FGF20/FGF5/FGF19/THBS1/SMOC2/FLRT2/NOG/SULF1/FGF18/TBX2/FGF7/CREB3L1/CCN2/SULF2/APLN/FLRT3/RUNX2/SPRY4/SHCBP1/FAM20C/FGF10/FGF4/CTNNB1/GPC1/KIF16B/IQGAP1/FGFRL1/NPTN/SPRY2/NDST1/CHURC1/GALNT3/WNT5A/SETX
GOBP_ACTIVIN_RECEPTOR_SIGNALING_PATHWAY	36	0.660082	1.94639	0.00403843	0.0620662	0.0532279	2555	tags=39%, list=12%, signal=34%	TDGF1/GDF6/SHH/INHBA/INHBB/DACT2/DACT1/FSTL3/FST/CITED2/TGFBR2/TGFBR1/FGF10/SMAD7
GOBP_CARDIOCYTE_DIFFERENTIATION	133	0.52471	1.94695	3.95322e-05	0.00199282	0.00170904	4961	tags=48%, list=24%, signal=37%	PI16/SIK1/MYH11/MIR199A1/DKK1/BMP4/MYH6/IGF1/AGT/TGFB2/ACTC1/BMP2/DLL1/EGFR/SEMA3C/NRG1/EFNB2/TBX2/FHL2/SGCD/PROX1/NKX2-5/MYLK3/EDNRA/CITED2/OBSL1/PLEC/TBX3/TWIST1/WNT3A/PRICKLE1/RGS4/SGCB/GREM1/BVES/EDN1/G6PD/HAMP/RARB/DHX36/ITGB1/PDGFRB/NOX4/GATA4/SLC9A1/MIR145/MEF2A/HES1/TGFB1/JAG1/TBX18/FOLR1/KDM6B/SORBS2/TENM4/ACVR1/GATA6/REST/BMP7/ADPRHL1/MESP1/AKAP13/SLC8A1/ASB2
GOBP_NEGATIVE_REGULATION_OF_BMP_SIGNALING_PATHWAY	44	0.634662	1.94885	0.00321393	0.0532942	0.0457051	3169	tags=48%, list=15%, signal=41%	PPARG/DKK1/FSTL3/NOG/HTRA3/BAMBI/SOSTDC1/SORL1/HTRA1/SFRP1/CHRD/CHRDL1/SFRP2/GREM1/DLX1/SKIL/SMAD7/TNFAIP6/FZD1/SMURF2/FBN1
GOBP_BONE_MINERALIZATION	110	0.537019	1.94917	0.000135143	0.00536422	0.00460035	2253	tags=30%, list=11%, signal=27%	PTH/NOTUM/MMP13/NELL1/FBN2/AXIN2/BMP4/GPC3/IBSP/IGF1/CYP27B1/ADRB2/BMP2/ENPP1/ASPN/OMD/MGP/BMPR1B/RFLNA/BMP6/ATP2B1/TWIST1/PTGS2/COL1A2/GREM1/ROR2/ANO6/RFLNB/GPM6B/CCL3/SOX9/SGMS2/FAM20C
GOBP_HEART_GROWTH	78	0.575664	1.9526	0.0002323	0.00845437	0.00725046	2781	tags=31%, list=13%, signal=27%	FGF20/PI16/MIR199A1/MYH6/IGF1/BASP1/FOXC2/NOG/AGT/TGFB2/TBX2/PROX1/NKX2-5/WNT2/DUSP6/ZFPM2/CITED2/TGFBR2/RGS4/TGFBR1/EDN1/G6PD/RUNX1/HAMP
GOBP_EMBRYONIC_SKELETAL_SYSTEM_MORPHOGENESIS	87	0.561835	1.95309	0.000121716	0.00505675	0.00433667	4638	tags=46%, list=22%, signal=36%	LHX1/HOXB8/BMP4/HOXB9/MMP16/ALX4/FOXC2/NOG/HOXB5/MMP14/HOXA9/HOXB6/HOXC11/HOXA11/SOX11/HOXC9/COL11A1/TGFBR2/TWIST1/HOXA1/HOXB3/CHST11/RUNX2/SATB2/HOXB4/TGFBR1/GLI3/TBX15/HOXB2/TGFB3/CTNNB1/ZEB1/NDST1/PCGF2/SMAD3/SIX2/GSC/HOXB7/BMP7/MTHFD1
GOBP_POSITIVE_REGULATION_OF_EPITHELIAL_TO_MESENCHYMAL_TRANSITION	49	0.627735	1.95843	0.00187861	0.0369925	0.0317247	5883	tags=71%, list=28%, signal=51%	IL6/AXIN2/BMP4/PDPN/TGFB2/BMP2/BAMBI/LOXL2/MIR221/TGFBR2/TWIST1/COL1A1/DAB2/ZNF703/FERMT2/WWTR1/TGFBR1/TGFB1I1/IL1B/BCL9L/TGFB3/CTNNB1/RGCC/SDCBP/TGFB1/JAG1/SMAD3/ACVR1/BMP7/LEF1/SMAD2/GLIPR2/SERPINB3/ALX1/SNAI1
GOBP_CHONDROCYTE_DEVELOPMENT	30	0.686828	1.96002	0.00297149	0.0502661	0.0431082	2618	tags=57%, list=13%, signal=50%	AXIN2/SULF1/FGF18/BMPR1B/RFLNA/COL11A1/SERPINH1/TGFBR2/SULF2/CHSY1/CHST11/SFRP2/RUNX2/RFLNB/SOX9/SMAD7/PTHLH
GOBP_NEGATIVE_REGULATION_OF_TRANSMEMBRANE_RECEPTOR_PROTEIN_SERINE_THREONINE_KINASE_SIGNALING_PATHWAY	108	0.541958	1.96414	0.000129758	0.0052751	0.00452392	3230	tags=43%, list=15%, signal=36%	PPARG/VEPH1/FBN2/DKK1/DACT2/CAV1/FSTL3/NOG/HTRA3/FST/BMP2/BAMBI/PMEPA1/SOSTDC1/SORL1/LTBP1/ASPN/PRDM16/IL17RD/HTRA1/SFRP1/CHRD/CHST11/CHRDL1/SNX25/CAV2/SFRP2/GREM1/EMILIN1/DLX1/SPRED3/TGFB1I1/SKIL/SMAD7/ADAMTSL2/TNFAIP6/FZD1/GLG1/BCL9L/SMURF2/TGFB3/SNX6/CD109/FBN1/ADAM17/SLC2A10
GOBP_RIBONUCLEOTIDE_CATABOLIC_PROCESS	42	0.648097	1.96884	0.00101775	0.0249053	0.0213588	4125	tags=50%, list=20%, signal=40%	NUDT10/NT5E/GDA/PDE7A/XDH/PDE8A/NUDT7/PDE9A/PRTFDC1/FITM2/NUDT11/NUDT4/PDE4D/PNP/HPRT1/PDE8B/PDE2A/PDE5A/PDE4A/ADA/ENTPD7
GOBP_PURINE_NUCLEOTIDE_CATABOLIC_PROCESS	42	0.648912	1.97132	0.00101775	0.0249053	0.0213588	4099	tags=48%, list=20%, signal=38%	NUDT10/NT5E/GDA/PDE7A/XDH/PDE8A/NUDT7/PDE9A/PRTFDC1/FITM2/NUDT11/NUDT4/PDE4D/PNP/HPRT1/PDE8B/PDE2A/PDE5A/PDE4A/ADA
GOMF_RECEPTOR_SERINE_THREONINE_KINASE_BINDING	19	0.751391	1.97174	0.00621733	0.0832936	0.0714325	1299	tags=47%, list=6%, signal=44%	TDGF1/SCUBE3/BMP3/INHBA/BMP4/BMP2/BMP8A/FADD/BMP6
GOBP_APPENDAGE_DEVELOPMENT	165	0.511823	1.97383	7.83255e-06	0.000533566	0.000457586	3312	tags=36%, list=16%, signal=31%	SHH/WNT7A/FBN2/RSPO4/DKK1/SMOC1/BMP4/GPC3/ALX4/MSX1/NOG/MYH3/TGFB2/HOXA13/SEMA3C/ALDH1A2/HOXC13/SLC7A11/TBX2/TBX4/HOXC11/HOXA11/SOX11/KRT84/ITGA6/ASPH/TP63/TBX3/LNPK/RECK/LRP4/TWIST1/SALL1/COL3A1/CHST11/SFRP2/GNA12/GREM1/RUNX2/FERMT2/ROR2/MAP3K20/ZBTB16/FMN1/HOXA10/SOX9/DYNC2H1/FREM2/GLI3/HOXC10/FGF10/FZD6/ITGB4/FGF4/HOXD13/RARB/CTNNB1/TMEM107/ZNF219/IQCE
GOBP_ENDODERM_DEVELOPMENT	72	0.587723	1.97746	0.000476886	0.0146584	0.0125711	3363	tags=42%, list=16%, signal=35%	LHX1/MMP8/VTN/LAMA3/MMP9/INHBA/FN1/DKK1/BMP4/ITGA5/LAMB3/NOG/MMP14/COL5A1/COL5A2/HOXC11/HMGA2/COL11A1/MMP2/DUSP4/COL7A1/LAMC1/LAMB1/COL8A1/ITGA4/ITGAV/COL12A1/CTNNB1/GATA4/KIF16B
GOMF_SIGNALING_RECEPTOR_REGULATOR_ACTIVITY	356	0.471097	1.97806	3.19391e-08	3.92695e-06	3.36775e-06	2264	tags=29%, list=11%, signal=27%	TRH/PTH/FGF20/IFNK/TDGF1/FGF5/FGF19/CCL7/UCN3/VEGFC/CHGB/GDF6/SHH/LY6H/EDN3/GDNF/WNT7A/IL24/EREG/BMP3/INHBA/CSF2/INHBB/ERFE/DKK1/IL6/NGF/DKK4/BMP4/BTC/CCL21/PDGFC/AREG/GRP/DKK3/FLRT2/IGF1/INHA/STC1/AGT/SEMA3A/FST/TGFB2/OSGIN1/POMC/BMP2/THNSL2/EDN2/CCL20/TFF1/SEMA3C/SPP1/NRG1/SEMA6D/ADH7/FGF18/TIMP1/CXCL11/BMP8A/LIF/EFEMP1/PDGFA/RETN/TAFA5/GDF10/SEMA7A/WNT2/ASIP/LHB/CXCL3/IL33/IL20/UCN2/PDGFB/TNF/…
GOCC_PLATELET_ALPHA_GRANULE	77	0.58378	1.98048	0.000171305	0.00659196	0.00565326	4209	tags=48%, list=20%, signal=38%	VEGFC/THBS1/FN1/SERPINE1/SERPINA5/PCDH7/ITGB3/IGF1/TGFB2/TIMP1/SERPINE2/PDGFA/SERPINA1/PDGFB/F13A1/ACTN1/MMRN1/ISLR/APLP2/PPBP/SYTL4/APP/TMSB4X/THBS2/SPARC/LHFPL2/TGFB3/CD109/STXBP1/MAGED2/VEGFD/PCYOX1L/OLA1/TGFB1/ALDOA/GAS6/APOOL
GOBP_ANIMAL_ORGAN_MATURATION	29	0.700747	1.98154	0.00281799	0.0484828	0.0415788	2642	tags=48%, list=13%, signal=42%	PTH/RET/IGF1/BMP2/ALDH1A2/ADAMTS7/RFLNA/ADAMTS12/GREM1/RFLNB/DCHS1/ZBTB16/XYLT1/MBTPS2
GOBP_CEREBELLAR_CORTEX_FORMATION	24	0.716348	1.9823	0.00428369	0.064268	0.0551162	1732	tags=38%, list=8%, signal=34%	LHX1/CBLN1/WNT7A/DLL1/CEND1/PROX1/LHX5/RORA/KNDC1
GOBP_REGULATION_OF_ENDOCRINE_PROCESS	23	0.718676	1.98819	0.00881661	0.103842	0.0890551	2396	tags=57%, list=11%, signal=50%	INHBA/INHBB/FOXL2/INHA/AGT/POMC/KISS1/RETN/BMP6/F2R/F2RL1/DAB2/TACR2
GOBP_CARDIAC_MUSCLE_TISSUE_DEVELOPMENT	199	0.506908	1.99163	5.89236e-06	0.000445397	0.000381972	4985	tags=42%, list=24%, signal=32%	FGF20/PI16/SIK1/MYH11/MIR199A1/DKK1/BMP4/SCN5A/MYH6/JPH2/IGF1/MSX1/FOXC2/NOG/AGT/TGFB2/ACTC1/BMP2/DLL1/NRG1/GJC1/EFNB2/ALDH1A2/TBX2/FHL2/SGCD/PROX1/NKX2-5/WNT2/MYLK3/EDNRA/MSC/ZFPM2/COL11A1/CITED2/OBSL1/GJB6/PLEC/TBX3/TGFBR2/DSG2/ZFPM1/WNT3A/RGS4/SGCB/TNNC1/GREM1/BVES/ADAMTS9/TPM1/TGFBR1/EDN1/G6PD/SMAD7/RUNX1/HAMP/RARB/ITGB1/PDGFRB/NOX4/GATA4/SLC9A1/TNNI1/MEF2A/TGFB1/YAP1/TBX18/BMPR2/KDM6B/SORBS2…
GOBP_PATHWAY_RESTRICTED_SMAD_PROTEIN_PHOSPHORYLATION	50	0.635355	1.99179	0.00109724	0.026339	0.0225883	4000	tags=56%, list=19%, signal=45%	PPARG/GDF6/BMP3/INHBA/INHBB/DKK1/BMP4/INHA/NOG/TGFB2/BMP2/PMEPA1/BMP8A/GDF10/BMP6/TGFBR2/SNX25/DAB2/GREM1/EMILIN1/TGFBR1/SMAD7/BMP8B/TGFB3/SDCBP/RBPMS/TGFB1/BMPR2
GOBP_ENDOCRINE_HORMONE_SECRETION	37	0.674454	1.99252	0.00255011	0.0455855	0.0390941	3225	tags=51%, list=15%, signal=43%	PPARG/INHBA/INHBB/FOXL2/FOXD1/INHA/AGT/POMC/KISS1/C1QTNF3/RETN/BMP6/TBX3/TRPV6/RAB11FIP5/DAB2/TACR2/IL1B/KCNQ1
GOBP_EMBRYONIC_SKELETAL_SYSTEM_DEVELOPMENT	114	0.548302	1.99293	4.64211e-05	0.0022942	0.00196751	4305	tags=43%, list=21%, signal=34%	LHX1/HOXB8/SHH/BMP4/HOXB9/MMP16/ALX4/FOXC2/NOG/HOXB5/SULF1/MMP14/HOXA9/HOXB6/HOXC11/HOXA11/SOX11/HOXC9/EDNRA/CDK20/COL11A1/TGFBR2/TWIST1/SULF2/HOXA1/HOXB3/CHST11/COL1A1/RUNX2/SATB2/DLX1/HOXB4/TGFBR1/GLI3/XYLT1/TBX15/HOXB2/TGFB3/NKX3-2/CTNNB1/SLC2A10/ZEB1/NDST1/PCGF2/SMAD3/SIX2/WNT5A/GSC/HOXB7
GOBP_EXTRACELLULAR_MATRIX_DISASSEMBLY	56	0.621929	2.00045	0.000672005	0.0182128	0.0156193	3120	tags=45%, list=15%, signal=38%	MMP10/MMP13/MMP8/MMP9/MMP1/IL6/ADAMTS15/KLK4/FAP/MMP3/PDPN/MMP11/MMP14/CTSV/MMP12/ADAMTS5/FSCN1/MMP2/LAMC1/ADAM10/MMP7/FURIN/MELTF/ADAMTS4/CTSK
GOMF_EXTRACELLULAR_MATRIX_BINDING	53	0.630944	2.00205	0.000765648	0.019592	0.0168021	4265	tags=57%, list=20%, signal=45%	VTN/TGFBI/SHH/THBS1/ADAMTS15/SMOC1/SMOC2/ITGB3/ITGA3/SPP1/NID1/ADAMTS5/THSD1/TINAGL1/COL11A1/LGALS1/ADGRG6/BGN/OLFML2B/SPARC/ITGAV/ITGB1/GPC1/ADAM9/FBLN2/NTN4/DCN/LRRC15/ADGRG1/AGRN
GOBP_APPENDAGE_MORPHOGENESIS	131	0.540101	2.00228	1.69081e-05	0.00101469	0.000870196	3312	tags=40%, list=16%, signal=34%	SHH/WNT7A/FBN2/DKK1/BMP4/GPC3/ALX4/MSX1/NOG/MYH3/TGFB2/HOXA13/SEMA3C/ALDH1A2/TBX2/TBX4/HOXC11/HOXA11/SOX11/ASPH/TP63/TBX3/LNPK/RECK/LRP4/TWIST1/SALL1/COL3A1/CHST11/SFRP2/GNA12/GREM1/RUNX2/ROR2/MAP3K20/ZBTB16/FMN1/HOXA10/SOX9/DYNC2H1/FREM2/GLI3/HOXC10/FGF10/FZD6/FGF4/HOXD13/RARB/CTNNB1/TMEM107/ZNF219/IQCE
GOBP_ENDOCRINE_PROCESS	67	0.601709	2.00398	0.000181513	0.00693187	0.00594476	2455	tags=39%, list=12%, signal=34%	PPARG/EDN3/INHBA/INHBB/CORIN/FOXL2/FOXD1/INHA/OXTR/AGT/POMC/EDN2/KISS1/C1QTNF3/RETN/RPS6KA2/BMP6/TBX3/F2R/F2RL1/TRPV6/RAB11FIP5/DAB2/EDN1/TACR2/CTSZ
GOMF_WNT_PROTEIN_BINDING	30	0.703509	2.00762	0.001528	0.0322287	0.0276393	2794	tags=67%, list=13%, signal=58%	WIF1/TRABD2A/APCDD1L/PTPRO/SFRP4/FZD10/FZD3/CTHRC1/PORCN/SFRP1/RECK/APCDD1/SFRP5/SFRP2/ROR2/FZD2/FZD8/FZD6/FZD1/TRABD2B
GOCC_GOLGI_LUMEN	78	0.591997	2.008	0.000115579	0.00493759	0.00423447	2984	tags=40%, list=14%, signal=34%	DEFA5/DEFA6/WNT7A/GPC6/NGF/CSPG4/GPC3/MUC13/MMP16/MMP11/MMP14/OMD/PDGFA/LHB/SDC2/PDGFB/MUC21/MUC5AC/VCAN/WNT3A/WNT5B/BGN/GPC4/APP/SDC3/FURIN/MUC3A/OGN/GOLIM4/LUM/MUC5B
GOBP_ENDODERMAL_CELL_DIFFERENTIATION	43	0.657873	2.00853	0.00118324	0.0274602	0.0235498	3089	tags=51%, list=15%, signal=44%	MMP8/VTN/LAMA3/MMP9/INHBA/FN1/DKK1/ITGA5/LAMB3/MMP14/COL5A1/COL5A2/HMGA2/COL11A1/MMP2/COL7A1/LAMB1/COL8A1/ITGA4/ITGAV/COL12A1/CTNNB1
GOBP_RESPONSE_TO_FUNGUS	43	0.658373	2.01006	0.00115014	0.0270929	0.0232348	2	tags=5%, list=0%, signal=5%	DEFA5/DEFA6
GOBP_COLLAGEN_FIBRIL_ORGANIZATION	59	0.621985	2.01046	0.000366773	0.012326	0.0105708	5746	tags=76%, list=28%, signal=55%	TLL1/FOXC2/MMP11/TGFB2/COLGALT2/COL5A1/COL5A2/ADAMTS7/COL5A3/ADAMTS3/LOXL2/COL11A1/P4HA1/ADAMTS12/ADAMTS14/SERPINH1/COL13A1/COL3A1/BMP1/COL1A1/SFRP2/COL1A2/GREM1/PXDN/EMILIN1/TGFBR1/ADAMTS2/AEBP1/PLOD3/LUM/COL12A1/EFEMP2/CRTAP/COLGALT1/CHADL/NF1/DPT/LOXL3/LOX/COL11A2/RB1/FMOD/LOXL4/EXT1/COL2A1
GOBP_CARDIAC_MUSCLE_CELL_DIFFERENTIATION	103	0.556567	2.01221	8.99108e-05	0.00397579	0.00340964	4961	tags=47%, list=24%, signal=36%	PI16/SIK1/MYH11/MIR199A1/DKK1/BMP4/MYH6/IGF1/AGT/ACTC1/BMP2/DLL1/NRG1/EFNB2/FHL2/SGCD/PROX1/NKX2-5/MYLK3/OBSL1/PLEC/TBX3/WNT3A/RGS4/SGCB/GREM1/BVES/EDN1/G6PD/HAMP/RARB/ITGB1/PDGFRB/NOX4/GATA4/SLC9A1/MEF2A/TGFB1/TBX18/KDM6B/SORBS2/ACVR1/GATA6/ADPRHL1/MESP1/AKAP13/SLC8A1/ASB2
GOBP_REGULATION_OF_HEART_GROWTH	60	0.622412	2.01544	0.000406574	0.0131246	0.0112556	2781	tags=35%, list=13%, signal=30%	FGF20/PI16/MIR199A1/MYH6/IGF1/BASP1/NOG/TBX2/PROX1/NKX2-5/WNT2/DUSP6/ZFPM2/CITED2/TGFBR2/RGS4/TGFBR1/EDN1/G6PD/RUNX1/HAMP
GOCC_CELL_SUBSTRATE_JUNCTION	423	0.473103	2.01682	4.07911e-10	6.04787e-08	5.18665e-08	5282	tags=43%, list=25%, signal=33%	MME/SLC6A4/PLAU/CDH13/ITGA5/CORO2B/L1CAM/CAV1/COL17A1/CSPG4/FAP/CDH2/ITGB3/ITGA3/FLRT2/BCAR3/ACTC1/SMPX/EGFR/TGM2/MMP14/EFNB2/THSD1/FHL2/TLE2/LIMA1/SNTB1/ITGB6/ITGA11/FBLN7/LIMS2/ITGA6/RHOB/AKAP12/ACTN1/ITGBL1/PLEC/ANXA5/VIM/CTTN/PLAUR/PPFIA1/PXN/ALOX15B/MAP4K4/TNS3/IL1RL1/NEDD9/PARVB/FLRT3/FAT1/TNS4/ARHGAP22/SCARF2/CD59/ITGA1/CAV2/DAB2/GNA12/TNC/FERMT2/SHROOM4/SPRY4/AJUBA/MSN/FZD2/RAC2/PROCR/PVR…
GOBP_REGULATION_OF_BMP_SIGNALING_PATHWAY	85	0.582176	2.01697	7.14955e-05	0.00327644	0.00280988	3241	tags=42%, list=16%, signal=36%	PPARG/SCUBE3/DKK1/BMP4/FOXD1/FSTL3/GPC3/ITGA3/MSX1/NOG/HTRA3/FST/SFRP4/SULF1/BAMBI/HOXA13/SOSTDC1/SORL1/SOX11/HTRA1/FSTL1/NEO1/SFRP1/CHRD/CHRDL1/SFRP5/SFRP2/GREM1/DLX1/SKIL/SMAD7/TNFAIP6/FZD1/SMURF2/FBN1/GATA4
GOBP_AXIS_SPECIFICATION	75	0.597841	2.02024	0.000225735	0.00836714	0.00717565	1471	tags=24%, list=7%, signal=22%	TDGF1/FOXA2/LHX1/SHH/SIX3/WNT7A/AXIN2/BMP4/GPC3/BASP1/STC1/DLL1/COBL/CITED2/SMO/SFRP1/TBX3/VAX2
GOBP_EMBRYONIC_DIGIT_MORPHOGENESIS	55	0.634133	2.02217	0.000655765	0.0180512	0.0154807	3266	tags=47%, list=16%, signal=40%	SHH/WNT7A/BMP4/ALX4/MSX1/NOG/TBX2/HOXC11/HOXA11/TBX3/LNPK/LRP4/TWIST1/SALL1/CHST11/SFRP2/GNA12/ROR2/MAP3K20/ZBTB16/FREM2/GLI3/FZD6/HOXD13/CTNNB1/TMEM107
GOBP_BONE_MORPHOGENESIS	90	0.573961	2.02424	8.33252e-05	0.00371719	0.00318786	4183	tags=49%, list=20%, signal=39%	MMP13/PAPPA2/SP5/AXIN2/BMP4/MMP16/MSX1/STC1/SFRP4/MMP14/FGF18/HOXA11/BMPR1B/CITED2/BMP6/SERPINH1/TGFBR2/HAS2/COL13A1/TWIST1/LRP5L/COL3A1/CHSY1/COL1A1/SFRP2/RUNX2/EXT2/GHR/FREM1/SOX9/GLI3/FGF4/GLG1/RARB/TMEM119/TGFB3/INSIG2/TMEM107/RAB23/LRP5/BMPR2/CSGALNACT1/INSIG1/BPNT2
GOBP_NEGATIVE_REGULATION_OF_CARTILAGE_DEVELOPMENT	26	0.727867	2.0316	0.00364997	0.058971	0.0505735	3120	tags=69%, list=15%, signal=59%	PTH/BMP4/NOG/ADAMTS7/EFEMP1/RFLNA/SNAI2/ADAMTS12/CCN4/GREM1/RFLNB/TGFBR1/SOX9/PTHLH/RARB/NKX3-2/CTNNB1/CTSK
GOBP_CELL_DIFFERENTIATION_IN_HINDBRAIN	20	0.767367	2.03359	0.000277526	0.00992203	0.00850913	1732	tags=45%, list=8%, signal=41%	LHX1/CBLN1/WNT7A/NOG/CEND1/PROX1/LHX5/RORA/KNDC1
GOBP_DEFENSE_RESPONSE_TO_FUNGUS	33	0.706769	2.0411	0.00211105	0.0401577	0.0344392	2	tags=6%, list=0%, signal=6%	DEFA5/DEFA6
GOBP_RESPONSE_TO_BMP	140	0.545077	2.04237	6.86939e-06	0.000487726	0.000418274	5196	tags=51%, list=25%, signal=38%	PPARG/SCUBE3/GDF6/DKK1/BMP4/FOXD1/FSTL3/GPC3/ITGA3/MSX1/NOG/HTRA3/FST/TGFB2/BMP2/SFRP4/SULF1/BAMBI/HOXA13/DSG4/SOSTDC1/SORL1/ADAMTS7/BMP8A/SOX11/HTRA1/BMPR1B/FSTL1/NEO1/BMP6/SFRP1/ADAMTS12/CHRD/HEYL/CHRDL1/SFRP5/SFRP2/GREM1/RUNX2/ROR2/DLX1/SOX9/SKIL/SMAD7/TNFAIP6/FZD1/BMP8B/USP9Y/SMURF2/TGFB3/FBN1/GATA4/ABL1/HES1/TGFB1/BMPR2/SMAD3/SMAD9/CRIM1/WNT5A/ACVR1/GATA6/BMP7/LEF1/CCN1/CDH5/ATF2/KDR/SPINT2/…
GOBP_POSITIVE_REGULATION_OF_MEMBRANE_PERMEABILITY	44	0.666137	2.0455	0.00125466	0.0281099	0.0241071	1	tags=2%, list=0%, signal=2%	DEFA5
GOBP_REGULATION_OF_ANIMAL_ORGAN_MORPHOGENESIS	120	0.561336	2.04865	1.50185e-05	0.000934672	0.000801574	3089	tags=42%, list=15%, signal=36%	LHX1/NKD1/SHH/AJAP1/GDNF/WNT7A/GPC6/DKK1/DACT1/BMP4/GPC3/MSX1/NOG/AGT/BMP2/JHY/SULF1/FZD3/HOXC11/HOXA11/CTHRC1/PDGFA/WNT2/CITED2/SMO/DMRT3/TNF/FGF7/SFRP1/SNAI2/WNT3A/PRICKLE1/APCDD1/DAB2/SFRP2/GREM1/RUNX2/SP6/ROR2/MLLT3/FZD2/GPC4/EDN1/SOX9/WNT10A/FGF10/FZD6/FZD1/PTK7/SMURF2/CTNNB1
GOBP_REGULATION_OF_ORGAN_GROWTH	83	0.596857	2.05572	2.6829e-05	0.00147006	0.00126072	2282	tags=30%, list=11%, signal=27%	FGF20/PI16/MIR199A1/SLC6A4/MYH6/IGF1/BASP1/FOXC2/NOG/TBX2/WWC2/PROX1/NKX2-5/WNT2/DUSP6/ZFPM2/CITED2/MAEL/SMO/TGFBR2/RGS4/TGFBR1/EDN1/G6PD/LATS2
GOBP_REGULATION_OF_CELLULAR_RESPONSE_TO_GROWTH_FACTOR_STIMULUS	255	0.507469	2.05614	2.89981e-08	3.6961e-06	3.16977e-06	4257	tags=44%, list=20%, signal=36%	CCBE1/PPARG/VEGFC/VTN/SCUBE3/VEPH1/THBS1/FBN2/MIR199A1/DKK1/BMP4/ITGA5/FOXD1/CAV1/FSTL3/GPC3/SMOC2/ITGB3/DKK3/ITGA3/MSX1/NOG/HTRA3/AGT/FST/BMP2/DLL1/SFRP4/SULF1/BAMBI/HOXA13/PMEPA1/SOSTDC1/SORL1/FGF18/NREP/LTBP1/ASPN/PRDM16/SOX11/IL17RD/HTRA1/ADAMTS3/CITED2/FSTL1/NEO1/SFRP1/ADAMTS12/CHRD/CREB3L1/SULF2/XDH/GRB10/APLN/DOK5/CHST11/CHRDL1/SFRP5/SNX25/CAV2/DAB2/SFRP2/GREM1/RUNX2/ZNF703/SPRY4/EMILIN1/D…
GOBP_EMBRYONIC_APPENDAGE_MORPHOGENESIS	110	0.567415	2.05949	2.37962e-05	0.00134783	0.00115589	2839	tags=37%, list=14%, signal=32%	SHH/WNT7A/FBN2/DKK1/BMP4/GPC3/ALX4/MSX1/NOG/MYH3/TGFB2/HOXA13/ALDH1A2/TBX2/TBX4/HOXC11/HOXA11/TP63/TBX3/LNPK/RECK/LRP4/TWIST1/SALL1/CHST11/SFRP2/GNA12/GREM1/RUNX2/ROR2/MAP3K20/ZBTB16/HOXA10/DYNC2H1/FREM2/GLI3/HOXC10/FZD6/FGF4/HOXD13/RARB
GOBP_OSSIFICATION	370	0.488705	2.05997	2.94851e-10	4.50407e-08	3.86269e-08	3173	tags=34%, list=15%, signal=29%	PTH/NOTUM/MMP13/NELL1/PPARG/VEGFC/SCUBE3/SHH/MMP9/BMP3/FBN2/DKK1/IL6/AXIN2/SMOC1/BMP4/FSTL3/AREG/GPC3/MMP16/IBSP/IGF1/FOXC2/NOG/STC1/CYP27B1/ADRB2/TGFB2/BMP2/MN1/BAMBI/EGFR/MMP14/SPP1/CDK6/COL5A2/FGF18/ADAMTS7/ENPP1/BMP8A/ASPN/CTHRC1/FHL2/OMD/MGP/SOX11/GDF10/SEMA7A/BMPR1B/RFLNA/ITGA11/COL11A1/SMO/TNF/BMP6/SFRP1/TP63/SNAI2/ADAMTS12/CHRD/CREB3L1/CCN2/ATP2B1/COL13A1/LRP4/VCAN/TWIST1/NOCT/PTGS2/MMP2/…
GOMF_METALLOPEPTIDASE_ACTIVITY	157	0.540112	2.06251	9.71634e-07	9.24152e-05	7.92552e-05	2377	tags=31%, list=11%, signal=27%	DPEP3/MMP10/MMP13/MMP8/TLL1/PAPPA2/AMZ1/MME/MMP9/MMP1/TRABD2A/CPA2/ADAMTS15/ADAMTS6/MMP3/MMP16/ADAMTSL3/MMP28/MMP11/QPCT/ADAMTSL1/MMP14/MMP12/ADAMTS5/ADAMTS7/ADAMTS16/ADAMTS13/ADAMTS1/ADAM12/CLCA3P/ADAMTS3/TFRC/ADAMTS12/ADAMTS14/CLCA2/MMP2/CLCA4/CPQ/BMP1/ADAMTS9/PAPPA/ADAM23/ADAM19/ADAM10/ADAMTS2/MMP7/AEBP1/ADAM28
GOBP_REGULATION_OF_OSTEOBLAST_DIFFERENTIATION	115	0.566678	2.06252	3.88934e-05	0.00198042	0.00169841	4504	tags=49%, list=22%, signal=38%	NELL1/PPARG/VEGFC/SCUBE3/FBN2/IL6/AXIN2/SMOC1/BMP4/AREG/IGF1/NOG/BMP2/BAMBI/CDK6/CTHRC1/SOX11/GDF10/BMPR1B/TNF/BMP6/SFRP1/TP63/SNAI2/CHRD/TWIST1/NOCT/TNN/CCN4/SFRP2/GREM1/RUNX2/PRKD1/FERMT2/WWTR1/SOX9/FAM20C/DNAI3/ID3/GLI3/TNFAIP6/PTK2/TMEM119/CTNNB1/GDPD2/PDLIM7/YAP1/LRP5/JAG1/BMPR2/SMAD3/IL6ST/CRIM1/ACVR1/REST/BMP7
GOMF_EXTRACELLULAR_MATRIX_STRUCTURAL_CONSTITUENT	136	0.552854	2.06481	3.13577e-06	0.000254959	0.000218652	3848	tags=56%, list=18%, signal=46%	TFPI2/MATN3/VTN/TGFBI/LAMA3/SRPX/THBS1/FBN2/FN1/LAMC2/COL22A1/COL10A1/EMILIN3/MFAP5/COL17A1/COL28A1/SBSPON/LAMB3/MXRA5/COL5A1/NID1/COL5A2/LTBP1/EFEMP1/POSTN/ASPN/CTHRC1/MGP/TINAGL1/COL5A3/COL11A1/NID2/MFAP2/HAPLN1/MUC5AC/MMRN1/COL13A1/VCAN/COL6A3/COL3A1/IGFBP7/COL1A1/COL7A1/COL1A2/LAMC1/TNC/LAMA4/PXDN/BGN/EMILIN1/MATN2/AEBP1/COL24A1/PODN/EDIL3/LAMB1/COL8A1/MUC3A/THBS2/OGN/COL6A2/SPARC/SRPX2/LUM/C…
GOBP_ENDODERM_FORMATION	52	0.656257	2.07397	0.000166354	0.00650071	0.005575	3089	tags=48%, list=15%, signal=41%	LHX1/MMP8/VTN/LAMA3/MMP9/INHBA/FN1/DKK1/ITGA5/LAMB3/NOG/MMP14/COL5A1/COL5A2/HMGA2/COL11A1/MMP2/DUSP4/COL7A1/LAMB1/COL8A1/ITGA4/ITGAV/COL12A1/CTNNB1
GOBP_ORGAN_OR_TISSUE_SPECIFIC_IMMUNE_RESPONSE	28	0.737663	2.08267	0.00116062	0.0272124	0.0233374	282	tags=11%, list=1%, signal=11%	DEFA5/DEFA6/IL6
GOBP_RESPONSE_TO_FIBROBLAST_GROWTH_FACTOR	95	0.588291	2.08845	2.29344e-05	0.00131378	0.00112669	4531	tags=52%, list=22%, signal=41%	PTH/FGF20/TDGF1/FGF5/FGF19/LHX1/THBS1/SMOC2/FLRT2/NOG/NDNF/SULF1/FGF18/TBX2/FGF7/SFRP1/CREB3L1/CCN2/SULF2/APLN/FLRT3/COL1A1/RUNX2/EXT2/SPRY4/ELK1/SHCBP1/FAM20C/FGF10/EGR3/FGF4/CTNNB1/GPC1/KIF16B/IQGAP1/FGFRL1/CD44/NPTN/SPRY2/NDST1/GCLM/CHURC1/GALNT3/WNT5A/DLL4/SETX/NR4A1/FGF12/CXCL8
GOBP_REGULATION_OF_TRANSMEMBRANE_RECEPTOR_PROTEIN_SERINE_THREONINE_KINASE_SIGNALING_PATHWAY	219	0.526324	2.08923	1.16738e-07	1.226e-05	1.05141e-05	4511	tags=47%, list=22%, signal=37%	PPARG/SCUBE3/GDF6/SHH/VEPH1/THBS1/BMP3/FBN2/INHBA/INHBB/DKK1/DACT2/DACT1/BMP4/FOXD1/CAV1/FSTL3/GPC3/DKK3/ITGA3/MSX1/INHA/NOG/HTRA3/FST/TGFB2/BMP2/SFRP4/SULF1/BAMBI/HOXA13/PMEPA1/SOSTDC1/SORL1/NREP/BMP8A/LTBP1/ASPN/PRDM16/SOX11/GDF10/IL17RD/HTRA1/CITED2/FSTL1/NEO1/BMP6/SFRP1/CHRD/TGFBR2/CHST11/CHRDL1/SFRP5/SNX25/CAV2/DAB2/SFRP2/GREM1/ZNF703/EMILIN1/DLX1/TGFBR1/SPRED3/LATS2/TGFB1I1/FGF10/SKIL/SMAD7…
GOBP_TRANSMEMBRANE_RECEPTOR_PROTEIN_SERINE_THREONINE_KINASE_SIGNALING_PATHWAY	308	0.508465	2.10013	1.40236e-10	2.28042e-08	1.95569e-08	4511	tags=42%, list=22%, signal=34%	TDGF1/PPARG/SCUBE3/GDF6/SHH/VEPH1/THBS1/BMP3/FBN2/INHBA/INHBB/DKK1/DACT2/DACT1/BMP4/FOXD1/CAV1/FSTL3/GPC3/DKK3/ITGA3/MSX1/INHA/NOG/HTRA3/FST/TGFB2/BMP2/SFRP4/SULF1/BAMBI/HOXA13/DSG4/PMEPA1/SOSTDC1/SORL1/NREP/BMP8A/LTBP1/ASPN/PRDM16/SOX11/GDF10/IL17RD/HTRA1/BMPR1B/ITGB6/CITED2/FSTL1/NEO1/BMP6/SFRP1/CHRD/TGFBR2/PPM1L/VIM/PXN/FUT8/COL3A1/CHST11/LRRC32/CHRDL1/SFRP5/SNX25/CAV2/DAB2/SFRP2/COL1A2/GREM1/…
GOBP_COLLAGEN_CATABOLIC_PROCESS	35	0.71488	2.10371	0.000386943	0.0128328	0.0110054	3120	tags=66%, list=15%, signal=56%	MMP10/MMP13/MMP8/MMP9/MMP1/FAP/MMP3/MMP16/MMP28/MMP11/MMP14/MMP12/ADAMTS3/ADAMTS14/CTSL/MMP2/ADAMTS2/MMP7/CTSB/FURIN/ITGB1/MRC2/CTSK
GOBP_INNATE_IMMUNE_RESPONSE_IN_MUCOSA	18	0.818099	2.11346	0.0015926	0.0330384	0.0283337	2	tags=11%, list=0%, signal=11%	DEFA5/DEFA6
GOBP_BONE_DEVELOPMENT	202	0.538592	2.11347	8.68903e-08	9.73365e-06	8.34757e-06	3385	tags=35%, list=16%, signal=30%	PTH/NOTUM/MMP13/EPYC/PAPPA2/SP5/AXIN2/BMP4/PDGFC/MMP16/SIGLEC15/IGF1/MSX1/STC1/BMP2/SFRP4/SULF1/TGM2/MMP14/FGF18/ADAMTS7/HOXA11/GPR68/BMPR1B/ITGB6/RFLNA/CITED2/BMP6/ADAMTS12/SERPINH1/TGFBR2/HAS2/COL13A1/TWIST1/P3H1/SULF2/LRP5L/COL3A1/ZFPM1/CHSY1/CCN4/COL1A1/SFRP2/GREM1/RUNX2/EXT2/GHR/BGN/RFLNB/DCHS1/ZBTB16/NPR2/HOXB4/FREM1/SOX9/FAM20C/GLI3/XYLT1/LRRC17/MBTPS2/FGF4/GLG1/RARB/PLS3/TMEM119/TGFB3/INS…
GOBP_NEGATIVE_REGULATION_OF_CHONDROCYTE_DIFFERENTIATION	468	0.497225	2.12697	1e-10	1.68033e-08	1.44105e-08	3385	tags=35%, list=16%, signal=30%	PTH/NOTUM/CNMD/LHX1/MMP13/HOXB8/MATN3/EPYC/TLL1/PAPPA2/TGFBI/GDF6/SHH/MMP9/SP5/WNT7A/BMP3/FBN2/AXIN2/COL10A1/BMP4/PDGFC/NPR3/HOXB9/MMP16/SIGLEC15/ALX4/IGF1/MSX1/INHA/FOXC2/NOG/STC1/FST/HOXB5/TGFB2/BMP2/SFRP4/SULF1/HOXA13/TGM2/MMP14/HOXA9/COL5A2/FGF18/TIMP1/ADAMTS7/HOXB6/TBX4/HOXC11/HMGA2/HOXA11/BMP8A/EFEMP1/MGP/SOX11/BARX2/HOXC9/GDF10/GPR68/EDNRA/CDK20/BMPR1B/ITGB6/LOXL2/RFLNA/COL11A1/EXTL1/CITED…
GOBP_NEGATIVE_REGULATION_OF_CANONICAL_WNT_SIGNALING_PATHWAY	84	0.617051	2.1345	2.25908e-05	0.00130897	0.00112257	3130	tags=51%, list=15%, signal=44%	MMP10/MMP13/MMP8/MMP9/MMP1/IL6/BMP4/FAP/MMP3/MMP16/MMP28/MMP11/MMP14/COL5A1/MMP12/P3H2/ADAMTS3/ERRFI1/ADAMTS14/SERPINH1/CREB3L1/CCN2/VIM/CTSL/P3H1/F2R/MMP2/COL1A1/COL1A2/EMILIN1/LARP6/ADAMTS2/MMP7/PLOD3/CTSB/FURIN/RUNX1/ITGB1/MRC2/PDGFRB/TGFB3/CTSK/RGCC
GOBP_SKELETAL_SYSTEM_MORPHOGENESIS	21	0.796107	2.14454	2.86116e-05	0.00155087	0.00133002	3089	tags=76%, list=15%, signal=65%	PTH/BMP4/ADAMTS7/EFEMP1/RFLNA/SNAI2/ADAMTS12/CCN4/GREM1/RFLNB/TGFBR1/SOX9/PTHLH/RARB/NKX3-2/CTNNB1
GOBP_NEGATIVE_REGULATION_OF_WNT_SIGNALING_PATHWAY	129	0.581478	2.14996	1.62921e-06	0.0001416	0.000121436	3089	tags=38%, list=15%, signal=33%	NOTUM/NKD1/SHH/MIR199A1/DKK1/AXIN2/DKK4/DACT1/CAV1/TLE6/CDH2/GPC3/DKK3/NOG/PTPRO/BMP2/SFRP4/SHISA6/SOSTDC1/CTHRC1/DRAXIN/TLE2/NKX2-5/SFRP1/SNAI2/LRP4/TNN/PRICKLE1/FOXO1/SFRP5/DAB2/SFRP2/BICC1/GREM1/ROR2/RBMS3/WWTR1/MLLT3/SOX9/LATS2/GLI3/FZD6/INVS/DKK2/FERMT1/FZD1/CHD8/PTPRU/CTNNB1
GOBP_CHONDROCYTE_DIFFERENTIATION	207	0.551554	2.1718	1.41193e-08	1.87304e-06	1.60632e-06	4305	tags=45%, list=21%, signal=36%	LHX1/MMP13/HOXB8/PAPPA2/SP5/WNT7A/FBN2/AXIN2/BMP4/HOXB9/MMP16/ALX4/MSX1/FOXC2/NOG/STC1/HOXB5/SFRP4/MMP14/HOXA9/FGF18/HOXB6/TBX4/HOXC11/HOXA11/MGP/SOX11/BARX2/HOXC9/BMPR1B/RFLNA/COL11A1/CITED2/BMP6/SFRP1/SERPINH1/TGFBR2/CCN2/HAS2/COL13A1/TWIST1/MMP2/LRP5L/COL3A1/HOXA1/HOXB3/BMP1/CHSY1/CHST11/COL1A1/SFRP2/GREM1/RUNX2/HOXD8/SATB2/EXT2/GHR/ROR2/SOX5/RFLNB/FMN1/HOXB4/FREM1/TGFBR1/SOX9/GLI3/TBX15/FGF4/…
GOBP_REGULATION_OF_CARTILAGE_DEVELOPMENT	157	0.573177	2.18877	5.67293e-08	6.49938e-06	5.57386e-06	3089	tags=36%, list=15%, signal=31%	NOTUM/NKD1/WIF1/SHH/TRABD2A/MIR199A1/DKK1/BARX1/AXIN2/DKK4/DACT1/APCDD1L/CAV1/TLE6/CDH2/GPC3/DKK3/NOG/PTPRO/BMP2/SFRP4/SHISA6/SOSTDC1/CTHRC1/DRAXIN/TLE2/NKX2-5/SFRP1/SNAI2/LRP4/TNN/GRB10/PRICKLE1/FOXO1/APCDD1/SFRP5/DAB2/SFRP2/BICC1/GREM1/ROR2/RBMS3/WWTR1/MLLT3/HIC1/SOX9/LATS2/GLI3/FZD6/INVS/DKK2/FERMT1/FZD1/TRABD2B/CHD8/PTPRU/CTNNB1
GOBP_CONNECTIVE_TISSUE_DEVELOPMENT	338	0.525435	2.19446	1e-10	1.68033e-08	1.44105e-08	3385	tags=45%, list=16%, signal=38%	MMP8/MATN3/CBLN1/COCH/VTN/TGFBI/LAMA3/SHH/MMP9/SRPX/THBS1/FBN2/TIMP3/FN1/LAMC2/GPC6/ADAMTS15/F3/COL10A1/SMOC1/CDH13/L1CAM/SERPINE1/SERPINA5/EMILIN3/MFAP5/COL17A1/CSPG4/CDH2/GPC3/COL28A1/SMOC2/SBSPON/LAMB3/MMP28/MXRA5/HRNR/AGT/TGFB2/SULF1/TGM2/COL5A1/NID1/COL5A2/P3H2/ADAMTS5/TIMP1/LTBP1/EFEMP1/POSTN/ASPN/CTHRC1/OMD/MGP/SERPINE2/ADAMTS1/GDF10/TINAGL1/HTRA1/SEMA7A/SERPINA1/COL5A3/WNT2/ADAMTS3/SDC2/L…
GOBP_CARTILAGE_DEVELOPMENT	104	0.608914	2.19838	1.49924e-06	0.000132591	0.00011371	3289	tags=51%, list=16%, signal=43%	PTH/TGFBI/GDF6/WNT7A/AXIN2/BMP4/BMP2/SULF1/FGF18/ADAMTS7/HMGA2/HOXA11/EFEMP1/BMPR1B/LOXL2/RFLNA/COL11A1/BMP6/SNAI2/ADAMTS12/SERPINH1/TGFBR2/CCN2/LNPK/SLC39A14/SULF2/COL3A1/CHSY1/CHST11/CCN4/SFRP2/GREM1/RUNX2/WNT5B/SOX5/RFLNB/ZBTB16/TGFBR1/SOX9/MBOAT2/GLI3/SMAD7/SNX19/PTHLH/RUNX1/GLG1/RARB/SCIN/NKX3-2/CTNNB1/CYTL1/MAF/ZNF219
GOMF_METALLOENDOPEPTIDASE_ACTIVITY	64	0.674584	2.20907	1.12028e-05	0.00073342	0.00062898	3289	tags=61%, list=16%, signal=51%	PTH/GDF6/AXIN2/BMP4/NOG/BMP2/FGF18/ADAMTS7/HOXA11/EFEMP1/BMPR1B/LOXL2/RFLNA/BMP6/SNAI2/ADAMTS12/CCN2/LNPK/BMP1/CCN4/GREM1/RUNX2/SOX5/RFLNB/ZBTB16/TGFBR1/SOX9/MBOAT2/GLI3/SMAD7/PTHLH/GLG1/RARB/SCIN/NKX3-2/CTNNB1/CTSK/MAF/ZNF219
GOMF_COLLAGEN_BINDING	442	0.520308	2.21549	1e-10	1.68033e-08	1.44105e-08	3079	tags=43%, list=15%, signal=37%	MMP10/TFPI2/MMP13/CCBE1/MMP8/MATN3/CBLN1/EPYC/COCH/VTN/TGFBI/LAMA3/SHH/MMP9/SRPX/THBS1/WNT7A/MMP1/FBN2/TIMP3/FN1/LAMC2/GPC6/ADAMTS15/TIMP4/F3/COL22A1/COL10A1/SMOC1/CDH13/ADAMTS6/L1CAM/SERPINE1/SERPINA5/EMILIN3/MFAP5/COL17A1/CSPG4/CDH2/GPC3/COL28A1/MMP3/SMOC2/MMP16/SBSPON/LAMB3/FLRT2/ADAMTSL3/MMP28/MXRA5/NDNF/HRNR/AGT/MMP11/TGFB2/SULF1/PTX3/TGM2/MMP14/COL5A1/NID1/MMP12/COL5A2/P3H2/ADAMTS5/TIMP1/AD…
GOMF_GROWTH_FACTOR_ACTIVITY	233	0.552392	2.21567	1.46384e-09	1.99438e-07	1.71038e-07	4106	tags=45%, list=20%, signal=37%	PTH/CNMD/RXFP1/MMP13/MATN3/EPYC/TGFBI/GDF6/WNT7A/BMP3/AXIN2/BMP4/FOXD1/MSX1/FOXC2/NOG/STC1/BMP2/SULF1/COL5A1/SORL1/FGF18/TIMP1/ADAMTS7/HMGA2/HOXA11/BMP8A/EFEMP1/MGP/PDGFA/BARX2/BMPR1B/LOXL2/RFLNA/COL11A1/ACTA2/PDGFB/BMP6/SNAI2/ADAMTS12/SERPINH1/TGFBR2/CCN2/LNPK/SLC39A14/SULF2/LRP5L/COL3A1/HOXB3/BMP1/KLF7/CHSY1/SLC39A13/CHST11/CCN4/COL1A1/SFRP2/GREM1/RUNX2/SATB2/GHR/ROR2/WNT5B/SOX5/BGN/RFLNB/ZBTB1…
GOBP_REGULATION_OF_CHONDROCYTE_DIFFERENTIATION	273	0.544805	2.22576	1e-10	1.68033e-08	1.44105e-08	3356	tags=44%, list=16%, signal=37%	MMP10/RXFP1/MMP13/MMP8/TLL1/TGFBI/MMP9/MMP1/MYH11/IL6/ADAMTS15/COL22A1/COL10A1/SMOC1/ADAMTS6/CAV1/KLK4/COL17A1/FAP/COL28A1/MMP3/SMOC2/MMP16/PDPN/IBSP/LAMB3/FLRT2/ADAMTSL3/MMP28/FOXC2/NDNF/HRNR/AGT/MMP11/TGFB2/BMP2/SULF1/COLGALT2/PTX3/MMP14/ZNF469/CTSV/COL5A1/NID1/MMP12/COL5A2/FOXF2/ADAMTS5/ADAMTS7/ADAMTS16/POSTN/ADAMTS13/ADAMTS1/COL5A3/ADAMTS3/PHLDB1/LOXL2/COL11A1/NID2/TNF/P4HA1/ADAMTS12/ADAMTS14…
GOBP_SKELETAL_SYSTEM_DEVELOPMENT	174	0.575552	2.24594	3.59135e-08	4.31047e-06	3.69666e-06	4257	tags=51%, list=20%, signal=41%	PTH/CNMD/MMP13/MATN3/EPYC/TGFBI/GDF6/WNT7A/BMP3/AXIN2/BMP4/MSX1/NOG/STC1/BMP2/SULF1/FGF18/TIMP1/ADAMTS7/HMGA2/HOXA11/BMP8A/EFEMP1/MGP/BARX2/BMPR1B/LOXL2/RFLNA/COL11A1/BMP6/SNAI2/ADAMTS12/SERPINH1/TGFBR2/CCN2/LNPK/SLC39A14/SULF2/COL3A1/HOXB3/BMP1/CHSY1/CHST11/CCN4/COL1A1/SFRP2/GREM1/RUNX2/SATB2/GHR/ROR2/WNT5B/SOX5/BGN/RFLNB/ZBTB16/TGFBR1/EDN1/SOX9/MBOAT2/GLI3/SMAD7/SNX19/PTHLH/RUNX1/FGF4/GLG1/RARB…
GOBP_CELL_SUBSTRATE_JUNCTION_ORGANIZATION	91	0.644966	2.28252	4.29275e-07	4.24309e-05	3.63887e-05	2794	tags=48%, list=13%, signal=42%	MMP10/MMP13/MMP8/TLL1/PAPPA2/MME/MMP9/MMP1/TRABD2A/ADAMTS15/ADAMTS6/MMP3/MMP16/ADAMTSL3/MMP28/MMP11/ADAMTSL1/MMP14/MMP12/ADAMTS5/ADAMTS7/ADAMTS16/ADAMTS13/ADAMTS1/ADAM12/CLCA3P/ADAMTS3/ADAMTS12/ADAMTS14/CLCA2/MMP2/CLCA4/BMP1/ADAMTS9/PAPPA/ADAM23/ADAM19/ADAM10/ADAMTS2/MMP7/ADAM28/ADAMTSL2/MBTPS2/TRABD2B
GOCC_COLLAGEN_CONTAINING_EXTRACELLULAR_MATRIX	63	0.704765	2.29358	2.84471e-06	0.000239003	0.000204969	4242	tags=71%, list=20%, signal=57%	MMP13/CCBE1/COCH/TGFBI/MMP9/THBS1/FN1/ITGA3/NID1/MMP12/ASPN/PDGFA/COL5A3/ITGA11/ITGA10/NID2/PDGFB/SERPINH1/CTSL/P3H1/ITGA1/ADGRG6/AEBP1/CTSB/PODN/SMAD7/COL6A2/SPARC/LUM/ITGB1/MRC2/CTSK/ANTXR1/ADAM9/ECM2/CD44/CRTAP/PCOLCE/COL6A1/CHADL/PPIB/SMAD3/DCN/LRRC15/ADGRG1
GOCC_EXTERNAL_ENCAPSULATING_STRUCTURE	116	0.63055	2.2958	1.02896e-07	1.10362e-05	9.46461e-06	1787	tags=37%, list=9%, signal=34%	FGF20/TDGF1/FGF5/FGF19/VEGFC/GDF6/GDNF/EREG/BMP3/INHBA/CSF2/INHBB/DKK1/IL6/NGF/BMP4/BTC/PDGFC/AREG/IGF1/INHA/AGT/TGFB2/OSGIN1/BMP2/TFF1/NRG1/FGF18/TIMP1/BMP8A/LIF/EFEMP1/PDGFA/GDF10/PDGFB/FGF7/BMP6/CCN2/BMP1/NRG4/PPBP/IL11/BDNF
GOBP_EXTERNAL_ENCAPSULATING_STRUCTURE_ORGANIZATION	49	0.739096	2.30586	1.68566e-06	0.000144024	0.000123514	3289	tags=71%, list=16%, signal=60%	PTH/GDF6/AXIN2/BMP4/FGF18/ADAMTS7/HOXA11/EFEMP1/BMPR1B/LOXL2/RFLNA/BMP6/SNAI2/ADAMTS12/CCN2/LNPK/CCN4/GREM1/RUNX2/SOX5/RFLNB/ZBTB16/TGFBR1/SOX9/MBOAT2/GLI3/SMAD7/PTHLH/GLG1/RARB/SCIN/NKX3-2/CTNNB1/MAF/ZNF219

## Sheet: KEGG
ID	setSize	enrichmentScore	NES	pvalue	p.adjust	qvalue	rank	leading_edge	core_enrichment
KEGG_ALLOGRAFT_REJECTION	30	-0.762502	-2.18665	2.93713e-06	0.000487563	0.000417381	1752	tags=60%, list=8%, signal=55%	HLA-DOB/CD40LG/HLA-DPB1/HLA-G/HLA-DPA1/HLA-DMB/FASLG/HLA-DRA/GZMB/PRF1/HLA-DRB5/HLA-DRB1/HLA-DQB1/HLA-DMA/IL12A/HLA-DQA1/HLA-DOA/IFNG
KEGG_TYPE_I_DIABETES_MELLITUS	37	-0.715187	-2.18292	1.11635e-05	0.000490509	0.000419903	1752	tags=51%, list=8%, signal=47%	HLA-DOB/HLA-DPB1/HLA-G/HLA-DPA1/HLA-DMB/LTA/FASLG/HLA-DRA/GZMB/PRF1/HLA-DRB5/HLA-DRB1/HLA-DQB1/HLA-DMA/IL12A/HLA-DQA1/HLA-DOA/PTPRN/IFNG
KEGG_AUTOIMMUNE_THYROID_DISEASE	30	-0.749956	-2.15067	7.47194e-06	0.000490509	0.000419903	2607	tags=60%, list=13%, signal=53%	HLA-DQA2/TPO/HLA-DOB/CD40LG/HLA-DPB1/HLA-G/HLA-DPA1/HLA-DMB/FASLG/HLA-DRA/GZMB/PRF1/HLA-DRB5/HLA-DRB1/HLA-DQB1/HLA-DMA/HLA-DQA1/HLA-DOA
KEGG_PRIMARY_IMMUNODEFICIENCY	32	-0.701318	-2.06056	0.000100419	0.00185218	0.00158557	1648	tags=69%, list=8%, signal=63%	CD4/RFX5/DCLRE1C/CD40/BTK/PTPRC/ICOS/CD40LG/TNFRSF13B/BLNK/JAK3/IL2RG/CD3E/CD19/CD3D/IGLL1/CD8B/LCK/CD79A/CIITA/CD8A/ZAP70
KEGG_ANTIGEN_PROCESSING_AND_PRESENTATION	19	-0.775927	-2.04568	0.000282422	0.0046882	0.00401336	2607	tags=79%, list=13%, signal=69%	HLA-DQA2/MS4A2/HLA-DOB/CD40LG/HLA-DPB1/HLA-DPA1/HLA-DMB/HLA-DRA/HLA-DRB5/HLA-DRB1/HLA-DQB1/HLA-DMA/HLA-DQA1/HLA-DOA/CCL11
KEGG_ASTHMA	58	-0.600608	-1.99031	9.56727e-05	0.00185218	0.00158557	1752	tags=33%, list=8%, signal=30%	HLA-DOB/KLRC1/HLA-DPB1/HLA-G/HLA-DPA1/HLA-DMB/LTA/HLA-DRA/CD74/HLA-DRB5/HLA-DRB1/HLA-DQB1/KIR2DL4/HLA-DMA/HLA-DQA1/HLA-DOA/CD8B/CIITA/CD8A
KEGG_GRAFT_VERSUS_HOST_DISEASE	32	-0.657188	-1.9309	0.00074071	0.011178	0.00956899	1752	tags=53%, list=8%, signal=49%	HLA-DOB/KLRC1/HLA-DPB1/HLA-G/HLA-DPA1/HLA-DMB/FASLG/HLA-DRA/GZMB/PRF1/HLA-DRB5/HLA-DRB1/HLA-DQB1/HLA-DMA/HLA-DQA1/HLA-DOA/IFNG
KEGG_INTESTINAL_IMMUNE_NETWORK_FOR_IGA_PRODUCTION	36	-0.61245	-1.87291	0.00301488	0.0283886	0.0243022	2607	tags=56%, list=13%, signal=49%	HLA-DQA2/ICOS/CXCR4/MAP3K14/HLA-DOB/CD40LG/HLA-DPB1/HLA-DPA1/TNFRSF13B/HLA-DMB/HLA-DRA/ITGB7/HLA-DRB5/HLA-DRB1/HLA-DQB1/HLA-DMA/HLA-DQA1/HLA-DOA/TNFRSF17/CCR10
KEGG_LINOLEIC_ACID_METABOLISM	18	-0.704979	-1.82957	0.00581861	0.0459948	0.0393741	2232	tags=44%, list=11%, signal=40%	CYP2J2/PLA2G4E/PLA2G3/CYP3A5/PLA2G2F/PLA2G2D/CYP2E1/PLA2G1B
KEGG_SYSTEMIC_LUPUS_ERYTHEMATOSUS	102	-0.454945	-1.68034	0.00307828	0.0283886	0.0243022	3405	tags=33%, list=16%, signal=28%	CD40/H3-5/H2AC14/FCGR3B/H2BC18/H2BU1/C1QC/H2BC6/C2/H2BC8/HLA-DQA2/CTSG/C1QB/H3C6/C1QA/HLA-DOB/C4B/CD40LG/HLA-DPB1/HLA-DPA1/HLA-DMB/HLA-DRA/H2BC14/HLA-DRB5/HLA-DRB1/H3C1/HLA-DQB1/HLA-DMA/HLA-DQA1/HLA-DOA/IFNG/ACTN3/C8G/H2AC18
KEGG_ETHER_LIPID_METABOLISM	28	-0.571738	-1.61196	0.0193674	0.133958	0.114675	2517	tags=25%, list=12%, signal=22%	LPCAT4/PLA2G4E/PLA2G3/PLA2G2F/PLA2G2D/PLA2G1B/ENPP6
KEGG_ARACHIDONIC_ACID_METABOLISM	45	-0.463804	-1.4748	0.0365428	0.216647	0.185462	3117	tags=31%, list=15%, signal=27%	ALOX12/CYP4F2/CYP2J2/PLA2G4E/PLA2G3/EPHX2/HPGDS/PLA2G2F/LTC4S/GGT6/ALOX12B/PLA2G2D/CYP2E1/PLA2G1B
KEGG_CELL_ADHESION_MOLECULES_CAMS	122	-0.371652	-1.41052	0.0233874	0.14932	0.127826	2773	tags=34%, list=13%, signal=29%	SELPLG/PTPRC/CNTNAP1/HLA-DQA2/SPN/CLDN17/NRCAM/CLDN1/ICOS/ICAM2/ITGA8/SELL/CLDN18/HLA-DOB/CD40LG/HLA-DPB1/HLA-G/HLA-DPA1/HLA-DMB/HLA-DRA/ITGB7/HLA-DRB5/HLA-DRB1/HLA-DQB1/CLDN16/HLA-DMA/ICAM3/ITGAL/CD22/CD2/HLA-DQA1/CLDN3/CD6/HLA-DOA/PDCD1/CD8B/CD8A/NCAM2/VCAM1/CLDN10/CLDN19
KEGG_PURINE_METABOLISM	143	0.364099	1.36597	0.0459966	0.246304	0.21085	4710	tags=28%, list=23%, signal=22%	ADCY8/NT5E/ENTPD3/ENPP3/GUCY2D/ADCY10/ENPP1/GDA/PDE7A/ADCY1/ADCY2/PDE3A/XDH/NT5M/PDE8A/NPR2/PDE9A/PKM/ENTPD8/PDE4D/ADCY7/GMPS/PNP/HPRT1/ADK/PDE8B/PRPS1/NME4/POLE4/PAICS/NME7/RRM2/PDE2A/PDE5A/PDE4A/ADA/POLR2C/GUCY1A1/PDE1A/PRIM1
KEGG_MAPK_SIGNALING_PATHWAY	232	0.354531	1.40671	0.0185474	0.133864	0.114595	3062	tags=19%, list=15%, signal=16%	FGF20/FGF5/FGF19/NGF/TGFB2/EGFR/CHP2/FGF18/PDGFA/HSPA6/DUSP6/RPS6KA2/PDGFB/CACNG4/TNF/FGF7/TGFBR2/MAP4K4/CACNA1B/DUSP4/BDNF/GNA12/PRKCA/NTRK2/ELK1/MAP3K20/MRAS/RAC2/TGFBR1/PRKACB/FLNA/MECOM/FGF10/GADD45B/DUSP10/RRAS/RPS6KA4/RASGRF2/FGF4/IL1R1/IL1B/PAK2/PDGFRB/TGFB3
KEGG_NEUROACTIVE_LIGAND_RECEPTOR_INTERACTION	131	0.381205	1.41672	0.0217862	0.144661	0.123838	2694	tags=27%, list=13%, signal=23%	GPR50/NMUR2/RXFP1/GABRA5/NTSR1/NPFFR2/HTR7/HTR1D/CHRNA9/OXTR/CCKAR/ADRB2/CHRNB4/HRH1/HTR2C/S1PR3/LPAR3/EDNRA/LHB/GRIA3/TBXA2R/ADRA1B/THRB/GRIN3B/F2R/GABRA3/F2RL1/GABRE/GHR/ADRA2C/PTGER2/TACR2/LPAR1/NR3C1/P2RY1
KEGG_GAP_JUNCTION	75	0.428715	1.44625	0.0426621	0.236064	0.202084	4600	tags=33%, list=22%, signal=26%	ADCY8/TUBB2B/PDGFC/EGFR/HTR2C/PDGFA/ADCY1/PLCB4/PDGFB/ADCY2/PRKG2/PRKCA/LPAR1/PRKACB/TUBA1A/TUBB6/PDGFRB/ADCY7/TUBA1B/PLCB3/ADRB1/GNAI2/GUCY1A1/TJP1/MAP3K2
KEGG_GLYCOSAMINOGLYCAN_BIOSYNTHESIS_CHONDROITIN_SULFATE	19	0.609742	1.59474	0.0359642	0.216647	0.185462	5790	tags=74%, list=28%, signal=53%	CHPF/CHST15/CSGALNACT2/CHSY1/CHST11/DSE/CHST3/XYLT1/XYLT2/CHSY3/CSGALNACT1/CHPF2/CHST14/CHST12
KEGG_GLYCOSAMINOGLYCAN_BIOSYNTHESIS_HEPARAN_SULFATE	20	0.611303	1.62756	0.0403238	0.230819	0.197594	5716	tags=65%, list=27%, signal=47%	HS3ST2/HS3ST5/EXTL1/EXT2/XYLT1/XYLT2/HS3ST3A1/EXTL3/NDST1/EXTL2/HS6ST1/HS3ST3B1/EXT1
KEGG_BASAL_CELL_CARCINOMA	50	0.508461	1.63249	0.0137556	0.103792	0.0888521	3719	tags=44%, list=18%, signal=36%	SHH/WNT7A/AXIN2/BMP4/BMP2/FZD10/FZD3/WNT2/SMO/WNT3A/WNT5B/FZD2/FZD8/PTCH2/GLI3/WNT10A/FZD6/FZD1/GLI2/CTNNB1/FZD9/WNT6
KEGG_TGF_BETA_SIGNALING_PATHWAY	78	0.499198	1.69602	0.00392027	0.0325382	0.0278545	4504	tags=44%, list=22%, signal=34%	GDF6/THBS1/INHBA/INHBB/BMP4/NOG/FST/TGFB2/BMP2/BMP8A/LTBP1/BMPR1B/TNF/BMP6/CHRD/TGFBR2/TGFBR1/ID3/SMAD7/THBS2/BMP8B/ID1/SMURF2/TGFB3/ROCK2/TGFB1/BMPR2/ROCK1/SMAD3/DCN/SMAD9/RBL1/ACVR1/BMP7
KEGG_HYPERTROPHIC_CARDIOMYOPATHY_HCM	73	0.506146	1.699	0.00277811	0.0283886	0.0243022	3062	tags=36%, list=15%, signal=30%	IL6/ITGA5/MYH6/ITGB3/ITGA3/IGF1/TGFB2/ACTC1/SGCD/ITGB6/ITGA11/ITGA10/ITGA6/CACNG4/TNF/PRKAA2/ITGA1/SGCB/TNNC1/TPM1/ITGB4/ACTB/ITGA4/ITGAV/ITGB1/TGFB3
KEGG_AXON_GUIDANCE	118	0.464494	1.70203	0.00265255	0.0283886	0.0243022	5182	tags=41%, list=25%, signal=31%	DCC/PAK5/L1CAM/SEMA3A/ABLIM3/SEMA3C/UNC5C/SEMA6D/CFL2/EFNB2/CHP2/EFNB3/SEMA7A/EFNB1/SEMA4B/UNC5A/SEMA6B/RAC2/SEMA4G/PLXNA3/PTK2/PAK2/ROBO3/EPHB3/ITGB1/EFNA1/NRP1/ROCK2/EPHA1/NTN4/EPHA4/PLXNB3/ABL1/NFAT5/MET/ROCK1/SEMA4F/EFNA2/GNAI2/NFATC2/LIMK1/SRGAP3/SRGAP1/ARHGEF12/EPHB6/SEMA5A/PAK1/SEMA4C
KEGG_PHENYLALANINE_METABOLISM	139	0.456324	1.71017	0.00127548	0.0176442	0.0151044	4059	tags=36%, list=19%, signal=29%	NKD1/WIF1/WNT7A/DKK1/AXIN2/DKK4/SFRP4/FZD10/FZD3/CHP2/WNT2/PORCN/PLCB4/SFRP1/WNT3A/PRICKLE1/SFRP5/SFRP2/PRKCA/WNT5B/FZD2/RAC2/FZD8/MMP7/FOSL1/PRKACB/WNT10A/FZD6/DKK2/CAMK2A/SIAH1/FZD1/CHD8/CSNK2A2/CTNNB1/VANGL1/JUN/ROCK2/TBL1XR1/CCND1/FZD9/PLCB3/WNT6/PPP2R5B/NFAT5/VANGL2/LRP5/ROCK1/SMAD3/CSNK1A1
KEGG_MELANOMA	302	0.423071	1.72045	2.34547e-05	0.000778696	0.000666607	3089	tags=25%, list=15%, signal=21%	FGF20/FGF5/FGF19/DCC/PPARG/VEGFC/LAMA3/SHH/MMP9/WNT7A/MMP1/FN1/RET/LAMC2/IL6/AXIN2/BMP4/ITGA3/LAMB3/IGF1/TGFB2/BMP2/FZD10/EGFR/FZD3/CDK6/FGF18/ETS1/PDGFA/WNT2/FADD/ITGA6/EGLN3/PDGFB/SMO/FGF7/TGFBR2/PTGS2/MMP2/WNT3A/NOS2/FOXO1/PRKCA/LAMC1/LAMA4/WNT5B/RALB/ZBTB16/FZD2/RAC2/TGFBR1/FZD8/IGF1R/PTCH2/PIK3CA/GLI3/MECOM/WNT10A/FGF10/MITF/FZD6/LAMB1/BRCA2/RUNX1/FGF4/FZD1/RARB/PTK2/ITGAV/GLI2/TGFA/ITGB1/PD…
KEGG_DILATED_CARDIOMYOPATHY	79	0.508961	1.7329	0.00290195	0.0283886	0.0243022	3251	tags=37%, list=16%, signal=31%	ADCY8/ITGA5/MYH6/ITGB3/ITGA3/IGF1/TGFB2/ACTC1/SGCD/ITGB6/ITGA11/ITGA10/ADCY1/ITGA6/CACNG4/TNF/ADCY2/ITGA1/SGCB/TNNC1/TPM1/PRKACB/ITGB4/ACTB/ITGA4/ITGAV/ITGB1/TGFB3/ADCY7
KEGG_REGULATION_OF_ACTIN_CYTOSKELETON	191	0.466513	1.81808	6.46468e-05	0.00153305	0.00131238	3517	tags=31%, list=17%, signal=26%	FGF20/FGF5/FGF19/FN1/PAK5/ITGA5/PDGFC/ITGB3/ITGA3/EGFR/CFL2/FGF18/PFN4/PDGFA/PFN2/MYLK3/ITGB6/ITGA11/ITGA10/ITGA6/MYH10/PDGFB/FGF7/ACTN1/MYL9/PXN/F2R/FGD1/DIAPH3/ITGA1/GNA12/MRAS/MSN/RAC2/PIK3CA/FGF10/RRAS/TMSB4X/ARPC1B/ITGB4/ACTB/FGF4/ITGA4/PTK2/SCIN/PAK2/ITGAV/TIAM2/MYH9/VCL/ITGB1/PDGFRB/ARAF/ROCK2/IQGAP1/PIP5K1A/DIAPH2/IQGAP3/SLC9A1
KEGG_PATHWAYS_IN_CANCER	16	0.753386	1.86658	0.00386198	0.0325382	0.0278545	761	tags=25%, list=4%, signal=24%	PAH/DDC/HPD/ALDH3A1
KEGG_FOCAL_ADHESION	189	0.481999	1.88082	1.18195e-05	0.000490509	0.000419903	4024	tags=43%, list=19%, signal=35%	VEGFC/VTN/LAMA3/THBS1/FN1/LAMC2/PAK5/ITGA5/CAV1/PDGFC/ITGB3/ITGA3/IBSP/LAMB3/IGF1/EGFR/SPP1/COL5A1/COL5A2/FLT4/PDGFA/COL5A3/MYLK3/ITGB6/ITGA11/ITGA10/COL11A1/ITGA6/PDGFB/SHC4/ACTN1/MYL9/PXN/COL6A3/COL3A1/TNN/RELN/PARVB/ITGA1/COL1A1/CAV2/COL1A2/PRKCA/LAMC1/TNC/LAMA4/ELK1/RAC2/ARHGAP5/IGF1R/PIK3CA/FLNA/LAMB1/ITGB4/ACTB/THBS2/COL6A2/ITGA4/PTK2/PAK2/ITGAV/VCL/PARVA/ITGB1/PDGFRB/CTNNB1/FLT1/BIRC2/JUN/…
KEGG_WNT_SIGNALING_PATHWAY	61	0.578987	1.91568	0.0021669	0.0276696	0.0236867	1286	tags=18%, list=6%, signal=17%	FGF20/FGF5/FGF19/PDGFC/IGF1/EGFR/CDK6/FGF18/PDGFA/PDGFB/FGF7
KEGG_ECM_RECEPTOR_INTERACTION	76	0.591164	2.00476	5.40769e-05	0.00149613	0.00128077	3041	tags=53%, list=15%, signal=45%	VTN/LAMA3/THBS1/FN1/LAMC2/ITGA5/ITGB3/ITGA3/IBSP/LAMB3/SPP1/COL5A1/COL5A2/COL5A3/ITGB6/SDC2/ITGA11/ITGA10/COL11A1/ITGA6/COL6A3/COL3A1/TNN/RELN/ITGA1/COL1A1/COL1A2/LAMC1/TNC/LAMA4/SDC3/HMMR/LAMB1/ITGB4/THBS2/SV2A/COL6A2/ITGA4/ITGAV/ITGB1
